# Supplementary material for: Variation in the Evolution and Sequences of Proglucagon and the Receptors for Proglucagon-Derived Peptides in Mammals
Source: Front Endocrinol (Lausanne). 2021 Jul 12;12:700066. doi: 10.3389/fendo.2021.700066 (PMC8312260; doi:10.3389/fendo.2021.700066)
Supplement: Supplementary File 1 — Fasta formatted proglucagon (Gcg) coding sequences. [file DataSheet_1.zip]

Archive with 106 entries (102 files):
- Supplement/
- Supplement/Read me.docx
- __MACOSX/Supplement/._Read me.docx
- Supplement/.DS_Store
- __MACOSX/Supplement/._.DS_Store
- Supplement/Suplementary Tables/
- Supplement/Suplementary Files/
- __MACOSX/Supplement/._Suplementary Files
- Supplement/Suplementary Figures/
- __MACOSX/Supplement/._Suplementary Figures
- Supplement/Suplementary Tables/~$Table S17 Gcgr-Gcg BGM.xlsx
- __MACOSX/Supplement/Suplementary Tables/._~$Table S17 Gcgr-Gcg BGM.xlsx
- Supplement/Suplementary Tables/~$Table S18 Glp1r-Gcg BGM.xlsx
- __MACOSX/Supplement/Suplementary Tables/._~$Table S18 Glp1r-Gcg BGM.xlsx
- Supplement/Suplementary Tables/Table S12 GLP2R substitutions.xlsx
- __MACOSX/Supplement/Suplementary Tables/._Table S12 GLP2R substitutions.xlsx
- Supplement/Suplementary Tables/.DS_Store
- __MACOSX/Supplement/Suplementary Tables/._.DS_Store
- Supplement/Suplementary Tables/Table S15 Glp1r BGM.xlsx
- __MACOSX/Supplement/Suplementary Tables/._Table S15 Glp1r BGM.xlsx
- Supplement/Suplementary Tables/~$Table S1 Genome assemblies.xlsx
- __MACOSX/Supplement/Suplementary Tables/._~$Table S1 Genome assemblies.xlsx
- Supplement/Suplementary Tables/Table S19 Glp2r-Gcg BGM.xlsx
- __MACOSX/Supplement/Suplementary Tables/._Table S19 Glp2r-Gcg BGM.xlsx
- Supplement/Suplementary Tables/~$Table S15 78 Glp1 BGM.xlsx
- __MACOSX/Supplement/Suplementary Tables/._~$Table S15 78 Glp1 BGM.xlsx
- Supplement/Suplementary Tables/Table S5 Glp2r_Genome.xlsx
- __MACOSX/Supplement/Suplementary Tables/._Table S5 Glp2r_Genome.xlsx
- Supplement/Suplementary Tables/~$Table S2 Gcg_Genome.xlsx
- __MACOSX/Supplement/Suplementary Tables/._~$Table S2 Gcg_Genome.xlsx
- Supplement/Suplementary Tables/Table S7 Hormone variability.xlsx
- __MACOSX/Supplement/Suplementary Tables/._Table S7 Hormone variability.xlsx
- Supplement/Suplementary Tables/Table S14 Gcgr BGM.xlsx
- __MACOSX/Supplement/Suplementary Tables/._Table S14 Gcgr BGM.xlsx
- Supplement/Suplementary Tables/Table S2 Gcg_Genome.xlsx
- __MACOSX/Supplement/Suplementary Tables/._Table S2 Gcg_Genome.xlsx
- Supplement/Suplementary Tables/Table S10 GCGR substitutions.xlsx
- __MACOSX/Supplement/Suplementary Tables/._Table S10 GCGR substitutions.xlsx
- Supplement/Suplementary Tables/Table S8 GCG substitutions.xlsx
- __MACOSX/Supplement/Suplementary Tables/._Table S8 GCG substitutions.xlsx
- Supplement/Suplementary Tables/Table S3 Gcgr_Genome.xlsx
- __MACOSX/Supplement/Suplementary Tables/._Table S3 Gcgr_Genome.xlsx
- Supplement/Suplementary Tables/Table S9 Gcg BGM.xlsx
- __MACOSX/Supplement/Suplementary Tables/._Table S9 Gcg BGM.xlsx
- Supplement/Suplementary Tables/Table S16 Glp2r BGM.xlsx
- __MACOSX/Supplement/Suplementary Tables/._Table S16 Glp2r BGM.xlsx
- Supplement/Suplementary Tables/Table S4 Glp1r_Genome.xlsx
- __MACOSX/Supplement/Suplementary Tables/._Table S4 Glp1r_Genome.xlsx
- Supplement/Suplementary Tables/Table S11 GLP1R substitutions.xlsx
- __MACOSX/Supplement/Suplementary Tables/._Table S11 GLP1R substitutions.xlsx
- Supplement/Suplementary Tables/~$Table S14 Gcgr BGM.xlsx
- __MACOSX/Supplement/Suplementary Tables/._~$Table S14 Gcgr BGM.xlsx
- Supplement/Suplementary Tables/Table S6 Species Hormone differences.xlsx
- __MACOSX/Supplement/Suplementary Tables/._Table S6 Species Hormone differences.xlsx
- Supplement/Suplementary Tables/Table S1 Genome assemblies.xlsx
- __MACOSX/Supplement/Suplementary Tables/._Table S1 Genome assemblies.xlsx
- Supplement/Suplementary Tables/~$Table S19 Glp2r-Gcg BGM.xlsx
- __MACOSX/Supplement/Suplementary Tables/._~$Table S19 Glp2r-Gcg BGM.xlsx
- Supplement/Suplementary Tables/~$Table S3 Gcgr_Genome.xlsx
- __MACOSX/Supplement/Suplementary Tables/._~$Table S3 Gcgr_Genome.xlsx
- Supplement/Suplementary Tables/~$Table S16 GLP2 BGM.xlsx
- __MACOSX/Supplement/Suplementary Tables/._~$Table S16 GLP2 BGM.xlsx
- Supplement/Suplementary Tables/Table S13 Receptor species differences.xlsx
- __MACOSX/Supplement/Suplementary Tables/._Table S13 Receptor species differences.xlsx
- Supplement/Suplementary Tables/Table S18 Glp1r-Gcg BGM.xlsx
- __MACOSX/Supplement/Suplementary Tables/._Table S18 Glp1r-Gcg BGM.xlsx
- Supplement/Suplementary Tables/Table S17 Gcgr-Gcg BGM.xlsx
- __MACOSX/Supplement/Suplementary Tables/._Table S17 Gcgr-Gcg BGM.xlsx
- Supplement/Suplementary Files/Sup_File_5_Gcg_tree.txt.treefile
- __MACOSX/Supplement/Suplementary Files/._Sup_File_5_Gcg_tree.txt.treefile
- Supplement/Suplementary Files/.DS_Store
- __MACOSX/Supplement/Suplementary Files/._.DS_Store
- Supplement/Suplementary Files/Sup_File_8_Glp2r_tree.txt.treefile
- __MACOSX/Supplement/Suplementary Files/._Sup_File_8_Glp2r_tree.txt.treefile
- Supplement/Suplementary Files/Sup_File_7_Glp1r_tree.txt.treefile
- __MACOSX/Supplement/Suplementary Files/._Sup_File_7_Glp1r_tree.txt.treefile
- Supplement/Suplementary Files/Sup_File_6_Gcgr_tree.txt.treefile
- __MACOSX/Supplement/Suplementary Files/._Sup_File_6_Gcgr_tree.txt.treefile
- Supplement/Suplementary Files/Sup_File_1_Gcg_fasta_data.txt
- __MACOSX/Supplement/Suplementary Files/._Sup_File_1_Gcg_fasta_data.txt
- Supplement/Suplementary Files/Sup_File_4_Glp2r_fasta_data.txt
- __MACOSX/Supplement/Suplementary Files/._Sup_File_4_Glp2r_fasta_data.txt
- Supplement/Suplementary Files/Sup_File_3_Glp1r_fasta_data.txt
- __MACOSX/Supplement/Suplementary Files/._Sup_File_3_Glp1r_fasta_data.txt
- Supplement/Suplementary Files/Sup_File_2_Gcgr_fasta_data.txt
- __MACOSX/Supplement/Suplementary Files/._Sup_File_2_Gcgr_fasta_data.txt
- Supplement/Suplementary Figures/.DS_Store
- __MACOSX/Supplement/Suplementary Figures/._.DS_Store
- Supplement/Suplementary Figures/Fig S8 Glp2r alignment.docx
- __MACOSX/Supplement/Suplementary Figures/._Fig S8 Glp2r alignment.docx
- Supplement/Suplementary Figures/Fig S2 Gcgr tree.pdf
- __MACOSX/Supplement/Suplementary Figures/._Fig S2 Gcgr tree.pdf
- Supplement/Suplementary Figures/Fig S6 Gcgr alignment.docx
- __MACOSX/Supplement/Suplementary Figures/._Fig S6 Gcgr alignment.docx
- Supplement/Suplementary Figures/Fig S4 Glp2r tree.pdf
- __MACOSX/Supplement/Suplementary Figures/._Fig S4 Glp2r tree.pdf
- Supplement/Suplementary Figures/Fig S5 Gcg alignment.docx
- __MACOSX/Supplement/Suplementary Figures/._Fig S5 Gcg alignment.docx
- Supplement/Suplementary Figures/Fig S3 Glp1r tree.pdf
- __MACOSX/Supplement/Suplementary Figures/._Fig S3 Glp1r tree.pdf
- Supplement/Suplementary Figures/Fig S7 Glp1r alignment.docx
- __MACOSX/Supplement/Suplementary Figures/._Fig S7 Glp1r alignment.docx
- Supplement/Suplementary Figures/Fig S1 Gcg tree.pdf
- __MACOSX/Supplement/Suplementary Figures/._Fig S1 Gcg tree.pdf
- Supplement/Suplementary Figures/Fig S8_2 Glp2r alignment.docx
- __MACOSX/Supplement/Suplementary Figures/._Fig S8_2 Glp2r alignment.docx
