# Supplementary material for: Variation in the Evolution and Sequences of Proglucagon and the Receptors for Proglucagon-Derived Peptides in Mammals
Source: Front Endocrinol (Lausanne). 2021 Jul 12;12:700066. doi: 10.3389/fendo.2021.700066 (PMC8312260; doi:10.3389/fendo.2021.700066)
Supplement: Supplementary File 1 — Fasta formatted proglucagon (Gcg) coding sequences. [file DataSheet_1.zip › Supplement/Suplementary Tables/Table S12 GLP2R substitutions.xlsx]

## Sheet: Sheet1
Supplementry Table 12. Predicted consequence of amino acid substitutions in mammalian glucagon-like peptide-2 (GLP-2) receptor (Glp2r) sequences.
	Position					PROVEANe		SIFTf
	Residuea	Wootenb	Human	Variantc	Speciesd	score	consequence	score	consequence
	Ligand interacting sites
	165	N/A	F (62)	S (12)	Cal_ursi, Can_lupu, Enh_lutr, Fel_catu, Mir_leon, Mus_ermi, Obo_rosm, Pho_vitu, Sur_suri, Urs_thib, Zal_calf, Mas_couc	-0.646	Neutral	0.88	Tolerated
				V (2)	Arv_nilo, Gra_surd,	-0.805	Neutral	0.63	Tolerated
				I (1)	Myo_myot	-0.767	Neutral	0.49	Tolerated
				L (1)	Mer_ungu	-0.895	Neutral	0.78	Tolerated
	168	N/A	N (59)	K (18)	Bal_musc, Del_leuc, Glo_mela, Lag_obli, Lip_vexi, Mon_mono, Neo_asia, Orc_orca, Pho_sinu, Bos_taur, Bub_buba, Cap_hirc, Cer_hang, Mos_mosc, Fel_catu, Pip_kuhl, Arv_amph, Mic_ochr	-1.726	Neutral	0.33	Tolerated
				T (1)	Ele_edwa	-1.658	Neutral	0.26	Tolerated
	171	1.32	R (7)	H (67)	Mon_dome, Pha_cine, Ele_edwa, Ory_afer, Bal_musc, Del_leuc, Glo_mela, Lag_obli, Lip_vexi, Mon_mono, Orc_orca, Pho_sinu, Bos_taur, Bub_buba, Cam_feru, Cer_hang, Mos_mosc, Sus_scro, Cal_ursi, Can_lupu, Enh_lutr, Mir_leon, Mus_ermi, Obo_rosm, Pho_vitu, Sur_suri, Urs_thib, Zal_cali, Myo_myot, Pip_kuhl, Stu_hond, Equ_caba, Man_pent, Cer_atys, Col_ango, Hyl_molo, Mac_fasc, Mac_mula, Mac_neme, Man_leuc,…	1.175	Neutral	0.78	Tolerated
				N (3)	Fel_catu, Mar_flav, Uro_parr	-0.561	Neutral	0.4	Tolerated
				Y (1)	Lip_vexi	-258	Neutral	0.74	Tolerated
	172g	1.33	Y (40)	H (21)	Mon_dome, Pha_cine, Cam_feru, Cap_hirc, Sus_scro, Cal_ursi, Can_lupu, Enh_lutr, Fel_catu, Mir_leon, M. erminea, Odo_rosm, Pho_vitu, Sur_suri, Zal_calif, Myo_myot, Pip_kuhl, Equ_caba, Man_pent, Mus_musc, Mus_spic	0.055	Neutral	0.52	Tolerated
				R (15)	Ele_edwa, Bal_musc, Del_leuc, Glo_mela, Lag_obli, Lip_vexi, Mon_mono, Orc_orca, Pho_sinu, Bos_taur, Bub_buba, Cer_hang, Mos_mosc, Urs_thib, Stu_hond	-0.809	Neutral	0.41	Tolerated
				Q (1)	Ory_afer	-1.258	Neutral	0.35	Tolerated
				L (1)	Mer_ungu	-1.864	Neutral	0.63	Tolerated
	175g	1.36	L (78)
	176	1.37	S (75)	Y (3)	Mas_couc, Rat_norv, Rat_ratt	-1.53	Neutral	0.2	Tolerated
	178g	1.39	L (78)
	179g	1.4	Q (73)	K (5)	Cal_ursi, Mir_leon, Odo_rosm, Pho_vitu, Zal_calif	-0.898	Neutral	1	Tolerated
	182g	1.43	Y (78)
	186g	1.47	Y (78)
	224	2.6	R (69)	K (9)	Cer_hang, Sus_scro, Myo_myot, Pip_kuhl, Mar_flav, Nan_gali, Rat_norv, Rat_ratt, Uro_parr	-1.794	Neutral	0.39	Tolerated
	228g	2.64	V (77)	I (1)	Sar_harr	-0.297	Neutral	0.37	Tolerated
	231g	2.67	K (77)	R (1)	Lip_vexi	-1.456	Neutral	0.14	Tolerated
	232	2.68	D (78)
	235g	2.71	F (61)	H (5)	Cal_ursi, Mir_leon, Odo_rosm, Pho_vitu, Zal_calif	-2.732	Deleterious	0.01	Affect
				I (4)	Mon_dome, Pha_cine, Sar_harr, Enh_lutr	0.727	Neutral	0.13	Tolerated
				V (3)	Ory_afer, Lip_vexi, Mus_ermi	-0.037	Neutral	0.13	Tolerated
				L (2)	Cer_hang, Mes_aura	1.7	Neutral	1	Tolerated
				S (2)	Rat_norv, Rat_ratt	-2.26	Neutral	0.13	Tolerated
				T (1)	Ele_edwa	-1.467	Neutral	0.02	Affect
	236	2.72	Y (62)	H (10)	Mon_dome, Pha_cine, Myo_myot, Pip_kuhl, Cas_cana, Mas_couc, Mer_ungu, Ony_torr, Rat_norv, Rat_ratt	0.956	Neutral	0.41	Tolerated
				S (4)	Cal_ursi, Mir_leon, Odo_rosm, Pho_vitu, Zal_calif	-0.224	Neutral	0.17	Tolerated
				D (1)	Sus_scro	-0.383	Neutral	0.08	Tolerated
				Q (1)	Sar_harr
	239g	2.75	Y (78)
	242	N/A	R (71)	K (5)	Ele_edwa, Ory_afer, Cap_hirc, Cer_hangu, Mos_mosc	-0.175	Neutral	0.76	Tolerated
				T (2)	Bos_taur, Bub_buba	-1.477	Neutral	0.39	Tolerated
	244g	N/A	D (57)	N (18)	Bos_taur, Bub_buba, Cap_hirc, Cer_hang, Cal_ursi, Can_lupu, Enh_lutr, Fel_catu, Mir_leon, Mus_ermi, Odo_rosm, Pho_vitu, Zal_cali, Stu_hond, Equ_caba, Man_pent, Arv_amph, Mic_ochr	-0.699	Neutral	0.09	Tolerated
				T (2)	Mos_mosc, Sur_suri	-1.831	Neutral	0.19	Tolerated
				K (1)	Urs_thib	-1.853	Neutral	0.14	Tolerated
	246	N/A	E (63)	D (11)	Cal_ursi, Can_lupu, Enh_lutr, Fel_catu, Mir_leon, Mus_ermi, Obo_rosm, Pho_vitu, Sur_suri, Urs_thib, Zal_cali	-1.05	Neutral	0.39	Tolerated
				V (2)	Ele_edwa, Ory_afer,	-2.509	Deleterious	0.09	Tolerated
	247	N/A	N (25)	S (19)	Ele_edwa, Arv_nilo, Arv_amph, Cri_gris, Gra_surd, Het_glab, Mar_flav, Mas_couc, Mer_ungu, Mes_aura, Mic_ochr, Mus_caro, Mus_musc, Mus_paha, Mus_spic, Nan_gali, Ony_torr, Rat_norv, Uro_parr	-0.081	Neutral	0.95	Tolerated
				K (21)	Bal_musc, Del_leuc, Glo_mela, Lag_obli, Mon_mono, Orc_orca, Pho_sinu, Cap_hirc, Cer_hang, Mir_leon, Mus_ermi, Obo_rosm, Pho_vitu, Sur_suri, Urs_thib, Zal_cali, Pip_kuhl, Stu_hond, Equ_cala, Man_pent, Cas_cana	-0.712	Neutral	0.84	Tolerated
				R (7)	Lip_vexi, Mos_mosc, Sus_scro, Cal_ursi, Can_lupu, Enh_lutr, Myo_myot.	-1.043	Neutral	0.48	Tolerated
				T (2)	Bos_taur, Bub_buba	-0.64	Neutral	0.58	Tolerated
				Q (1)	Cam_feru	-0.14	Neutral	0.54	Tolerated
				A (1)	Mic_muri	-0.915	Neutral	0.73	Tolerated
				D (2)	Oto_garn, Pro_coqu	-0.456	Neutral	0.69	Tolerated
	248	N/A	G (52)	E (16)	Bal_musc, Lip_vexi, Bos_taur, Bub_buba, Cam_feru, Cap_hirc, Mos_mosc, Can_lup, Enh_lutr, Mus_ermi, Urs_thib, Myo_myot, Pip_kuhl, Stu_hond, Equ_caba, Man_pent	-0.759	Neutral	0.25	Tolerated
				Q (6)	Del_leuc, Glo_mela, Lag_obli, Mon_mono, Orc_orca, Pho_sinu	-0.558	Neutral	0.18	Tolerated
				K (2)	Fel_catu, Sur_suri	-1.619	Neutral	0.21	Tolerated
				A (1)	Sus_scro	-1.253	Neutral	0.53	Tolerated
				D (1)	Ela_edwa	-0.839	Neutral	0.15	Tolerated
	249	N/A	W (78)
	252	N/A	Y (76)	F (2)	Fel_catu, Sur_suri	-1.036	Neutral	0.13	Tolerated
	264	3.33	Q (78)
	267g	3.36	L (77)	V (1)	Sar_harr	-0.874	Neutral	0.11	Tolerated
	268g	3.37	H (78)
	271g	3.4	V (78)
	275g	3.44	Y (50)	H (28)	Cal_ursi, Mir_leon, Odo_rosm, Pho_vitu, Zal_calif, Mic_muri, Oto_garn, Pro_coqu, Arv_nilo, Arv_amph, Cas_cana, Cri_gris, Gra_surd, Het_glab, Jac_jacu, Mar_flav, Mer_ungu, Mes_aura. Mic_ochr, Mus_caro, Mus_musc, Mus_spic, Nan_gali, Ony_torr, Rat_norv, Rat_ratt, Uri_parry	-1.81	Neutral	0.28	Tolerated
	332g	45.52	T (20)	G (30)	Mon_dome, Pha_cine, Sar_harr, Ele_edwa, Ory_afer, Bal_musc, Del_leuc, Glo_mela, Lag_obli, Lip_vexi, Mon_mono, Orc_orca, Pho_sinu, Bos_taur, Bub_buba, Cam_feru, Cap_hirc, Cer_hang, Mos_mosc, Cal_ursi, Enh_lutr, Fel_catu, Mir_leon, Mus_ermi, Odo_rosm, Pho_vitu, Sur_suri, Zal_calif, Stu_hond, Equ_caba	-0.844	Neutral	0.07	Tolerated
				A (23)	Mic_muri, Oto_garn, Pro_coqu, Arv_nilo, Cas_cana, Cri_gris, Gra_surd, Het_glab, Jac_jacu, Mar_flav, Mas_couc, Mer_ungu, Mes_aura. Mus_caro, Mus_musc, Mus_paha, Mus_spic, Nan_gali, Ony_torr, Rat_norv, Rat_ratt, Uri_parr	-0.124	Neutral	0.38	Tolerated
				V (5)	Sus_scro, Can_lupu, Myo_myot, Pip_kuhl, Man_pent	-1.667	Neutral	0.04	Affect
	333g	N/A	T (62)	N (5)	Bos_taur_Bub_buba, Cer_hang, Sus_scro, Myo_myot	-1.208	Neutral	0.25	Tolerated
				I (5)	Urs_thib, Stu_hond, Arv_nilo, Gar_surd, Mus_paha, Mus_spic	-1.369	Neutral	0.62	Tolerated
				S (2)	Arv_amphi, Mic_ochr	-0.65	Neutral	0.5	Tolerated
				K (1)	Cas_cana	-0.778	Neutral	0.38	Tolerated
				R (1)	Mas_couc	-0.497	Neutral	0.35	Tolerated
				V (2)	Mus_caro, Mus_musc	-1.085	Neutral	1	Tolerated
	334g	N/A	N (78)
	340g	5.36	W (78)
	343	5.39	I (78)
	344g	5.4	R (78)
	347g	5.43	M (69)	I (5)	Mon_dome, Pha_cine, Nom_leuc, Sap_apel, Mus_musc	1.732	Neutral	1	Tolerated
				L (3)	Lip_vexi, Mic_muri, Pro_coqu,	0.229	Neutral	0.03	Affect
				V (1)	Ory_afer	1.365	Neutral	0.45	Tolerated
	410	N/A	E (51)	Q (26)	Pha_cine, Ory_afer, Myo_myot, Pip_kuhl, Stu_hond, Mic_muri, Oto_garn, Pro_coqu, Arv_nilo, Cas_cana, Cri_gris, Gra_surd, Het_glab, Jac_jacu, Mar_flav, Mas_couc, Mer_ungi, Mer_aura, Mus_caro, Mus_musc, Mus_spic, Nan_gali, Ony_torr, Rat_norv, Rat_ratt, Uro_parr	0.313	Neutral	0.7	Tolerated
				K (1)	Mon_dome	-0.77	Neutral	0.26	Tolerated
	414g	7.35	K (52)	R (26)	Mon_dome, Sar_harr, Ele_edwa, Bal_musc, Del_leuc, Glo_mela, Lag_obli, Lip_vexi, Mon_mono, Orc_orca, Pho_sinu, Bos_taur, Bub_buba, Cap_hirc, Cer_hang, Mos_mosc, Myo_myot, Stu_hond, Man_pent, Arv_nilo, Cas_cana, Gra_surd, Jac_jacu, Mas_couc, Mus_caro, Mus_musc, Mus_splc	2.463	Neutral	0.76	Tolerated
	417	7.38	R (78)
	418g	7.39	L (78)
	421g	7.42	Q (78)
	422g	7.43	L (78)
	425	7.46	S (73)	G (5)	Bos_taur, Bub_babu, Cer_hang, Mir_leon, Pho_vitu	-2.288	Neutral	0.76	Tolerated
	G-protein interacting sites
	210h	2.46	R (78)
	214h	2.5	H (78)
	285h	3.54	L (78)
	288h	3.57	L (78)
	289h	3.58	L (78)
	361h	5.57	I (78)
	364h	5.6	L (78)
	365h	5.61	L (78)
	368h	5.64	K (78)
	369h	5.65	L (75)	F (3)	Mus_caro, Mus_musc, Mus_spic	-3.153	Deleterious	0.08	Tolerated
	382h	6.37	R (78)
	386h	6.41	S (78)
	389h	6.44	V (61)	L (17)	Arv_nilo, Arv_amph, Cas_cana, Cri_gris, Gra_surd, Het_glab, Mas_couc, Mer_ungu, Mes_aura. Mic_ochr, Mus_caro, Mus_musc, Mus_paha, Mus_spic, Ony_torr, Rat_norv, Rat_ratt	-1.008	Neutral	1	Tolerated
	390h	6.45	L (78)
	436h	7.57	Y (78)
	440h	8.47	N (62)	S (16)	Cer_atys, Col_ango, Mac_fasc, Mac_mula, Mac_neme, Man_leuc, Pil_teph, Rhi_biet, Rhi_roxe, The_gela, Arv_nilo, Gra_surd, Mas_couc, Mus_caro, Mus_musc, Mus_paha, Mus_spic	-4.215	Deleterious	0.08	Tolerated
	441h	8.48	G (71)	R (4)	Mus_caro, Mus_musc, Mus_paha, Mus_spic	1.079	Neutral	0.24	Tolerated
				E (3)	Mon_dome, Pha_cine, Sar_harr,	0.573	Neutral	0.06	Tolerated
	a - Position in the human GLP2R (glucagon-like peptide-2 (GLP-2) receptor) sequence (NP_004237.1).
	b - Position based on the Wooten numbering scheme [73]. N/A - not applicable.
	c - Amino acid susbtitution relative to the human sequence, and number of species with this substitution. del - deletion.
	d - Species possessing this variant amino acid.
	e - Score and predicted consequence using PROVEAN [69].
	f - Score and predicted consequence using SIFT [68].
	g - Lignad interacting site shared by GCGR, GLP1R, and GLP2R
	h - G-protein interacting site shared by GCGR, GLP1R, and GLP2R
