# Supplementary material for: Variation in the Evolution and Sequences of Proglucagon and the Receptors for Proglucagon-Derived Peptides in Mammals
Source: Front Endocrinol (Lausanne). 2021 Jul 12;12:700066. doi: 10.3389/fendo.2021.700066 (PMC8312260; doi:10.3389/fendo.2021.700066)
Supplement: Supplementary File 1 — Fasta formatted proglucagon (Gcg) coding sequences. [file DataSheet_1.zip › Supplement/Suplementary Tables/Table S15 Glp1r BGM.xlsx]

## Sheet: datamonkey-table-1
Supplementary Table 15. Potentially co-evolving sites in glucagon-like peptide-1 (GLP-1) receptor (Glp1r) sequences identified using Bayesian Graphical Models (BGM).
Site 1a			Site 2a
Alignmentb	Humanc	Woottend	Alignmentb	Humanc	Woottend	P [Site 1 –> Site 2]e	P [Site 2 –> Site 1]f	P [Site 1 <–> Site 2]g	Site 1 subsh	Site 2 subsh	Shared subsi
15	7	NA	338	324	5.54	0.4	0.56	0.96	3	6	3
17	9	NA	430	415	8.56	0.066	0.54	0.61	5	2	2
32	19	NA	263	249	3.52	0.2	0.66	0.87	2	3	2
32	19	NA	281	267	4.43	0.58	0.028	0.61	2	5	2
43	30	NA	123	109	NA	0.067	0.65	0.72	4	5	3
49	36j	NA	141	127	NA	0.2	0.32	0.52	3	2	2
53	40	NA	141	127	NA	0.4	0.45	0.85	2	2	2
62	49	NA	137	123j	NA	0.46	0.11	0.57	6	5	3
63	50	NA	339	325	5.55	0.52	0.13	0.65	2	4	2
72	59	NA	428	413	8.54	0.28	0.59	0.87	3	2	2
74	60	NA	244	230j	3.33	0.45	0.33	0.77	6	4	3
75	61	NA	246	232	3.35	0.27	0.24	0.51	4	2	2
75	61	NA	353	339	5.69	0.14	0.41	0.55	4	2	2
82	68j	NA	214	200	2.7	0.39	0.27	0.66	5	5	3
93	79	NA	353	339	5.69	0.16	0.43	0.58	4	2	2
94	80	NA	462	447	NA	0.86	0.14	0.99	15	7	6
106	92	NA	448	433	NA	0.26	0.29	0.55	1	1	1
107	93	NA	329	315	5.45	0.054	0.47	0.53	4	8	3
123	109	NA	225	210j	NA	0.44	0.51	0.94	5	3	3
127	113	NA	227	212	NA	0.48	0.19	0.67	7	4	3
142	128j	NA	446	431	8.72	0.53	0.35	0.88	3	2	2
143	129	NA	469	453	NA	0.53	0.078	0.6	4	9	3
157	143	1.38	236	222	NA	0.31	0.65	0.96	4	4	3
174	160	1.55	404	390	7.45	0.52	0.21	0.73	2	4	2
220	206	2.76	379	365	6.54	0.079	0.47	0.55	4	2	2
243	219	NA	351	337k	5.67	0.23	0.29	0.52	1	1	1
277	263k	4.39	399	385	7.4	0.46	0.083	0.54	2	5	2
302	288	4.64	455	430	8.71	0.13	0.49	0.62	2	5	2
329	315	5.45	442	427	8.68	0.37	0.52	0.89	8	10	5
379	365	6.54	385	371	6.6	0.39	0.32	0.72	2	3	2
380	366	6.55	438	423	8.64	0.079	0.57	0.65	3	3	2
381	367	6.56	454	439	NA	0.18	0.5	0.68	3	3	2
430	415	8.56	438	423	8.64	0.54	0.29	0.83	2	3	2
a - Site 1 and Site 2 are the coevolving sites, with posterior probability >= 0.5.
b - Codon position in the multiple sequence alignment.
c - Codon postion in the human GLP1R (glucagon-like peptide-1 (GLP-1) receptor) coding sequence. NA -- not homlogous to a human Gcgr sequence residue.
d - Position based on the Wooten numbering scheme [73]. N/A - not applicable.
e - Probability that Site 2 is conditional dependent on Site 1.
f - Probability that Site 1 is conditional dependent on Site 2.
g - Probability that Sites 1 and 2 are conditionally independent.
h - Number of inferred substitutions at the site.
i - Number of inferred shared substitutions.
j - Site that interacts with ligand.
k - Site that interacts with G-proteins.
