# Supplementary material for: Variation in the Evolution and Sequences of Proglucagon and the Receptors for Proglucagon-Derived Peptides in Mammals
Source: Front Endocrinol (Lausanne). 2021 Jul 12;12:700066. doi: 10.3389/fendo.2021.700066 (PMC8312260; doi:10.3389/fendo.2021.700066)
Supplement: Supplementary File 1 — Fasta formatted proglucagon (Gcg) coding sequences. [file DataSheet_1.zip › Supplement/Suplementary Tables/Table S19 Glp2r-Gcg BGM.xlsx]

## Sheet: datamonkey-table-2
Supplementaty Table 19. Potentially co-evolving sites between proglucagon (Gcg) and glucagon-like peptide-2 (GLP-2) receptor (Glp2r) sequences identified using Bayesian Graphical Models (BGM).
Glp2ra		Gcga
Humanb	Woottenc	Humand	P [Site 1 –> Site 2]e	P [Site 2 –> Site 1]f	P [Site 1 <–> Site 2]g	Site 1 subsh	Site 2 subsh	Shared subsi
35	NA	30	0.83	0.099	0.93	15	8	7
39	NA	136	0.25	0.29	0.54	11	12	6
91	NA	26	0.093	0.47	0.56	5	3	3
177	1.38	40	0.45	0.46	0.91	4	7	4
201	1.62	21	0.13	0.61	0.74	8	7	5
205	12.49	131	0.52	0.093	0.62	3	4	3
230	2.66	180	0.38	0.28	0.66	4	3	3
283	4.59	45	0.66	0.21	0.88	4	6	4
338	5.68	174j	0.043	0.64	0.68	11	4	4
353	6.42	176j	0.49	0.028	0.52	3	4	3
377	7.32	41	0.65	0.15	0.8	5	5	4
a - Glp2r (glucagon-like peptide-2 (GLP-2) receptor) and Gcg (proglucagon) sites that are the coevolving sites, with posterior probability >= 0.5.
b - Codon postion in the human GCGR coding sequence. NA -- not homlogous to a human Gcgr sequence residue.
c - Position based on the Wooten numbering scheme [73]. N/A - not applicable.
d - Codon postion in the human GCG coding sequence.
e - Probability that Site 2 is conditional dependent on Site 1.
f - Probability that Site 1 is conditional dependent on Site 2.
g - Probability that Sites 1 and 2 are conditionally independent.
h - Number of inferred substitutions at the site.
i - Number of inferred shared substitutions.
j - Sites within the GLP-2 sequence
