# Supplementary material for: Variation in the Evolution and Sequences of Proglucagon and the Receptors for Proglucagon-Derived Peptides in Mammals
Source: Front Endocrinol (Lausanne). 2021 Jul 12;12:700066. doi: 10.3389/fendo.2021.700066 (PMC8312260; doi:10.3389/fendo.2021.700066)
Supplement: Supplementary File 1 — Fasta formatted proglucagon (Gcg) coding sequences. [file DataSheet_1.zip › Supplement/Suplementary Tables/Table S5 Glp2r_Genome.xlsx]

## Sheet: Sheet1
Supplementary Table 5. Genomic locations, accession numbers, and genomic neighborhoods for mammalian glucagon-like peptide-2 (GLP-2) receptor (Glp2r) genes.
															Ensembl
				Species		Sequence IDa	Starta	Enda	Stranda	Transcriptb	CDSc	Gene neighborhoodd	RELAXe	3 Receptorf	Gene ID	GOC Score	WGA Coverage	High Confidance
Mammalia
	Prototheria
		Monotremata
Ornithorhynchus anatinus (Platypus)						NC_041748.1	1240279	1264282	reverse	XM_029049333.1	inc	Dhrs7c - GFlp2r - Rcvrn			ENSOANG00000040079	75	83.62	Yes
	Theria
		Metatheria
Monodelphis domestica (Gray short-tailed opossum)						NC_008802.1	242871455	242946205	forward	XM_007482980.1	✓	Dhrs7c - Glp2r - Rcvrn	✓	✓	ENSMODG00000001518	50	86.43	Yes
Notamacropus eugenii (Wallaby)						GeneScaffold_659	391	35789	forward	ENSMEUT00000015597.1	inc	Glp2r			ENSMEUG00000015551	0	68.48	No
Phascolarctos cinereus (Koala)						NW_018344116.1	3318376	3388590	forward	XM_020965999.1	✓	Dhrs7c - Glp2r - Rcvrn	✓	✓	ENSPCIG00000019772	50	88.51	Yes
Sarcophilus harrisii (Tasmanian devil)						NC_045429.1	299292189	299372519	reverse	XM_031965546.1	✓	Dhrs7c - Glp2r - Rcvrn	✓	✓	ENSSHAG00000004094	75	n/a	Yes
Trichosurus vulpecula (common brushtail)						NC_050576.1	224012392	224078361	forward	XM_036757793.1	✓	Dhrs7c - Glp2r - Rcvrn
Vombatus ursinus (Common wombat)						NW_020948774.1	8918031	8988116	forward	XM_027850277.1	✓	Dhrs7c - Glp2r - Rcvrn			ENSVURG00010011080	50	93.72	Yes
		Eutheria
			Xenartha
Choloepus didactylus (southern two-toed sloth)						NC_051324.1	8687207	8751920	reverse	XM_037809523.1	✓	Dhrs7c - Glp2r - Rcvrn
Choloepus hoffmanni (Sloth)						GeneScaffold_523	26	34752	forward	ENSCHOT00000013424.1	inc	Glp2r			ENSCHOG00000013376	0	79.58	No
Dasypus novemcinctus (Nine-banded armadillo)						NC_051324.1	8687207	8751920	reverse	XM_004460224.3	✓	Dhrs7c - Glp2r - Rcvrn			ENSDNOG00000016035	25	100	Yes
			Afrotheria
Chrysochloris asiatica (Cape golden mole)						NW_006408572.1	11792452	11890445	forward	XM_006863423.1	✓	Dhrs7c - Glp2r - Rcvrn
Echinops telfairi (Small Madagascar hedgehog)						NW_022105908.1	6215180	6299389	reverse	XM_013006298.1	inc	Dhrs7c - Glp2r - Rcvrn			ENSETEG00000009501	0	70.74	No
Elephantulus edwardii (Cape elephant shrew)						NW_006399983.1	1109501	1254793	forward	XM_006898576.1	✓	Dhrs7c - Glp2r - Rcvrn		✓
Loxodonta africana (African savanna elephant)						NW_003573467.1	14021885	14118625	forward	XM_003416788.1	✓	Glp2r - Rcvrn			ENSLAFG00000010840	100	100	Yes
Orycteropus afer afer (Aardvark)						NW_006921786.1	181669	300899	forward	XM_007948028.1	✓	Dhrs7c - Glp2r - Rcvrn		✓
Procavia capensis (Hyrax)						GeneScaffold_499	22675	86431	forward	ENSPCAT00000004025.1	inc	Dhrs7c - Glp2r - Rcvrn			ENSPCAG00000004017	25	83.36	Yes
Trichechus manatus latirostris (Florida manatee)						NW_004443976.1	9446027	9552066	reverse	XM_004375982.1	✓	Dhrs7c - Glp2r - Rcvrn
			Boreoeutheria
				Laurasiatheria
					Cetacea
Balaenoptera acutorostrata scammoni (Minke whale)						NW_006725366.1	299068	409684	reverse	XM_007166334.1	✓	Dhrs7c - Glp2r - Rcvrn
Balaenoptera musculus (Blue whale)						NC_045804.1	52657937	52657937	forward	XM_036835443.1	✓	Dhrs7c - Glp2r - Rcvrn	✓	✓	ENSBMSG00010019016	100	100	Yes
Delphinapterus leucas (Beluga whale)						NW_022098035.1	12637647	12686956	forward	XM_022595845.1	✓	Dhrs7c - Glp2r - Rcvrn	✓	✓	ENSDLEG00000013523	100	100	Yes
Globicephala melas (Long-finned pilot whale)						NW_022134874.1	6962153	7012471	reverse	XM_030861416.1	✓	Dhrs7c - Glp2r - Rcvrn	✓	✓
Lagenorhynchus obliquidens (Pacific white-sided dolphin)						NW_020837982.1	12415602	12466598	forward	XM_027131058.1	✓	Dhrs7c - Glp2r - Rcvrn	✓	✓
Lipotes vexillifer (Yangtze River dolphin)						NW_006785619.1	2695139	2741325	forward	XM_007457842.1	✓	Dhrs7c - Glp2r - Rcvrn	✓	✓
Monodon monoceros (Narwhal)						NW_021703786.1	44569047	44618152	reverse	XM_029212199.1	✓	Dhrs7c - Glp2r - Rcvrn	✓	✓	ENSMMNG00015019557	100	100	Yes
Neophocaena asiaeorientalis asiaeorientalis (Yangtze finless porpoise)						NW_020173671.1	1816760	1864318	forward	XM_024748453.1	✓	Dhrs7c - Glp2r - Rcvrn
Orcinus orca (Killer whale)						NW_004438434.1	9552193	9601758	reverse	XM_004266843.3	✓	Dhrs7c - Glp2r - Rcvrn	✓	✓
Phocoena sinus (Vaquita)						NC_045782.1	7080474	7128980	reverse	XM_032617010.1	✓	Dhrs7c - Glp2r - Rcvrn	✓	✓	ENSPSNG00000021127	100	100	Yes
Physeter catodon (Sperm whale)						NC_041227.1	87830520	87868645	reverse	XM_028498083.1	inc	Dhrs7c - Glp2r - Rcvrn			ENSPCTG00005008955	100	100	Yes
Tursiops truncatus (Common bottlenose dolphin)						NC_047053.1	7012744	7061924	reverse	XM_019944105.2	✓	Dhrs7c - Glp2r - Rcvrn			ENSTTRG00000016627	100	96.5	Yes
					Arytiodactyla
Bison bison (American bison)						NW_011494752.1	14258428	14300988	reverse	XM_010843013.1	✓	Dhrs7c - Glp2r - Rcvrn			ENSBBBG00000002641	100	100	Yes
Bos indicus (Zebu)						NC_032668.1	29547362	29590389	forward	XM_019982522.1	inc	Dhrs7c - Glp2r - Rcvrn
Bos mutus (Wild yak)						NW_005395542.1	53578	93124	reverse	XM_005907555.1	✓	Dhrs7c - Glp2r - Rcvrn			ENSBMUG00000011881	100	100	Yes
Bos taurus (Cattle)						NC_037346.1	28980594	29025743	forward	XM_002695844.5	✓	Dhrs7c - Glp2r - Rcvrn	✓	✓	ENSBTAG00000005052	100	100	Yes
Bubalus bubalis (Water buffalo)						NC_037547.1	34366969	34410430	reverse	XM_006041670.2	✓	Dhrs7c - Glp2r - Rcvrn	✓	✓
Camelus bactrianus (Bactrian camel)						NW_011516271.1	2081407	2122719	forward	XM_010966012.1	inc	Dhrs7c - Glp2r - Rcvrn			ENSCDRG00005016987	100	100	Yes
Camelus dromedarius (Arabian camel)						NC_044526.1	6370740	6424935	reverse	XM_010991773.2	✓	Dhrs7c - Glp2r - Rcvrn
Camelus ferus (Wild Bactrian camel)						NC_045711.1	13610090	13653883	forward	XM_006176950.3	✓	Dhrs7c - Glp2r - Rcvrn	✓	✓
Capra hircus (Goat)						NC_030826.1	28712663	28757097	forward	XM_005694224.3	✓	Dhrs7c - Glp2r - Rcvrn	✓	✓	ENSCHIG00000026542	100	100	Yes
Catagonus wagneri (Chacoan peccary)						PVHT021183615.1	1609141	1661374	forward	ENSCWAT00000024487.1	✓	Dhrs7c - Glp2r - Rcvrn			ENSCWAG00000017122	100	100	Yes
Cervus hanglu yarkandensis (Yarkand deer)						Primary_assembly 5	96521120	96565986	forward	ENSCHYT00000015493.1	✓	Dhrs7c - Glp2r - Rcvrn	✓	✓	ENSCHYG00000008962	100	100
Moschus moschiferus (Siberian musk deer)						PVHU020002236.1	1860468	1909193	forward	ENSMMST00000027373.1	✓	Dhrs7c - Glp2r - Rcvrn	✓	✓	ENSMMSG00000018578	100	100	Yes
Odocoileus virginianus texanus (White-tailed deer)						NW_018336252.1	45881	85251	forward	XM_020909890.1	inc	Dhrs7c - Glp2r - Rcvrn
Ovis aries (Sheep)						NC_040262.1	34406394	34444981	reverse	XM_027975511.1	inc	Dhrs7c - Glp2r - Rcvrn			ENSOARG00020020056			NI
Sus scrofa (Pig)						NC_010454.4	54680047	54747338	forward	NM_001246266.1	✓	Dhrs7c - Glp2r - Rcvrn	✓	✓	ENSSSCG00000017998	100	100	Yes
Vicugna pacos (Alpaca)						NW_022038898.1	6505	51743	forward	XM_006216183.3	✓	Glp2r			ENSVPAG00000005363	0	87.83	Yes
					Carnivora
Acinonyx jubatus (Cheetah)						NW_020834802.1	4111962	4165780	forward	XM_027047466.1	inc	Dhrs7c - Glp2r - Rcvrn
Ailuropoda melanoleuca (Giant panda)						NC_048234.1	4072449	4131076	forward	XM_019793222.2	✓	Dhrs7c - Glp2r - Rcvrn			ENSAMEG00000012122	100	n/a	Yes
Callorhinus ursinus (Northern fur seal)						NW_020313450.1	4278652	4328739	forward	XM_025863907.1	✓	Dhrs7c - Glp2r - Rcvrn	✓	✓
Canis lupus familiaris (Dog)						NW_023365093.1	34541758	34591945	forward	XM_022419459.2	✓	Dhrs7c - Glp2r - Rcvrn	✓	✓	ENSCAFG00000017446	100	100	Yes
Enhydra lutris kenyoni (Asian sea otter)						NW_019154166.1	4004275	4045335	forward	XM_022524590.1	✓	Dhrs7c - Glp2r - Rcvrn	✓	✓
Eumetopias jubatus (Steller sea lion)						NW_020998736.1	1748774	1798950	reverse	XM_028124844.1	✓	Dhrs7c - Glp2r - Rcvrn
Felis catus (Domestic cat)						NC_018736.3	4269620	4324755	forward	XM_019817165.2	✓	Dhrs7c - Glp2r - Rcvrn	✓	✓	ENSFCAG00000001842	100	96.93	Yes
Halichoerus grypus (gray seal)						NW_023398710.1	185480	216847	forward	XM_036100081.1	inc	Dhrs7c - Glp2r - Rcvrn
Leptonychotes weddellii (Weddell seal)						not found					✕
Lontra canadensis (Northern American river otter)						XM_032862546.1	4043676	4086047	forward	XM_032839850.1	inc	Dhrs7c - Glp2r - Rcvrn
Lynx canadensis (Canada lynx)						NC_044316.2	4107685	4159757	forward	XM_030296149.1	✓	Dhrs7c - Glp2r - Rcvrn
Mirounga leonina (Southern elephant seal)						NW_023270777.1	4049693	4101214	forward	XM_034989303.1	✓	Dhrs7c - Glp2r - Rcvrn	✓	✓
Mustela erminea (Ermine)						NC_045631.1	4010820	4054226	forward	XM_032322238.1	✓	Dhrs7c - Glp2r - Rcvrn	✓	✓
Mustela putorius furo (Domestic ferret)						NW_004569217.1	4897196	4939781	reverse	XM_013060442.1	✓	Dhrs7c - Glp2r - Rcvrn			ENSMPUG00000007715	100	100	Yes
Neomonachus schauinslandi (Hawaiian monk seal)						NW_018734354.1	8702483	8753580	reverse	XM_021694530.1	✓	Dhrs7c - Glp2r - Rcvrn
Neovison vison (American mink)						FNWR01000205.1	4115761	4140011	forward	ENSNVIT00000008966.1	inc	Dhrs7c - Glp2r - Rcvrn			ENSNVIG00000006076	100	89.22	Yes
Odobenus rosmarus divergens (Pacific walrus)						NW_004450351.1	611814	660271	reverse	XM_004398619.2	✓	Dhrs7c - Glp2r - Rcvrn	✓	✓
Panthera leo (Lion)						Primary_assembly E2	52579878	52612836	reverse	ENSPLOT00000020266.1	inc	Dhrs7c - Glp2r - Rcvrn			ENSPLOG00000013358	100	90.2	Yes
Panthera pardus (Leopard)						NW_017619906.1	9415458	9474880	reverse	XM_019413436.1	✓	Dhrs7c - Glp2r - Rcvrn			ENSPPRG00000012501	100	100	Yes
Panthera tigris altaica (Amur tiger)						NW_006711925.1	1344559	1398232	reverse	XM_015539199.1	inc	Dhrs7c - Glp2r - Rcvrn			ENSPTIG00000015664	100	98.47	Yes
Phoca vitulina (Harbor seal)						NW_022589750.1	4137878	4188150	forward	XM_032431679.1	✓	Dhrs7c - Glp2r - Rcvrn	✓	✓
Puma concolor (Puma)						NW_020339219.1	3925190	3976511	forward	XM_025920312.1	inc	Dhrs7c - Glp2r - Rcvrn
Suricata suricatta (Meerkat)						NC_043716.1	3784362	3836377	forward	XM_029928677.1	✓	Dhrs7c - Glp2r - Rcvrn	✓	✓	ENSSSUG00005022420			NI
Ursus americanus (American black bear)						LZNR01019158.1	23039	34365	forward	ENSUAMT00000011749.1	inc	Glp2r			ENSUAMG00000008600	0	69.66	No
Ursus arctos horribilis (Grizzly bear)						NW_020656175.1	4013274	4052834	forward	XM_026521210.1	inc	Dhrs7c - Glp2r - Rcvrn
Ursus maritimus (Polar bear)						NW_007907088.1	4032514	4072813	forward	XM_008688118.1	inc	Dhrs7c - Glp2r - Rcvrn			ENSUMAG00000017848	100	89.33	Yes
Ursus thibetanus thibetanus (Asiatic black bear)						WEIE01000058.1	4063325	4114037	forward	ENSUTTT00000020246.1	✓	Dhrs7c - Glp2r - Rcvrn	✓	✓	ENSUTTG00000011648			NI
Vulpes vulpes (Red fox)						NW_020356487.1	4021340	4069578	forward	XM_026005686.1	✓	Dhrs7c - Glp2r - Rcvrn			ENSVVUG00000028914	100	96.83	Yes
Zalophus californianus (California sea lion)						NC_045610.1	4328840	4379922	forward	XM_027626542.2	✓	Dhrs7c - Glp2r - Rcvrn	✓	✓	ENSZCAG00015023031			NI
					Chiroptera
Artibeus jamaicensis (Jamaican fruit-eating bat)						NW_023561779.1	1042046	1078828	reverse	XM_037155052.1	inc	Glp2r - Rcvrn
Desmodus rotundus (Common vampire bat)						NW_020092766.1	13154869	13225978	forward	XM_024565051.1	inc	Dhrs7c - Glp2r - Rcvrn
Eptesicus fuscus (Big brown bat)						NW_007370741.1	2808494	2857103	reverse	XM_008153458.2	✓	Dhrs7c - Glp2r - Rcvrn
Hipposideros armiger (Great roundleaf bat)						NW_017731572.1	2320794	2422820	reverse	XM_019654420.1	inc	Dhrs7c - Glp2r - Rcvrn
Miniopterus natalensis (Natal long-fingered bat)						NW_015504925.1	2107754	2170523	forward	XM_016222409.1	✓	Dhrs7c - Glp2r - Rcvrn
Molossus molossus (Pallas's mastiff bat)						not found					✕
Myotis brandtii (Brandt's bat)						XM_014545719.1	2393963	2440297	forward	XM_014549816.1	inc	Dhrs7c - Glp2r - Rcvrn
Myotis davidii (David’s myotis)						NW_006289395.1	2293956	2334709	forward	XM_015562537.1	inc	Dhrs7c - Glp2r - Rcvrn
Myotis lucifugus (Little brown bat)						NW_005871330.1	48224	48224	forward	XM_023763362.1	✓	Dhrs7c - Glp2r - Rcvrn			ENSMLUG00000008663	75	100	Yes
Myotis myotis (Greater mouse-eared bat)						NW_023416321.1	42005092	42054522	forward	XM_036338792.1	✓	Dhrs7c - Glp2r - Rcvrn	✓	✓
Phyllostomus discolor (Pale spear-nosed bat)						NC_040910.2	69180153	69251399	reverse	XM_028534660.2	inc	Dhrs7c - Glp2r - Rcvrn
Pipistrellus kuhlii (Kuhl's pipistrelle)						NW_023425522.1	7040880	7091396	reverse	XM_036452201.1	✓	Dhrs7c - Glp2r - Rcvrn	✓	✓
Pteropus alecto (Black flying fox)						NW_006442497.1	5265201	5319944	forward	XM_006922388.1	✓	Dhrs7c - Glp2r - Rcvrn
Pteropus vampyrus (Large flying fox)						NW_011888825.1	2084436	2140458	forward	XM_011359123.1	inc	Dhrs7c - Glp2r - Rcvrn			ENSPVAG00000007013	75	100	Yes
Rhinolophus ferrumequinum (Greater horseshoe bat)						NC_046304.1	9448505	9448505	reverse	XM_033089098.1	✓	Dhrs7c - Glp2r - Rcvrn			ENSRFEG00010005982	100	100	Yes
Rousettus aegyptiacus (Egyptian rousette)						NW_023416309.1	71668062	71721452	reverse	XM_036223673.1	inc	Dhrs7c - Glp2r - Rcvrn
Sturnira hondurensis (The Honduran yellow-shouldered bat)						NW_023526997.1	3029443	3101835	reverse	XM_037028289.1	✓	Dhrs7c - Glp2r - Rcvrn	✓	✓
					Eulipotyphla
Condylura cristata (Star-nosed mole)						NW_004567118.1	27419791	27458918	reverse	XM_004685085.1	✓	Dhrs7c - Glp2r - Rcvrn
Erinaceus europaeus (Western European hedgehog)						NW_006803932.1	8159042	8232768	forward	XM_007523563.1	inc	Dhrs7c - Glp2r - Rcvrn			ENSEEUG00000014254	0	100	Yes
Sorex araneus (European shrew)						NW_004545865.1	35128659	35203211	reverse	XM_004603989.1	✓	Dhrs7c - Glp2r - Rcvrn			ENSSARG00000003685	50	88.25	Yes
Talpa occidentalis (Iberian mole)						NW_023605083.1	93376808	93419402	forward	XM_037493236.1	✓	Dhrs7c - Glp2r - Rcvrn
					Perissodactyla
Ceratotherium simum simum (Southern white rhinoceros)						NW_004454199.1	8849851	8910680	reverse	XM_004433063.2	✓	Dhrs7c - Glp2r - Rcvrn
Equus asinus (Ass)						NW_014638292.1	2029488	2095102	forward	XM_014864141.1	inc	Dhrs7c - Glp2r - Rcvrn			ENSEASG00005021831	100	99.99	Yes
Equus caballus (Horse)						NC_009154.3	52774131	52840364	forward	XM_001503249.4	✓	Dhrs7c - Glp2r - Rcvrn		✓	ENSECAG00000018559	100	100	Yes
Equus przewalskii (Przewalski's horse)						XM_008518023.1	9919	42805	forward	XM_008528751.1	inc	Glp2r - Rcvrn
					Pholidota
Manis javanica (Malayan pangolin)						NW_023436117.1	7108725	7159112	forward	XM_017658647.2	✓	Dhrs7c - Glp2r - Rcvrn
Manis pentadactyla (Chinese pangolin)						NW_023456706.1	1375490	1428008	reverse	XM_036927749.1	✓	Dhrs7c - Glp2r - Rcvrn		✓
				Euarchontoglires
					Dermoptera
Galeopterus variegatus (Sunda flying lemur)						XM_008591277.1	68522	148370	reverse	XM_008584391.1	inc	Dhrs7c - Glp2r - Rcvrn
Prolemur simus (Greater bamboo lemur)						MPIZ01000028.1	1358712	1412052	forward	ENSPSMT00000022865.1	✓	Dhrs7c - Glp2r - Rcvrn			ENSPSMG00000013933	100	100	Yes
					Scandentia
Tupaia chinensis (Chinese tree shrew)						NW_006160005.1	1952955	2024879	forward	XM_006156408.3	✓	Dhrs7c - Glp2r - Rcvrn			ENSTBEG00000000279	0	94.07	Yes
					Primates
Aotus nancymaae (Ma's night monkey)						NW_018503389.1	2883342	2940443	forward	XM_012457591.1	✓	Dhrs7c - Glp2r - Rcvrn			ENSANAG00000028450	100	100	Yes
Callithrix jacchus (White-tufted-ear marmoset)						NC_048387.1	75031665	75096948	forward	XM_017972283.2	✓	Dhrs7c - Glp2r - Rcvrn			ENSCJAG00000012719	100	100	Yes
Carlito syrichta (Philippine tarsier)						NW_007259294.1	758199	823225	forward	XM_008072469.1	✓	Dhrs7c - Glp2r - Rcvrn			ENSTSYG00000013348	100	100	Yes
Cebus capucinus imitator (Panamanian white-faced capuchin)						NW_016107387.1	4399354	4454901	reverse	XM_017531437.2	✓	Dhrs7c - Glp2r - Rcvrn			ENSCCAG00000024598			NI
Cercocebus atys (Sooty mangabey)						NW_012000250.1	6005445	6072860	reverse	XM_012050898.1	✓	Dhrs7c - Glp2r - Rcvrn	✓	✓	ENSCATG00000034777	100	100	Yes
Chlorocebus sabaeus (Green monkey)						NW_023666059.1	12112708	12181573	reverse	XM_008010348.2	inc	Dhrs7c - Glp2r - Rcvrn			ENSCSAG00000010211	100	100	Yes
Colobus angolensis palliates (Angola colobus)						NW_012113697.1	6045170	6114218	reverse	XM_011933269.1	✓	Dhrs7c - Glp2r - Rcvrn	✓	✓	ENSCANG00000030838			NI
Gorilla gorilla gorilla (Western lowland gorilla)						NC_044619.1	9462488	9527816	forward	XM_019013027.2	✓	Dhrs7c - Glp2r - Rcvrn	✓	✓	ENSGGOG00000008529	100	100	Yes
Homo sapiens (Human)						NC_000017.11	9825508	9894163	forward	NM_004246.3	✓	Dhrs7c - Glp2r - Rcvrn	✓	✓	ENSG00000065325
Hylobates moloch (Silvery gibbon)						NW_022611661.1	40828719	40895900	forward	XM_032138249.1	✓	Dhrs7c - Glp2r - Rcvrn	✓	✓
Macaca fascicularis (Crab-eating macaque)						NC_022287.1	9976948	10049880	forward	XM_005582887.2	✓	Dhrs7c - Glp2r - Rcvrn	✓	✓	ENSMFAG00000038487	100	100	Yes
Macaca mulatta (Rhesus monkey)						NC_041769.1	9611798	9679595	forward	XM_001113520.4	✓	Dhrs7c - Glp2r - Rcvrn	✓	✓	ENSMMUG00000018090	100	100	Yes
Macaca nemestrina (Pig-tailed macaque)						NW_012015355.1	6101532	6188642	reverse	XM_011727403.2	✓	Dhrs7c - Glp2r - Rcvrn	✓	✓	ENSMNEG00000044338	100	100	Yes
Mandrillus leucophaeus (Drill)						NW_012101310.1	1424206	1497470	forward	XM_011973159.1	✓	Dhrs7c - Glp2r - Rcvrn	✓	✓	ENSMLEG00000034742	100	100	Yes
Microcebus murinus (Gray mouse lemur)						NC_033675.1	59204564	59258942	reverse	XM_012748000.2	✓	Glp2r - Rcvrn	✓	✓	ENSMICG00000005359	75	100	Yes
Nomascus leucogenys (Northern white-cheeked gibbon)						NC_044399.1	67964932	68032047	reverse	XM_003274673.3	✓	Dhrs7c - Glp2r - Rcvrn	✓	✓	ENSNLEG00000010098	100	100	Yes
Otolemur garnettii (Small-eared galago)						NW_003852441.1	9455390	9537632	reverse	XM_003791093.2	✓	Dhrs7c - Glp2r - Rcvrn	✓	✓	ENSOGAG00000000983	100	100	Yes
Pan paniscus (Pygmy chimpanzee)						NC_048256.1	41764686	41830966	reverse	XM_003818091.4	✓	Dhrs7c - Glp2r - Rcvrn	✓	✓	ENSPPAG00000038138	100	100	Yes
Pan troglodytes (Chimpanzee)						NC_036896.1	40919216	40985374	reverse	XM_523787.6	✓	Dhrs7c - Glp2r - Rcvrn	✓	✓	ENSPTRG00000008761	100	100	Yes
Papio anubis (Olive baboon)						XM_003897563.	9346607	9413547	forward	XM_031657223.1	inc	Dhrs7c - Glp2r - Rcvrn			ENSPANG00000023753	100	100	Yes
Piliocolobus tephrosceles (Ugandan red Colobus)						NC_045449.1	9767552	9836096	forward	XM_023190897.2	✓	Dhrs7c - Glp2r - Rcvrn	✓	✓	ENSPTEG00000003701			NI
Pongo abelii (Sumatran orangutan)						NC_036920.1	9732763	9800340	forward	XM_002827026.4	✓	Dhrs7c - Glp2r - Rcvrn	✓	✓	ENSPPYG00000007975	100	100	Yes
Propithecus coquereli (Coquerel's sifaka)						NW_012150119.1	116278	167519	forward	XM_012653932.1	✓	Dhrs7c - Glp2r - Rcvrn	✓	✓	ENSPCOG00000013292	75	100	Yes
Rhinopithecus bieti (Black snub-nosed monkey)						NW_016813959.1	2186071	2257951	reverse	XM_017849288.1	✓	Dhrs7c - Glp2r - Rcvrn	✓	✓	ENSRBIG00000035854	100	100	Yes
Rhinopithecus roxellana (Golden snub-nosed monkey)						NC_044567.1	47225171	47293148	reverse	XM_010358266.1	✓	Dhrs7c - Glp2r - Rcvrn	✓	✓	ENSRROG00000036298	100	100	Yes
Saimiri boliviensis boliviensis (Bolivian squirrel monkey)						NW_003943636.1	9200372	9260414	forward	XM_003929237.2	✓	Dhrs7c - Glp2r - Rcvrn			ENSSBOG00000025968	100	100	Yes
Sapajus apella (Tufted capuchin)						NW_022436952.1	23333941	23389401	reverse	XM_032280288.1	✓	Dhrs7c - Glp2r - Rcvrn	✓	✓
Theropithecus gelada (Gelada)						NC_037684.1	66125102	66191433	forward	XM_025362666.1	✓	Dhrs7c - Glp2r - Rcvrn	✓	✓	ENSTGEG00000026992			NI
Trachypithecus francoisi (Francois's langur)						NW_022680753.1	315	64758	forward	XM_033216167.1	inc	Glp2r
					Lagomorphs
Ochotona princeps (American pika)						NC_050554.1	46884761	46942548	forward	XM_004594745.1	inc	Dhrs7c - Glp2r - Rcvrn			ENSOPRG00000004122	75	98.55	Yes
Oryctolagus cuniculus (Rabbit)						NC_013687.1	9599401	9669710	reverse	XM_008270729.2	inc	Dhrs7c - Glp2r - Rcvrn			ENSOCUG00000015492	100	99.22	Yes
					Rodents
Arvicanthis niloticus (African grass rat)						NC_047663.1	54036330	54099737	forward	XM_034506363.1	✓	Dhrs7c - Glp2r - Rcvrn	✓	✓
Arvicola amphibius (Eurasian water vole)						NC_052050.1	53265504	53329196	forward	XM_038329091.1	✓	Dhrs7c - Glp2r - Rcvrn	✓	✓
Castor canadensis (American beaver)						NW_017871682.1	23874	85004	reverse	XM_020178125.1	✓	Dhrs7c - Glp2r - Rcvrn	✓	✓	ENSCCNG00000008643			NI
Cavia aperea (Brazilian guinea pig)						AVPZ01000578.1	6412674	6477934	forward	ENSCAPT00000010424.1	inc	Dhrs7c - Glp2r - Rcvrn			ENSCAPG00000008833			NI
Cavia porcellus (Domestic guinea pig)						NT_176358.1	6416915	6483826	forward	XM_003466327.2	✓	Dhrs7c - Glp2r - Rcvrn			ENSCPOG00000002800	100	100	Yes
Chinchilla lanigera (Long-tailed chinchilla)						NW_004955467.1	7239547	7308809	reverse	XM_013522035.1	inc	Dhrs7c - Glp2r - Rcvrn			ENSCLAG00000015440	100	97.83	Yes
Cricetulus griseus (Chinese hamster)						NW_003613651.1	129163	188384	forward	XM_027426194.2	✓	Dhrs7c - Glp2r - Rcvrn	✓	✓	ENSCGRG00001020825	100	100	Yes
Dipodomys ordii (Ord's kangaroo rat)						NW_012267235.1	5835728	5893275	forward	XM_013013102.1	inc	Dhrs7c - Glp2r - Rcvrn			ENSDORG00000000952	100	100	Yes
Fukomys damarensis (Damara mole-rat)						NW_022900925.1	7935052	8002793	reverse	XM_033762727.1	✓	Dhrs7c - Glp2r - Rcvrn			ENSFDAG00000020798			NI
Grammomys surdaster (African woodland thicket rat)						NW_021604783.1	1373975	1435665	reverse	XM_028780130.1	✓	Dhrs7c - Glp2r - Rcvrn	✓	✓
Heterocephalus glaber (Naked mole-rat)						XM_004846646.2	12260029	12325838	forward	XM_004857524.2	✓	Dhrs7c - Glp2r - Rcvrn	✓	✓	ENSHGLG00000009949	100	100	Yes
Ictidomys tridecemlineatus (Thirteen-lined ground squirrel)						NW_004936595.1	2787978	2868033	forward	XM_005332872.3	✓	Dhrs7c - Glp2r - Rcvrn			ENSSTOG00000010730	100	100	Yes
Jaculus jaculus (Lesser Egyptian jerboa)						NW_004504369.1	7304446	7372149	reverse	XM_004663136.1	✓	Dhrs7c - Glp2r - Rcvrn	✓	✓	ENSJJAG00000003578	100	100	Yes
Marmota flaviventris (Yellow-bellied marmot)						NW_023144813.1	2544067	2620787	forward	XM_027946948.1	✓	Dhrs7c - Glp2r - Rcvrn	✓	✓
Marmota marmota marmota (Alpine marmot)						NW_015351302.1	2797126	2874905	forward	XM_015504532.1	✓	Dhrs7c - Glp2r - Rcvrn			ENSMMMG00000020629	100	100	Yes
Mastomys coucha (Southern multimammate mouse)						NW_022196911.1	62911095	62977871	reverse	XM_031352162.1	✓	Dhrs7c - Glp2r - Rcvrn	✓	✓
Meriones unguiculatus (Mongolian gerbil)						NW_018659117.1	330770	386005	forward	XM_021656010.1	✓	Dhrs7c - Glp2r - Rcvrn	✓	✓	ENSMUGG00000007297			NI
Mesocricetus auratus (Golden hamster)						NW_004801614.1	9321160	9376627	reverse	NM_001281408.1	✓	Dhrs7c - Glp2r - Rcvrn	✓	✓	ENSMAUG00000012802	100	100	Yes
Microtus ochrogaster (Prairie vole)						NC_022014.1	31027601	31083876	forward	XM_005349835.2	✓	Dhrs7c - Glp2r - Rcvrn	✓	✓	ENSMOCG00000021626	100	100	Yes
Mus caroli (Ryukyu mouse)						NC_034580.1	62430544	62494937	reverse	XM_021178184.2	✓	Dhrs7c - Glp2r - Rcvrn	✓	✓	MGP_CAROLIEiJ_G0016528	100	100	Yes
Mus musculus (House mouse)						NC_000077.7	67554877	67661979	reverse	NM_175681.3	✓	Dhrs7c - Glp2r - Rcvrn	✓	✓	ENSMUSG00000049928	100	0	Yes
Mus pahari (Shrew mouse)						NC_034603.1	35578443	35639144	reverse	XM_021213837.2	✓	Dhrs7c - Glp2r - Rcvrn	✓	✓	MGP_PahariEiJ_G0017658	100	100	Yes
Mus spicilegus (Steppe mouse)						QGOO01037244.1	622768	727911	reverse	ENSMSIT00000011586.1	✓	Dhrs7c - Glp2r - Rcvrn	✓	✓	NSMSIG00000008045	100	100	Yes
Nannospalax galili (Upper Galilee mountains blind mole rat)						NW_008357929.1	6121320	6183629	reverse	XM_008855731.2	✓	Dhrs7c - Glp2r - Rcvrn	✓	✓	ENSNGAG00000020783	100	100	Yes
Octodon degus (Degu)						NW_004524795.1	635892	702311	forward	XM_004645176.2	✓	Dhrs7c - Glp2r - Rcvrn			ENSODEG00000001354	100	100	Yes
Onychomys torridus (southern grasshopper mouse)						NC_050450.1	55957215	56010181	reverse	XM_036194820.1	✓	Dhrs7c - Glp2r - Rcvrn	✓	✓
Peromyscus leucopus (White-footed mouse)						NC_051086.1	50584498	50637360	reverse	XM_037201268.1	inc	Dhrs7c - Glp2r - Rcvrn
Peromyscus maniculatus bairdii (Prairie deer mouse)						NW_006501067.1	2695636	2750502	forward	XM_006973504.2	✓	Dhrs7c - Glp2r - Rcvrn			ENSPEMG00000016104	100	100	Yes
Rattus norvegicus (Norway rat)						NC_005109.4	54260290	54323839	reverse	NM_021848.1	✓	Dhrs7c - Glp2r - Rcvrn	✓	✓	ENSRNOG00000003683	100	100	Yes
Rattus rattus (black rat)						NC_046162.1	47319597	47382624	reverse	XM_032913828.1	✓	Dhrs7c - Glp2r - Rcvrn	✓	✓
Sciurus vulgaris (Eurasian red squirrel)						Primary_assembly 3	52161379	52242206	reverse	ENSSVLT00005012660.1	✓	Dhrs7c - Glp2r - Rcvrn			ENSSVLG00005008969	100	100	Yes
Spermophilus dauricus (Daurian ground squirrel)						KZ294422.1	841449	933345	forward	ENSSDAT00000007623.1	inc	Dhrs7c - Glp2r - Rcvrn			ENSSDAG00000006148			NI
Urocitellus parryii (Arctic ground squirrel)						NW_020539965.1	2457669	2534064	forward	XM_026390628.1	✓	Dhrs7c - Glp2r - Rcvrn	✓	✓	ENSUPAG00010017049	100	100	Yes
a - Acession number for genomic sequence, start and end position for coding seqeunce, and strand.
b - NCBI or Ensembl accession number for transcript.
c - Completeness of coding sequence (CDS) within transcript.
	✓		full length CDS
	inc		partial CDS
	✕		not found (no coding exons identified)
d - Order of genes neighbouring the Glp2r gene. Dhrs7c dehydrogenase/reductase 7C; Rcvrn recoverin.
e - Species used in the RELAX analysis shown in Table 3.
f - Species that have intact coding sequences for all 3 receptor genes (Gcgr, Glp1r, and Glp2r). Data used in Tables 3 and 4 and Supplementary Tables 10-19.

## Sheet: Sheet2
			Chr	Acession	Position	Database	Notes
	Monodelphis domestica (Gray short-tailed opossum)
	Ins		5	CU468641.1	102,411-102,827; reverse	nr database	complete cds
	Notamacropus eugenii (Wallaby)
	Ins			GeneScaffold_8594	9,215-10,180; reverse	Ensembl	complete cds
	Choloepus hoffmanni (Sloth)
	Gcg			GeneScaffold_806	953-2,513; reverse	Ensembl	only 2 exons
	Dasypus novemcinctus (Nine-banded armadillo)
	Ins			JH581424	10,046-10,159; forward	Ensembl	only 1 exon
	Procavia capensis (Hyrax)
	Ins			GeneScaffold_1132	16,764-17,876; reverse	Ensembl	mis-annotated, complete cds
	Gcg			GeneScaffold_2169	18,986-27,004; reverse	Ensembl	missing exon 4
	Bison bison (American bison)
	Ins			NW_011487207.1	371-442; reverse	GDV	only 1 exon
	Bos grunniens (Domestic yak)
	Gcg			Chr2	112,441,928-112,449,170; reverse	Ensembl	incorrectly annotated
	Bos mutus (Wild yak)
	Ins			NW_005394693.1	392,518-393,182; reverse	GDV	gap in 1 exon, partial cds
	Ursus maritimus (Polar bear)
	Ins			NW_007907177.1	1,675,233-1,675,346; reverse	GDV	only 1 exon
	Desmodus rotundus (common vampire bat)
	Ins			NW_020093552.1	8,024,379-8,024,492; forward	GDV	only 1 exon
	Myotis davidii (David’s myotis)
	Gcg			NW_006293001.1	2,981,109-2,984,611; reverse	GDV	missing exon 2
	Pteropus vampyrus (Large flying fox)
	Ins			NW_011888968.1	925,416-925,520; forward	GDV	only 1 exon
	Condylura cristata (Star-nosed mole)
	Ins			NW_004567155.1	1,026,664-1,026,735; forward	GDV	only 1 exon
	Galeopterus variegatus (Sunda flying lemur)
	Ins			NW_007727844.1	98,124-99,132; forward	GDV	mis-annotated, complete cds
	Carlito syrichta (Philippine tarsier)
	Ins			NW_007087611.1	14,194-14,307; reverse	GDV	only 1 exon
	Ochotona princeps (American pika)
	Ins			NW_004535582.1	1,141,100-1,141,550; forward	GDV	mis-annotated
	Cavia aperea (Brazilian guinea pig)
	Gcg			Scaffold AVPZ01000334.1	26,610,370-26,613,813; forward	Ensembl	missing exon 2
	Spermophilus dauricus (Daurian ground squirrel)
	Ins			KZ294720	203,354-205,543; forward	Ensembl	C-terminal cds missing
