# Supplementary material for: Variation in the Evolution and Sequences of Proglucagon and the Receptors for Proglucagon-Derived Peptides in Mammals
Source: Front Endocrinol (Lausanne). 2021 Jul 12;12:700066. doi: 10.3389/fendo.2021.700066 (PMC8312260; doi:10.3389/fendo.2021.700066)
Supplement: Supplementary File 1 — Fasta formatted proglucagon (Gcg) coding sequences. [file DataSheet_1.zip › Supplement/Suplementary Tables/Table S7 Hormone variability.xlsx]

## Sheet: Sheet1
Supplementary Table 7. Variation in mammalian proglucagon-derived peptide sequences.
Species	Glucagona	Miniglucagona	GLP-17-37a	GLP-11-37a	GLP-2a	GRPPa	OXMa	Glicentina	IP-1a	IP-2a	MPGFa
All mammalian sequences
Number of species identical to human sequence	123	123	151	143	13	6	60	5	64	35	10
length of peptide	29	11	31	37	33	30	37	69	6	13	87
Range of number of differenceb	0-7	0-5	0-12	0-13	0-17	0-15	0-12	0-24	0-5	0-8	0-44
Average number of differncesc	0.41	0.329	0.223	0.304	3.056	7.758	1.087	6.845	0.708	1.472	5.559
Average per residuecd	0.014	0.03	0.007	0.008	0.092	0.192	0.029	0.099	0.118	0.113	0.064
Number of variable sitese	11	6	13	25	20	29	17	46	6	12	59
Excluding Ornithorhynchus anatinus
Range of number of differenceb	0-5	0-5	0-6	0-6	0-7	0-15	0-7	0-22	0-3	0-8	21
Average number of differncesc	0.369	0.306	0.15	0.225	2.97	5.719	1.019	6.74	0.681	1.431	5.319
Average per residuecd	0.013	0.028	0.005	0.006	0.09	0.191	0.028	0.098	0.114	0.11	0.061
Number of variable sitese	10	6	10	21	17	29	15	44	5	11	50
a - See Figure 2 for extent of each peptide. GLP- glucagon-like peptide; GRPP, glicentien realted pamncreatic peptide; OXM, oxyntomodulin; IP, intervening peptide; MPGF, major proglucagon fragment.
b - Compared to the human sequences. Total 161 non-human proglucagon sequences.
c - Average number of substitutions found in sequences that differ from the human sequence.
d - Average number of substitutions divided by peptide length.
e - Number of sites in the peptide sequence that have accepted an amino acid substitution in the 162 mammalian sequences.
