# Supplementary material for: Variation in the Evolution and Sequences of Proglucagon and the Receptors for Proglucagon-Derived Peptides in Mammals
Source: Front Endocrinol (Lausanne). 2021 Jul 12;12:700066. doi: 10.3389/fendo.2021.700066 (PMC8312260; doi:10.3389/fendo.2021.700066)
Supplement: Supplementary File 1 — Fasta formatted proglucagon (Gcg) coding sequences. [file DataSheet_1.zip › Supplement/Suplementary Tables/Table S14 Gcgr BGM.xlsx]

## Sheet: datamonkey-table
Supplementary Table 14. Potentially co-evolving sites in glucagon receptor (Gcgr) sequences identified using Bayesian Graphical Models (BGM).
Site 1a			Site 2a
Alignmentb	Humanc	Woottend	Alignmentb	Humanc	Woottend	P [Site 1 –> Site 2]e	P [Site 2 –> Site 1]f	P [Site 1 <–> Site 2]g	Site 1 subsh	Site 2 subsh	Shared subsi
6	4	NA	463	438	NA	0.48	0.11	0.59	15	7	5
10	8	NA	341	320	5.52	0.028	0.71	0.74	12	11	6
12	9	NA	38	21	NA	0.55	0.3	0.85	8	10	5
12	9	NA	55	38	NA	0.27	0.52	0.79	8	3	3
12	9	NA	348	327	5.59	0.54	0	0.54	8	9	4
12	9	NA	352	331	5.63	0.71	0.001	0.71	8	7	4
12	9	NA	474	448	NA	0.86	0.014	0.88	8	5	4
14	10	NA	219	199j	2.72	0.38	0.15	0.52	7	9	4
20	11	NA	34	17	NA	0.43	0.5	0.92	4	4	3
34	17	NA	408	389	7.46	0.56	0.12	0.68	4	6	3
38	21	NA	98	78	NA	0.34	0.19	0.52	10	3	3
40	25	NA	510	459	NA	0.39	0.42	0.8	6	4	3
42	28j	NA	310	289	4.67	0.12	0.69	0.81	16	12	7
45	28j	NA	167	157	1.55	0.35	0.26	0.61	2	3	2
48	31	NA	49	32j	NA	0.53	0.071	0.6	5	5	3
48	31	NA	153	133	1.31	0.4	0.56	0.96	5	7	4
55	38	NA	239	219	NA	0.34	0.51	0.86	3	7	3
55	38	NA	297	276	4.54	0.52	0.002	0.52	3	8	3
64	47	NA	232	212	NA	0.37	0.22	0.59	4	2	2
82	62	NA	216	196	2.69	0.69	0.31	1	12	12	8
86	66	NA	93	73	NA	0.43	0.081	0.51	3	3	2
86	66	NA	378	357	6.48	0.41	0.094	0.51	3	3	2
98	66	NA	142	122j	NA	0.45	0.048	0.5	3	3	2
109	89	NA	281	260	NA	0.39	0.39	0.78	2	3	2
115	95	NA	279	258	NA	0.51	0.089	0.6	6	10	4
134	114	NA	460	435	NA	0.051	0.55	0.6	6	5	3
149	129	NA	156	136	1.34	0.38	0.58	0.97	13	8	6
149	129	NA	475	449	NA	0.64	0.025	0.67	13	8	5
162	142j	1.4	226	NA	NA	0.22	0.53	0.75	2	4	2
167	147	1.45	370	349	6.4	0.47	0.04	0.51	3	3	2
171	151	1.49	488	NA	NA	0.44	0.41	0.85	2	2	2
173	153	1.51	238	218	NA	0.016	0.54	0.56	2	5	2
201	181	2.54	513	462	NA	0.34	0.61	0.95	12	10	6
209	189	2.62	286	265	4.43	0.3	0.35	0.66	8	13	5
210	190	2.63	457	432	NA	0.15	0.4	0.55	14	10	6
214	194kl	2.67	239	219	NA	0.015	0.52	0.53	8	7	4
223	202	2.75	246	226	3.31	0.17	0.49	0.67	4	2	2
226	206j	NA	239	219	NA	0.43	0.28	0.71	4	7	3
226	206j	NA	289	268	3.37	0.66	0	0.66	4	6	3
226	206j	NA	341	320	4.62	0.82	0.12	0.94	4	11	4
238	218	NA	291	270	4.48	0.63	0.23	0.86	5	4	3
238	218	NA	481	455	NA	0.53	0.2	0.73	5	11	4
248	228	3.33	512	461	NA	0.56	0.011	0.57	8	15	5
250	230	3.35	370	349	6.4	0.16	0.39	0.55	3	3	2
271	251	3.56	446	225	3.3	0.55	0.009	0.56	10	17	6
271	251	3.56	457	433	NA	0.3	0.67	0.97	10	10	6
272	252k	3.57	283	262	4.4	0.14	0.39	0.53	3	3	2
290	269	4.47	341	320	5.52	0.001	0.64	0.64	10	11	5
297	276	4.54	351	320	5.52	0.54	0.4	0.95	8	12	6
299	278	4.56	362	341	NA	0.62	0.36	0.98	9	7	5
310	289	4.67	468	442	NA	0.52	0.16	0.68	12	12	6
343	322	5.54	347	326	5.58	0.36	0.25	0.61	7	8	4
346	325kl	5.57	448	427	8.7	0.59	0.37	0.96	10	7	5
444	423	8.66	458	432	NA	0.5	0.32	0.83	7	6	4
451	430	NA	460	435	NA	0.19	0.64	0.83	19	5	5
477	451	NA	484	NA	NA	0.17	0.42	0.59	9	7	4
507	NA	NA	522	469	NA	0.7	0.3	0.99	4	7	4
514	463	NA	529	476	NA	0.33	0.44	0.77	8	3	3
531	NA	NA	537	NA	NA	0.68	0.11	0.79	4	7	4
534	NA	NA	535	NA	NA	0.97	0	0.97	7	5	4
534	NA	NA	537	NA	NA	0.051	0.86	0.92	7	7	5
540	NA	NA	570	NA	NA	0.2	0.73	0.93	4	3	3
561	NA	NA	562	NA	NA	0.28	0.36	0.65	3	3	3
561	NA	NA	563	NA	NA	0.31	0.22	0.53	3	3	3
562	NA	NA	563	NA	NA	0.37	0.21	0.58	3	3	3
566	NA	NA	573	NA	NA	0.15	0.48	0.64	2	3	2
568	NA	NA	571	NA	NA	0.51	0.45	0.97	3	3	3
569	NA	NA	573	NA	NA	0.42	0.11	0.53	2	3	2
a - Site 1 and Site 2 are the coevolving sites, with posterior probability >= 0.5.
b - Codon position in the multiple sequence alignment.
c - Codon postion in the human GCGR (glucagon receptor) coding sequence. NA -- not homlogous to a human Gcgr sequence residue.
d - Position based on the Wooten numbering scheme [73]. N/A - not applicable.
e - Probability that Site 2 is conditional dependent on Site 1.
f - Probability that Site 1 is conditional dependent on Site 2.
g - Probability that Sites 1 and 2 are conditionally independent.
h - Number of inferred substitutions at the site.
i - Number of inferred shared substitutions.
j - Site that interacts with ligand.
k - Site that interacts with G-proteins.
l - Has substitution inferred to be "Deleterious" or "Affect function".
