# Supplementary material for: Variation in the Evolution and Sequences of Proglucagon and the Receptors for Proglucagon-Derived Peptides in Mammals
Source: Front Endocrinol (Lausanne). 2021 Jul 12;12:700066. doi: 10.3389/fendo.2021.700066 (PMC8312260; doi:10.3389/fendo.2021.700066)
Supplement: Supplementary File 1 — Fasta formatted proglucagon (Gcg) coding sequences. [file DataSheet_1.zip › Supplement/Suplementary Tables/Table S2 Gcg_Genome.xlsx]

## Sheet: Sheet1
Supplementary Table 2. Genomic locations, accession numbers, and genomic neighborhoods for mammalian proglucagon (Gcg) genes.
													Ensembl
				Species		Sequence IDa	Starta	Enda	Stranda	Transcriptb	CDSc	Gene neighborhoodd	Gene ID	GOC Score	WGA Coverage	High Confidance
Mammalia
	Prototheria
		Monotremata
Ornithorhynchus anatinus (Platypus)						NC_041736.1	11646807	11662828	reverse	XM_029072320.1	✓	Fap - Gcg - Dpp4	ENSOANG00000006189	100	100	Yes
	Theria
		Metatheria
Monodelphis domestica (Gray short-tailed opossum)						NC_008804.1	168139332	168153982	reverse	XM_001366779.3	✓	Fap - Gcg - Dpp4	ENSMODG00000005566	100	100	Yes
Notamacropus eugenii (Wallaby)						GeneScaffold_2931	4141	13643	reverse	ENSMEUT00000012512.1	✓	Gcg	ENSMEUG00000012480	0	78.86	Yes
Phascolarctos cinereus (Koala)						NW_018344058.1	512536	545069	forward	XM_021004854.1	✓	Fap - Gcg - Dpp4	ENSPCIG00000030343	100	100	Yes
Sarcophilus harrisii (Tasmanian devil)						NC_045428.1	413322916	413336895	forward	XM_003763897.2	✓	Fap - Gcg - Dpp4	ENSSHAG00000017776	100	n/a	Yes
Trichosurus vulpecula (common brushtail)						NC_050574.1	213799882	213809673	reverse	XM_036746845.1	✓	Fap - Gcg - Dpp4
Vombatus ursinus (Common wombat)						NW_020954557.1	56404785	56414536	forward	ENSVURG00010021569	✓	Fap - Gcg - Dpp4	ENSVURG00010021569	100	100	Yes
		Eutheria
			Xenartha
Choloepus didactylus (southern two-toed sloth)						NC_051315.1	50595895	50601048	reverse	XM_037850344.1	✓	Fap - Gcg - Dpp4
Choloepus hoffmanni (Sloth)						GeneScaffold_806	953	2513	reverse	not annotated	inc	Fap - Gcg	not annotated			NI
Dasypus novemcinctus (Nine-banded armadillo)						NC_051315.1	50595895	50601048	reverse	XM_004464405.2	✓	Fap - Gcg - Dpp4	ENSDNOG00000000498	100	100	Yes
			Afrotheria
Chrysochloris asiatica (Cape golden mole)						NW_006408617.1	518033	527689	reverse	XM_006866988.1	✓	Fap - Gcg - Dpp4
Echinops telfairi (Small Madagascar hedgehog)						NW_022103900.1	13104388	13109616	forward	XM_004703788.1	✓	Fap - Gcg - Dpp4	ENSETEG00000018514	0	95.66	Yes
Elephantulus edwardii (Cape elephant shrew)						NW_006399753.1	32646714	32655430	forward	XM_006879362.1	✓	Fap - Gcg - Dpp4
Loxodonta africana (African savanna elephant)						NW_003573423.1	65673763	65685856	forward	XM_003405828.2	✓	Fap - Gcg - Dpp4	ENSLAFG00000005647	100	100	Yes
Orycteropus afer afer (Aardvark)						NW_006921671.1	10421251	10431451	reverse	XM_007941843.1	✓	Fap - Gcg - Dpp4
Procavia capensis (Hyrax)						GeneScaffold_2169	18986	27004	reverse	ENSPCAT00000007501.1	inc	Fap - Gcg	ENSPCAG00000007533	50	87.47	Yes
Trichechus manatus latirostris (Florida manatee)						NW_004443972.1	17876765	17887894	reverse	XM_004375426.2	✓	Fap - Gcg - Dpp4
			Boreoeutheria
				Laurasiatheria
					Cetacea
Balaenoptera acutorostrata scammoni (Minke whale)						NW_006727463.1	24110754	24120246	reverse	XM_007183176.1	✓	Fap - Gcg - Dpp4
Balaenoptera musculus (Blue whale)						NC_045791.1	44222442	44231940	reverse	XM_036858699.1	✓	Fap - Gcg - Dpp4	ENSBMSG00010012073	100	100	Yes
Delphinapterus leucas (Beluga whale)						NW_022098076.1	25947439	25956615	reverse	XM_022570176.1	✓	Fap - Gcg - Dpp4	ENSDLEG00000008700	100	100	Yes
Globicephala melas (Long-finned pilot whale)						NW_022134860.1	24213922	24220032	forward	XM_030852825.1	✓	Fap - Gcg - Dpp4
Lagenorhynchus obliquidens (Pacific white-sided dolphin)						NW_020837946.1	69170809	69176902	forward	XM_027078254.1	✓	Fap - Gcg - Dpp4
Lipotes vexillifer (Yangtze River dolphin)						NW_006791676.1	1221698	1231359	forward	XM_007464492.1	✓	Fap - Gcg - Dpp4
Monodon monoceros (Narwhal)						NW_021703772.1	69447628	69456818	forward	XM_029225690.1	✓	Fap - Gcg - Dpp4	ENSMMNG00015006995	100	100	Yes
Neophocaena asiaeorientalis asiaeorientalis (Yangtze finless porpoise)						NW_020185336.1	4603274	4612491	forward	XM_024735980.1	✓	Fap - Gcg - Dpp4
Orcinus orca (Killer whale)						NW_004438610.1	3662094	3668203	forward	XM_033412608.1	✓	Fap - Gcg - Dpp4
Phocoena sinus (Vaquita)						NC_045769.1	70674134	70683609	forward	XM_032637448.1	✓	Fap - Gcg - Dpp4	ENSPSNG00000002604	100	100	Yes
Physeter catodon (Sperm whale)						NC_041215.1	68071134	68080284	reverse	XM_007105290.1	✓	Fap - Gcg - Dpp4	ENSPCTG00005012656	100	100	Yes
Tursiops truncatus (Common bottlenose dolphin)						NC_047040.1	69401410	69407511	forward	XM_033860347.1	✓	Fap - Gcg - Dpp4	ENSTTRG00000013774	100	100	Yes
					Arytiodactyla
Bison bison (American bison)						NW_011495014.1	7176829	7187144	forward	XM_010858962.1	✓	Fap - Gcg - Dpp4	ENSBBBG00000003533	100	100	Yes
Bos indicus (Zebu)						NC_032651.1	35446078	35456454	forward	XM_019985115.1	✓	Fap - Gcg - Dpp4
Bos mutus (Wild yak)						NW_005393853.1	2511155	2521552	reverse	XM_005897283.2	✓	Fap - Gcg - Dpp4	ENSBMUG00000017603	100	100	Yes
Bos taurus (Cattle)						NC_037329.1	34292551	34302951	forward	NM_173916.3	✓	Fap - Gcg - Dpp4	ENSBTAG00000000730	100	100	Yes
Bubalus bubalis (Water buffalo)						NC_037546.1	86800899	86811286	forward	XM_006073997.2	✓	Fap - Gcg - Dpp4
Camelus bactrianus (Bactrian camel)						NW_011517956.1	5806046	5815401	reverse	XM_010971377.1	✓	Fap - Gcg - Dpp4
Camelus dromedarius (Arabian camel)						NC_044515.1	36740136	36749311	reverse	XM_010985574.2	✓	Fap - Gcg - Dpp4	ENSCDRG00005003473	100	100	Yes
Camelus ferus (Wild Bactrian camel)						NC_045700.1	37978668	37987847	reverse	XM_006176810.2	✓	Fap - Gcg - Dpp4
Capra hircus (Goat)						NC_030809.1	101863813	101873996	reverse	XM_005676044.3	✓	Fap - Gcg - Dpp4	ENSCHIG00000021277	100	100	Yes
Catagonus wagneri (Chacoan peccary)						PVHT020000141.1	15693626	15700875	reverse	ENSCWAT00000002481.1	✓	Fap - Gcg - Dpp4	ENSCWAG00000001834	100	100	Yes
Cervus hanglu yarkandensis (Yarkand deer)						Primary_assembly 33	32429084	32438731	forward	ENSCHYT00000021129.1	✓	Fap - Gcg - Dpp4	ENSCHYG00000012442	100	100	Yes
Moschus moschiferus (Siberian musk deer)						PVHU020014496.1	7735948	7742518	forward	ENSMMST00000035326.1	✓	Fap - Gcg - Dpp4	ENSMMSG00000023816	100	100	Yes
Odocoileus virginianus texanus (White-tailed deer)						NW_018341998.1	585590	595553	reverse	XM_020881847.1	✓	Fap - Gcg - Dpp4
Ovis aries (Sheep)						NC_040253.1	159562270	159572136	forward	XM_012135657.2	✓	Fap - Gcg - Dpp4	ENSOARG00020012026			NI
Sus scrofa (Pig)						NC_010457.5	68800557	68810268	reverse	NM_214324.1	✓	Fap - Gcg - Dpp4	ENSSSCG00000015895	100	100	Yes
Vicugna pacos (Alpaca)						NW_021964164.1	59915803	59925001	forward	XM_006196218.2	✓	Fap - Gcg - Dpp4	ENSVPAG00000010820	100	100	Yes
					Carnivora
Acinonyx jubatus (Cheetah)						NW_020834737.1	69144634	69154659	forward	XM_015082771.2	✓	Fap - Gcg - Dpp4
Ailuropoda melanoleuca (Giant panda)						NC_048219.1	131703574	131713136	reverse	XM_034644271.1	✓	Fap - Gcg - Dpp4	ENSAMEG00000005587	100	n/a	Yes
Callorhinus ursinus (Northern fur seal)						NW_020312787.1	8653271	8662672	forward	XM_025852563.1	✓	Fap - Gcg - Dpp4
Canis lupus familiaris (Dog)						NC_049958.1	7726233	7735742	reverse	XM_025471052.2	✓	Fap - Gcg - Dpp4	ENSCAFG00000010414	100	100	Yes
Enhydra lutris kenyoni (Asian sea otter)						NW_019154085.1	59382247	59392932	reverse	XM_022498301.1	✓	Fap - Gcg - Dpp4
Eumetopias jubatus (Steller sea lion)						NW_020998670.1	11275190	11284675	reverse	XM_028113120.1	✓	Fap - Gcg - Dpp4
Felis catus (Domestic cat)						NC_018730.3	153935574	153945624	reverse	XM_019838170.2	✓	Fap - Gcg - Dpp4	ENSFCAG00000027074	100	100	Yes
Halichoerus grypus (gray seal)						NW_023401556.1	301200	319958	forward	XM_036068801.1	✓	Fap - Gcg
Leptonychotes weddellii (Weddell seal)						NW_006385498.1	161088	179972	reverse	XM_006747112.2	✓	Fap - Gcg - Dpp4
Lontra canadensis (Northern American river otter)						NW_022631063.1	445872	464683	reverse	XM_032880276.1	✓	Fap - Gcg - Dpp4
Lynx canadensis (Canada lynx)						NC_044310.1	150956108	150966150	reverse	XM_030328013.1	✓	Fap - Gcg - Dpp4
Mirounga leonina (Southern elephant seal)						NW_023270377.1	68031545	68040535	forward	XM_035006642.1	✓	Fap - Gcg - Dpp4
Mustela erminea (Ermine)						NC_045621.1	58508597	58527197	reverse	XM_032354119.1	✓	Fap - Gcg - Dpp4
Mustela putorius furo (Domestic ferret)						NW_004569153.1	15443406	15453044	reverse	XM_004743954.2	✓	Fap - Gcg - Dpp4	ENSMPUG00000000562	100	100	Yes
Neomonachus schauinslandi (Hawaiian monk seal)						NW_018734396.1	53808110	53817003	forward	XM_021703171.1	✓	Fap - Gcg - Dpp4
Neovison vison (American mink)						FNWR01000056.1	3820075	3825886	forward	ENSNVIT00000010042.1	✓	Fap - Gcg - Dpp4	ENSNVIG00000006811	100	100	Yes
Odobenus rosmarus divergens (Pacific walrus)						NW_004450736.1	1100420	1110120	reverse	XM_004410191.2	✓	Fap - Gcg - Dpp4
Panthera leo (Lion)						Primary_assembly C2	69720903	69727086	forward	ENSPLOT00000023564.1	✓	Fap - Gcg - Dpp4	ENSPLOG00000015605	100	100	Yes
Panthera pardus (Leopard)						NW_017619846.1	29523519	29533611	reverse	XM_019457732.1	✓	Fap - Gcg - Dpp4	ENSPPRG00000023545	100	100	Yes
Panthera tigris altaica (Amur tiger)						NW_006711802.1	1786132	1791640	forward	XM_007078451.1	✓	Fap - Gcg - Dpp4	ENSPTIG00000020322	100	100	Yes
Phoca vitulina (Harbor seal)						NW_022589704.1	68424660	68433980	forward	XM_032423415.1	✓	Fap - Gcg - Dpp4
Puma concolor (Puma)						NW_020338243.1	152497382	152502906	reverse	XM_025912141.1	✓	Fap - Gcg - Dpp4
Suricata suricatta (Meerkat)						NC_043702.1	67177569	67187562	forward	XM_029932999.1	✓	Fap - Gcg - Dpp4	ENSSSUG00005019483			NI
Ursus americanus (American black bear)						LZNR01002455.1	265005	270311	reverse	ENSUAMT00000022320.1	✓	Fap - Gcg - Dpp4	ENSUAMG00000015768	100	100	Yes
Ursus arctos horribilis (Grizzly bear)						NW_020656124.1	66528834	66534140	forward	XM_026490677.1	✓	Fap - Gcg - Dpp4
Ursus maritimus (Polar bear)						NW_007907079.1	11601479	11609831	reverse	XM_008687029.1	✓	Fap - Gcg - Dpp4	ENSUMAG00000012019	100	100	Yes
Ursus thibetanus thibetanus (Asiatic black bear)						WEIE01000004.1	59805263	59814700	forward	ENSUTTT00000036099.1	✓	Fap - Gcg - Dpp4	ENSUTTG00000021282			NI
Vulpes vulpes (Red fox)						NW_020356450.1	16709048	16714141	forward	XM_025994264.1	✓	Fap - Gcg - Dpp4	ENSVVUG00000018587	100	100	Yes
Zalophus californianus (California sea lion)						NC_045597.1	126467273	126476831	reverse	XM_027591180.1	✓	Fap - Gcg - Dpp4	ENSZCAG00015004828			NI
					Chiroptera
Artibeus jamaicensis (Jamaican fruit-eating bat)						NW_023542958.1	431510	440825	forward	XM_037140398.1	✓	Fap - Gcg - Dpp4
Desmodus rotundus (Common vampire bat)						NW_020093827.1	8314354	8322578	reverse	XM_024579921.1	✓	Fap - Gcg - Dpp4
Eptesicus fuscus (Big brown bat)						NW_007370658.1	22787671	22797375	forward	XM_028141091.1	inc	Fap - Gcg - Dpp4
Hipposideros armiger (Great roundleaf bat)						NW_017731380.1	360714	370100	forward	XM_019636829.1	✓	Fap - Gcg - Dpp4
Miniopterus natalensis (Natal long-fingered bat)						NW_015503911.1	6494666	6501092	reverse	XM_016195648.1	✓	Fap - Gcg - Dpp4
Molossus molossus (Pallas's mastiff bat)						NW_023425346.1	43731804	43731804	reverse	XM_036253928.1	✓	Fap - Gcg - Dpp4
Myotis brandtii (Brandt's bat)						NW_005354385.1	14255837	14263056	reverse	XM_014534164.1	✓	Fap - Gcg - Dpp4
Myotis davidii (David’s myotis)						NW_006293001.1	2981106	2997561	reverse	XM_006766557.1	inc	Fap - Gcg - Dpp4
Myotis lucifugus (Little brown bat)						NW_005871053.1	17606180	17615488	forward	XM_006083212.3	✓	Fap - Gcg - Dpp4	ENSMLUG00000023277	100	100	Yes
													ENSMLUG00000009452	0	0	No
													ENSMLUG00000024185	0	0	No
													ENSMLUG00000025576	0	0	No
													ENSMLUG00000026384	0	0	No
													ENSMLUG00000026430	0	0	No
													ENSMLUG00000026538	0	0	No
													ENSMLUG00000028602	0	0	No
Myotis myotis (Greater mouse-eared bat)						NW_023416390.1	53769508	53772992	forward	XM_036319675.1	inc	Fap - Gcg - Dpp4
Phyllostomus discolor (Pale spear-nosed bat)						NC_040906.2	59692800	59701979	forward	XM_036022556.1	✓	Fap - Gcg - Dpp4
Pipistrellus kuhlii (Kuhl's pipistrelle)						NW_023425573.1	46260529	46270501	forward	XM_036422127.1	✓	Fap - Gcg - Dpp4
Pteropus alecto (Black flying fox)						NW_006442484.1	35259795	35265789	reverse	XM_006921124.1	✓	Fap - Gcg - Dpp4
Pteropus vampyrus (Large flying fox)						NW_011888783.1	25395030	25401023	forward	XM_011358516.1	✓	Fap - Gcg - Dpp4	ENSPVAG00000002639	100	100	Yes
Rhinolophus ferrumequinum (Greater horseshoe bat)						NC_046291.1	60591713	60600971	forward	XM_033112010	✓	Fap - Gcg - Dpp4	ENSRFEG00010005040	100	100	Yes
Rousettus aegyptiacus (Egyptian rousette)						NW_023416295.1	54918523	54927591	forward	XM_016146415.2	✓	Fap - Gcg - Dpp4
Sturnira hondurensis (The Honduran yellow-shouldered bat)						NW_023510341.1	51853991	51862193	forward	XM_037044743.1	✓	Fap - Gcg - Dpp4
					Eulipotyphla
Condylura cristata (Star-nosed mole)						NW_004567103.1	52582472	52591317	forward	XM_004674606.2	✓	Fap - Gcg - Dpp4
Erinaceus europaeus (Western European hedgehog)						NW_006804137.1	1529100	1534201	forward	XM_007523772.1	✓	Fap - Gcg - Dpp4	ENSEEUG00000011348	0	92.65	Yes
Sorex araneus (European shrew)						NW_004545886.1	3030043	3037998	forward	XM_004608096.1	✓	Fap - Gcg - Dpp4	ENSSARG00000007882	0	87.39	Yes
Talpa occidentalis (Iberian mole)						NW_023603184.1	94577903	94599998	reverse	XM_037523426.1	✓	Fap - Gcg - Dpp4
					Perissodactyla
Ceratotherium simum simum (Southern white rhinoceros)						NW_004454180.1	9713140	9722805	forward	XM_004428263.2	✓	Fap - Gcg - Dpp4
Equus asinus (Ass)						NW_014636870.1	3937231	3946894	reverse	XM_014860143.1	✓	Fap - Gcg - Dpp4	ENSEASG00005023038	100	100	Yes
Equus caballus (Horse)						NC_009161.3	42549780	42559128	reverse	XM_001494268.4	✓	Fap - Gcg - Dpp4	ENSECAG00000005660	100	100	Yes
Equus przewalskii (Przewalski's horse)						NW_007673989.1	323235	332147	forward	XM_008525457.1	✓	Fap - Gcg - Dpp4
					Pholidota
Manis javanica (Malayan pangolin)						NW_023436168.1	10822118	10830302	reverse	XM_036996142.1	✓	Fap - Gcg - Dpp4
Manis pentadactyla (Chinese pangolin)						NW_023457973.1	16909609	16918487	forward	XM_036884330.1	✓	Fap - Gcg - Dpp4
				Euarchontoglires
					Dermoptera
Galeopterus variegatus (Sunda flying lemur)						NW_007726112.1	1811741	1818193	forward	XM_008583639.1	✓	Fap - Gcg - Dpp4
Prolemur simus (Greater bamboo lemur)						MPIZ01000076.1	8712536	8718297	reverse	ENSPSMT00000023658.1	✓	Fap - Gcg - Dpp4	ENSPSMG00000014417	100	100	Yes
					Scandentia
Tupaia chinensis (Chinese tree shrew)						NW_006160198.1	831832	842276	forward	XM_006160268.2	✓	Fap - Gcg - Dpp4	ENSTBEG00000005097	100	99.74	Yes
					Primates
Aotus nancymaae (Ma's night monkey)						NW_018500483.1	9939994	9949612	forward	XM_012440522.1	✓	Fap - Gcg - Dpp4	ENSANAG00000032952	100	100	Yes
Callithrix jacchus (White-tufted-ear marmoset)						NC_048388.1	65269953	65279512	forward	XM_002749403.5	✓	Fap - Gcg - Dpp4	ENSCJAG00000005852	100	100	Yes
Carlito syrichta (Philippine tarsier)						NW_007233111.1	81051	90820	reverse	XM_008054077.2	✓	Fap - Gcg	ENSTSYG00000005892	50	100	Yes
Cebus capucinus imitator (Panamanian white-faced capuchin)						NW_016107325.1	6494463	6504094	reverse	XM_017547968.2	✓	Fap - Gcg - Dpp4	ENSCCAG00000037153			NI
Cercocebus atys (Sooty mangabey)						NW_012004387.1	23899240	23908758	reverse	XM_012038559.1	✓	Fap - Gcg - Dpp4	ENSCATG00000031500	100	100	Yes
Chlorocebus sabaeus (Green monkey)						NW_023666040.1	151966064	151975601	forward	XM_007965153.2	✓	Fap - Gcg - Dpp4	ENSCSAG00000015633	100	100	Yes
Colobus angolensis palliates (Angola colobus)						NW_012115810.1	2969623	2979136	forward	XM_011947091.1	✓	Fap - Gcg - Dpp4	ENSCANG00000029069			NI
Gorilla gorilla gorilla (Western lowland gorilla)						NC_044604.1	48831117	48840452	reverse	XM_004032709.3	✓	Fap - Gcg - Dpp4	ENSGGOG00000001777	100	100	Yes
Homo sapiens (Human)						NC_000002.12	162142882	162152247	reverse	NM_002054.5	✓	Fap - Gcg - Dpp4	ENSG00000115263
Hylobates moloch (Silvery gibbon)						NW_022611643.1	80473685	80483032	forward	XM_032755563.1	✓	Fap - Gcg - Dpp4
Macaca fascicularis (Crab-eating macaque)						NC_022283.1	50905748	50915254	reverse	XM_005573319.2	✓	Fap - Gcg - Dpp4	ENSMFAG00000041524	100	100	Yes
Macaca mulatta (Rhesus monkey)						NC_041765.1	49215300	49224655	reverse	XM_001093871.4	✓	Fap - Gcg - Dpp4	ENSMMUG00000050348	100	100	Yes
Macaca nemestrina (Pig-tailed macaque)						NW_012019799.1	16157800	16167311	forward	XM_011744176.1	✓	Fap - Gcg - Dpp4	ENSMNEG00000041711	100	100	Yes
Mandrillus leucophaeus (Drill)						NW_012104131.1	5282128	5291640	forward	XM_011991004.1	✓	Fap - Gcg - Dpp4	ENSMLEG00000035524	75	100	Yes
Microcebus murinus (Gray mouse lemur)						NC_033667.1	86268824	86286866	forward	XM_012760384.1	✓	Fap - Gcg	ENSMICG00000046796	50	100	Yes
Nomascus leucogenys (Northern white-cheeked gibbon)						NC_044397.1	15701467	15710802	forward	XM_003266173.3	✓	Fap - Gcg - Dpp4	ENSNLEG00000002568	100	100	Yes
Otolemur garnettii (Small-eared galago)						NW_003852485.1	1252550	1262246	reverse	XM_003795140.2	✓	Fap - Gcg - Dpp4	ENSOGAG00000012606	100	100	Yes
Pan paniscus (Pygmy chimpanzee)						NC_048241.1	49436379	49446559	reverse	XM_003820938.3	✓	Fap - Gcg - Dpp4	ENSPPAG00000018408	100	100	Yes
Pan troglodytes (Chimpanzee)						NC_036881.1	48720601	48730278	reverse	XM_003309276.3	✓	Fap - Gcg - Dpp4	ENSPTRG00000012580	100	100	Yes
Papio anubis (Olive baboon)						NC_044985.1	45821129	45831177	reverse	XM_003907542.4	✓	Fap - Gcg - Dpp4	ENSPANG00000020405	100	100	Yes
Piliocolobus tephrosceles (Ugandan red Colobus)						NC_045444.1	47904530	47914025	reverse	XM_023217335.1	✓	Fap - Gcg - Dpp4	ENSPTEG00000032228			NI
Pongo abelii (Sumatran orangutan)						NC_036905.1	48083024	48092511	reverse	XM_002812523.3	✓	Fap - Gcg - Dpp4	ENSPPYG00000012885	100	100	Yes
Propithecus coquereli (Coquerel's sifaka)						NW_012150729.1	3130135	3160603	reverse	XM_012655836.1	✓	Fap - Gcg - Dpp4	ENSPCOG00000016571	100	100	Yes
Rhinopithecus bieti (Black snub-nosed monkey)						NW_016809923.1	2253474	2262999	forward	XM_017890965.1	✓	Fap - Gcg	ENSRBIG00000037468	50	100	Yes
Rhinopithecus roxellana (Golden snub-nosed monkey)						NC_044562.1	102554360	102563883	forward	XM_010361851.1	✓	Fap - Gcg - Dpp4	ENSRROG00000040389	100	100	Yes
Saimiri boliviensis boliviensis (Bolivian squirrel monkey)						NW_003943608.1	23566050	23575724	forward	XM_010329628.1	✓	Fap - Gcg - Dpp4	ENSSBOG00000032428	100	100	Yes
Sapajus apella (Tufted capuchin)						NW_022436958.1	25667651	25677294	reverse	XM_032286556.1	✓	Fap - Gcg - Dpp4
Theropithecus gelada (Gelada)						NC_037680.1	38453914	38463428	reverse	XM_025403875.1	✓	Fap - Gcg - Dpp4	ENSTGEG00000011907			NI
Trachypithecus francoisi (Francois's langur)						NW_022681458.1	80481297	80490808	forward	XM_033231299.1	✓	Fap - Gcg - Dpp4
					Lagomorphs
Ochotona princeps (American pika)						NC_050542.1	48573310	48579709	reverse	XM_004577118.2	✓	Fap - Gcg - Dpp4	not annotated			NI
Oryctolagus cuniculus (Rabbit)						NC_013675.1	101277086	101287920	reverse	XM_008258669.2	✓	Fap - Gcg - Dpp4	ENSOCUG00000027635	100	100	Yes
					Rodents
Arvicanthis niloticus (African grass rat)						NC_047659.1	38610051	38615713	reverse	XM_034496519.1	✓	Fap - Gcg - Dpp4
Arvicola amphibius (Eurasian water vole)						NC_052053.1	20796860	20801808	forward	XM_038338219.1	✓	Fap - Gcg - Dpp4
Castor canadensis (American beaver)						NW_017871942.1	11243	20463	forward	XM_020180288.1	✓	Gcg - Dpp4	ENSCCNG00000006065			NI
Cavia aperea (Brazilian guinea pig)						AVPZ01000334.1	26609720	26614326	forward	ENSCAPT00000019036.1	inc	Fap - Gcg - Dpp4	ENSCAPG00000015420			NI
Cavia porcellus (Domestic guinea pig)						NT_176416.1	26623647	26632209	forward	NM_001172952.1	✓	Fap - Gcg - Dpp4	ENSCPOG00000024193	100	100	Yes
Chinchilla lanigera (Long-tailed chinchilla)						NW_004955449.1	11708152	11716429	forward	XM_005393317.2	✓	Fap - Gcg - Dpp4	ENSCLAG00000002597	100	100	Yes
Cricetulus griseus (Chinese hamster)						NW_003614567.1	391792	399403	reverse	XM_027420059.2	✓	Fap - Gcg - Dpp4	ENSCGRG00001024834	100	100	Yes
Dipodomys ordii (Ord's kangaroo rat)						NW_012267221.1	13745364	13755556	reverse	XM_013028377.1	✓	Fap - Gcg - Dpp4	ENSDORG00000001900	100	100	Yes
Fukomys damarensis (Damara mole-rat)						NW_022900938.1	32090239	32094814	forward	XM_010606845.1	✓	Fap - Gcg - Dpp4	ENSFDAG00000018074			NI
Grammomys surdaster (African woodland thicket rat)						NW_021604636.1	4903524	4913145	forward	XM_028769256.1	✓	Fap - Gcg - Dpp4
Heterocephalus glaber (Naked mole-rat)						NW_004624732.1	3361897	3370020	forward	XM_004835858.2	✓	Fap - Gcg - Dpp4	ENSHGLG00000011535	100	100	Yes
Ictidomys tridecemlineatus (Thirteen-lined ground squirrel)						NW_004936469.1	16906658	16916045	forward	XM_005315741.1	✓	Fap - Gcg - Dpp4	ENSSTOG00000004914	100	100	Yes
Jaculus jaculus (Lesser Egyptian jerboa)						NW_004504318.1	39812433	39817746	reverse	XM_004651891.2	✓	Fap - Gcg - Dpp4	ENSJJAG00000016462	100	100	Yes
Marmota flaviventris (Yellow-bellied marmot)						NW_023144653.1	20157600	20166842	reverse	XM_027938033.1	✓	Fap - Gcg - Dpp4
Marmota marmota marmota (Alpine marmot)						NW_015351215.1	49472877	49482276	reverse	XM_015478969.1	✓	Fap - Gcg - Dpp4	ENSMMMG00000022763	100	100	Yes
Mastomys coucha (Southern multimammate mouse)						NW_022196897.1	49388430	49397641	reverse	XM_031373385.1	✓	Fap - Gcg - Dpp4
Meriones unguiculatus (Mongolian gerbil)						NW_018657930.1	414210	423960	reverse	XM_021637076.1	✓	Fap - Gcg - Dpp4	ENSMUGG00000013599			NI
Mesocricetus auratus (Golden hamster)						NW_004801620.1	22692516	22701270	reverse	XM_013112642.1	✓	Fap - Gcg - Dpp4	not annotated			NI
Microtus ochrogaster (Prairie vole)						NC_022011.1	73698950	73706833	reverse	XM_026789385.1	✓	Fap - Gcg - Dpp4	ENSMOCG00000019970	100	99.88	Yes
Mus caroli (Ryukyu mouse)						NC_034571.1	57300061	57309172	reverse	XM_021156704.1	✓	Fap - Gcg - Dpp4	MGP_CAROLIEiJ_G0023592	100	100	Yes
Mus musculus (House mouse)						NC_000068.8	62304874	62313997	reverse	NM_008100.4	✓	Fap - Gcg - Dpp4	ENSMUSG00000000394	100	0	Yes
Mus pahari (Shrew mouse)						NC_034592.1	48894869	48904229	reverse	XM_021194814.1	✓	Fap - Gcg - Dpp4	MGP_PahariEiJ_G0025043	100	100	Yes
Mus spicilegus (Steppe mouse)						QGOO01036956.1	89665	95252	forward	ENSMSIT00000021286.1	✓	Fap - Gcg - Dpp4	ENSMSIG00000014400	75	100	Yes
Nannospalax galili (Upper Galilee mountains blind mole rat)						NW_008348613.1	3041213	3047384	reverse	XM_008845755.2	✓	Fap - Gcg - Dpp4	ENSNGAG00000020973	100	99.91	Yes
Octodon degus (Degu)						NW_004524608.1	10772604	10781484	forward	XM_004629869.1	✓	Fap - Gcg - Dpp4	ENSODEG00000013560	100	99.86	Yes
Onychomys torridus (southern grasshopper mouse)						NC_050446.1	39423200	39432590	reverse	XM_036183017.1	✓	Fap - Gcg - Dpp4
Peromyscus leucopus (White-footed mouse)						NC_051066.1	39512541	39521428	reverse	XM_028884677.2	✓	Fap - Gcg - Dpp4
Peromyscus maniculatus bairdii (Prairie deer mouse)						NW_006501271.1	1334294	1343187	forward	XM_006984606.1	✓	Fap - Gcg - Dpp4	ENSPEMG00000024082	100	100	Yes
Rattus norvegicus (Norway rat)						NC_005102.4	48442635	48451650	reverse	NM_012707.2	✓	Fap - Gcg - Dpp4	ENSRNOG00000005498	100	100	Yes
Rattus rattus (black rat)						NC_046158.1	40062150	40068198	reverse	XM_032901941.1	✓	Fap - Gcg - Dpp4
Sciurus vulgaris (Eurasian red squirrel)						Primary_assembly 3	116649829	116655489	reverse	ENSSVLT00005018540.1	✓	Fap - Gcg - Dpp4	ENSSVLG00005013276	100	100	Yes
Spermophilus dauricus (Daurian ground squirrel)						KZ293987.1	5221491	5227213	forward	ENSSDAT00000026194.1	✓	Fap - Gcg - Dpp4	ENSSDAG00000020842			NI
Urocitellus parryii (Arctic ground squirrel)						NW_020540003.1	2242908	2252333	reverse	XM_026393130.1	✓	Fap - Gcg - Dpp4	ENSUPAG00010010985	100	100	Yes
a - Acession number for genomic sequence, start and end position for coding seqeunce, and strand.
b - NCBI or Ensembl accession number for transcript
c - Completeness of coding sequence (CDS) within transcript.
	✓		full length CDS
	✓		Missing only exon 6 -- 4 bases of CDS missing
	inc		incomplete genes, partial CDS
d - Order of genes neighbouring the Gcg gene. Fap, fibroblast activation protein; Dpp4, dipeptidyl peptidase 4.
e - GOC - gene order conservation score (1-100) based on the presence or absence of orthologs neighboring the gene of intrest.
f - WGA - whole geome alignemnt score (%) of the alignment with the putative otholog.
g - Thresholds for High confidence are two of GOC of 75, WGA of 75, or min %identity of 50. Yes+ high confidence, No = low confidence, NI = not identified as an ortholog.

## Sheet: Sheet2
			Chr	Acession	Position	Database	Notes
	Monodelphis domestica (Gray short-tailed opossum)
	Ins		5	CU468641.1	102,411-102,827; reverse	nr database	complete cds
	Notamacropus eugenii (Wallaby)
	Ins			GeneScaffold_8594	9,215-10,180; reverse	Ensembl	complete cds
	Choloepus hoffmanni (Sloth)
	Gcg			GeneScaffold_806	953-2,513; reverse	Ensembl	only 2 exons
	Dasypus novemcinctus (Nine-banded armadillo)
	Ins			JH581424	10,046-10,159; forward	Ensembl	only 1 exon
	Procavia capensis (Hyrax)
	Ins			GeneScaffold_1132	16,764-17,876; reverse	Ensembl	mis-annotated, complete cds
	Gcg			GeneScaffold_2169	18,986-27,004; reverse	Ensembl	missing exon 4
	Bison bison (American bison)
	Ins			NW_011487207.1	371-442; reverse	GDV	only 1 exon
	Bos grunniens (Domestic yak)
	Gcg			Chr2	112,441,928-112,449,170; reverse	Ensembl	incorrectly annotated
	Bos mutus (Wild yak)
	Ins			NW_005394693.1	392,518-393,182; reverse	GDV	gap in 1 exon, partial cds
	Ursus maritimus (Polar bear)
	Ins			NW_007907177.1	1,675,233-1,675,346; reverse	GDV	only 1 exon
	Desmodus rotundus (common vampire bat)
	Ins			NW_020093552.1	8,024,379-8,024,492; forward	GDV	only 1 exon
	Myotis davidii (David’s myotis)
	Gcg			NW_006293001.1	2,981,109-2,984,611; reverse	GDV	missing exon 2
	Pteropus vampyrus (Large flying fox)
	Ins			NW_011888968.1	925,416-925,520; forward	GDV	only 1 exon
	Condylura cristata (Star-nosed mole)
	Ins			NW_004567155.1	1,026,664-1,026,735; forward	GDV	only 1 exon
	Galeopterus variegatus (Sunda flying lemur)
	Ins			NW_007727844.1	98,124-99,132; forward	GDV	mis-annotated, complete cds
	Carlito syrichta (Philippine tarsier)
	Ins			NW_007087611.1	14,194-14,307; reverse	GDV	only 1 exon
	Ochotona princeps (American pika)
	Ins			NW_004535582.1	1,141,100-1,141,550; forward	GDV	mis-annotated
	Cavia aperea (Brazilian guinea pig)
	Gcg			Scaffold AVPZ01000334.1	26,610,370-26,613,813; forward	Ensembl	missing exon 2
	Spermophilus dauricus (Daurian ground squirrel)
	Ins			KZ294720	203,354-205,543; forward	Ensembl	C-terminal cds missing
