# Supplementary material for: Variation in the Evolution and Sequences of Proglucagon and the Receptors for Proglucagon-Derived Peptides in Mammals
Source: Front Endocrinol (Lausanne). 2021 Jul 12;12:700066. doi: 10.3389/fendo.2021.700066 (PMC8312260; doi:10.3389/fendo.2021.700066)
Supplement: Supplementary File 1 — Fasta formatted proglucagon (Gcg) coding sequences. [file DataSheet_1.zip › Supplement/Suplementary Tables/Table S10 GCGR substitutions.xlsx]

## Sheet: Sheet1
Supplementary Table 10. Predicted consequence of amino acid substitutions in mammalian glucagon receptor (Gcgr) sequences.
	Position					PROVEANe		SIFTf
	Residuea	Wootenb	Human	Variantc	Speciesd	Score	Consequence	Score	Consequence
	Ligand interacting sites
	27	N/A	Q (54)	E (9)	Bos_taur, Bub_buba, Cap_hirc, Mos_mosc, Mas_couc, Mus_caro, Mus_musc, Mus_paha, Mus_spic	-0.951	Neutral	0.22	Tolerated
				K (7)	Arv_nilo, A. amphibius, Mes_aura, Mic_ochr, Ony_torr, Rat_norv, Rat_ratt	-1.279	Neutral	0.22	Tolerated
				W (7)	Cal_ursi, Mir_leon, Odo_rorm, Pho_vitu, Zal_calf, Cri_gris, Gru_surd	-3.92	Deleterious	0.01	Affectg
				R (1)	Mer_ungu	-1.698	Neutral	0.15	Tolerated
	28	N/A	V (7)	A (65)	Mon_dome, Pha_cine, Sar_harr, Ory_afer, Bal_musc, Del_leuc, Glo_mela, Lag_obli, Lex_vexi, Min_mono, Orc_orca, Pho_sinu, Cam_feru, Sus_scro, Cal_ursi, Can_lupu, Enh_lutr, Fel_catu, Mir_leon, Mus_ermi, Odo_rorm, Pho_vitu, Sur_suri, Urs_thib, Zal_calf, Myo_myot, Pip_kuhl, Stu_hond, Equ_caba, Cer_atys, Col_ango, Hyl_molo, Mac_fasc, Mac_mula, Mac_neme, Man_leuc, Mic_muri, Nom_leuc, Oto_garn, Pil_teph,…	-0.567	Neutral	0.18	Tolerated
				T (6)	Ele_edwa, Bos_taur, Bub_buba, Cap_hirc, Cer_hang, Mos_mosc, Cas_cana	0.132	Neutral	0.45	Tolerated
	29	N/A	M (78)
	32	N/A	L (77)	V (1)	Myo_myot	-1.132	Neutral	0.17	Tolerated
	33	N/A	F (76)	Y (1)	Mon_dome	0.865	Neutral	1	Tolerated
				L (1)	Stu_hond	-1.293	Neutral	0.36	Tolerated
	36	N/A	W (78)
	64	N/A	K (78)
	65	N/A	Y (78)
	84	N/A	Y (78)
	86	N/A	P (78)
	87	N/A	W (78)
	113	N/A	Q (78)
	116	N/A	R (78)
	118	N/A	A (78)
	122	N/A	Q (75)	R (2)	Myo_myot, Man_pent	-1.837	Neutral	0.21	Tolerated
				E (1)	Mon_dome	0.883	Neutral	1	Tolerated
	123	N/A	M (68)	L (7)	Can_lupu, Oto_garn, Mer_ungu, Mus_caro, Mus_musc, Mus_paha, Mus_spic	-0.623	Neutral	1	Tolerated
				V (2)	Cam_feru, Sus_scro	-0.688	Neutral	0.91	Tolerated
				I (1)	Rhi_roxe	-0.897	Neutral	0.66	Tolerated
	128	N/A	I (41)	L (33)	Ele_edwa, Ory_afer, Bal_musc, Del_leuc, Glo_mela, Lag_obli, Lex_vexi, Min_mono, Orc_orca, Pho_sinu, Bos_taur, Bub_buba, Cam_feru, Cap_hirc, Cer_hang, Sus_scro, Mos_mosc, Enh_lutr, Mus_ermi, Myo_myot, Man_pent, Cer_atys, Mac_fasc, Mac_mula, Mac_neme, Man_leuc, Mic_muri, Oto_garn, Pro_coqu, The_gela, Mar_flav, Uri_parr	-0.128	Neutral	0.71	Tolerated
				V (2)	Pip_kuhl, Stu_hond	-0.001	Neutral	0.59	Tolerated
				T (2)	Gor_gori, Sap_apel	0.177	Neutral	0.76	Tolerated
	131	1.29	Q (78)
	134	1.32	V (66)	A (6)	Cam_feru, Enh_lutr, Mir_leon, Pho_vitu, Sur_suri, Man_pent	-0.446	Neutral	0.51	Tolerated
				E (3)	Myo_myot, A. amphibius, Mus_paha	0.133	Neutral	0.29	Tolerated
				S (3)	Mon_dome, Pha_cine, Sar_harr	-0.295	Neutral	0.41	Tolerated
	135h	1.33	A (75)	V (3)	Ele_edwa, Ory_afer, Oto_garn	-0.82	Neutral	0.54	Tolerated
	138h	1.36	Y (77)	L (1)	Myo_myot	-0.22	Neutral	0.88	Tolerated
	141h	1.39	F (59)	Y (13)	Arv_nilo, Arv_amph, Cri_gris, Gru_surd, Mas_couc, Mer_ungu, Mes_aura, Mic_ochr, Mus_paha, Nan_gali, Ony_torr, Rat_norv, Rat_ratt	-1.607	Neutral	0.25	Tolerated
				Q (3)	Mus_caro, Mus_musc, Mus_spic	-4.604	Deleterious	0.14	Tolerated
				L (2)	Enh_lutr, Mus_ermi	-1.056	Neutral	1	Tolerated
				S (1)	Myo_myot	-4.213	Deleterious	0.06	Tolerated
	142h	1.4	Q (76)	R (1)	Urs_thib	-0.513	Neutral	0.08	Tolerated
				K (1)	Myo_myot	-0.978	Neutral	0.45	Tolerated
	145h	1.43	Y (78)
	149h	1.47	Y (78)
	191h	2.64	V (78)
	194h	2.67	I (70)	T (3)	Ele_edwa, Myo_myot, Arv_amph	0.709	Neutral	0.13	Tolerated
				M (2)	Ory_afer, Stu_hond	1.129	Neutral	0.04	Affect
				V (2)	Pil_teph, Mic_ochr	0.303	Neutral	0.07	Tolerated
				L (1)	Sus_scro	0.459	Neutral	0.12	Tolerated
	195	2.68	D (78)
	198h	2.71	L (77)	I (1)	Oto_garn	-1.462	Neutral	0.07	Tolerated
	199	2.72	R (24)	K (47)	Mon_dome, Pha_cine, Sar_harr, Bal_musc, Del_leuc, Glo_mela, Lag_obli, Lex_vexi, Min_mono, Orc_orca, Pho_sinu, Bos_taur, B. babalis, Cam_feru, C. hiricus, Cer_hang, Mos_mosc, Sus_scro, Can_lupu, Enh_lutr, Fel_catu, Myo_myot, Man_pent, Mic_muri, Oto_garn, Pro_coqu, Arv_nilo, Arv_amph, Cas_cana, Cri_gris, Gru_surd, Het_glab, Jac_jacu, Mar_flav, Mas_couc, Mer_ungu, Mes_aura, Mic_ochr, Mus_caro, Mus_m…	1.035	Neutral	0.48	Tolerated
				Q (3)	Ele_edwa, Ory_afer, Pip_kuhl	0.377	Neutral	0.35	Tolerated
				E (3)	Mus_ermi, Urs_thib, Equ_caba	0.831	Neutral	0.31	Tolerated
	201	2.74	R (78)
	202h	2.75	Y (78)
	204	N/A	Q (77)	R (1)	Pil_teph	-0.789	Neutral	0.8	Tolerated
	206	N/A	I (74)	V (2)	Ele_edwa, Urs_thib	-0.062	Neutral	0.51	Tolerated
				L (1)	Sus_scro	-0.424	Neutral	0.63	Tolerated
				F (1)	Myo_myot	-0.683	Neutral	0.4	Tolerated
	207h	N/A	G (77)	E (1)	Sap_apel	-1.189	Neutral	0.26	Tolerated
	208	N/A	D (78)
	212	N/A	V (75)	M (2)	Mon_dome, Urs_thib	-0.428	Neutral	0.22	Tolerated
				del (1)	Mic_muri	-2.297	Neutral	NA
	215	N/A	W (78)
	231h	3.36	M (76)	T (2)	Arv_amph, Mic_ochr	-2.243	Neutral	0.27	Tolerated
	232h	3.37	Q (76)	H (2)	Sur_suri, Sap_apel	-3.338	Deleterious	0.25	Tolerated
	235h	3.4	I (36)	V (42)	Bal_musc, Del_leuc, Glo_mela, Lag_obli, Lex_vexi, Mon_mono, Orc_orca, Pho_sinu, Bos_taur, Bub_buba, Cam_feru, Cap_hirc, Mos_mosc, Sus_scro, Cal_ursi, Can_lupu, Enh_lutr, Mir_leon, Mus_ermi, Odo_rorm, Pho_vitu, Urs_thib, Zal_calf, Pip_kuhl, Stu_hond, Man_pent, Cer_atys, Col_ango, Mac_fasc, Mac_mula, Mac_neme, Man_leuc, Mic_muri, Oto_garn, Pil_teph, Pro_coqu, Rhi_biet, Rhi_roxe, The_gela, Het_glab,…	0.276	Neutral	1	Tolerated
	236	3.41	V (62)	I (15)	Arv_nilo, Arv_amph, Cri_gris, Gru_surd, Mas_couc, Mer_ungu, Mes_aura, Mic_ochr, Mus_caro, Mus_musc, Mus_paha, Mus_spic, nan_gali, Ony_torr, Rat_norv, Rat_ratt
				M (1)	Man_pent
	239h	3.44	Y (76)	A (2)	Myo_myot, Pip_kuhl
	293	N/A	Q (78)
	296h	45.52	T (78)
	297h	N/A	S (73)	R (4)	Enh_lutr, Mus_ermi, Stu_hond, Mic_muri	1.362	Neutral	0.21	Tolerated
				T (1)	Mes_aura	-0.087	Neutral	0.29	Tolerated
	298h	N/A	N (77)	H (1)	Myo_myot	-5	Deleterious	0	Affect
	299	N/A	D (65)	N (4)	Mir_leon, Cer_atys, Man_leuc, The_gela	-1.338	Neutral	0.45	Tolerated
				K (3)	Col_ango, Rhi_biet, Rhi_roxe	-2.176	Neutral	0.82	Tolerated
				G (3)	Ory_afer, Myo_myot, Man_pent	-3.222	Deleterious	0.37	Tolerated
				T (2)	Mar_flav, Uri_parr	-2.073	Neutral	0.51	Tolerated
				K (1)	Pil_teph	-2.176	Neutral	0.82	Tolerated
	304h	5.36	W (78)
	308h	5.4	R (78)
	311h	5.43	V (78)
	361	6.52	H (78)
	365	6.56	F (78)
	370	6.61	D (78)
	378h	7.35	R (78)
	381	7.38	K (78)
	382h	7.39	L (78)
	385h	7.42	D (77)	E (1)	Col_ango	-0.468	Neutral	1	Tolerated
	386h	7.43	L (78)
	G-protein interacting sites
	173i	2.46	R (78)
	177i	2.5	H (78)
	180i	2.53	L (78)
	183	2.56	S (78)
	249	3.54	L (78)
	252i	3.57	L (77)	V (1)	Ele_edwa	-2.767	Deleterious	0	Affect
	253i	3.58	L (78)
	263	4.41	F (55)	C (15)	Bal_musc, Del_leuc, Glo_mela, Lag_obli, Lex_vexi, Min_mono, Orc_orca, Pho_sinu, Bos_taur, Bub_buba, Cam_feru, Cap_hirc, Cer_hang, Mos_mosc, Sus_scro, Sur_suri, Urs_thib	-3.283	Deleterious	-0.2	Tolerated
				Y (4)	Mon_dome, Pha_cine, Sar_harr	1.598	Neutral	1	Tolerated
				V (2)	Myo_myot, Pip_kuhl	-2.279	Neutral	0.39	Tolerated
				L (1)	Ory_afer	-2.187	Neutral	0.77	Tolerated
				R (1)	oto_garn	-3.253	Deleterious	0.27	Tolerated
	325	5.57	I (65)	V (11)	Sus_scro, Can_lupu, Fel_catu, Mir_leon, Pho_vitu, Urs_thib, Sap_apel, Jac_jacu, Mar_flav, Mes_aura, Uri_parr	-0.708	Neutral	0.23	Tolerated
				T (2)	Ele_edwa, Ory_afer	-4.558	Deleterious	0.01	Affect
	328i	5.6	L (55)	I (20)	Mon_dome, Pha_cine, Sar_harr, Ele_edwa, Ory_afer, Cal_ursi, Can_lupu, Enh_lutr, Mir_leon, M. erminea, Odo_rorm, Pho_vitu, Sur_suri, Urs_thib, Zal_calf, Myo_myot, Pip_kuhl, Stu_hond, Equ_caba, Man_pent	1.224	Neutral	1	Tolerated
				V (3)	Cam_feru, Sus_scro, Fel_catu	0.461	Neutral	0.09	Tolerated
	329i	5.61	L (78)
	332i	5.64	K (78)
	333i	5.65	L (78)
	346i	6.37	R (77)	P (1)	Lex_vexi	-6.9	Deleterious	0	Affect
	347	6.38	L (78)
	350i	6.41	S (78)
	351	6.42	T (78)
	353i	6.44	T (77)	S (1)	Ory_afer	-3.817	Deleterious	0.15	Tolerated
	354i	6.45	L (78)
	355	6.46	I (76)	V (2)	Ele_edwa, Ory_afer	-0.575	Neutral	0.25	Tolerated
	400i	7.57	Y (78)
	404i	8.47	N (76)	S (2)	Mar_flav, Uri_parr	-4.94	Deleterious	0.09	Tolerated
	405i	8.48	K (77)	R (1)	Mes_aura	0	Neutral	1	Tolerated
	a - Position in the human GCGR (glucagon receptor) sequence (NP_000151.1).
	b - Position based on the Wooten numbering scheme [73]. N/A - not applicable.
	c - Amino acid susbtitution relative to the human sequence, and number of species with this substitution. del - deletion.
	d - Species possessing this variant amino acid. See supplementaty Table 1 for full speceies names.
	e - Score and predicted consequence using PROVEAN [69].
	f - Score and predicted consequence using SIFT [68].
	g - SIFT reports this as a low confidence prediction.
	h - Lignad interacting site shared by GCGR, GLP1R, and GLP2R
	i - G-protein interacting site shared by GCGR, GLP1R, and GLP2R
