# Supplementary material for: Variation in the Evolution and Sequences of Proglucagon and the Receptors for Proglucagon-Derived Peptides in Mammals
Source: Front Endocrinol (Lausanne). 2021 Jul 12;12:700066. doi: 10.3389/fendo.2021.700066 (PMC8312260; doi:10.3389/fendo.2021.700066)
Supplement: Supplementary File 1 — Fasta formatted proglucagon (Gcg) coding sequences. [file DataSheet_1.zip › Supplement/Suplementary Tables/Table S8 GCG substitutions.xlsx]

## Sheet: Sheet1
Supplementary Table 8. Predicted consequence of amino acid substitutions in mammalian glucagon sequences.
Positiona							PROVEANd		SIFTe
Gcg	Peptide			Human	Variantb	Speciesc	score	consequence	score	consequence
1	SP 1			M (162)
2	Sp 2			K (157)	R (5)	Chr_asia, Ech_telf, Lox_afri, Tri_mana, Min_nata	-0.707	Neutral	0.54	Tolerated
3	SP 3			S (128)	N (20)	Not_euge, Pha_cine, Sar_harr, Tri_vulp, Vom_ursi, Ech_telf, Arv_amph, Cas_cana, Cri_gris, Ict_trid, Jac_jacu, Mar_flav, Mar_marm, Mes_aura, Moc_ochr, Per_leuc, Per_mani, Sci_vulg, Spe_ duri, Uro_parr	-0.778	Neutral	0.2	Tolerated
					T (13)	Con_cris, Eri_euro, Sor_aran, Arv_nilo, Gra_surd, Mas_couc, Mus_caro, Mus_musc, Mus_paha, Mus_spic, Ony_torri, Rat_norv, Rat_ratt	-1.001	Neutral	0.15	Tolerated
					I (1)	Tal_occi	-1.828	Neutral	0.03	Affectf
4	SP 4			I (141)	L (11)	Bis_biso, Bos_indu, Bos_mutu, Bos_taur, Bub_buba, Cap_hirc, Cer_hang, Mos_mosc, Odo_virg, Ovi_arie, Oto_garn	-0.223	Neutral	0.44	Tolerated
					V (7)	Cav_porc, Mas_couc, Mer_ungu, Mus_caro, Nan_gali, Rat_norv, Rat_ratt	-0.172	Neutral	0.35	Tolerated
					F (2)	Ori_anat, Chr_asia,	-1.008	Neutral	0.06	Tolerated
					M (1)	Mic_muri	-0.333	Neutral	0.21	Tolerated
5	SP 5			Y (162)
6	SP 6			F (139)	I (15)	Ech_telf, Ory_afer, Arv_nilo, Arv_amph, Cri_gris, Gra_surd, Mes_aura, Moc_ochr, Mus_caro, Mus_paha, Ony_torri, Per_leuc, Per_mani, Rat_norv, Rat_ratt	-0.766	Neutral	0.07	Tolerated
					V (5)	Chr_asia, Ele_edwa, Lox_afri, Tri_mana, Mer_ungu	-1.006	Neutral	0.07	Tolerated
					M (1)	Min_nata	-0.808	Neutral	0.03	Affectf
					Y (1)	Cas_cana	0.088	Neutral	0.84	Tolerated
					L (1)	Mas_couc	-0.439	Neutral	0.16	Tolerated
7	SP 7			V (152)	L (8)	Not_euge, Pha_cine, Sar_harr, Tri_vulp, Vom_ursi, Pte_alec, Pte_vamp, Rou_aegy	0.623	Neutral	1	Tolerated
					A (2)	Ech_telf, Man_pent	-0.23	Neutral	0.003	Affectf
8	SP 8			A (159)	V (2)	Man_pent, Het_glab	-1.414	Neutral	0.26	Tolerated
					L (1)	Man_java	-1.699	Neutral	0.15	Tolerated
9	SP 9			G (160)	A (1)	Des_rotu	-0.892	Neutral	0	Affectf
					V (1)	Chl_saba	-1.16	Neutral	0	Affectf
10	SP 10			L (156)	F (5)	Arv_amph, Mes_aura, Mic_ochr, Per_leuc, Per_mani	-1.836	Neutral	0.02	Affectf
					I (1)	Ony_torri	-0.292	Neutral	0.34	Tolerated
11	SP 11			F (139)	L (23)	Bal_acut, Bal_musc, Del_leuc, Glo_mela, Lag_obli, Lip_vexi, Mon_mono, Neo_asia, Orc_orca, Pho_sinu, Phy_cato, Tur_trun, Cap_hirc, Ovi_arie, Min_nata, Man_java, Man_pent, Och_prin, Arv_nilo, Gra_surd, Mas_couc, Mer_ungu, Mus_caro, Mus_musc, Mus_paha, Mus_spic,	0.905	Neutral	1	Tolerated
12	SP 12			V (124)	I (33)	Mon_dome, Not_euge, Pha_cine, Sar_harr, Tri_vulp, Ele_edwa, Lox_afri, Och_prin, Arv_nilo, Arv_amph, Cas_cana, Cav_porc, Chi_lani, Dip_ordi, Gra_surd, Het_glab, Ict_trid, Jac_jacu, Mar_flav, Mar_marm, Mer_ungu, Moc_ochr, Mus_caro, Mus_musc, Mus_paha, Mus_spic,Nan_gali, Ony_torri, Per_leuc, Per_mani, Sci_vulg, Spe_daur, Uro_parr	0.33	Neutral	0.23	Tolerated
					L (2)	Ech_telf, Mas_couc	1.122	Neutral	1	Tolerated
					del (2)	Con_cris, Tal_occi	-2.14	Neutral	NA	NA
					A (1)	Mol_molo	-0.547	Neutral	0.01	Affectf
13	SP 13			M (162)
14	SP 14			L (162)
15	SP 15			V (154)	I (4)	Lox_afri, Tri_mana, Mic_muri, Arv_nilo	0.163	Neutral	0.16	Tolerated
					A (3)	Cap_hirc, Ovi_arie, Cav_porc	-1.325	Neutral	0.14	Tolerated
					L (1)	Ech_telf	-0.271	Neutral	0.34	Tolerated
16	SP 16			Q (161)	H (1)	Och_prin	-1.609	Neutral	0.01	Affectf
17	SP 17			G (149)	S (11)	Not_euge, Pha_cine, Sar_harr, Tri_vulp, Ech_telf, Lon_cana, Rhi_ferr, Equ_asin, Equ_caba, Equ_prze, Mus_paha	0.215	Neutral	0.41	Tolerated
					N (1)	Vom_ursi	-0.574	Neutral	0.8	Tolerated
					A (1)	Stu_hond	-0.103	Neutral	0.08	Tolerated
18	SP 18			S (158)	T (4)	Pro_simu, Mic_muri, Oto_garn, Pro_coqui	-0.908	Neutral	0.72	Tolerated
19	SP 19			W (161)	C (1)	Sar_harr	-1.968	Neutral	0.03	Affectf
20	SP 20			Q (162)
21	GRPP 1	Gli 1		R (128)	H (30)	Not_euge, Pha_cine, Sar_harr, Tri_vulp, Vom_ursi, Chr_asia, Tri_man, Mos_mosc, Ovi_arie, Sor_aran, Arv_nilo, Avr_amph, Cas_cana, Cri_gris, Fuk_dama, Gra_surd, Mas_couc, Mer_ungu, Mes_aura, Mic_ochr, Mus_caro, Mus_musc, Mus_paha, Mus_spic, Oct_degu, Ony_torr, Per_leuc, Per_mani, Rat_norv, Rat_ratt	0.009	Neutral	0.59	Tolerated
					L (2)	Mus_puto, Spe_daur	0.923	Neutral	0.59	Tolerated
					N (1)	Mon_dome	0.156	Neutral	0.46	Tolerated
					Y (1)	Ela_edwa	0.32	Neutral	0.78	Tolerated
22	GRPP 2	Gli 2		S (149)	A (8)	Ech_telf, Ele_edwa, Mus_caro, Mus_musc, Mus_paha, Mus_spic, Rat_norv, Rat_ratt	-0.018	Neutral	0.04	Affectf
					P (4)	Tri_vulp, Bub_buba, Mer_ungu, Oct_degu	2.055	Neutral	1	Tolerated
					T (1)	Mas_couc	-0.497	Neutral	0.02	Affectf
23	GRPP3	Gli 3		L (159)	P (2)	Rat_norv, Rat_ratt	-0.887	Neutral	0.02	Affect
					I (1)	Mer_ungu	-0.368	Neutral	0.17	Tolerated
24	GRPP 4	Gli 4		Q (159)	K (1)	Das_nove	-1.613	Neutral	0.39	Tolerated
					H (1)	Mus_ermi	-2.112	Neutral	0.05	Tolerated
					R (1)	Arv_amph	-1.669	Neutral	0.42	Tolerated
25	GRPP 5	Gli 5		D (144)	N (15)	Bis_biso, Bos_indi, Bos_muta, Bos_taur, Bub_buba, Cap_hirc, Cat_wagn, Mos_mosc, Ovi_arie, Sus_scrof, Pro_simu, Mic_muri, Oto_garn, Pro_coqu, Cri_gris	-2.257	Neutral	0.17	Tolerated
					E (3)	Neo_viso, Con_cris, Och_prin	-0.989	Neutral	1	Tolerated
26	GRPP 6	Gli 6		T (155)	S (2)	Hip_armi, Rhi_ferr	-0.734	Neutral	0.43	Tolerated
					R (2)	Man_java, man_pent	-1.607	Neutral	0.15	Tolerated
					V (1)	Eri_euro	-1.184	Neutral	0.39	Tolerated
					A (1)	Tup_chin	-0.877	Neutral	0.83	Tolerated
					P (1)	Mus_paha	-1.716	Neutral	0.21	Tolerated
27	GRPP 7	Gli 7		E (162)
28	GRPP 8	Gli 8		E (157)	M (3)	Pte_alec, Pte_vamp, Rou_aegy	-2.237	Neutral	0.06	Tolerated
					D (2)	Man_java, man_pent	0.607	Neutral	0.58	Tolerated
29	GRPP 9	Gli 9		K (139)	N (10)	Arv_nilo, Chi_lang, Gra_surd, Mas_couc, Mus,_caro, Mus_musc, Mus_paha, Mus_spic, Rat_norv, Rat_ratt	-0.005	Neutral	0.97	Tolerated
					T (9)	Tri_mana, Ari_jama, Des_rotu, Phy_disc, Stu_hond, Cer_simu, Equ_assi, Equ_caba, Equ_prze	-0.546	Neutral	0.16	Tolerated
					R (2)	Ori_anat, Dip_ordi	-0.587	Neutral	0.18	Tolerated
					Q (2)	man_jacva, Car_syri	-0.492	Neutral	0.16	Tolerated
30	GRPP 10	Gli 10		S (109)	P (30)	Mon_dome, Not_euge, Pha_cine, S. harasii, Tri_vulp, Vom_ursi, Ech_telf, Lox_afri, Chi_saba, Arv_nilo, Arv_amph, Cas_cana, Cav_porc, Chi_lang, Cri_gris, Fuk_dama, Gra_surd, Jac_jacu, Mas_couc, Mer-ungu, Mic_ochr, mus_caro, Mus_musc, Mus_paha, Mus_spic, Nan_gali, Oct_gegu, Ony_torr, Per_leuc, Per_mani	-2.039	Neutral	0.11	Tolerated
					A (13)	Ori_anat, Das_nove, Chr_asia, Min_nata, Mol_molo, Pip_kuhl, Con_cris, Tal_occi, Man_java, pan_pent, Dip_ordi, Rat_norv, Rat_ratt	-0.908	Neutral	0.15	Tolerated
					T (6)	Ict_trim, Mar_flav, Mar_mara, Sci_vulg, Spe_daur, Uro_parr	-1.042	Neutral	0.18	Tolerated
					Y (1)	Ory_afer	-1.861	Neutral	0	Affect
					L (1)	Eri_euro	-1.803	Neutral	0.01	Affect
					I (1)	Och_prin	-1.988	Neutral	0.01	Affect
					H (1)	Het_glab	-1.849	Neutral	0	Affect
31	GRPP 11	Gli 11		R (135)	S (26)	Tri_mana, Bis_biso, Bos_indi, Bos_muta, Bos_taur, Bub_buba, Cap_hirc, Cer_hang, Mos_mosc, Odo_virg, Ovi_arie, Art_jama, Des_rotu, Hip_armi, Min_nata, Mol_molo, Myo_bran, Myo_luci, Phy_disc, Pil_kuhl, Pte_alec, Pte, vamp, Rhi_ferr, Rou_aegy, Stu_hond, Sor_aran,	-1.252	Neutral	0.27	Tolerated
					G (1)	Man_java	-1.864	Neutral	0.08	Tolerated
32	GRPP 12	Gli 12		S (150)	P (8)	Mon_dome, Not_euge, Pha_cine, S. harasii, Tri_vulp, Vom_ursi, Eri_euro, Gal_vari	-1.423	Neutral	0.15	Tolerated
					A (1)	Tup_chin	-0.735	Neutral	0.12	Tolerated
					L (1)	Oto_garn	-0.762	Neutral	0.1	Tolerated
					Y (1)	Jac_jacu	-1.111	Neutral	0.01	Affectf
					F (1)	Sci_vulg	-0.772	Neutral	0.01	Affectf
33	GRPP 13	Gli 13		F (139)	V (11)	Chr_asia, Ele_edwa, Cer_atys, Chl_saba, Mac_fasc, Mac_mula, Mac_neme, Man_leuc, Pap_anib, The_gela, Cav_porc	-0.472	Neutral	1	Tolerated
					Y (6)	Mon_dome, Not_euge, Pha_cine, S. harasii, Tri_vulp, Vom_ursi	-0.379	Neutral	0.22	Tolerated
					L (3)	Ori_anat, Ail_mela, Jac_jacu	-0.122	Neutral	0.55	Tolerated
					I (3)	Ech_trelf, Ory_afer, Mer_ungu	-0.469	Neutral	0.49	Tolerated
34	GRPP 14	Gli14		S (47)	P (107)	Cho_dida, Das_nove, Ele_edwa, Ory_afer, Bal_acut, Bal_musc, Del_leuc, Glo_mela, Lag_obli, Lip_vexi, Mon_mono, Neo_asia, Orc_orca, Pho_sinu, Phy_cato, Tur_trun, Bis_biso, Bos_indu, Bos_mutu, Bos_taur, Bub_buba, Cam_bact, Cam_drom, Cam_feru, Cap_hirc, Cat_wagn, Cer_hang, Mos_mosc, Odo_virg, Ovi_arie, Sus_scro, Vic_paco, Aci_juba, Ail_mela, Cal_ursi, Can_lupu, Enh_lutr, Eum_juba, Fel_catu, Hal_gryp,…	-0.891	Neutral	0.26	Tolerated
					T (7)	Ori_anat, Mon_dome, Not_euge, Pha_cine, S. harasii, Tri_vulp, Vom_ursi	-0.708	Neutral	0.4	Tolerated
					L (1)	Jac_jacu	-0.013	Neutral	0.24	Tolerated
35	GRPP 15	Gli15		A (152)	P (6)	Mon_dome, Not_euge, Pha_cine, Sar_harr, Tri_vulp, Vom_ursi	-1.155	Neutral	0.12	Tolerated
					T (2)	Cho_dida, Oct_degu	-0.668	Neutral	0.3	Tolerated
					V (1)	Cri_gris	-0.697	Neutral	0.11	Tolerated
					L (1)	Jac_jacu	-0.325	Neutral	0.29	Tolerated
36	GRPP 16	Gli16		S (78)	P (80)	Bal_acut, Bal_musc, Del_leuc, Glo_mela, Lag_obli, Lip_vexi, Mon_mono, Neo_asia, Orc_orca, Pho_sinu, Phy_cato, Tur_trun, Bis_biso, Bos_indu, Bos_mutu, Bos_taur, Bub_buba, Cam_bact, Cam_drom, Cam_feru, Cap_hirc, Cat_wagn, Cer_hang, Mos_mosc, Odo_virg, Ovi_arie, Sus_scro, Vic_paco, Aci_juba, Ail_mela, Cal_ursi, Can_lupu, Enh_lutr, Eum_juba, Fel_catu, Hal_gryp, Lep_wedd, Lon_cana, Lyn_cana, Mir_leon,…	-0.706	Neutral	0.31	Tolerated
					L (2)	Man_java, man_pent	-1.44	Neutral	0.33	Tolerated			0.33
					K (1)	Jac_jacu	-0.533	Neutral	0.77	Tolerated
					T (1)	Ony_torr	-0.729	Neutral	0.48	Tolerated
Gap				Del (161)	F (1)	Jac_jacu	NA	NA	NA	NA
37	GRPP 17	Gli17		Q (156)	R (3)	Man_java, Man_pent, Chi_lang	-0.48	Neutral	0.73	Tolerated
					P (2)	Ele_edwa, Aot_nany	-1.461	Neutral	0.12	Tolerated
					L (1)	Ech_telf	-0.775	Neutral	0.13	Tolerated
38	GRPP 18	Gli18		A (17)	T (131)	Mon_dome, Not_euge, Pha_cine, Sar_harr, Tri_vulp, Vom_ursi, Cho_dida, Chr_asia, Ele_edwa, Lox_afri, Ory_afer, Tri_mana, Bal_acut, Bal_musc, Del_leuc, Glo_mela, Lag_obli, Lip_vexi, Mon_mono, Neo_asia, Orc_orca, Pho_sinu, Phy_cato, Tur_trun, Bis_biso, Bos_indu, Bos_mutu, Bos_taur, Bub_buba, Cam_bact, Cam_drom, Cam_feru, Cap_hirc, Cer_hang, Mos_mosc, Odo_virg, Ovi_arie, Sus_scro, Vic_paco, Aci_juba,…	0.298	Neutral	1	Tolerated
					S (4)	Ech_telf, Cat_wagn, Man_java, Man_pent	0.484	Neutral	0.73	Tolerated
					R (4)	Art_jama, Des_rotu, Phy_disc, Stu_hond	0.071	Neutral	0.08	Tolerated
					I (4)	Aot_nanc, Mus_caroli, Mus_paha, Mus_spic	-0.757	Neutral	0.07	Tolerated
					M (2)	Ori_anat, Das_nove,	0.486	Neutral	0.05	Tolerated
39	GRPP 19	Gli19		D (136)	E (21)	Ori_anat, Mon_dome, Not_euge, Pha_cine, Sar_harr, Tri_vulp, Vom_ursi, Can_lupu, Vul_vulp, Arv_nilo, Fuk_dama, Gra_surd, Mas_couc, Mer_ungu, Mic_ochr, Mus_caro, Mus_musc, Mus_paha, Mus_spic, Rat_norv, Rat_ratt	0.118	Neutral	0.84	Tolerated
					G (2)	Odo_virg, Sap_apel	-0.26	Neutral	0.01	Affectf
					N (1)	Och_prin	-0.565	Neutral	0.02	Affectf
					S (1)	Dip_ordi	-0.317	Neutral	0.02	Affectf
					T (1)	Jac_jacu	-0.348	Neutral	0.01	Affectf
40	GRPP 20	Gli 20		P (138)	L (10)	Ela_edwa, Lep_wedd, Och_prin, Ory_cuni, Fuk_dama, Gra_surd, Het_glab, Oct_degu, Per_leuc, Per_mani	-0.758	Neutral	0.3	Tolerated
					S (4)	Cer_hang, Odo_virg, Myo_bran, Myo_myot	-0.299	Neutral	0.64	Tolerated
					T (3)	Cam_bact, Cam_drom, Cam_feru	-0.498	Neutral	0.25	Tolerated
					A (3)	Mus_caro, Mus_musc, Mus_spic	-0.348	Neutral	1	Tolerated
					Q (2)	Man_java, Man_pent	-0.836	Neutral	0.13	Tolerated
					M (1)	Cav_porc	-0.849	Neutral	0.05	Tolerated
					V (1)	Chi_lani	-0.729	Neutral	0.19	Tolerated
41	GRPP 21	Gli 21		L (147)	F (6)	Hip_amig, Pte_alec, Pte_vamp, Rhi_ferr, Rou_aegy, Gal_vari	-0.609	Neutral	0.02	Affect
					P (4)	Lox_afri, Sur_suri, Och_prin, Fuk_dama,	-2.062	Neutral	0	Affect
					H (4)	Mus_caro, Mus_musc, Mus_paha, Mus_spic	-1.95	Neutral	0	Affect
					R (1)	Mas_couc	-1.797	Neutral	0	Affect
42	GRPP 22	Gli 22		S (27)	N (68)	Chr_asia, Ech_telf, Ele_edwa, Lox_afri, Ory_afer, Bal_musc, Del_leuc, Glo_mela, Lag_obli, Lip_vexi, Mon_mono, Neo_asia, Orc_orca, Pho_sinu, Phy_cato, Tur_trun, Cam_bact, Cam_doem, Cam_feru, Aci_juba, Ail_mela, Cal_ursi, Can_lupu, Enh_lutr, Eum_juba, Fel_catu, Hal_gryp, Lep_wedd, Lon_cana, Lyn_cana, Mir_leon, Neo_scha, Obo_rosm, Pan_leo, Pan_pard, Pan_tigr, Pho_vitu, Sur_suri, Urs_amer, Urs_arct, …	0.486	Neutral	0.17	Tolerated
					D (23)	Ori_anat, Mon_dome, Not_euge, Pha_cine, Sar_harr, Tri_vulp, Vom_ursi, Sus_scro, Pum_conc, Gal_vari, Pro_simu, Car_syri, Mic_muri, Pro_coqu, Och_prin, Cav_porc, Chi_lani, Fuk_dama, Het_glab, Jac_jacu, Mac_couc, Nan_gali, oct_degu	0.349	Neutral	1	Tolerated
					G (23)	Bis_biso, Bos_indu, Bos_mutu, Bos_taur, Bub_buba, Cap_hirc, Cat_wagn, Ovi_ arie, Eri_euro, Cer_atys, Chl_ango, Col_ango, Mac_fasc, Mac_mula, Mac_neme, Man_leuc, Pap_anib, Pil_teph, Rhi_biet, Rhi_roxe, The_gela, Tra_fran, Ory_cinu	-0.594	Neutral	0.27	Tolerated
					E (15)	Arv_nilo, Cri_gris, Dip_ordi, Gra_surd, Mer_aunu, Mes_aur, Mus_caro, Mus_musc, Mus_pha, Mus_spic, Ony_torr, Per_leuc, Per_mani, Rat_norv, Rat_ratt	-0.08	Neutral	0.66	Tolerated
					T (3)	Man_java, Man_pent, Tup_chin,	-0.154	Neutral	0.29	Tolerated
					Q (2)	Arv_amph, Mic_ochr	-0.376	Neutral	0.2	Tolerated
					V (1)	Oto_garn	-1.607	Neutral	0.1	Tolerated
43	GRPP 23	Gli 23		D (154)	N (4)	Min_natal, Sor_aran, Car_syri, Mas_couc	-0.652	Neutral	0.02	Affect
					E (4)	Pro_simu, Mic_muri, Oto_garn, Pro_coqu,	-0.167	Neutral	0.27	Tolerated
44	GRPP 24	Gli 24		P (140)	L (8)	Cam_bact, Cam_drom, Cam_feru, Can_lupu, Vul_vulp, Cer_simu, Man_java, Man_pent	-1.895	Neutral	0.23	Tolerated
					del (7)	Ori_anat, Mon_dome, Not_euge, Pha_cine, Sar_harr, Tri_vulp, Vom_ursi	-3.463	Deleterious	NA	Tolerated
					S (3)	Ela_edwa, Vic_paco, Cri_gris	-0.279	Neutral	0.79	Tolerated
					A (3)	Con_cris, Ory_cuni, Mas_couc	-0.742	Neutral	1	Tolerated
					T (1)	Och_prin	-0.973	Neutral	0.23	Tolerated
45	GRPP 26	Gli 25		D (143)	N (14)	Ori_anat, Mon_dome, Not_euge, Pha_cine, Sar_harr, Tri_vulp, Vom_ursi, Art_jama, Des_rotu, Phy_disc, Stu_hond, Dip_ordi, Rat_norv, Rat_ratt	-0.291	Neutral	0.33	Tolerated
					G (2)	Hip_armi, Oto_garn	-0.16	Neutral	0.25	Tolerated
					E (2)	Rhi_ferr, Man_pent	-0.201	Neutral	1	Tolerated
					Q (1)	Man_java	-0.227	Neutral	0.47	Tolerated
46	GRPP 26	Gli 26		Q (142)	L (12)	Mon_dome, Not_euge, Pha_cine, Sar_harr, Tri_vulp, Vom_ursi, Cam_bact, Cam_drom, Cam_feru, Vic_paco, Eri_euro, Och_prin	-1.768	Neutral	0.06	Tolerated
					E (4)	Ele_edwa, Dip_ordi, Mus_musc, Mus_spic	0.268	Neutral	1	Tolerated
					P (3)	Pro_simu, Mic_muri, Pro_coqu	-1.328	Neutral	0.13	Tolerated
					H (1)	Car_syri	-0.494	Neutral	0.07	Tolerated
47	GRPP 27	Gli 27		M (140)	I (21	Bis_biso, Bos_indi, Bos_mutu, Bos_taur, Bub_buba, Cer_hang, Mos_mosc, Odo_virg, Ovi_arie, Myo_bran, Myo_luci, Sor_aran, Arv_amph, Cri_gris, Mes_aura, Mic_ochr, Ony_torr, Per_leuc, Per_mani, Rat_norv, Rat_ratt	-0.122	Neutral	0.29	Tolerated
					K (1)	Orn_anat	-1.401	Neutral	0.01	Affect
48	GRPP 28	Gli 28		N (121)	S (15)	Glo_mela, Lag_obli, Orc_orca, Tur_trun, Cap_hirc, Ovi_arie, Enh_lutr, Lon_cana, Mus_ermi, Mus_puto, Neo_viso, Hip_armi, Ony_torr, Per_leuc, Per_mani	0.248	Neutral	1	Tolerated
					I (11)	Ele_edwa, Lox_afri, Tri_mana, Aci_juba, Fel_catu, Lyn_cana, Pan_leo, Pan_pard, Pan_tigr, Pum_conc, Sci_vulg	-2.543	Deleterious	0.11	Tolerated
					T (10)	Ori_aran, Ech_telf, Ory_afer, Cat_wagn, Sus_scrof, Tup_chin, Och_prin, Ory_cuni, Cas_cana, Jac_jacu	-0.309	Neutral	0.8	Tolerated
					D (2)	Man_java, Man_pent	-1.175	Neutral	0.29	Tolerated
					V (2)	Das_nove, Chr_asia,	-2.269	Neutral	0.16	Tolerated
					M (1)	Cho_dida	-2.008	Neutral	0.06	Tolerated
49	GRPP 29	Gli 29		E (160)	K (2)	Man_java, Man_pent	-0.777	Neutral	0.32	Tolerated
50	GRPP 30	Gl 30		D (159)	E (3)	Orn_anat, Myo_bran	0.14	Neutral	0.39	Tolerated
					G (1)	Gal_vari	-0.246	Neutral	0.25	Tolerated
51		Gli 31		K (162)
52		Gli32		R (162)
53	Glu 1	Gli 33	Oxy 1	H (162)
54	Glu 2	Gli 34	Oxy 2	S (162)
55	Glu 3	Gli 35	Oxy 3	Q (162)
56	Glu 4	Gli 36	Oxy 4	G (162)
57	Glu 5	Gli 37	Oxy 5	T (162)
58	Glu 6	Gli 38	Oxy 6	F (162)
59	Glu 7	Gli 39	Oxy 7	T (162)
60	Glu 8	Gli 40	Oxy 8	S (162)
61	Glu 9	Gli 41	Oxy 9	D (162)
62	Glu 10	Gli 42	Oxy 10	Y (162)
63	Glu 11	Gli 43	Oxy 11	S (160)	T (2)	Man_java, Man_pent	-1.777	Neutral	0.02	Affect
64	Glu 12	Gli 44	Oxy 12	K (162)
65	Glu 13	Gli 45	Oxy 13	Y (161)	H (1)	Ori_anat	-3.943	Deleterious	0.05	Tolerated
66	Glu 14	Gli 46	Oxy 14	L (162)
67	Glu 15	Gli 47	Oxy 15	D (162)
68	Glu 16	Gli 48	Oxy 16	S (158)	A (3)	Ori_anat, Man_java, Man_pent	-1.147	Neutral	0.18	Tolerated
					T (1)	Oct_degu	0.458	Neutral	0.8	Tolerated
69	Glu 17	Gli 49	Oxy 17	R (158)	I (1)	Ori_anat	-4.508	Deleterious	0.06	Tolerated
					L (2)	Man_java, Man_pent	-3.598	Deleterious	0.09	Tolerated
					Y (1)	Chi_lang	-4.452	Deleterious	0.01	Affect
70	Glu 18	Gli 50	Oxy 18	R (162)
71	Glu 19	Gli 51	Oxy 19	A (162)
72	Glu 20	Gli 52	Oxy 20	Q (160)	K (1)	Ori_anat	-0.961	Neutral	0.38	Tolerated
					L (1)	Ele_edwa	-4.989	Deleterious	0.01	Affect
73	Glu 21	Gli 53	Oxy 21	D (158)	Q (1)	Ori_anat,	-5.307	Deleterious	0.01	Affect
					E (3)	Man_java, Man_pent, Chi_lani	-3.498	Deleterious	0.12	Tolerated
74	Glu 22	Gli 54	Oxy 22	F (162)
75	Glu 23	Gli 55	Oxy 23	V (160)	L (2)	Cav_porc, Oct_degu	-2.668	Deleterious	0.32	Tolerated
76	Glu 24	Gli 56	Oxy 24	Q (154)	E (3)	Myo_bran, Myo_luci, Pip_kuhl	-5.394	Deleterious	0.02	Affect
					D (2)	Ori_anat, Oct_degu	-3.24	Deleterious	0.14	Tolerated
					H (1)	Mos_mosc	-2.526	Deleterious	0.11	Tolerated
					R (1)	Sor_aran	-2.416	Neutral	0.22	Tolerated
					K (1)	Cav_porc	-2.618	Deleterious	0.06	Tolerated
77	Glu 25	Gli 57	Oxy 25	W (162)
78	Glu 26	Gli 58	Oxy 26	L (162)
79	Glu 27	Gli 59	Oxy 27	M (160)	L (1)	Cav_porc	-1.461	Neutral	0.18	Tolerated
					K (1)	Oct_degu	-3.973	Deleterious	0.15	Tolerated
80	Glu 28	Gli 60	Oxy 28	N (136)	S (23)	Mon_dome, Sar_harr, Cho_dida, Ech_telf, Ail_mela, Cal_ursi, Enh_lutr, Eum_juba, Hal_gryp, Lep_wedd, Lon_cana, Mir_leon, Mus_ermi, Mus_puto, Neo_scha, Neo_viso, Obo_rosm, Pho_vitu, Urs_amer, Urs_arct, Urs_mari, Urs_thib, Zal_cali	-2.975	Deleterious	0.15	Tolerated
					T (2)	Myo_bran, Myo_luci	-4.294	Deleterious	0.01	Affect
					D (1)	Ele_edwa	-3.826	Deleterious	0.05	Affect
81	Glu 29	Gli 61	Oxy 29	T (154)	N (3)	Man_java, Man_pent, Gor_gori	-1.852	Neutral	0.12	Tolerated
					S (2)	Myo_bran, Myo_luci	-0.515	Neutral	0.59	Tolerated
					Y (1)	Ori_anat	-3.751	Deleterious	0	Affect
					V (1)	Cav_porc	-2.953	Deleterious	0.01	Affect
					A (1)	J. jacculus	-1.632	Neutral	0.12	Tolerated
82		Gli 62	Oxy 30	R (162)
83		Gli 63	Oxy 31	K (162)
84	IP1 1	Gli 64	Oxy 32	N (160)	G (2)	Mon_dome, Jac_jacu	-2.042	-2.042	0.35	Tolerated
85	IP1 2	Gli 65	Oxy 33	R (70)	K (83)	Chr_asia, Ele_edwa, Bal_acut, Bal_musc, Del_leuc, Glo_mela, Lag_obli, Lip_vexi, Mon_mono, Neo_asia, Orc_orca, Pho_sinu, Phy_cato, Tur_trun, Bis_biso, Bos_indu, B. mutas, Bos_taur, Bub_baba, Cam_bact, Cam_drom, Cam_feru, Cap_hirc, Cat_wagn, Cer_hang, Mos_mosc, Odo_virg, Ovi_arie, Sus_scro, Vic_paco, Aci_juba, Ail_mela, C. urinus, Can_lupu, Enh_lutr, Eum_juba, Fel_catu, Hal_gryp, Lep_wedd, Lon_cana…	0.035	Neutral	0.99	Tolerated
					G (8)	Ori_anat, Mon_dome, Not_euge, Pha_cine, Sar_harr, Tri_vulp, Vom_ursi, Ech_telf	3.302	Neutral	0.59	Tolerated
					W (1)	Mas_couc	-0.955	Neutral	0.03	Affect
86	IP1 3	Gli 66	Oxy 34	N (159)	S (2)	Man_java, Man_pent	0.264	Neutral	0.81	Tolerated
					G (1)	Ori_anat	1.147	Neutral	0.66	Tolerated
87	IP1 4	Gli 67	Oxy 35	N (154)	K (6)	Mon_dome, Not_euge, Pha_cine, Sar_harr, Tri_vulp, Vom_ursi	-0.997	Neutral	0.23	Tolerated
					P (1)	Ori_anat	-0.873	Neutral	0.1	Tolerated
					E (1)	Oct_degu	-0.725	Neutral	0.57	Tolerated
88	IP1 5	Gli 68	Oxy 36	I (155)	V (7)	Mon_dome, Not_euge, Pha_cine, S. harasii, Tri_vulp, Vom_ursi, Mus_paha	-0.123	Neutral	0.28	Tolerated
89	IP1 6	Gli 69	Oxy 37	A (161)	T (1)	Ori_anat	-0.192	Neutral	0.14	Tolerated
90				K (162)
91				R (162)
92	eGLP1 1		MPGF 1	H (158)	Q (2)	Lox_afri, Min_nata	-1.035	Neutral	0.35	Tolerated
					N (2)	Ory_afer, Tri_mana	-0.698	Neutral	1	Tolerated
93	eGLP1 2		MPGF 2	D (161)	N (1)	Ech_telf	-0.045	Neutral	0.71	Tolerated
94	eGLP1 3		MPGF 3	E (156)	K (6)	Chr_asia, Ele_edwa, Lox_afri, Ory_afer, Tri_mana, Min_nata	-0.546	Neutral	0.18	Tolerated
95	eGLP1 4		MPGF 4	F (161)	Y (1)	Cri_gris	-0.595	Neutral	0.86	Tolerated
96	eGLP1 5		MPGF 5	E (161)	D (1)	Ori_anat	-1.152	Neutral	0.03	Affect
97	eGLP1 6		MPGF 6	R (162)
98	eGLP1 7	GLP1 1	MPGF 7	H (162)
99	eGLP1 8	GLP1 2	MPGF 8	A (159)	S (3)	Ori_anat, Myo_bran, Myo_luci	-1.475	Neutral	0.18	Tolerated
100	eGLP1 9	GLP1 3	MPGF 9	E (162)
101	eGLP1 10	GLP1 4	MPGF 10	G (162)
102	eGLP1 11	GLP1 5	MPGF 11	T (162)
103	eGLP1 12	GLP1 6	MPGF 12	F (162)
104	eGLP1 13	GLP1 7	MPGF 13	T (162)
105	eGLP1 14	GLP1 8	MPGF 14	S (161)	N (1)	Ori_anat	-1.007	Neutral	0.27	Tolerated
106	eGLP1 15	GLP1 9	MPGF 15	D (162)
107	eGLP1 16	GLP1 10	MPGF 16	V (159)	L (3)	Myo_bran, Myo_luci, Pip_kuhl	-1.069	Neutral	0.06	Tolerated
108	eGLP1 17	GLP1 11	MPGF 17	S (161)	T (1)	Ori_anat	-1.134	Neutral	0.68	Tolerated
109	eGLP1 18	GLP1 12	MPGF 18	S (160)	R (1)	Ori_anat	-2.539	Deleterious	0.25	Tolerated
					T (1)	Pip_kuhl	-1.534	Neutral	0.3	Tolerated
110	eGLP1 19	GLP1 13	MPGF 19	Y (161)	L (1)	Ori_anat	-4.359	Deleterious	0.22	Tolerated
111	eGLP1 20	GLP1 14	MPGF 20	L (162)
112	eGLP1 21	GLP1 15	MPGF 21	E (162)
113	eGLP1 22	GLP1 16	MPGF 22	G (160)	E (1)	Ori_anat	0.903	Neutral	1	Tolerated
					D (1)	Pip_kuhl	1.693	Neutral	0.83	Tolerated
114	eGLP1 23	GLP1 17	MPGF 23	Q (159)	K (3)	Ori_anat, Myo_bran, Myo_luci	-1.063	Neutral	0.54	Tolerated
115	eGLP1 24	GLP1 18	MPGF 24	A (162)
116	eGLP1 25	GLP1 19	MPGF 25	A (158)	T (3)	Ori_anat, Myo_bran, Myo_luci	-2.346	Neutral	0.03	Affect
					V (1)	Pip_kuhl	-2.235	Neutral	0.23	Tolerated
117	eGLP1 26	GLP1 20	MPGF 26	K (160)	S (1)	Ori_anat	-3.119	Deleterious	0	Affect
					R (1)	Pip_kuhl	-1.783	Neutral	0.09	Tolerated
118	eGLP1 27	GLP1 21	MPGF 27	E (162)
119	eGLP1 28	GLP1 22	MPGF 28	F (162)
120	eGLP1 29	GLP1 23	MPGF 29	I (162)
121	eGLP1 30	GLP1 24	MPGF 30	A (162)
122	eGLP1 31	GLP1 25	MPGF 31	W (162)
123	eGLP1 32	GLP1 26	MPGF 32	L (162)
124	eGLP1 33	GLP1 27	MPGF 33	V (161)	L (1)	Ori_anat	-0.089	Neutral	0.4	Tolerated
125	eGLP1 34	GLP1 28	MPGF 34	K (162)
126	eGLP1 35	GLP1 29	MPGF 35	G (162)
127	eGLP1 36	GLP1 30	MPGF 36	R (153)	L (9)	Ori_anat, Myo_bran, Myo_luci, Ict_trid, Mar_flav, Mar_marm, Sci_vulg, Spe_daur, Uro_parr	-3.561	Deleterious	0.05	Tolerated
128	eGLP1 37	GLP1 31	MPGF 37	G (158)	E (3)	Ori_anat, Myo_bran, Myo_luci	-1.637	Neutral	0.61	Tolerated
					D (1)	Pip_kuhl	-1.547	Neutral	0.4	Tolerated
129			MPGF 38	R (161)	K (1)	Ori_anat	-0.508	Neutral	0.29	Tolerated
130			MPGF 39	R (159)	Q (2)	Myo_bran, Myo_luci	-1.685	Neutral	0.13	Tolerated
					K (1)	Pip_kuhl	-1.294	Neutral	0.32	Tolerated
131	IP2 1		MPGF 40	D (149)	A (6)	Mon_dome, Not_euge, Pha_cine, S. harasii, Tri_vulp, Vom_ursi	-2.619	Deleterious	0.04	Affect
					E (6)	Cat_wagn, Cal_ursi, Eum_juba, Zal_cali, Oto_garn, Jac_jacu	-0.095	Neutral	1	Tolerated
					T (1)	Orn_anat	-2.154	Neutral	0.03	Affect
132	IP2 2		MPGF 41	F (158)	L (3)	Ele_edwa, Myo_bran, Myo_luci	-1.568	Neutral	0.61	Tolerated
					del (1)	Ori_anat	-2.695	Deleterious	NA
133	IP2 3		MPGF 42	P (161)	S (1)	Ori_anat	-0.326	Neutral	0.5	Tolerated
134	IP2 4		MPGF 43	E (156)	D (3)	Ele_edwa, Min_nata, Tup_chin	-0.273	Neutral	0.15	Tolerated
					K (1)	Ech_telf	-0.824	Neutral	0.02	Affect
					R (1)	Ori_anat	-28	Neutral	0.15	Tolerated
					del (1)	Phy_cato			NA
135	IP2 5		MPRF 44	E (153)	D (5)	Col_ango, Pil_teph, Rhi_biet, Rhi_roxe, Tra_fran	-0.618	Neutral	0.03	Affectf
					A (2)	Myo_bran, Myo_luci	-1.122	Neutral	0.04	Affectf
					G (1)	Pip_kuhl	-1.326	Neutral	0.02	Affectf
					del (1)	Mer_ungu	-1.21	Neutral	NA
136	IP2 6		MPGF 45	V (155)	del (4)	Myo_bran, Myo_luci, Pip_kuhl, Mer_ungu	-0.629	Neutral	NA
					I (1)	Ori_anat	-0.629	Neutral	0.53	Tolerated
					D (1)	Ech_telf	-0.224	Neutral	0.53	Tolerated
					E (1)	Oto_garn	0.065	Neutral	0.87	Tolerated
137	IP2 7		MPGF 46	A (69)	T (73)	Mon_dome, Not_euge, Pha_cine, Sar_harr, Vom_ursi, Cho_dida, Das_nove, Bal_acut, Bal_musc, Del_leuc, Glo_mela, Lag_obli, Lip_vexi, Mon_mono, Neo_asia, Orc_orca, Pho_sinu, Phy_cato, Tur_trun, Cam_bact, Cam_drom, Cam_feru, Cat_wagn, Sus_scro, Vic_paco, Aci_juba, Fel_catu, Lyn_cana, Pan_leo, Pan_pard, Pan_tigr, Pum_conc, Sur_suri, Art_jama, Des_rotu, Hip_armi, Min_nata, Mol_molo, Phy_disc, Pip_kuhl, …	-0.286	Neutral	0.57	Tolerated
					N (8)	Bis_biso, Bos_indi, Bos_muta, Bos_taur, Bub_buba, Cap_hirc, Odo_virg, Ovi_arie	-0.518	Neutral	0.48	Tolerated
					S (3)	Ech_telf, Cer_hang, Mob_mosc	-0.231	Neutral	0.53	Tolerated
					del (3)	Lox_afri, Myo_bran, Myo_luci	-0.409	Neutral	NA	Tolerated
					V (3)	Arv_nilo, Gra_surd, Mes_ungu	-0.422	Neutral	0.21	Tolerated
					K (3)	Ony_torr, Per_leuc, Per_mani	-0.42	Neutral	0.64	Tolerated
138	IP2 8		MPGF 47	I (153)	F (3)	Ech_telf, Cat_wagn, Gal_vari	-0.399	Neutral	0.73	Tolerated
					L (3)	Cer_hang, Mos_mosc, Arv_nilo	-0.19	Neutral	0.89	Tolerated
					E (1)	Aori_anat	0.622	Neutral	0.85	Tolerated
					V (1)	Mir_leon	-0.007	Neutral	0.85	Tolerated
					M (1)	Tal_occi	-0.101	Neutral	0.32	Tolerated
139	IP2 9		MPGF 48	V (143)	A (11)	Ech_tef, Pip_kuhl, Arv_nilo, Mas_couc, Mer_ungu, Mus_caro, Mus_musc, Mus_paha, Mus_spic, Rat_norv, Rat_ratt	0.551	Neutral	0.32	Tolerated
					I (5)	Hip_armi, Pte_alec, Pte_vamp, Rhi_ferr, Rou_aegy	-0.198	Neutral	0.67	Tolerated
					P (2)	Myo_bran, Myo_luci	-0.38	Neutral	0.06	Tolerated
					S (1)	Ori_anat	0.034	Neutral	0.05	Tolerated
140	IP2 10		MPGF 49	E (162)
141	IP2 11		MPGF 50	E (160)	A (2)	Myo_bran, Myo_luci	-1.655	Neutral	0.08	Tolerated
142	IP2 12		MPGF 51	L (157)	del (4)	Ech_telf, Ony_torr, Per_leuc, Per_mani	-2.425	Neutral	NA
					F (1)	Can_lupu	-0.861	Neutral	0.04	Affect
143	IP2 13		MPGF 52	G (57)	R (100)	Tri_vulp, Cho_dida, Das_nove, Chr_asia, Ech_telf, Lox_afri, Ory_afer, Tri_mana, Bal_acut, Bal_musc, Del_leuc, Glo_mela, Lip_vexi, Mon_mono, Neo_asia, Orc_orca, Pho_sinu, Phy_cato, Tur_trun, Bis_biso, Bos_indu, Bos_mutu, Bos_taur, Bub_buba, Cam_bact, Cam_drom, Cam_feru, Cap_hirc, Cat_wagn, Cer_hang, Mos_mosc, Odo_virg, Ovi_arie, Sus_scro, Aci_juba, Ail_mela, Cal_ursi, Can_lupu, Enh_lutr, Eum_juba,…	-1.199	Neutral	0.34	Tolerated
					N (2)	Con_cris, Tal_occi	-0.562	Neutral	0.91	Tolerated
					W (1)	Ori_anat	-1.333	Neutral	0.02	Affectf
					S (1)	Ele_edwa	-0.532	Neutral	0.71	Tolerated
					H (1)	Lag_obli	-1.217	Neutral	0.17	Tolerated
144			MPGF 53	R (162)
145			MPGF 54	R (162)
146	GLP2 1		MPGF 55	H (162)
147	GLP2 2		MPGF 56	A (162)
148	GLP2 3		MPGF 57	D (159)	E (3)	Myo_bran, Myo_luci, Pip_kuhl	-1.075	Neutral	0.22	Tolerated
149	GLP2 4		MPGF 58	G (162)
150	GLP2 5		MPGF 59	S (161)	T (1)	Ori_anat	-0.033	Neutral	0.55	Tolerated
151	GLP2 6		MPGF 60	F (162)
152	GLP2 7		MPGF 61	S (162)
153	GLP2 8		MPGF 62	D (159)	E (2)	Mos_mosc, Mol_molo	-0.378	Neutral	0.12	Tolerated
					H (1)	Ori_anat
154	GLP2 9		MPGF 63	E (162)
155	GLP2 10		MPGF 64	M (160)	L (2)	Ori_anat, Mol_molo	-0.093	Neutral	0.19	Tolerated
156	GLP2 11		MPGF 65	N (157)	S (5)	Ori_anat, Cer_hang, Dip_ordi, Mus_musc, Mus_spic	-1.463	Neutral	0.04	Affectf
157	GLP2 12		MPGF 66	T (160)	G (1)	Ori_anat	-0.467	Neutral	0.14	Tolerated
					A (1)	Och_prin	-0.174	Neutral	0.41	Tolerated
158	GLP2 13		MPGF 67	I (39)	V (121)	Ori_anat, Mon_dome, Not_euge, Pha_cine, Sar_harr, Tri_vulp, Vom_ursi, Cho_dida, Das_nove, Chr_asia, Ele_edwa, Lox_afri, Ory_afer, Tri_mana, Bal_acut, Bal_musc, Del_leuc, Glo_mela, Lag_obli, Lip_vexi, Mon_mono, Neo_asia, Orc_orca, Pho_sinu, Phy_cato, Tur_trun, Bis_biso, Bos_indu, Bos_mutu, Bos_taur, Cap_hirc, Cat_wagn, Cer_hang, Mos_mosc, Odo_virg, Ovi_arie, Sus_scro, Aci_juba, Ail_mela, Cal_ursi,…	0.176	Neutral	1	Tolerated
					L (1)	Vic_paco	-0.335	Neutral	0.41	Tolerated
					M (1)	Mus_paha	-0.537	Neutral	0.03	Affectf
159	GLP2 14		MPGF68	L (162)
160	GLP2 15		MPGF 69	D (162)
161	GLP2 16		MPGF 70	N (122)	S (18)	Neo_asia, Phy_cato, Bis_biso, Bos_indu, Bos_mutu, Bos_taur, Bub_buba, Cap_hirc, Cer_hang, Mos_mosc, Odo_virg, Ovi_arie, Och_prin, Ory_cuni, Cri_gris, Dip_ordi, Mer_ungu, Mes_aura	0.061	Neutral	0.75	Tolerated
					D (14)	Ail_mela, Hal_gryp, Lep_wedd, Lon_ cana, Mir_leon, Mus_ermi, Mus_puto, Neo_scha, Neo_viso, Pho_vitu, Urs_amer, Urs_arct, Urs_mari, Urs_thib,	0.095	Neutral	0.65	Tolerated
					T (5)	Mon_dome, Can_lupu, Vul_vulp, Fuk_dama, Het_glab	-0.215	Neutral	0.56	Tolerated
					H (2)	Car_syri, Oct_degu	-0.584	Neutral	0.15	Tolerated
					Q (1)	Ori_anat	-0.09	Neutral	0.58	Tolerated
162	GLP2 17		MPGF 71	L (162)
163	GLP2 18		MPGF 72	A (162)
164	GLP2 19		MPGF 73	A (10)	T (152)	Ori_anat, Mon_dome, Not_euge, Pha_cine, Sar_harr, Tri_vulp, Vom_ursi, Cho_dida, Das_nove, Chr_asia, Ele_edwa, Lox_afri, Ory_afer, Tri_mana, Bal_acut, Bal_musc, Del_leuc, Glo_mela, Lag_obli, Lip_vexi, Mon_mono, Neo_asia, Orc_orca, Pho_sinu, Phy_cato, Tur_trun, Bis_biso, Bos_indu, Bos_mutu, Bos_taur, Bub_buba, Cam_bact, Cam_drom, Cam_feru, Cap_hirc, Cat_wagn, Cer_hang, Mos_mosc, Odo_virg, Ovi_arie,…	-0.088	Neutral	0.67	Tolerated
165	GLP2 20		MPGF 74	R (153)	Q (6)	Cam_bact, Cam_drom, Cam_feru, Vic_paco, Myo_bran, Myo_luci	0.052	Neutral	0.41	Tolerated
					K (3)	Ori_anat, Oct_degu	0.161	Neutral	1	Tolerated
166	GLP2 21		MPGF 75	D (159)	E (3)	Ory_afer, Mic_muri, Oto_garn	0.498	Neutral	1	Tolerated
167	GLP2 22		MPGF 76	F (162)
168	GLP2 23		MPGF 77	I (161)	L (1)	Ori_anat	0.414	Neutral	1	Tolerated
169	GLP2 24		MPGF 78	N (161)	K (1)	Eri_euro	-0.727	Neutral	0.55	Tolerated
170	GLP2 25		MPGF 79	W (162)
171	GLP2 26		MPGF 80	L (162)
172	GLP2 27		MPGF 81	I (65)	L (96)	Ori_anat, Mon_dome, Not_euge, Pha_cine, Sar_harr, Tri_vulp, Vom_ursi, Cho_dida, Das_nove, Chr_asia, Ech_telf, Ele_edwa, Lox_afri, Ory_afer, Tri_mana, Bal_acut, Bal_musc, Del_leuc, Glo_mela, Lag_obli, Lip_vexi, Mon_mono, Neo_asia, Orc_orca, Pho_sinu, Phy_cato, Tur_trun, Bis_biso, Bos_indu, Bos_mutu, Bos_taur, Bub_buba, Cam_bact, Cam_drom, Cam_feru, Cap_hirc, Cat_wagn, C. hangul, M. moschiferus, Od…	-0.267	Neutral	0.64	Tolerated
					R (1)	Oto_garn	-1.983	Neutral	0.01	Affectf
173	GLP2 28		MPGF 82	Q (158)	H (2)	Cat_wagn, Sus_scro	-0.364	Neutral	0.12	Tolerated
					L (1)	Ori_anat	-1.065	Neutral	0.13	Tolerated
					K (1)	Pro_simu	-0.107	Neutral	1	Tolerated
174	GLP2 29		MPGF 83	T (152)	N (9)	Mon_dome, Myo_bran, Myo_luci, Pip_kuhl, Eri_euro, Pro_simu, Mic_muri, Oto_garn, Pro_coqu,	-0.846	Neutral	0.18	Tolerated
					P (1)	Ori_anat	-0.981	Neutral	0.11	Tolerated
175	GLP2 30		MPGF 84	K (161)	E (1)	Ori_anat	-0.582	Neutral	0.03	Affectf
176	GLP2 31		MPGF 85	I (154)	V (8)	Ori_anat, Mon_dome, Not_euge, Pha_cine, Tri_vulp, Vom_ursi, Neo_asia, Pho_sinu	0.142	Neutral	1	Tolerated
177	GLP2 32		MPGF 86	T (159)	E (1)	Ori_anat	-0.538	Neutral	0.01	Affectf
					N (1)	Eri_euro	-0.403	Neutral	0.21	Tolerated
					S (1)	Ory_cuni	-0.085	Neutral	0.48	Tolerated
178	GLP2 33		MPGF 86	D (130)	E (31)	Ori_anat, Aci_juba, Ail_mela, Cal_ursi, Enh_lutr, Eum_juba, Fel_catu, Hal_gryp, Lep_wedd, Lon_cana, Lyn_cana, Mir_leon, Mus_ermi, Mus_puto, Neo_scha, Neo_viso, Obo_rosm, Pan_leo, Pan_pard, Pan_tigr, Pho_vitu, Pum_conc, Sur_suri, Urs_amer, Urs_arct, Urs_mari, Urs_thib, Zal_cali, Man_java, Dip_ordi, Fuk_dama	0.186	Neutral	1	Tolerated
					Y (1)	Myo_bran	-1.313	Neutral	0.03	Affectf
179				R (141)	K (17)	Arv_nilo, Cri_gris, Gra_surd, Mas_couc, Mer_ungu, Mes_aura, Moc_ochr, Mus_caro, Mus_musc, Mus_paha, Mus_spic, Nan_gali, Ony_torr. Per_leuc, Per_mani, Rat_norv, Rat_ratt	-0.375	Neutral	0.51	Tolerated
					? (3)	Cho_dida, Stu_hond, Arv_amph	NA		NA
					S (1)	Sus_scro	-0.976	Neutral	0.01	Affectf
180				K (156)	? (3)	Cho_dida, Stu_hond, Arv_amph	NA		NA
					N (1)	Sar_harr	-0.029	Neutral	0	Affectf
					L (1)	Sus_scro	-0.893	Neutral	0.01	Affectf
					M (1)	Cer_simu	-0.668	Neutral	0.01	Affectf
a - Position in the human proglucagon (GCG) and hormone sequences.
b - Amino acid susbtitution relative to the human sequence, and number of species with this substitution.
c - Species possessing this variant amino acid.
d - Score and predicted consequence using PROVEAN [69].
e - Score and predicted consequence using SIFT [68].
f - SIFT reports this as a low confidence prediction.
