# Supplementary material for: Variation in the Evolution and Sequences of Proglucagon and the Receptors for Proglucagon-Derived Peptides in Mammals
Source: Front Endocrinol (Lausanne). 2021 Jul 12;12:700066. doi: 10.3389/fendo.2021.700066 (PMC8312260; doi:10.3389/fendo.2021.700066)
Supplement: Supplementary File 1 — Fasta formatted proglucagon (Gcg) coding sequences. [file DataSheet_1.zip › Supplement/Suplementary Tables/Table S3 Gcgr_Genome.xlsx]

## Sheet: Sheet1
Supplementary Table 3. Genomic locations, accession numbers, and genomic neighborhoods for mammalian glucagon receptor (Gcgr) genes.
															Ensembl
				Species		Sequence IDa	Starta	Enda	Stranda	Transcriptb	CDSc	Gene neighborhoodd	RELAXe	3 Receptorf	Gene ID	GOC Score	WGA Coverage	High Confidance
Mammalia
	Prototheria
		Monotremata
Ornithorhynchus anatinus (Platypus)						NW_021638079.1	3621304	3646796	forward	XM_029056745.1	inc	Mrpl12 - Gcgr - Mcrip1			ENSOANG00000050606	100	82.5	Yes
	Theria
		Metatheria
Monodelphis domestica (Gray short-tailed opossum)						NC_008802.1	232140468	232168748	forward	XM_001379711.3	✓	Mrpl12 - Gcgr - Mcrip1	✓	✓	ENSMODG00000002961	100	88.66	Yes
Notamacropus eugenii (Wallaby)						GeneScaffold_10099	11963	22440	forward	ENSMEUT00000001111.1	inc	Gcgr			ENSMEUG00000001104	0	75.59	Yes
Phascolarctos cinereus (Koala)						NW_018344039.1	5035266	5060969	forward	XM_021000959.1	✓	Mrpl12 - Gcgr - Mcrip1	✓	✓	ENSPCIG00000029581	100	90.27	Yes
Sarcophilus harrisii (Tasmanian devil)						NC_045429.1	307957724	307981463	forward	XM_031965640.1	✓	Mrpl12 - Gcgr - Mcrip1	✓	✓	ENSSHAG00000011733	100	n/a	Yes
Trichosurus vulpecula (common brushtail)						NC_050576.1	215039640	215062961	reverse	XM_036754167.1	inc	Mrpl12 - Gcgr - Mcrip1
Vombatus ursinus (Common wombat)						NW_020948774.1	624790	649278	reverse	XM_027850274.1	✓	Mrpl12 - Gcgr - Mcrip1			ENSVURG00010008760	100	89.63	Yes
		Eutheria
			Xenartha
Choloepus didactylus (southern two-toed sloth)						NC_051324.1	75429360	75438162	forward	XM_037810678.1	inc	Mrpl12 - Gcgr - Mcrip1
Choloepus hoffmanni (Sloth)						not found					✕				not found			NI
Dasypus novemcinctus (Nine-banded armadillo)						NC_051324.1	75429360	75438162	forward	XM_004454315.3	inc	Mrpl12 - Gcgr - Mcrip1			ENSDNOG00000032127	0	83.97	No
			Afrotheria
Chrysochloris asiatica (Cape golden mole)						NW_006408650.1	1359225	1368041	reverse	XM_006869631.1	inc	Mrpl12 - Gcgr
Echinops telfairi (Small Madagascar hedgehog)						NW_022111358.1	50573161	50577075	forward	XM_004709099.1	✓	Mrpl12 - Gcgr - Mcrip1			not annotated			NI
Elephantulus edwardii (Cape elephant shrew)						NW_006399798.1	1128908	1133142	reverse	XM_006886317.1	✓	Mrpl12 - Gcgr		✓
Loxodonta africana (African savanna elephant)						NW_003573469.1	1160639	1193151	reverse	XM_023556709.1	inc	Gcgr - Mcrip1			ENSLAFG00000029773	100	95.64	Yes
Orycteropus afer afer (Aardvark)						NW_006921605.1	1485616	1489862	reverse	XM_007959807.1	✓	Mrpl12 - Gcgr - Mcrip1		✓
Procavia capensis (Hyrax)						not found					✕				ENSPCAG00000007098	0	100	Yes
															ENSPCAG00000016271	0	10.14	No
Trichechus manatus latirostris (Florida manatee)						NW_004443964.1	1305460	1309786	reverse	XM_004374085.3	✓	Mrpl12 - Gcgr - Mcrip1
			Boreoeutheria
				Laurasiatheria
					Cetacea
Balaenoptera acutorostrata scammoni (Minke whale)						NW_006728239.1	12459484	12469901	forward	XM_007185867.1	✓	Mrpl12 - Gcgr - Mcrip1
Balaenoptera musculus (Blue whale)						NC_045804.1	12223342	12236909	forward	XM_036836597.1	✓	Mrpl12 - Gcgr - Mcrip1	✓	✓	ENSBMSG00010016997	100	100	Yes
Delphinapterus leucas (Beluga whale)						NW_022098018.1	13298656	13308604	reverse	XM_030762094.1	✓	Mrpl12 - Gcgr - Mcrip1	✓	✓	ENSDLEG00000003371	100	100	Yes
Globicephala melas (Long-finned pilot whale)						NW_022134980.1	3821203	3831433	reverse	XM_030843208.1	✓	Mrpl12 - Gcgr - Mcrip1	✓	✓
Lagenorhynchus obliquidens (Pacific white-sided dolphin)						NW_020837988.1	11914247	11921371	forward	XM_027081015.1	✓	Mrpl12 - Gcgr - Mcrip1	✓	✓
Lipotes vexillifer (Yangtze River dolphin)						NW_006789046.1	602730	608601	reverse	XM_007462319.1	✓	Mrpl12 - Gcgr - Mcrip1	✓	✓
Monodon monoceros (Narwhal)						NW_021703786.1	25542029	25551153	reverse	XM_029211025.1	✓	Mrpl12 - Gcgr - Mcrip1	✓	✓	ENSMMNG00015019507	100	100	Yes
Neophocaena asiaeorientalis asiaeorientalis (Yangtze finless porpoise)						NW_020174923.1	11898488	11902662	forward	XM_024760943.1	✓	Mrpl12 - Gcgr - Mcrip1
Orcinus orca (Killer whale)						NW_004438486.1	12036345	12049872	forward	XM_004275574.2	✓	Mrpl12 - Gcgr - Mcrip1	✓	✓
Phocoena sinus (Vaquita)						NC_045782.1	46877999	46886286	reverse	XM_032616848.1	✓	Mrpl12 - Gcgr - Mcrip1	✓	✓	ENSPSNG00000014383	100	100	Yes
Physeter catodon (Sperm whale)						NW_021145315.1	111216	115792	reverse	XM_007125634.3	✓	Mrpl12 - Gcgr - Mcrip1			ENSPCTG00005021868	100	100	Yes
Tursiops truncatus (Common bottlenose dolphin)						NC_047053.1	46517665	46537726	reverse	XM_033847826.1	inc	Mrpl12 - Gcgr - Mcrip1			ENSTTRG00000013279	0	90.23	No
					Arytiodactyla
Bison bison (American bison)						NW_011494943.1	12181868	12189349	forward	XM_010856535.1	inc	Mrpl12 - Gcgr - Mcrip1			ENSBBBG00000015780	100	98.83	Yes
Bos indicus (Zebu)						NC_032668.1	52551033	52559505	reverse	XM_019982393.1	✓	Mrpl12 - Gcgr - Mcrip1
Bos mutus (Wild yak)						NW_005395032.1	543864	548219	reverse	XM_005905383.2	✓	Mrpl12 - Gcgr - Mcrip1			ENSBMUG00000026387	100	100	Yes
Bos taurus (Cattle)						NC_037346.1	51063976	51072522	reverse	NM_001192414.1	✓	Mrpl12 - Gcgr - Mcrip1	✓	✓	ENSBTAG00000003786	100	100	Yes
Bubalus bubalis (Water buffalo)						NC_037547.1	12298656	12307154	forward	XM_025279710.1	✓	Mrpl12 - Gcgr - Mcrip1	✓	✓
Camelus bactrianus (Bactrian camel)						NW_011512519.1	954344	961192	reverse	XM_010950948.1	inc	Mrpl12 - Gcgr - Mcrip1
Camelus dromedarius (Arabian camel)						NC_044526.1	54636155	54646768	forward	XM_031469343.1	✓	Mrpl12 - Gcgr - Mcrip1			ENSCDRG00005009813			NI
Camelus ferus (Wild Bactrian camel)						NC_045711.1	20614379	20625097	reverse	XM_032456544.1	✓	Mrpl12 - Gcgr - Mcrip1	✓	✓
Capra hircus (Goat)						NC_030826.1	50434321	50442860	reverse	XM_018063584.1	✓	Mrpl12 - Gcgr - Mcrip1	✓	✓	ENSCHIG00000011335	100	100	Yes
Catagonus wagneri (Chacoan peccary)						PVHT021183569.1	210569	213744	reverse	ENSCWAT00000011893.1	inc	Gcgr			ENSCWAG00000008471	50	95.08	Yes
Cervus hanglu yarkandensis (Yarkand deer)						Primary_assembly 5	117490391	117494701	reverse	ENSCHYT00000041478.1	✓	Gcgr - Mcrip1	✓	✓	ENSCHYG00000024352	100	100	Yes
Moschus moschiferus (Siberian musk deer)						PVHU021072411.1	21205996	21210370	reverse	ENSMMST00000034790.1	✓	Mrpl12 - Gcgr - Mcrip1	✓	✓	ENSMMSG00000023503	100	100	Yes
Odocoileus virginianus texanus (White-tailed deer)						NW_018328085.1	385383	396120	reverse	XM_020906348.1	✓	Mrpl12 - Gcgr - Mcrip1
Ovis aries (Sheep)						NC_040262.1	12042871	12050094	forward	XM_027974272.1	✓	Mrpl12 - Gcgr - Mcrip1			ENSOARG00020025179			NI
Sus scrofa (Pig)						NC_010454.4	1149589	1157234	reverse	XM_021066445.1	✓	Mrpl12 - Gcgr - Mcrip1	✓	✓	ENSSSCG00000034891	75	100	No
Vicugna pacos (Alpaca)						NW_022039015.1	448559	458664	forward	XM_006199451.3	inc	Mrpl12 - Gcgr - Mcrip1			not found			NI
					Carnivora
Acinonyx jubatus (Cheetah)						NW_020834836.1	5395600	5403500	forward	XM_027052154.1	✓	Mrpl12 - Gcgr - Mcrip1
Ailuropoda melanoleuca (Giant panda)						NC_048230.1	44503802	44512084	forward	XM_034641069.1	inc	Mrpl12 - Gcgr - Mcrip1			ENSAMEG00000017496	100	n/a	Yes
Callorhinus ursinus (Northern fur seal)						NW_020313168.1	1222773	1226651	reverse	XM_025859953.1	✓	Mrpl12 - Gcgr - Mcrip1	✓	✓
Canis lupus familiaris (Dog)						NW_023365136.1	1608019	1615341	reverse	XM_025468317.2	✓	Mrpl12 - Gcgr - Mcrip1	✓	✓	ENSCAFG00000005846	0	87.17	No
Enhydra lutris kenyoni (Asian sea otter)						NW_019154159.1	5467484	5471254	forward	XM_022523513.1	✓	Mrpl12 - Gcgr - Mcrip1	✓	✓
Eumetopias jubatus (Steller sea lion)						NW_020998668.1	1194958	1198402	reverse	XM_028112788.1	✓	Mrpl12 - Gcgr - Mcrip1
Felis catus (Domestic cat)						NC_018736.3	62200288	62208861	forward	XM_023244312.1	✓	Mrpl12 - Gcgr - Mcrip1	✓	✓	ENSFCAG00000016364	100	100	Yes
Halichoerus grypus (gray seal)						NW_023398266.1	1215656	1223100	reverse	XM_036093964.1	✓	Mrpl12 - Gcgr - Mcrip1
Leptonychotes weddellii (Weddell seal)						NW_006384642.1	246778	250533	forward	XM_006743105.2	✓	Mrpl12 - Gcgr
Lontra canadensis (Northern American river otter)						NW_022631035.1	1086744	1094150	reverse	XM_032870386.1	✓	Mrpl12 - Gcgr - Mcrip1
Lynx canadensis (Canada lynx)						NC_044316.2	59478977	59487074	forward	XM_032591103.1	✓	Mrpl12 - Gcgr - Mcrip1
Mirounga leonina (Southern elephant seal)						NW_023270494.1	1198092	1201581	reverse	XM_035026340.1	✓	Mrpl12 - Gcgr - Mcrip1	✓	✓
Mustela erminea (Ermine)						NC_045631.1	60805718	60809818	forward	XM_032322152.1	✓	Mrpl12 - Gcgr - Mcrip1	✓	✓
Mustela putorius furo (Domestic ferret)						NW_004569166.1	1082851	1089232	reverse	XM_013054291.1	inc	Mrpl12 - Gcgr - Mcrip1			ENSMPUG00000011352	100	97.18	Yes
Neomonachus schauinslandi (Hawaiian monk seal)						NW_018734281.1	1220489	1223840	reverse	XM_021680714.1	inc	Mrpl12 - Gcgr - Mcrip1
Neovison vison (American mink)						FNWR01000028.1	12164382	12168153	forward	ENSNVIT00000024147.1	✓	Mrpl12 - Gcgr - Mcrip1			ENSNVIG00000016239	100	100	Yes
Odobenus rosmarus divergens (Pacific walrus)						NW_004450479.1	1245077	1274952	reverse	XM_004404486.2	✓	Mrpl12 - Gcgr - Mcrip1	✓	✓
Panthera leo (Lion)						Primary_assembly E2	479860	483518	reverse	ENSPLOT00000023333.1	inc	Mrpl12 - Gcgr - Mcrip1			ENSPLOG00000015375			NI
Panthera pardus (Leopard)						NW_017619893.1	1453915	1467273	reverse	XM_019465918.1	inc	Mrpl12 - Gcgr - Mcrip1			ENSPPRG00000005699	100	97.9	Yes
Panthera tigris altaica (Amur tiger)						not found					✕				not annotated			NI
Phoca vitulina (Harbor seal)						NW_022589744.1	16077163	16080781	forward	XM_032429818.1	✓	Mrpl12 - Gcgr - Mcrip1	✓	✓
Puma concolor (Puma)						not found					✕
Suricata suricatta (Meerkat)						NC_043716.1	56126651	56130714	forward	XM_029928013.1	✓	Mrpl12 - Gcgr - Mcrip1	✓	✓	ENSSSUG00005014419			NI
Ursus americanus (American black bear)						LZNR01000545.1	106362	113467	reverse	ENSUAMT00000024111.1	✓	Gcgr - Mcrip1			ENSUAMG00000016941	50	100	Yes
Ursus arctos horribilis (Grizzly bear)						NW_020656197.1	1173612	118139	reverse	XM_026483885.1	✓	Mrpl12 - Gcgr - Mcrip1
Ursus maritimus (Polar bear)						not found					✕				not found			NI
Ursus thibetanus thibetanus (Asiatic black bear)						WEIE01000091.1	5271678	5275460	forward	ENSUTTT00000011548.1	✓	Mrpl12 - Gcgr - Mcrip1	✓	✓	ENSUTTG00000006608			NI
Vulpes vulpes (Red fox)						NW_020356466.1	16779209	16785356	forward	XM_025999945.1	inc	Mrpl12 - Gcgr - Mcrip1			ENSVVUG00000020015	100	98.12	Yes
Zalophus californianus (California sea lion)						NC_045610.1	61544674	61551770	forward	XM_027624589.2	✓	Mrpl12 - Gcgr - Mcrip1	✓	✓	ENSZCAG00015025005			NI
					Chiroptera						inc
Artibeus jamaicensis (Jamaican fruit-eating bat)						NW_023565130.1	3686303	3694848	forward	XM_037157845.1	✓	Mrpl12 - Gcgr - Mcrip1
Desmodus rotundus (Common vampire bat)						XM_024579921.1	8682278	8685923	forward	XM_024553963.1	✓	Mrpl12 - Gcgr - Mcrip1
Eptesicus fuscus (Big brown bat)						NW_007370762.1	702754	711969	reverse	XM_028130341.1	inc	Mrpl12 - Gcgr - Mcrip1
Hipposideros armiger (Great roundleaf bat)						NW_017731712.1	711308	720642	forward	XM_019662007.1	✓	Mrpl12 - Gcgr - Mcrip1
Miniopterus natalensis (Natal long-fingered bat)						NW_015504606.1	760321	768450	reverse	XM_016215446.1	✓	Mrpl12 - Gcgr - Mcrip1
Molossus molossus (Pallas's mastiff bat)						NW_023425354.1	969177	972974	reverse	XM_036268313.1	✓	Mrpl12 - Gcgr - Mcrip1
Myotis brandtii (Brandt's bat)						not found					✕
Myotis davidii (David’s myotis)						NW_006282523.1	1132553	1132553	forward	XM_006753067.2	inc	Mrpl12 - Gcgr - Mcrip1
Myotis lucifugus (Little brown bat)						not found					✕				not found			NI
Myotis myotis (Greater mouse-eared bat)						NW_023416321.1	180839	189092	reverse	XM_036342096.1	✓	Mrpl12 - Gcgr - Mcrip1	✓	✓
Phyllostomus discolor (Pale spear-nosed bat)						NC_040910.2	114134392	114138408	forward	XM_028521493.2	✓	Mrpl12 - Gcgr - Mcrip1
Pipistrellus kuhlii (Kuhl's pipistrelle)						NW_023425545.1	2872613	2876237	forward	XM_036412169.1	✓	Mrpl12 - Gcgr - Mcrip1	✓	✓
Pteropus alecto (Black flying fox)						NW_006436283.1	859488	863202	reverse	XM_006912356.1	inc	Mrpl12 - Gcgr - Mcrip1
Pteropus vampyrus (Large flying fox)						NW_011889008.1	964482	976824	reverse	XM_011373719.1	inc	Mrpl12 - Gcgr - Mcrip1			not annotated			NI
Rhinolophus ferrumequinum (Greater horseshoe bat)						NC_046304.1	54614724	54614724	forward	XM_033090173.1	inc	Mrpl12 - Gcgr - Mcrip1			ENSRFEG00010021986			NI
Rousettus aegyptiacus (Egyptian rousette)						NW_023416309.1	114702015	114702015	forward	XM_016163890.2	✓	Mrpl12 - Gcgr - Mcrip1
Sturnira hondurensis (The Honduran yellow-shouldered bat)						NW_023507242.1	838525	847386	reverse	XM_037068718.1	✓	Mrpl12 - Gcgr - Mcrip1	✓	✓
					Eulipotyphla
Condylura cristata (Star-nosed mole)						NW_004567169.1	406399	410634	reverse	XM_004695531.2	inc	Mrpl12 - Gcgr
Erinaceus europaeus (Western European hedgehog)						NW_006805161.1	218907	227048	reverse	XM_016194855.1	inc	Mrpl12 - Gcgr - Mcrip1			not annoated			NI
Sorex araneus (European shrew)						NW_004546033.1	1021298	1023985	forward	XM_004621103.1	inc	Gcgr			not annotated			NI
Talpa occidentalis (Iberian mole)						NW_023605083.1	135919279	135922870	forward	XM_037492301.1	✓	Mrpl12 - Gcgr - Mcrip1
					Perissodactyla
Ceratotherium simum simum (Southern white rhinoceros)						NW_004454198.1	19156376	19161602	forward	XM_004432862.2	✓	Mrpl12 - Gcgr - Mcrip1
Equus asinus (Ass)						NW_014636893.1	3354618	3363622	forward	XM_014862887.1	inc	Mrpl12 - Gcgr			ENSEASG00005005791	100	100	Yes
Equus caballus (Horse)						NC_009154.3	1410308	1422639	reverse	XM_023651776.1	✓	Mrpl12 - Gcgr - Mcrip1		✓	ENSECAG00000009806	100	100	Yes
Equus przewalskii (Przewalski's horse)						NW_007673579.1	226920	235441	forward	XM_008520445.1	inc	Mrpl12 - Gcgr - Mcrip1
					Pholidota
Manis javanica (Malayan pangolin)						NW_023436185.1	13030921	13039890	reverse	XM_036997475.1	ibc	Mrpl12 - Gcgr - Mcrip1
Manis pentadactyla (Chinese pangolin)						NW_023455167.1	3153973	3162975	forward	XM_036910601.1	✓	Mrpl12 - Gcgr - Mcrip1		✓
				Euarchontoglires
					Dermoptera
Galeopterus variegatus (Sunda flying lemur)						NW_007727433.1	513310	517513	reverse	XM_008576300.1	✓	Gcgr
Prolemur simus (Greater bamboo lemur)						MPIZ01000401.1	506132	512400	reverse	ENSPSMT00000022249.1	inc	Mrpl12 - Gcgr - Mcrip1			ENSPSMG00000013539	100	98.54	Yes
					Scandentia
Tupaia chinensis (Chinese tree shrew)						NW_006159630.1	973977	977142	reverse	XM_006145644.3	inc	Mrpl12 - Gcgr - Mcrip1			not found			NI
					Primates
Aotus nancymaae (Ma's night monkey)						NW_018507696.1	1243572	1247009	reverse	XM_021666398.1	inc	Mrpl12 - Gcgr - Mcrip1			ENSANAG00000034898	100	97.2	Yes
Callithrix jacchus (White-tufted-ear marmoset)						NC_048387.1	136210143	136221724	forward	XM_035302121.1	✓	Mrpl12 - Gcgr - Mcrip1			ENSCJAG00000002966	100	100	Yes
Carlito syrichta (Philippine tarsier)						NW_007248699.1	159012	163856	reverse	XM_021713563.1	inc	Gcgr - Mcrip1			ENSTSYG00000029406	50	94.6	Yes
Cebus capucinus imitator (Panamanian white-faced capuchin)						NW_016107351.1	1523358	1534857	reverse	XM_017524850.2	✓	Mrpl12 - Gcgr - Mcrip1			ENSCCAG00000029495			NI
Cercocebus atys (Sooty mangabey)						NW_012000942.1	1511502	1521539	reverse	XM_012066136.1	✓	Mrpl12 - Gcgr - Mcrip1	✓	✓	ENSCATG00000039442	100	100	Yes
Chlorocebus sabaeus (Green monkey)						NW_023666077.1	45089536	45141103	forward	XM_008013266.2	✓	Mrpl12 - Gcgr - Mcrip1			ENSCSAG00000002228	100	100	Yes
Colobus angolensis palliates (Angola colobus)						NW_012110918.1	18085944	18116271	forward	XM_011960706.1	✓	Mrpl12 - Gcgr - Mcrip1	✓	✓	ENSCANG00000039604			NI
Gorilla gorilla gorilla (Western lowland gorilla)						NC_044607.1	1249218	1259331	reverse	XM_019019878.2	✓	Mrpl12 - Gcgr - Mcrip1	✓	✓	ENSGGOG00000012496	0	100	Yes
Homo sapiens (Human)						NC_000017.11	81804078	81814008	forward	NM_000160.5	✓	Mrpl12 - Gcgr - Mcrip1	✓	✓	ENSG00000215644
Hylobates moloch (Silvery gibbon)						NW_022611657.1	7608101	7617257	forward	XM_032177880.1	✓	Mrpl12 - Gcgr - Mcrip1	✓	✓
Macaca fascicularis (Crab-eating macaque)						NC_022287.1	79396958	79405791	forward	XM_005585255.2	✓	Mrpl12 - Gcgr - Mcrip1	✓	✓	not found			NI
Macaca mulatta (Rhesus monkey)						NC_041769.1	78097808	78107436	forward	XM_015120592.2	✓	Mrpl12 - Gcgr - Mcrip1	✓	✓	ENSMMUG00000000256	100	100	Yes
Macaca nemestrina (Pig-tailed macaque)						NW_012013910.1	18792243	18801195	forward	XM_011720211.2	✓	Mrpl12 - Gcgr - Mcrip1	✓	✓	ENSMNEG00000044954	100	100	Yes
Mandrillus leucophaeus (Drill)						NW_012098097.1	15751183	15759987	forward	XM_011994785.1	✓	Mrpl12 - Gcgr - Mcrip1	✓	✓	ENSMLEG00000037442	100	100	Yes
Microcebus murinus (Gray mouse lemur)						NC_033675.1	1218411	1226396	reverse	XM_012789441.2	✓	Mrpl12 - Gcgr - Mcrip1	✓	✓	ENSMICG00000028550	100	100	Yes
Nomascus leucogenys (Northern white-cheeked gibbon)						NC_044394.1	84964617	84973812	reverse	XM_030827608.1	✓	Mrpl12 - Gcgr - Mcrip1	✓	✓	ENSNLEG00000010273	25	100	Yes
Otolemur garnettii (Small-eared galago)						NW_003852413.1	1265090	1274556	reverse	XM_003786543.3	✓	Mrpl12 - Gcgr - Mcrip1	✓	✓	ENSOGAG00000031238	100	100	Yes
Pan paniscus (Pygmy chimpanzee)						NC_048256.1	76205023	76220171	forward	XM_003831107.4	✓	Mrpl12 - Gcgr - Mcrip1	✓	✓	ENSPPAG00000034213	100	100	Yes
Pan troglodytes (Chimpanzee)						NC_036896.1	75118512	75128432	forward	XM_016933178.2	✓	Mrpl12 - Gcgr - Mcrip1	✓	✓	ENSPTRG00000034006	100	100	Yes
Papio anubis (Olive baboon)						NC_044992.1	73271085	73280662	forward	XM_009191470.4	✓	Mrpl12 - Gcgr - Mcrip1			ENSPANG00000019320	100	100	Yes
Piliocolobus tephrosceles (Ugandan red Colobus)						NC_045449.1	75587429	75596764	forward	XM_023212094.2	✓	Mrpl12 - Gcgr - Mcrip1	✓	✓	ENSPTEG00000031279			NI
Pongo abelii (Sumatran orangutan)						NC_036920.1	74483803	74493830	forward	XM_024235286.1	✓	Mrpl12 - Gcgr - Mcrip1	✓	✓	ENSPPYG00000029603	100	100	No
Propithecus coquereli (Coquerel's sifaka)						NW_012150853.1	327579	348066	forward	XM_012656370.1	✓	Mrpl12 - Gcgr - Mcrip1	✓	✓	ENSPCOG00000028818	100	100	Yes
Rhinopithecus bieti (Black snub-nosed monkey)						NW_016806979.1	1230688	1239568	reverse	XM_017879252.1	✓	Mrpl12 - Gcgr - Mcrip1	✓	✓	ENSRBIG00000032497	100	100	Yes
Rhinopithecus roxellana (Golden snub-nosed monkey)						NC_044567.1	39644329	39654397	reverse	XM_030923655.1	✓	Mrpl12 - Gcgr - Mcrip1	✓	✓	ENSRROG00000041144	100	100	Yes
Saimiri boliviensis boliviensis (Bolivian squirrel monkey)						NW_003943650.1	1413639	1419301	reverse	XM_010342305.1	✓	Mrpl12 - Gcgr - Mcrip1			ENSSBOG00000034949	100	100	Yes
Sapajus apella (Tufted capuchin)						NW_022436988.1	1367182	1378626	reverse	XM_032241331.1	✓	Mrpl12 - Gcgr - Mcrip1	✓	✓
Theropithecus gelada (Gelada)						NC_037684.1	55039531	55049178	forward	XM_025362827.1	✓	Mrpl12 - Gcgr - Mcrip1	✓	✓	ENSTGEG00000010412			NI
Trachypithecus francoisi (Francois's langur)						NW_022681466.1	13239440	13248830	forward	XM_033182626.1	✓	Mrpl12 - Gcgr - Mcrip1
					Lagomorphs
Ochotona princeps (American pika)						NW_023435780.1	21760	24854	reverse	XM_004593000.1	✓	Gcgr - Mcrip1			ENSOPRG00000018538	0	84.16	No
Oryctolagus cuniculus (Rabbit)						not found					✕				not found			NI
					Rodents
Arvicanthis niloticus (African grass rat)						NC_047663.1	1900900	1909187	reverse	XM_034506715.1	✓	Mrpl12 - Gcgr - Mcrip1	✓	✓
Arvicola amphibius (Eurasian water vole)						NC_052050.1	1373860	1384475	reverse	XM_038328277.1	✓	Mrpl12 - Gcgr - Mcrip1	✓	✓
Castor canadensis (American beaver)						NW_017869763.1	283132	288121	forward	XM_020187975.1	✓	Mrpl12 - Gcgr - Mcrip1	✓	✓	ENSCCNG00000009602			NI
Cavia aperea (Brazilian guinea pig)						AVPZ01000744.1	6218776	6222183	forward	ENSCAPT00000000547.1	inc	Gcgr - Mcrip1			ENSCAPG00000000427			NI
Cavia porcellus (Domestic guinea pig)						NT_176343.1	6219062	6226345	forward	XM_023562920.1	✓	Mrpl12 - Gcgr - Mcrip1			ENSCPOG00000025298	100	100	Yes
Chinchilla lanigera (Long-tailed chinchilla)						NW_004955506.1	1340410	1348028	reverse	XM_013506129.1	✓	Mrpl12 - Gcgr - Mcrip1			ENSCLAG00000015161	100	100	Yes
Cricetulus griseus (Chinese hamster)						NW_003613637.1	2781259	2786530	forward	XM_035437643.1	✓	Mrpl12 - Gcgr - Mcrip1	✓	✓	ENSCGRG00001002021	100	100	Yes
Dipodomys ordii (Ord's kangaroo rat)						NW_012267379.1	1184026	1187829	reverse	XM_013033115.1	✓	Mrpl12 - Gcgr - Mcrip1			ENSDORG00000012245	100	99.29	Yes
Fukomys damarensis (Damara mole-rat)						NW_022900935.1	64347200	64355822	forward	XM_010618628.2	✓	Mrpl12 - Gcgr - Mcrip1			ENSFDAG00000011369			NI
Grammomys surdaster (African woodland thicket rat)						NW_021620524.1	1351607	1360771	reverse	XM_028787883.1	✓	Mrpl12 - Gcgr - Mcrip1	✓	✓
Heterocephalus glaber (Naked mole-rat)						NW_004624801.1	10674854	10682619	forward	XM_004860950.2	✓	Mrpl12 - Gcgr - Mcrip1	✓	✓	ENSHGLG00000004371	100	100	Yes
Ictidomys tridecemlineatus (Thirteen-lined ground squirrel)						NW_004936594.1	5347789	5351852	forward	XM_021731287.1	✓	Mrpl12 - Gcgr - Mcrip1			ENSSTOG00000027046	100	100	Yes
Jaculus jaculus (Lesser Egyptian jerboa)						NW_004504328.1	1751496	1755824	reverse	XM_004655065.1	✓	Gcgr - Mcrip1	✓	✓	ENSJJAG00000008266	50	100	Yes
Marmota flaviventris (Yellow-bellied marmot)						NW_023144846.1	319068	322658	reverse	XM_027955569.1	✓	Mrpl12 - Gcgr - Mcrip1	✓	✓
Marmota marmota marmota (Alpine marmot)						NW_015351300.1	1040138	1049743	reverse	XM_015504061.1	✓	Mrpl12 - Gcgr			ENSMMMG00000005537			NI
Mastomys coucha (Southern multimammate mouse)						NW_022196911.1	117108728	117117831	forward	XM_031352437.1	✓	Mrpl12 - Gcgr - Mcrip1	✓	✓
Meriones unguiculatus (Mongolian gerbil)						NW_018657936.1	906803	914406	reverse	XM_021637388.1	✓	Mrpl12 - Gcgr - Mcrip1	✓	✓	ENSMUGG00000001321			NI
Mesocricetus auratus (Golden hamster)						NW_004801624.1	1290404	1301116	reverse	XM_021227012.1	✓	Mrpl12 - Gcgr - Mcrip1	✓	✓	ENSMAUG00000015684	100	100	Yes
Microtus ochrogaster (Prairie vole)						NC_022014.1	83654094	83662579	forward	XM_005350868.2	✓	Mrpl12 - Gcgr - Mcrip1	✓	✓	ENSMOCG00000021695	100	100	Yes
Mus caroli (Ryukyu mouse)						NC_034580.1	116429735	116442949	forward	XM_021178505.2	✓	Mrpl12 - Gcgr - Mcrip1	✓	✓	MGP_CAROLIEiJ_G0017524	100	100	Yes
Mus musculus (House mouse)						NC_000077.7	120420011	120429815	forward	NM_008101.2	✓	Mrpl12 - Gcgr - Mcrip1	✓	✓	ENSMUSG00000025127	100	100	Yes
Mus pahari (Shrew mouse)						NC_034603.1	87672130	87681081	forward	XM_021212864.2	✓	Mrpl12 - Gcgr - Mcrip1	✓	✓	MGP_PahariEiJ_G0018650	100	100	Yes
Mus spicilegus (Steppe mouse)						QGOO01037295.1	34097	44301	reverse	ENSMSIT00000020899.1	✓	Mrpl12 - Gcgr	✓	✓	ENSMSIG00000014132	100	100	Yes
Nannospalax galili (Upper Galilee mountains blind mole rat)						NW_008328704.1	529117	536547	reverse	XM_008828945.2	✓	Mrpl12 - Gcgr - Mcrip1	✓	✓	ENSNGAG00000022508	100	100	Yes
Octodon degus (Degu)						NW_004524688.1	6685479	6693177	reverse	XM_023699217.1	✓	Mrpl12 - Gcgr - Mcrip1			ENSODEG00000008460	100	100	Yes
Onychomys torridus (southern grasshopper mouse)						NC_050450.1	108437893	108446591	forward	XM_036196911.1	✓	Mrpl12 - Gcgr - Mcrip1	✓	✓
Peromyscus leucopus (White-footed mouse)						NC_051086.1	105183552	105192362	forward	XM_028853640.2	✓	Mrpl12 - Gcgr - Mcrip1
Peromyscus maniculatus bairdii (Prairie deer mouse)						NW_006501378.1	1551601	1561346	reverse	XM_016006214.1	✓	Mrpl12 - Gcgr - Mcrip1			ENSPEMG00000018876	100	100	Yes
Rattus norvegicus (Norway rat)						NC_005109.4	109707863	109716253	forward	NM_172091.2	✓	Mrpl12 - Gcgr - Mcrip1	✓	✓	ENSRNOG00000036692	100	100	Yes
Rattus rattus (black rat)						NC_046162.1	63482625	63491025	reverse	XM_032914028.1	✓	Mrpl12 - Gcgr - Mcrip1	✓	✓
Sciurus vulgaris (Eurasian red squirrel)						Primary_assembly 3	1174761	1177123	reverse	ENSSVLT00005026228.1	inc	Mrpl12 - Gcgr			ENSSVLG00005018678	100	98.52	Yes
Spermophilus dauricus (Daurian ground squirrel)						KZ294096.1	3128903	3132679	forward	ENSSDAT00000019350.1	inc	Mrpl12 - Gcgr - Mcrip1			ENSSDAG00000015377			NI
Urocitellus parryii (Arctic ground squirrel)						NW_020540359.1	878913	888259	forward	XM_026410765.1	✓	Mrpl12 - Gcgr - Mcrip1	✓	✓	ENSUPAG00010000193			NI
a - Acession number for genomic sequence, start and end position for coding seqeunce, and strand.
b - NCBI or Ensembl accession number for transcript.
c - Completeness of coding sequence (CDS) within transcript.
	✓		full length CDS
	inc		partial CDS
	✕		not found (no coding exons identified)
d - Order of genes neighbouring the Gcgr gene. Mrpl12 mitochondrial ribosomal protein L12; Mcrip1 MAPK regulated corepressor interacting protein 1.
e - Species used in the RELAX analysis shown in Table 3.
f - Species that have intact coding sequences for all 3 receptor genes (Gcgr, Glp1r, and Glp2r). Data used in Tables 3 and 4 and Supplementary Tables 10-19.

## Sheet: Sheet2
			Chr	Acession	Position	Database	Notes
	Monodelphis domestica (Gray short-tailed opossum)
	Ins		5	CU468641.1	102,411-102,827; reverse	nr database	complete cds
	Notamacropus eugenii (Wallaby)
	Ins			GeneScaffold_8594	9,215-10,180; reverse	Ensembl	complete cds
	Choloepus hoffmanni (Sloth)
	Gcg			GeneScaffold_806	953-2,513; reverse	Ensembl	only 2 exons
	Dasypus novemcinctus (Nine-banded armadillo)
	Ins			JH581424	10,046-10,159; forward	Ensembl	only 1 exon
	Procavia capensis (Hyrax)
	Ins			GeneScaffold_1132	16,764-17,876; reverse	Ensembl	mis-annotated, complete cds
	Gcg			GeneScaffold_2169	18,986-27,004; reverse	Ensembl	missing exon 4
	Bison bison (American bison)
	Ins			NW_011487207.1	371-442; reverse	GDV	only 1 exon
	Bos grunniens (Domestic yak)
	Gcg			Chr2	112,441,928-112,449,170; reverse	Ensembl	incorrectly annotated
	Bos mutus (Wild yak)
	Ins			NW_005394693.1	392,518-393,182; reverse	GDV	gap in 1 exon, partial cds
	Ursus maritimus (Polar bear)
	Ins			NW_007907177.1	1,675,233-1,675,346; reverse	GDV	only 1 exon
	Desmodus rotundus (common vampire bat)
	Ins			NW_020093552.1	8,024,379-8,024,492; forward	GDV	only 1 exon
	Myotis davidii (David’s myotis)
	Gcg			NW_006293001.1	2,981,109-2,984,611; reverse	GDV	missing exon 2
	Pteropus vampyrus (Large flying fox)
	Ins			NW_011888968.1	925,416-925,520; forward	GDV	only 1 exon
	Condylura cristata (Star-nosed mole)
	Ins			NW_004567155.1	1,026,664-1,026,735; forward	GDV	only 1 exon
	Galeopterus variegatus (Sunda flying lemur)
	Ins			NW_007727844.1	98,124-99,132; forward	GDV	mis-annotated, complete cds
	Carlito syrichta (Philippine tarsier)
	Ins			NW_007087611.1	14,194-14,307; reverse	GDV	only 1 exon
	Ochotona princeps (American pika)
	Ins			NW_004535582.1	1,141,100-1,141,550; forward	GDV	mis-annotated
	Cavia aperea (Brazilian guinea pig)
	Gcg			Scaffold AVPZ01000334.1	26,610,370-26,613,813; forward	Ensembl	missing exon 2
	Spermophilus dauricus (Daurian ground squirrel)
	Ins			KZ294720	203,354-205,543; forward	Ensembl	C-terminal cds missing
