# Supplementary material for: Variation in the Evolution and Sequences of Proglucagon and the Receptors for Proglucagon-Derived Peptides in Mammals
Source: Front Endocrinol (Lausanne). 2021 Jul 12;12:700066. doi: 10.3389/fendo.2021.700066 (PMC8312260; doi:10.3389/fendo.2021.700066)
Supplement: Supplementary File 1 — Fasta formatted proglucagon (Gcg) coding sequences. [file DataSheet_1.zip › Supplement/Suplementary Tables/Table S9 Gcg BGM.xlsx]

## Sheet: datamonkey-table
Supplementary Table 9. Potentially co-evolving sites in proglucagon identified using Bayesian Graphical Models (BGM).
Positiona
Site 1b	Site 2b	P [Site 1 –> Site 2]c	P [Site 2 –> Site 1]d	P [Site 1 <–> Site 2]e	Site 1 subsf	Site 2 subsf	Shared subsg	Peptideh
4	137	0.37	0.56	0.93	10	19	6
6i	94	0.14	0.78	0.92	13	3	3
10i	34	0.1	0.51	0.61	7	3	2
12i	22i	0.46	0.19	0.65	12	16	5
12i	41i	0.9	0.098	0.99	12	9	5
29	178i	0.16	0.41	0.58	9	5	3
30i	109i	0.03	0.9	0.93	19	4	4
36	109i	0.004	0.89	0.89	10	4	3
42	78	0.23	0.39	0.62	26	9	5		Glicentin
69i	86	0.44	0.45	0.89	2	2	2	glucagon	Glicentin	OXN
72j	134i	0.34	0.23	0.58	2	5	2
73j	81j	0.32	0.39	0.71	4	6	3	glucagon	Glicentin	OXN
75	79i	0.46	0.51	0.97	2	2	2	glucagon	Glicentin	OXN
94	134	0.06	0.52	0.58	3	5	2
99	114	0.31	0.27	0.58	2	2	2	GLP-1	MPGF
99	127i	0.3	0.32	0.62	2	2	2	GLP-1	MPGF
107	148	0.3	0.28	0.58	1	1	1		MPGF
109i	157	0.52	0.12	0.63	4	2	2		MPGF
113	117	0.39	0.34	0.73	2	2	2	GLP-1	MPGF
114	127i	0.28	0.26	0.54	2	2	2	GLP-1	MPGF
119	162	0.14	0.37	0.51	2	1	1		MPGF
128	130	0.84	0.02	0.86	4	2	2		MPGF
153	155	0.28	0.56	0.84	3	2	2	GLP-2	MPGF
a - Codon postion in the human GCG (proglucagon) coding sequence.
b - Site 1 and Site 2 are the coevolving sites with posterior probability >= 0.5.
c - Probability that Site 2 is conditionally dependent on Site 1.
d - Probability that Site 1 is conditionally dependent on Site 2.
e - Probability that Sites 1 and 2 are conditionally independent.
f - Number of inferred substitutions at the site.
g - Number of inferred shared substitutions.
h - Proglucagon-derived peptide that has potentially co-evolving sites. GLP, glucagon-like peptide; OXN, oxytiomoulin; MPGF, major proglucagon fragment.
i - Sites with potential harmful substitutions identified by one method (Supplementaty Table 8).
j - Sites with potential harmful substitutions identified by both methods (Supplementaty Table 8).
