# Supplementary material for: Variation in the Evolution and Sequences of Proglucagon and the Receptors for Proglucagon-Derived Peptides in Mammals
Source: Front Endocrinol (Lausanne). 2021 Jul 12;12:700066. doi: 10.3389/fendo.2021.700066 (PMC8312260; doi:10.3389/fendo.2021.700066)
Supplement: Supplementary File 1 — Fasta formatted proglucagon (Gcg) coding sequences. [file DataSheet_1.zip › Supplement/Suplementary Tables/Table S16 Glp2r BGM.xlsx]

## Sheet: datamonkey-table
Supplementary Table 16. Potentially co-evolving sites in glucagon-like peptide-2 (GLP-2) receptor (Glp2r) sequences identified using Bayesian Graphical Models (BGM).
Site 1a			Site 2a
Alignmentb	Humanc	Woottend	Alignmentb	Humanc	Woottend	P [Site 1 –> Site 2]e	P [Site 2 –> Site 1]f	P [Site 1 <–> Site 2]g	Site 1 subsh	Site 2 subsh	Shared subsi
4	3	NA	558	520	NA	0.21	0.29	0.5	4	2	2
5	4	NA	39	35	NA	0.1	0.73	0.84	12	15	7
5	4	NA	82	74	NA	0.45	0.097	0.54	12	5	4
9	8	NA	25	24	NA	0.69	0.079	0.77	5	10	4
14	13	NA	18	17	NA	0.58	0.11	0.7	9	6	4
21	20	NA	286	258	3.27	0.57	0.13	0.7	9	15	6
21	20	NA	440	412	7.33	0.29	0.22	0.51	9	6	4
24	23	NA	561	523	NA	0.31	0.33	0.64	17	8	6
27	26	NA	159	148	NA	0.25	0.66	0.91	12	6	5
30	29	NA	317	289k	3.58	0.011	0.71	0.72	7	3	3
31	30	NA	37	33	NA	0.36	0.34	0.71	10	5	4
36	32	NA	560	522	NA	0.27	0.36	0.63	19	14	8
39	35	NA	545	507	NA	0.7	0.072	0.77	15	21	9
40	36	NA	563	525	NA	0.15	0.38	0.53	5	4	3
41	37	NA	570	530	NA	0.31	0.41	0.72	10	3	3
47	43	NA	295	267j	4.43	0.5	0.48	0.97	15	5	5
50	46	NA	120	109	NA	0.44	0.2	0.65	12	5	4
57	53	NA	290	262	4.38	0.52	0.2	0.72	7	8	4
57	53	NA	527	NA	NA	0.55	0.16	0.71	7	8	4
66	59	NA	174	157	NA	0.72	0.16	0.88	11	7	5
66	59	NA	304	276	3.45	0.48	0.032	0.51	11	3	3
68	61	NA	137	126	NA	0.7	0.047	0.74	5	10	4
75	67	NA	260	241	NA	0.3	0.68	0.98	7	9	5
104	93	NA	321	293	NA	0.32	0.32	0.64	2	4	2
105	94	NA	551	513	NA	0.3	0.53	0.83	14	17	8
113	102	NA	219	200	1.61	0.22	0.39	0.61	14	7	5
114	103j	NA	219	200	1.61	0.089	0.6	0.69	4	7	3
115	104	NA	550	512	NA	0.76	0.096	0.85	5	9	4
127	116	NA	515	NA	NA	0.3	0.26	0.56	2	2	2
127	116	NA	519	NA	NA	0.33	0.26	0.59	2	2	2
157	140	NA	504	475	NA	0.004	0.96	0.96	15	5	5
166	149	NA	248	229	2.65	0.093	0.5	0.59	9	3	3
168	151	NA	363	335	NA	0.07	0.52	0.59	8	13	5
171	154	NA	534	NA	NA	0.62	0.36	0.98	3	3	3
195	176j	1.37	489	460	8.67	0.42	0.1	0.52	2	5	2
209	190	1.51	267	248	NA	0.58	0.3	0.87	6	7	4
220	201	1.62	478	450	8.57	0.27	0.28	0.55	6	10	4
239	220	2.56	405	377	NA	0.47	0.39	0.86	4	4	3
243	224j	2.6	528	NA	NA	0.67	0.33	1	6	8	5
245	226	2.62	510	482	NA	0.075	0.66	0.74	6	7	4
253	234	2.7	314	286k	3.55	0.41	0.37	0.79	6	4	3
287	259	3.28	496	467	NA	0.47	0.068	0.54	6	5	3
317	289k	3.58	509	481	NA	0.43	0.34	0.77	3	5	3
324	296	NA	504	475	NA	0.54	0.26	0.81	3	5	3
324	296	NA	510	482	NA	0.39	0.13	0.52	3	7	3
325	297	NA	509	481	NA	0.002	0.52	0.52	4	5	3
329	301	4.43	498	469	NA	0.03	0.67	0.7	2	3	2
332	304	4.46	581	561	NA	0.47	0.058	0.53	2	4	2
338	310	4.52	490	461	8.68	0.32	0.33	0.65	2	2	2
343	315	4.57	386	358	5.54	0.52	0.23	0.76	2	3	2
380	352	5.48	411	383	6.38	0.68	0.008	0.69	9	6	4
380	352	5.48	512	483	NA	0.015	0.95	0.97	9	7	5
383	355	5.51	430	402	6.57	0.45	0.063	0.52	3	8	3
416	388	6.43	433	405	6.6	0.53	0.47	1	3	3	3
429	401	6.56	544	506	NA	0.4	0.21	0.61	6	10	4
431	403	6.58	553	515	NA	0.86	0.12	0.98	5	15	5
442	414j	7.35	551	513	NA	0.55	0.046	0.6	12	17	7
488	450	8.57	509	481	NA	0.009	0.49	0.5	2	5	2
497	468	NA	522	488	NA	0.22	0.43	0.65	6	9	4
501	472	NA	524	490	NA	0.49	0.12	0.61	10	5	4
509	480	NA	512	484	NA	0.71	0.11	0.83	5	7	4
515	NA	NA	519	485	NA	0.26	0.27	0.53	2	2	2
543	595	NA	547	509	NA	0.39	0.33	0.72	12	8	5
a - Site 1 and Site 2 are the coevolving sites, with posterior probability >= 0.5.
b - Codon position in the multiple sequence alignment.
c - Codon postion in the human GLP2R (glucagon-like peptide-2 (GLP-2) receptor coding sequence. NA -- not homlogous to a human Glp2r sequence residue.
d - Position based on the Wooten numbering scheme [73]. N/A - not applicable.
e - Probability that Site 2 is conditional dependent on Site 1.
f - Probability that Site 1 is conditional dependent on Site 2.
g - Probability that Sites 1 and 2 are conditionally independent.
h - Number of inferred substitutions at the site.
i - Number of inferred shared substitutions.
j - Site that interacts with ligand.
k - Site that interacts with G-proteins.
