# Supplementary material for: Variation in the Evolution and Sequences of Proglucagon and the Receptors for Proglucagon-Derived Peptides in Mammals
Source: Front Endocrinol (Lausanne). 2021 Jul 12;12:700066. doi: 10.3389/fendo.2021.700066 (PMC8312260; doi:10.3389/fendo.2021.700066)
Supplement: Supplementary File 1 — Fasta formatted proglucagon (Gcg) coding sequences. [file DataSheet_1.zip › Supplement/Suplementary Tables/Table S4 Glp1r_Genome.xlsx]

## Sheet: Sheet1
Supplementary Table 4. Genomic locations, accession numbers, and genomic neighborhoods for mammalian glucagon-like peptide-1 (GLP-1) receptor (Glp1r) genes.
															Ensembl
				Species		Sequence IDa	Starta	Enda	Stranda	Transcriptb	CDSc	Gene neighborhoodd	RELAXe	3 receptorf	Gene ID	GOC Score	WGA Coverage	High Confidance
Mammalia
	Prototheria
		Monotremata
Ornithorhynchus anatinus (Platypus)						NC_041746.1	15887268	15929187	forward	XM_029046881.1	✓	Dnah8 - Glp1r - Saysd1			ENSOANG00000013162			NI
	Theria
		Metatheria
Monodelphis domestica (Gray short-tailed opossum)						NC_008802.1	279880800	279954124	forward	XM_007483834.2	✓	Dnah8 - Glp1r - Saysd1	✓	✓	ENSMODG00000013178	100	100	Yes
Notamacropus eugenii (Wallaby)						GeneScaffold_2655	1733	58202	forward	ENSMEUT00000016379.1	inc	Glp1r			ENSMEUG00000016325	0	85.49	Yes
Phascolarctos cinereus (Koala)						NW_018344028.1	4319309	4393145	reverse	XM_020999358.1	✓	Dnah8 - Glp1r - Saysd1	✓	✓	ENSPCIG00000007431	100	100	Yes
Sarcophilus harrisii (Tasmanian devil)						NC_045429.1	276042425	276117565	reverse	XM_031964908.1	✓	Dnah8 - Glp1r - Saysd1	✓	✓	ENSSHAG00000020638	100	n/a	Yes
Trichosurus vulpecula (common brushtail)						NC_050579.1	249701535	249758653	reverse	XM_036768362.1	✓	Dnah8 - Glp1r - Saysd1
Vombatus ursinus (Common wombat)						NW_020952830.1	8905	39493	forward	XM_027858482.1	inc	Glp1r			ENSVURG00010012585	0	78.56	Yes
															ENSVURG00010012607	0	0	No
		Eutheria
			Xenartha
Choloepus didactylus (southern two-toed sloth)						NC_051313.1	112433872	112472087	reverse	XM_037844500.1	✓	Dnah8 - Glp1r - Saysd1
Choloepus hoffmanni (Sloth)						scaffold_199242	3662	3817	forward	not annotated	inc	Glp1r			not annotated			NI
Dasypus novemcinctus (Nine-banded armadillo)						NC_051313.1	112433872	112472087	reverse	XM_012525832.2	inc	Dnah8 - Glp1r - Saysd1			ENSDNOG00000045568	100	88.74	Yes
			Afrotheria
Chrysochloris asiatica (Cape golden mole)						NW_006408556.1	8916233	8975424	forward	XM_006860580.1	inc	Dnah8 - Glp1r - Saysd1
Echinops telfairi (Small Madagascar hedgehog)						NW_022107432.1	27736818	27778063	reverse	XM_013006759.1	inc	Dnah8 - Glp1r - Saysd1			not annotated			NI
Elephantulus edwardii (Cape elephant shrew)						NW_006399767.1	20395933	20450136	reverse	XM_006882020.1	✓	Dnah8 - Glp1r - Saysd1		✓
Loxodonta africana (African savanna elephant)						NW_003573420.1	126001438	126043910	reverse	XM_023544766.1	inc	Dnah8 - Glp1r - Saysd1			ENSLAFG00000004325	100	99.72	Yes
Orycteropus afer afer (Aardvark)						NW_006921646.1	8711332	8764189	forward	XM_007939421.1	✓	Dnah8 - Glp1r - Saysd1		✓
Procavia capensis (Hyrax)						GeneScaffold_2699	353767	388387	forward	ENSPCAT00000002051.1	inc	Dnah8 - Glp1r			ENSPCAG00000002045	50	83.46	Yes
Trichechus manatus latirostris (Florida manatee)						NW_004444001.1	4004537	4057324	forward	XM_023734114.1	inc	Dnah8 - Glp1r - Saysd1
			Boreoeutheria
				Laurasiatheria
					Cetacea
Balaenoptera acutorostrata scammoni (Minke whale)						NW_006735011.1	3535699	3562321	reverse	XM_007198014.1	inc	Dnah8 - Glp1r - Saysd1
Balaenoptera musculus (Blue whale)						NC_045795.1	35695734	35728942	reverse	XM_036869396.1	✓	Dnah8 - Glp1r - Saysd1	✓	✓	ENSBMSG00010010807	100	99.84	Yes
Delphinapterus leucas (Beluga whale)						NW_022098000.1	11142577	11180044	forward	XM_022581813.2	✓	Dnah8 - Glp1r - Saysd1	✓	✓	ENSDLEG00000010543	100	99.74	Yes
Globicephala melas (Long-finned pilot whale)						NW_022134890.1	10959650	10997263	reverse	XM_030870834.1	✓	Dnah8 - Glp1r - Saysd1	✓	✓
Lagenorhynchus obliquidens (Pacific white-sided dolphin)						NW_020837975.1	10979803	11015699	forward	XM_027127144.1	✓	Dnah8 - Glp1r - Saysd1	✓	✓
Lipotes vexillifer (Yangtze River dolphin)						NW_006785876.1	1123624	1156274	forward	XM_007458170.1	✓	Dnah8 - Glp1r - Saysd1	✓	✓
Monodon monoceros (Narwhal)						NW_021703780.1	35481647	35519151	reverse	XM_029243165.1	✓	Dnah8 - Glp1r - Saysd1	✓	✓	ENSMMNG00015013270	100	99.74	Yes
Neophocaena asiaeorientalis asiaeorientalis (Yangtze finless porpoise)						NW_020175393.1	6309305	6339747	forward	XM_024766059.1	inc	Dnah8 - Glp1r - Saysd1
Orcinus orca (Killer whale)						NW_004438437.1	9386709	9424387	reverse	XM_004267645.2	✓	Dnah8 - Glp1r - Saysd1	✓	✓
Phocoena sinus (Vaquita)						NC_045773.1	68571302	68608526	forward	XM_032650165.1	✓	Dnah8 - Glp1r - Saysd1	✓	✓	ENSPSNG00000021337	100	99.73	Yes
Physeter catodon (Sperm whale)						NC_041231.1	73457994	73490954	forward	XM_024122049.1	✓	Dnah8 - Glp1r - Saysd1			ENSPCTG00005021012	100	100	Yes
Tursiops truncatus (Common bottlenose dolphin)						NC_047043.1	34859051	34896665	reverse	XM_033864313.1	inc	Dnah8 - Glp1r - Saysd1			ENSTTRG00000000423	50	96.77	Yes
					Arytiodactyla
Bison bison (American bison)						NW_011494842.1	11019608	11055798	forward	XM_010848742.1	inc	Dnah8 - Glp1r - Saysd1			ENSBBBG00000002536	100	98.45	Yes
Bos indicus (Zebu)						NC_032672.1	13409284	13444823	forward	XM_019985194.1	inc	Dnah8 - Glp1r - Saysd1
Bos mutus (Wild yak)						NW_005393764.1	111816	143817	forward	XM_005896450.1	inc	Dnah8 - Glp1r - Saysd1			ENSBMUG00000023858	50	98.88	Yes
Bos taurus (Cattle)						NC_037350.1	12910602	12951618	forward	XM_024983855.1	✓	Dnah8 - Glp1r - Saysd1	✓	✓	ENSBTAG00000018224	100	98.81	Yes
Bubalus bubalis (Water buffalo)						NC_037546.1	39486278	39523543	reverse	XM_025270571.1	✓	Dnah8 - Glp1r - Saysd1	✓	✓
Camelus bactrianus (Bactrian camel)						NW_011544912.1	350502	370254	forward	XM_010973930.1	inc	Dnah8 - Glp1r - Saysd1			ENSCDRG00005014658	100	100	Yes
Camelus dromedarius (Arabian camel)						NC_044530.1	15057279	15082171	reverse	XM_010977347.2	inc	Dnah8 - Glp1r - Saysd1
Camelus ferus (Wild Bactrian camel)						NC_045715.1	26152776	26184680	forward	XM_032462998.1	✓	Dnah8 - Glp1r - Saysd1	✓	✓
Capra hircus (Goat)						NC_030830.1	35864108	35905556	reverse	XM_018039225.1	✓	Dnah8 - Glp1r - Saysd1	✓	✓	ENSCHIG00000022787	100	99.86	Yes
Catagonus wagneri (Chacoan peccary)						PVHT021183524.1	2543865	2582629	reverse	ENSCWAT00000007947.1	✓	Dnah8 - Glp1r - Saysd1			ENSCWAG00000005632	100	99.92	Yes
Cervus hanglu yarkandensis (Yarkand deer)						Primary_assembly 7	12164145	12204903	forward	ENSCHYT00000031890.1	✓	Dnah8 - Glp1r - Saysd1	✓	✓	ENSCHYG00000018776	100	99.88	Yes
Moschus moschiferus (Siberian musk deer)						PVHU020014971.1	13528078	13563233	forward	ENSMMST00000011449.1	✓	Dnah8 - Glp1r - Saysd1	✓	✓	ENSMMSG00000007945	100	99.83	Yes
Odocoileus virginianus texanus (White-tailed deer)						NW_018338231.1	702768	733286	reverse	XM_020871873.1	inc	Glp1r - Saysd1
Ovis aries (Sheep)						NC_040271.1	14495247	14528026	forward	XM_027959190.1	inc	Dnah8 - Glp1r - Saysd1			ENSOARG00020025179			NI
Sus scrofa (Pig)						NC_010449.5	34497779	34534356	forward	NM_001256594.1	✓	Dnah8 - Glp1r - Saysd1	✓	✓	ENSSSCG00000001589	100	99.96	Yes
Vicugna pacos (Alpaca)						NW_021964198.1	4877419	4903736	forward	XM_031688341.1	inc	Dnah8 - Glp1r - Saysd1			not annotated			NI
					Carnivora
Acinonyx jubatus (Cheetah)						NW_020834738.1	112649589	112684710	reverse	XM_027057829.1	inc	Dnah8 - Glp1r - Saysd1
Ailuropoda melanoleuca (Giant panda)						NC_048222.1	33684348	33718280	forward	XM_034660656.1	✓	Dnah8 - Glp1r - Saysd1			ENSAMEG00000013740	100	n/a	Yes
Callorhinus ursinus (Northern fur seal)						NW_020313370.1	2010761	2043607	reverse	XM_025862544.1	✓	Dnah8 - Glp1r - Saysd1	✓	✓
Canis lupus familiaris (Dog)						NW_023365152.1	8106517	8152835	forward	XM_038491723.1	✓	Dnah8 - Glp1r - Saysd1	✓	✓	ENSCAFG00000001547	100	98.95	Yes
Enhydra lutris kenyoni (Asian sea otter)						NW_019154101.1	9303969	9335390	reverse	XM_022504037.1	✓	Dnah8 - Glp1r - Saysd1	✓	✓
Eumetopias jubatus (Steller sea lion)						NW_020999739.1	2129	22895	forward	XM_028096877.1	inc	Glp1r
Felis catus (Domestic cat)						NC_018727.3	40262863	40298160	forward	XM_023253938.1	✓	Dnah8 - Glp1r - Saysd1	✓	✓	ENSFCAG00000006409	100	99.85	Yes
Halichoerus grypus (gray seal)						NW_023397889.1	188876	222985	forward	XM_036118914.1	✓	Dnah8 - Glp1r - Saysd1
Leptonychotes weddellii (Weddell seal)						NW_006388594.1	37202	53186	forward	XM_006751809.2	inc	Glp1r
Lontra canadensis (Northern American river otter)						NW_022631017.1	9434753	9466668	reverse	XM_032862546.1	✓	Dnah8 - Glp1r - Saysd1
Lynx canadensis (Canada lynx)						NC_044307.1	37827276	37855983	forward	XM_030317069.1	inc	Dnah8 - Glp1r - Saysd1
Mirounga leonina (Southern elephant seal)						NW_023270807.1	6054202	6092194	forward	XM_034991233.1	✓	Dnah8 - Glp1r - Saysd1	✓	✓
Mustela erminea (Ermine)						NC_045617.1	85927341	85964002	forward	XM_032339826.1	✓	Dnah8 - Glp1r - Saysd1	✓	✓
Mustela putorius furo (Domestic ferret)						NW_004569146.1	9025199	9056067	reverse	XM_013061116.1	inc	Dnah8 - Glp1r - Saysd1			ENSMPUG00000013805	100	98.99	Yes
Neomonachus schauinslandi (Hawaiian monk seal)						NW_018734297.1	5801578	5837041	forward	XM_021684620.1	✓	Dnah8 - Glp1r - Saysd1
Neovison vison (American mink)						FNWR01000051.1	7785935	7817351	reverse	ENSNVIT00000020744.1	✓	Dnah8 - Glp1r - Saysd1			ENSNVIG00000013928	100	99.83	Yes
Odobenus rosmarus divergens (Pacific walrus)						NW_004450832.1	828955	860236	reverse	XM_004411647.1	✓	Dnah8 - Glp1r - Saysd1	✓	✓
Panthera leo (Lion)						Primary_assembly B3	5774772	5808024	forward	ENSPLOT00000003060.1	✓	Dnah8 - Glp1r - Saysd1			ENSPLOG00000001989	100	99.87	Yes
Panthera pardus (Leopard)						NW_017619875.1	6166585	6208826	forward	XM_019457015.1	✓	Dnah8 - Glp1r - Saysd1			ENSPPRG00000023639	100	100	Yes
Panthera tigris altaica (Amur tiger)						NW_006711908.1	8878479	8917359	reverse	XM_015538880.1	inc	Dnah8 - Glp1r - Saysd1			ENSPTIG00000009084	100	99.87	Yes
Phoca vitulina (Harbor seal)						NW_022589714.1	43666243	43666243	reverse	XM_032409885.1	✓	Dnah8 - Glp1r - Saysd1	✓	✓
Puma concolor (Puma)						NW_020339445.1	113508588	113544636	reverse	XM_025926045.1	inc	Dnah8 - Glp1r - Saysd1
Suricata suricatta (Meerkat)						NC_043706.1	36309587	36342959	forward	XM_029944380.1	✓	Dnah8 - Glp1r - Saysd1	✓	✓	ENSSSUG00005003619			NI
Ursus americanus (American black bear)						LZNR01004458.1	63731	91082	forward	ENSUAMT00000012415.1	inc	Glp1r - Saysd1			ENSUAMG00000008899	50	98.61	Yes
Ursus arctos horribilis (Grizzly bear)						NW_020656192.1	7057400	7082644	forward	XM_026482467.1	inc	Dnah8 - Glp1r - Saysd1
Ursus maritimus (Polar bear)						NW_007926267.1	944505	991871	reverse	XM_008710390.1	inc	Dnah8 - Glp1r			ENSUMAG00000005496	75	98.65	Yes
Ursus thibetanus thibetanus (Asiatic black bear)						WEIE01000081.1	7084100	7115893	forward	ENSUTTT00000038013.1	✓	Dnah8 - Glp1r - Saysd1	✓	✓	ENSUTTG00000022329			NI
Vulpes vulpes (Red fox)						NW_020356442.1	5677688	5703911	forward	XM_025991164.1	inc	Dnah8 - Glp1r - Saysd1			ENSVVUG00000026496	100	99.15	Yes
Zalophus californianus (California sea lion)						NC_045601.1	111537715	111570199	reverse	XM_027600863.2	✓	Dnah8 - Glp1r - Saysd1	✓	✓	ENSZCAG00015015279			NI
					Chiroptera
Artibeus jamaicensis (Jamaican fruit-eating bat)						NW_023551297.1	902307	938807	reverse	XM_037146252.1	✓	Dnah8 - Glp1r - Saysd1
Desmodus rotundus (Common vampire bat)						NW_020091182.1	14364756	14407920	reverse	XM_024558083.1	inc	Dnah8 - Glp1r - Saysd1
Eptesicus fuscus (Big brown bat)						NW_007370723.1	2049529	2095112	reverse	XM_008152021.2	inc	Dnah8 - Glp1r - Saysd1
Hipposideros armiger (Great roundleaf bat)						NW_017732343.1	531543	559146	reverse	XM_019631363.1	inc	Glp1r - Saysd1
Miniopterus natalensis (Natal long-fingered bat)						NW_015505025.1	801447	842385	reverse	XM_016223662.1	inc	Dnah8 - Glp1r - Saysd1
Molossus molossus (Pallas's mastiff bat)						NW_023425402.1	10419439	10454502	forward	XM_036248816.1	✓	Dnah8 - Glp1r - Saysd1
Myotis brandtii (Brandt's bat)						NW_005366109.1	2062199	2087549	forward	XM_014545719.1	inc	Dnah8 - Glp1r - Saysd1
Myotis davidii (David’s myotis)						NW_006299717.1	1076952	1133977	reverse	XM_006775894.2	inc	Dnah8 - Glp1r - Saysd1
Myotis lucifugus (Little brown bat)						NW_005871593.1	111233	152938	forward	XM_023745452.1	inc	Dnah8 - Glp1r - Saysd1			ENSMLUG00000008008	75	90.5	Yes
Myotis myotis (Greater mouse-eared bat)						NW_023416379.1	89445048	89477721	reverse	XM_036318058.1	✓	Dnah8 - Glp1r - Saysd1	✓	✓
Phyllostomus discolor (Pale spear-nosed bat)						NC_040906.2	112288963	112321393	forward	XM_028509968.2	✓	Dnah8 - Glp1r - Saysd1
Pipistrellus kuhlii (Kuhl's pipistrelle)						NW_023425551.1	77264733	77298063	reverse	XM_036414992.1	✓	Dnah8 - Glp1r - Saysd1	✓	✓
Pteropus alecto (Black flying fox)						NW_006494614.1	44456964	44456964	reverse	XM_025042870.1	inc	Dnah8 - Glp1r - Saysd1
Pteropus vampyrus (Large flying fox)						NW_011888799.1	2553103	2590875	forward	XM_011354560.2	✓	Dnah8 - Glp1r - Saysd1			ENSPVAG00000013828	75	98.83	Yes
Rhinolophus ferrumequinum (Greater horseshoe bat)						NC_046286.1	8932608	8932608	forward	XM_033094340.1	✓	Dnah8 - Glp1r - Saysd1			ENSRFEG00010001048	100	99.92	Yes
Rousettus aegyptiacus (Egyptian rousette)						NW_023416284.1	96246008	96278868	forward	XM_016154323.2	✓	Dnah8 - Glp1r - Saysd1
Sturnira hondurensis (The Honduran yellow-shouldered bat)						NW_023506875.1	344735	383234	forward	XM_037051927.1	✓	Dnah8 - Glp1r - Saysd1	✓	✓
					Eulipotyphla
Condylura cristata (Star-nosed mole)						NW_004567102.1	6297065	6323847	forward	XM_004673997.1	inc	Dnah8 - Glp1r - Saysd1
Erinaceus europaeus (Western European hedgehog)						NW_006804002.1	2596346	2596346	reverse	XM_007517828.1	inc	Dnah8 - Glp1r - Saysd1			ENSEEUG00000008006	25	95.83	Yes
Sorex araneus (European shrew)						NW_004545991.1	1397671	1429747	reverse	XM_012935161.1	inc	Dnah8 - Glp1r - Saysd1			ENSSARG00000006288	25	71.38	No
Talpa occidentalis (Iberian mole)						NW_023602073.1	61043296	61043296	forward	XM_037518711.1	inc	Dnah8 - Glp1r - Saysd1
					Perissodactyla
Ceratotherium simum simum (Southern white rhinoceros)						NW_004454168.1	26296988	26328361	reverse	XM_014782564.1	inc	Dnah8 - Glp1r - Saysd1
Equus asinus (Ass)						NW_014638580.1	3284472	3323599	reverse	XM_014831016.1	✓	Dnah8 - Glp1r - Saysd1			ENSEASG00005000954	100	99.31	Yes
Equus caballus (Horse)						NC_009163.3	39509933	39549053	forward	XM_023624877.1	✓	Dnah8 - Glp1r - Saysd1		✓	ENSECAG00000016951	100	99.93	Yes
Equus przewalskii (Przewalski's horse)						NW_007673415.1	235697	282685	forward	XM_008518023.1	inc	Dnah8 - Glp1r - Saysd1
					Pholidota
Manis javanica (Malayan pangolin)						NW_023435934.1	5614293	5657778	forward	XM_037004559.1	inc	Dnah8 - Glp1r - Saysd1
Manis pentadactyla (Chinese pangolin)						NW_023454901.1	1758831	1792161	forward	XM_036907146.1	✓	Dnah8 - Glp1r - Saysd1		✓
				Euarchontoglires
					Dermoptera
Galeopterus variegatus (Sunda flying lemur)						NW_007732916.1	93093	119481	reverse	XM_008591277.1	inc	Glp1r
Prolemur simus (Greater bamboo lemur)						MPIZ01000723.1	815477	855426	reverse	ENSPSMT00000011221.1	✓	Dnah8 - Glp1r - Saysd1			ENSPSMG00000007004	100	100	Yes
					Scandentia
Tupaia chinensis (Chinese tree shrew)						NW_006159716.1	5728864	5768841	reverse	XM_027771885.1	inc	Dnah8 - Glp1r - Saysd1			ENSTBEG00000009439	25	91.81	Yes
					Primates
Aotus nancymaae (Ma's night monkey)						NW_018506517.1	2500503	2533622	forward	XM_012464349.2	inc	Dnah8 - Glp1r - Saysd1			ENSANAG00000021865	50	99.92	Yes
Callithrix jacchus (White-tufted-ear marmoset)						NC_048386.1	44121973	44164700	forward	XM_017970782.2	inc	Dnah8 - Glp1r - Saysd1			ENSCJAG00000005874	100	100	Yes
Carlito syrichta (Philippine tarsier)						NW_007255020.1	378090	397560	reverse	XM_021717759.1	inc	Glp1r - Saysd1			ENSTSYG00000007564	50	86.51	Yes
Cebus capucinus imitator (Panamanian white-faced capuchin)						NW_016107861.1	446295	491041	reverse	XM_017515290.2	inc	Dnah8 - Glp1r - Saysd1			ENSCCAG00000006710			NI
Cercocebus atys (Sooty mangabey)						NW_011999144.1	23414837	23456075	reverse	XM_012074165.1	✓	Dnah8 - Glp1r - Saysd1	✓	✓	ENSCATG00000045186	100	100	Yes
Chlorocebus sabaeus (Green monkey)						NW_023666044.1	39051279	39092487	forward	XM_038006036.1	✓	Dnah8 - Glp1r - Saysd1			ENSCSAG00000010991	100	100	Yes
Colobus angolensis palliates (Angola colobus)						NW_012111475.1	4030125	4068691	reverse	XM_011944380.1	✓	Dnah8 - Glp1r - Saysd1	✓	✓	ENSCANG00000035406			NI
Gorilla gorilla gorilla (Western lowland gorilla)						NC_044608.1	39167567	39210734	forward	XM_004043956.3	✓	Dnah8 - Glp1r - Saysd1	✓	✓	ENSGGOG00000014531	100	100	Yes
Homo sapiens (Human)						NC_000006.12	39048781	39091303	forward	NM_002062.5	✓	Dnah8 - Glp1r - Saysd1	✓	✓	ENSG00000112164
Hylobates moloch (Silvery gibbon)						NW_022611662.1	37617760	37659915	forward	XM_032141177.1	✓	Dnah8 - Glp1r - Saysd1	✓	✓
Macaca fascicularis (Crab-eating macaque)						NC_022275.1	131627423	131668751	reverse	NM_001287663.1	✓	Dnah8 - Glp1r - Saysd1	✓	✓	ENSMFAG00000038906	100	100	Yes
Macaca mulatta (Rhesus monkey)						NC_041757.1	130296088	130338362	reverse	XM_028847603.1	✓	Dnah8 - Glp1r - Saysd1	✓	✓	ENSMMUG00000023387	100	100	Yes
Macaca nemestrina (Pig-tailed macaque)						NW_012015688.1	7191751	7233277	forward	XM_011729347.1	✓	Dnah8 - Glp1r - Saysd1	✓	✓	ENSMNEG00000029434	100	100	Yes
Mandrillus leucophaeus (Drill)						NW_012103142.1	6530723	6569398	forward	XM_011986635.1	✓	Dnah8 - Glp1r - Saysd1	✓	✓	ENSMLEG00000040657	100	100	Yes
Microcebus murinus (Gray mouse lemur)						NC_033665.1	6750374	6786998	reverse	XM_012746948.2	✓	Dnah8 - Glp1r - Saysd1	✓	✓	ENSMICG00000017281	100	100	Yes
Nomascus leucogenys (Northern white-cheeked gibbon)						NC_044397.1	2647327	2687662	forward	XM_030796219.1	✓	Dnah8 - Glp1r - Saysd1	✓	✓	ENSNLEG00000011383	100	100	Yes
Otolemur garnettii (Small-eared galago)						NW_003852426.1	9792408	9828690	forward	XM_023512887.1	✓	Dnah8 - Glp1r - Saysd1	✓	✓	ENSOGAG00000003168	100	99.77	Yes
Pan paniscus (Pygmy chimpanzee)						NC_048245.1	38637838	38680423	forward	XM_034962035.1	✓	Dnah8 - Glp1r - Saysd1	✓	✓	ENSPPAG00000032818	100	100	Yes
Pan troglodytes (Chimpanzee)						NC_036885.1	38575909	38618585	forward	XM_527380.5	✓	Dnah8 - Glp1r - Saysd1	✓	✓	ENSPTRG00000018131	100	100	Yes
Papio anubis (Olive baboon)						NC_044981.1	37418584	37460601	forward	XM_003897563.	✓	Dnah8 - Glp1r - Saysd1			ENSPANG00000018554	100	100	Yes
Piliocolobus tephrosceles (Ugandan red Colobus)						NC_045438.1	129637557	129675950	reverse	XM_023213043.1	✓	Dnah8 - Glp1r - Saysd1	✓	✓	ENSPTEG00000034014			NI
Pongo abelii (Sumatran orangutan)						NC_036909.1	39384157	39426615	forward	XM_002816840.2	✓	Dnah8 - Glp1r - Saysd1	✓	✓	ENSPPYG00000016572	100	100	Yes
Propithecus coquereli (Coquerel's sifaka)						NW_012151663.1	1478455	1513676	forward	XM_012658136.1	✓	Dnah8 - Glp1r - Saysd1	✓	✓	ENSPCOG00000022817	100	99.88	Yes
Rhinopithecus bieti (Black snub-nosed monkey)						NW_016804694.1	3917049	3960126	forward	XM_017870156.1	✓	Dnah8 - Glp1r - Saysd1	✓	✓	ENSRBIG00000038902	100	100	Yes
Rhinopithecus roxellana (Golden snub-nosed monkey)						NC_044552.1	32745940	32789255	forward	XM_010389723.2	✓	Dnah8 - Glp1r - Saysd1	✓	✓	ENSRROG00000036328	100	100	Yes
Saimiri boliviensis boliviensis (Bolivian squirrel monkey)						NW_003943611.1	37097080	37128366	forward	XM_003923334.2	inc	Dnah8 - Glp1r - Saysd1			ENSSBOG00000026131	100	98.58	Yes
Sapajus apella (Tufted capuchin)						NW_022437023.1	6590195	6634642	forward	XM_032253617.1	✓	Dnah8 - Glp1r - Saysd1	✓	✓
Theropithecus gelada (Gelada)						NC_037671.1	41389889	41428306	forward	XM_025383596.1	✓	Dnah8 - Glp1r - Saysd1	✓	✓	ENSTGEG00000029571			NI
Trachypithecus francoisi (Francois's langur)						NW_022681455.1	39130950	39174353	forward	XM_033217045.1	✓	Dnah8 - Glp1r - Saysd1
					Lagomorphs
Ochotona princeps (American pika)						NC_050547.1	36831830	36860518	forward	XM_012928475.1	inc	Dnah8 - Glp1r - Saysd1			ENSOPRG00000011308	75	89.15	Yes
Oryctolagus cuniculus (Rabbit)						NC_013680.1	28881109	28915706	forward	XM_002714692.3	✓	Dnah8 - Glp1r - Saysd1			ENSOCUG00000001898	100	100	Yes
					Rodents
Arvicanthis niloticus (African grass rat)						NC_047677.1	44207614	44207614	reverse	XM_034524475.1	✓	Dnah8 - Glp1r	✓	✓
Arvicola amphibius (Eurasian water vole)						NC_052055.1	119149674	119184643	reverse	XM_038343359.1	✓	Dnah8 - Glp1r	✓	✓
Castor canadensis (American beaver)						NW_017873037.1	405752	405752	reverse	XM_020186325.1	✓	Dnah8 - Glp1r - Saysd1	✓	✓	ENSCCNG00000008569			NI
Cavia aperea (Brazilian guinea pig)						AVPZ01000067.1	35751473	35775375	forward	ENSCAPT00000022469.1	inc	Dnah8 - Glp1r			ENSCAPG00000017995			NI
Cavia porcellus (Domestic guinea pig)						NT_176404.1	35773733	35799916	forward	XM_023566771.1	inc	Dnah8 - Glp1r - Saysd1			ENSCPOG00000015440	100	99.78	Yes
Chinchilla lanigera (Long-tailed chinchilla)						NW_004955437.1	4394088	4418172	reverse	XM_013517124.1	✓	Dnah8 - Glp1r - Saysd1			ENSCLAG00000010274	100	99.71	Yes
Cricetulus griseus (Chinese hamster)						NW_003614068.1	516499	566976	forward	XM_035457119.1	✓	Dnah8 - Glp1r	✓	✓	ENSCGRG00001017257	50	100	Yes
Dipodomys ordii (Ord's kangaroo rat)						NW_012267336.1	761377	800902	reverse	XM_013029567.1	inc	Dnah8 - Glp1r - Saysd1			ENSDORG00000003204	100	91.17	Yes
Fukomys damarensis (Damara mole-rat)						NW_022900932.1	6069424	6106543	forward	XM_010638860.3	inc	Dnah8 - Glp1r - Saysd1			ENSFDAG00000007695			NI
Grammomys surdaster (African woodland thicket rat)						NW_021604628.1	2051541	2083336	forward	XM_028767961.1	✓	Dnah8 - Glp1r	✓	✓
Heterocephalus glaber (Naked mole-rat)						NW_004624754.1	19214547	19245030	reverse	XM_004846646.2	✓	Dnah8 - Glp1r - Saysd1	✓	✓	ENSHGLG00000017023	100	100	Yes
Ictidomys tridecemlineatus (Thirteen-lined ground squirrel)						NW_004936476.1	20541812	20580454	reverse	XM_021721778.1	inc	Dnah8 - Glp1r - Saysd1			ENSSTOG00000006609	100	98.57	Yes
Jaculus jaculus (Lesser Egyptian jerboa)						NW_004504313.1	72553389	72598100	reverse	XM_004649528.2	✓	Dnah8 - Glp1r - Saysd1	✓	✓	ENSJJAG00000009597	100	100	Yes
Marmota flaviventris (Yellow-bellied marmot)						NW_023144727.1	2344176	2376881	reverse	XM_027943717.1	✓	Dnah8 - Glp1r - Saysd1	✓	✓
Marmota marmota marmota (Alpine marmot)						NW_015351230.1	6994238	7031562	forward	XM_015487678.1	inc	Dnah8 - Glp1r - Saysd1			ENSMMMG00000024447	100	99.86	Yes
Mastomys coucha (Southern multimammate mouse)						NW_022196909.1	44450763	44489676	reverse	XM_031347231.1	✓	Dnah8 - Glp1r	✓	✓
Meriones unguiculatus (Mongolian gerbil)						NW_018658696.1	337665	370020	forward	XM_021652392.1	✓	Dnah8 - Glp1r	✓	✓	ENSMUGG00000018745			NI
Mesocricetus auratus (Golden hamster)						NW_004801628.1	667293	702184	reverse	XM_021227476.1	✓	Dnah8 - Glp1r	✓	✓	ENSMAUG00000014036	50	99.43	Yes
Microtus ochrogaster (Prairie vole)						NC_022028.1	49420000	49458249	reverse	XM_005360311.2	✓	Dnah8 - Glp1r	✓	✓	ENSMOCG00000002444	50	100	Yes
Mus caroli (Ryukyu mouse)						NC_034586.1	26770935	26806158	forward	XM_021149582.1	✓	Dnah8 - Glp1r	✓	✓	MGP_CAROLIEiJ_G0021357	50	99.68	Yes
Mus musculus (House mouse)						NC_000083.7	31120841	31155484	forward	NM_021332.2	✓	Dnah8 - Glp1r	✓	✓	ENSMUSG00000024027	50	0	No
Mus pahari (Shrew mouse)						NC_034610.1	25860637	25897131	forward	XM_021221489.2	✓	Dnah8 - Glp1r	✓	✓	MGP_PahariEiJ_G0023676	50	100	Yes
Mus spicilegus (Steppe mouse)						QGOO01037460.1	4035663	4072671	forward	ENSMSIT00000016623.1	✓	Dnah8 - Glp1r	✓	✓	ENSMSIG00000011363	50	99.66	Yes
Nannospalax galili (Upper Galilee mountains blind mole rat)						NW_008343842.1	353500	386082	reverse	XM_008840042.3	✓	Dnah8 - Glp1r - Saysd1	✓	✓	ENSNGAG00000001369	100	99.55	Yes
Octodon degus (Degu)						NW_004524581.1	28168690	28168690	forward	XM_012515676.2	inc	Dnah8 - Glp1r - Saysd1			ENSODEG00000016982	75	99.56	Yes
Onychomys torridus (southern grasshopper mouse)						NC_050460.1	61145227	61181175	reverse	XM_036168129.1	✓	Dnah8 - Glp1r	✓	✓
Peromyscus leucopus (White-footed mouse)						NC_051084.1	14022793	14059872	forward	XM_028885050.2	✓	Dnah8 - Glp1r
Peromyscus maniculatus bairdii (Prairie deer mouse)						NW_006501226.1	157946	194815	reverse	XM_006983139.2	inc	Dnah8 - Glp1r			ENSPEMG00000014524	50	100	Yes
Rattus norvegicus (Norway rat)						NC_005119.4	9586075	9626228	forward	NM_012728.2	✓	Dnah8 - Glp1r	✓	✓	ENSRNOG00000001152	50	96.37	Yes
Rattus rattus (black rat)						NC_046171.1	2937933	2974356	reverse	XM_032888683.1	✓	Dnah8 - Glp1r	✓	✓
Sciurus vulgaris (Eurasian red squirrel)						Primary_assembly 7	118500532	118533396	reverse	ENSSVLT00005006440.1	✓	Dnah8 - Glp1r - Saysd1			ENSSVLG00005004680	100	99.72	Yes
Spermophilus dauricus (Daurian ground squirrel)						KZ294366.1	763944	804231	reverse	ENSSDAT00000018835.1	inc	Dnah8 - Glp1r			ENSSDAG00000014992			NI
Urocitellus parryii (Arctic ground squirrel)						NW_020539913.1	5702486	5735242	forward	XM_026383679.1	✓	Dnah8 - Glp1r - Saysd1	✓	✓	ENSUPAG00010016830	100	99.9	Yes
a - Acession number for genomic sequence, start and end position for coding seqeunce, and strand.
b - NCBI or Ensembl accession number for transcript.
c - Completeness of coding sequence (CDS) within transcript.
	✓		full length CDS
	inc		partial CDS
	✕		not found (no coding exons identified)
d - Order of genes neighbouring the Glp1r gene. Dnah8 dynein axonemal heavy chain 8; Saysd1 SAYSVFN motif domain containing 1.
e - Species used in the RELAX analysis shown in Table 3.
f - Species that have intact coding sequences for all 3 receptor genes (Gcgr, Glp1r, and Glp2r). Data used in Tables 3 and 4 and Supplementary Tables 10-19.

## Sheet: Sheet2
			Chr	Acession	Position	Database	Notes
	Monodelphis domestica (Gray short-tailed opossum)
	Ins		5	CU468641.1	102,411-102,827; reverse	nr database	complete cds
	Notamacropus eugenii (Wallaby)
	Ins			GeneScaffold_8594	9,215-10,180; reverse	Ensembl	complete cds
	Choloepus hoffmanni (Sloth)
	Gcg			GeneScaffold_806	953-2,513; reverse	Ensembl	only 2 exons
	Dasypus novemcinctus (Nine-banded armadillo)
	Ins			JH581424	10,046-10,159; forward	Ensembl	only 1 exon
	Procavia capensis (Hyrax)
	Ins			GeneScaffold_1132	16,764-17,876; reverse	Ensembl	mis-annotated, complete cds
	Gcg			GeneScaffold_2169	18,986-27,004; reverse	Ensembl	missing exon 4
	Bison bison (American bison)
	Ins			NW_011487207.1	371-442; reverse	GDV	only 1 exon
	Bos grunniens (Domestic yak)
	Gcg			Chr2	112,441,928-112,449,170; reverse	Ensembl	incorrectly annotated
	Bos mutus (Wild yak)
	Ins			NW_005394693.1	392,518-393,182; reverse	GDV	gap in 1 exon, partial cds
	Ursus maritimus (Polar bear)
	Ins			NW_007907177.1	1,675,233-1,675,346; reverse	GDV	only 1 exon
	Desmodus rotundus (common vampire bat)
	Ins			NW_020093552.1	8,024,379-8,024,492; forward	GDV	only 1 exon
	Myotis davidii (David’s myotis)
	Gcg			NW_006293001.1	2,981,109-2,984,611; reverse	GDV	missing exon 2
	Pteropus vampyrus (Large flying fox)
	Ins			NW_011888968.1	925,416-925,520; forward	GDV	only 1 exon
	Condylura cristata (Star-nosed mole)
	Ins			NW_004567155.1	1,026,664-1,026,735; forward	GDV	only 1 exon
	Galeopterus variegatus (Sunda flying lemur)
	Ins			NW_007727844.1	98,124-99,132; forward	GDV	mis-annotated, complete cds
	Carlito syrichta (Philippine tarsier)
	Ins			NW_007087611.1	14,194-14,307; reverse	GDV	only 1 exon
	Ochotona princeps (American pika)
	Ins			NW_004535582.1	1,141,100-1,141,550; forward	GDV	mis-annotated
	Cavia aperea (Brazilian guinea pig)
	Gcg			Scaffold AVPZ01000334.1	26,610,370-26,613,813; forward	Ensembl	missing exon 2
	Spermophilus dauricus (Daurian ground squirrel)
	Ins			KZ294720	203,354-205,543; forward	Ensembl	C-terminal cds missing
