# Supplementary material for: Variation in the Evolution and Sequences of Proglucagon and the Receptors for Proglucagon-Derived Peptides in Mammals
Source: Front Endocrinol (Lausanne). 2021 Jul 12;12:700066. doi: 10.3389/fendo.2021.700066 (PMC8312260; doi:10.3389/fendo.2021.700066)
Supplement: Supplementary File 1 — Fasta formatted proglucagon (Gcg) coding sequences. [file DataSheet_1.zip › Supplement/Suplementary Tables/Table S11 GLP1R substitutions.xlsx]

## Sheet: Sheet1
Supplementary Table 11. Predicted consequence of amino acid substitutions in mammalian glucagon-like peptide-1 (GLP-1) receptor (Glp1r) sequences.
	Position					PROVEANe		SIFTf
	Residuea	Wootenb	Human	Variantc	Speciesd	score	consequence	score	consequence
	Ligand interacting sites
	29	N/A	T (63)	P (7)	Mos_mosc, Cal_ursi, Mir_leon, Odo_rosm, Pho_vitu, Zal_calf, Sap_apel	-1.254	Neutral	0.32	Tolerated
				A (3)	Ele_edwa, Hyl_molo, Jac_jacu	-0.39	Neutral	1	Tolerated
				R (2)	Arv_nilo, Gra_surd	-1.65	Neutral	0.33	Tolerated
				V (1)	Sar_harr	-0.734	Neutral	0.4	Tolerated
				Y (1)	mon_dome	-2.101	Neutral	0.26	Tolerated
				S (1)	Man_pent	0.126	Neutral	0.97	Tolerated
	31	N/A	S (78)
	32	N/A	L (76)	F (2)	Sar_harr, Equ_caba	-1.642	Neutral	0.00*	Affectg
	35	N/A	T (78)
	36	N/A	V (75)	I (1)	Sar_harr	-0.22	Neutral	0.45	Tolerated
				L (1)	Equ_caba	-0.128	Neutral	0.68	Tolerated
				M (1)	Sap_apel	-0.212	Neutral	0.22	Tolerated
	39	N/A	W (78)
	43	N/A	R (72)	Q (6)	Mon_dome, Ele_edwa, Glo_mela, Lag_obli, ocr_orca, Sap_apel	-1.521	Neutral	0.54	Tolerated
	68	N/A	E (29)	D (45)	Ele_edwa, Ory_afer, Bal_musc, Del_leuc, Glo_mela, Lag_obli, Lip_vexi, Mon_mono, Orc_orca, Pho_sinu, Bos_taur, B. babalis, Cam_feru, Cap_hirc, Cer_hang, Mos_mosc, Sus_scro, Myo_myot, Pip_kuhl, Stu_hond, Man_pent, Mic_muri, Oto_garn, Pil_coqu, Arv_nilo, Arv_amph, Cas_cana, Cri_gris, Gra_surd, Het_glab, Jac_jacu, mar_flav, Mas_couc, M. unguiculatus, Mer_aurt. Mic_ochr, Mus_caro, Mus_musc, Mus_paha, …	-0.693	Neutral	0.44	Tolerated
				S (2)	mon_dome, Sar_harr	-0.674	Neutral	0.54	Tolerated
				N (1)	Pha_cine	-0.174	Neutral	0.41	Tolerated
				G (1)	Sap_apel	-2.251	Neutral	0.3	Tolerated
	69	N/A	Y (78)
	88	N/A	Y (77)	del (1)h	Urs_thib	-14.926	Deleterious	NA	NA
	89	N/A	L (77)	del (1)h	Urs_thib	-13.071	Deleterious	NA	NA
	90	N/A	P (76)	del (2)h	Mos_mosc, Urs_thib	-15.825	Deleterious	NA	NA
	91	N/A	W (76)	del (2)h	Mos_mosc, Urs_thib	-18.806	Deleterious	NA	NA
	121	N/A	R (77)	I (1)	mon_dome	-5.141	Deleterious	0.05	Affect
	123	N/A	L (77)	V (1)	mon_dome	0.024	Neutral	0.15	Tolerated
	128	N/A	E (71)	D(7)	Bos_taur, Bub_buba, Cap_hirc, Cer_hang, Mos_mosc, Equ_caba Mas_couc	-0.21	Neutral	0.54	Tolerated
	137	N/A	P (74)	L (3)	Ele_edwa, Ory_afer, Cas_cana	-1.205	Neutral	0.78	Tolerated
				M (1)	Stu_hond	-0.729	Neutral	0.27	Tolerated
	138i	1.33	E (78)
	141i	1.36	L (78)
	144i	1.39	L (75)	F (3)	Mon_dome, Pha_cine, Sar_harr	-0.124	Neutral	0.03	Affect
	145i	1.4	Y (64)	S (12)	Mon_dome, Cal_ursi, Can_lupu, Enh_lutr, Fel_catu, Mir_leon, Mus_ermi, Odo_rosm, Pho_vitu, Sur_suri, Urs_thib, Zal_calf	0.091	Neutral	0.14	Tolerated
				T (2)	Pha_cine, Sar_harr	-0.624	Neutral	0.16	Tolerated
	148i	1.43	Y (78)
	152i	1.47	Y (77)	H (1)	Mon_dome	-4.548	Deleterious	0	Affect
	190	2.6	R (78)
	194i	2.64	V (77)	I (1)	Mon_dome	-0.314	Neutral	0.87	Tolerated
	197i	2.67	K (64)	R (14)	Pha_cine, Sar_harr, Cal_ursi, Can_lupu, Enh_lutr, Fel_catu, Mir_leon, Mus_ermi, Odo_rosm, Pho_vitu, Sur_suri, Urs_thib, Zal_calf	-1.372	Neutral	0.71	Tolerated
	201i	2.71	L (77)	M (1)	Sar_harr	-1.42	Neutral	0.08	Tolerated
	204	2.74	M (78)
	205i	2.75	Y (78)
	210i	N/A	Q (74)	R (4)	Mon_dome, Pha_cine, Sar_harr, Sap_apel	-0.719	Neutral	0.2	Tolerated
	211	N/A	Q (75)	S (1)	Mon_dome	-0.753	Neutral	0.82	Tolerated
				H (1)	Pha_cine	-1.457	Neutral	0.14	Tolerated
				R (1)	Sar_harr	-1.435	Neutral	0.57	Tolerated
	214	N/A	W (78)
	215	N/A	D (77)	E (1)	Mon_dome	0.07	Neutral	0.14	Tolerated
	221	N/A	Q (78)
	230	3.33	F (78)
	233i	3.36	M (78)
	234i	3.37	Q (78)
	237i	3.4	V (78)
	241i	3.44	Y (74)	F (2)	Cam_feru, Sus_scro,	-3.106	Deleterious	0.02	Affect
				C (2)	Pho_vitu, Urs_thib	-6.409	Deleterious	0.01	Affect
	298i	45.52	T (75)	N (2)	Pha_cine, Sar_harr	-1.018	Neutral	0.17	Tolerated
				S (1)	Mon_dome	-0.277	Neutral	0.25	Tolerated
	299i	N/A	R (78)
	300i	N/A	N (78)
	306i	5.36	W (78)
	309	5.39	I (76)	V (2)	Del_leuc, Mon_mono	-0.928	Neutral	0.06	Tolerated
	310i	5.4	R (78)
	313i	5.43	I (77)	V (1)	Ele_edwa	-0.433	Neutral	0.94	Tolerated
	314	5.44	L (77)	I (1)	Pha_cine	-1.554	Neutral	0.37	Tolerated
	364	6.53	E (78)
	372	N/A	D (78)
	380i	7.35	R (78)
	384i	7.39	L (78)
	387i	7.42	E (78)
	388i	7.43	L (76)	I (2)	Pha_cine, Sar_harr	-1.529	Neutral	0.33	Tolerated
	391	7.46	T (76)	A (2)	Pha_cine, Sar_harr	-0.773	Neutral	0.21	Tolerated
	392	7.47	S (78)
	G-protein interacting sites
	176j	2.46	R (78)
	180j	2.5	H (78)
	247	3.5	E (78)
	250j	3.53	Y (78)
	251	3.54	L (78)
	254j	3.57	L (78)
	255j	3.58	L (78)
	257	3.6	F (60)	L (18)	Mon_dome, Pha_cine, Sar_harr, Bal_musc, Lip_vexi, Bos_taur, Bub_buba, Cam_feru, Cer_hang, C. hircus, Mos_mosc, Sus_scro, Myo_myot, Pip_kuhl, Stu_hond, Man_pent, Mic_muri, Pil_coqu	1.615	Neutral	1	Tolerated
	261	4.37	S (75)	L (2)	Arv_nilo, Gra_surd	-4.528	Deleterious	0.07	Tolerated
				C (1)	Can_lupu	-3.917	Deleterious	0.06	Tolerated
	262	4.38	E (78)
	263	4.39	Q (76)	R (2)	Mon_dome, Stu_hond	1.085	Neutral	1	Tolerated
	327j	5.57	V (78)
	330j	5.6	I (77)	L (1)	Cer_hang
	331j	5.61	V (75)	I (3)	Mon_dome, Pha_cine, Sar_harr	0.807	Neutral	0.05	Affect
	334j	5.64	K (78)
	335j	5.65	L (78)
	337	5.67	A (71)	T (7)	Del_leuc, Glo_mela, Lag_obli, Lip_vexi, Mon_mono, Orc_orca, Pho_sinu	-3.355	Deleterious	0.86	Tolerated
	338	5.68	N (78)
	348j	6.37	R (78)
	351	6.4	K (77)	R (1)	Man_pent	-1.687	Neutral	0.78	Tolerated
	352j	6.41	S (78)
	355j	6.44	T (78)
	356j	6.45	L (78)
	359	6.48	L (78)
	402j	7.57	Y (77)	P (1)h	U. parryii	-9.921	Deleterious	0	Affect
	406j	8.47	N (77)	P (1)h	U. parryii	-7.924	Deleterious	0.01	Affect
	407j	8.48	N (71)	S (6)	Equ_caba, ory_afer, Stu_hond, Pil_coqu, Jac_jacu, Mar_flav	-0.691	Neutral	0.29	Tolerated
				R (1)h	U. parryii	0.074	Neutral	0.75	Tolerated
	a - Position in the human GLP1R (glucagon-like peptide-1 (GLP-1) receptor) sequence (NP_002053.3).
	b - Position based on the Wooten numbering scheme [73]. N/A - not applicable.
	c - Amino acid susbtitution relative to the human sequence, and number of species with this substitution. del - deletion.
	d - Species possessing this variant amino acid.
	e - Score and predicted consequence using PROVEAN [69].
	f - Score and predicted consequence using SIFT [68].
	g - SIFT reports this as a low confidence prediction.
	h - Potential sequence assembly errors.
	i - Lignad interacting site shared by GCGR, GLP1R, and GLP2R
	j - G-protein interacting site shared by GCGR, GLP1R, and GLP2R
