# Supplementary material for: Variation in the Evolution and Sequences of Proglucagon and the Receptors for Proglucagon-Derived Peptides in Mammals
Source: Front Endocrinol (Lausanne). 2021 Jul 12;12:700066. doi: 10.3389/fendo.2021.700066 (PMC8312260; doi:10.3389/fendo.2021.700066)
Supplement: Supplementary File 1 — Fasta formatted proglucagon (Gcg) coding sequences. [file DataSheet_1.zip › Supplement/Suplementary Tables/Table S6 Species Hormone differences.xlsx]

## Sheet: Sheet1
Supplementary Table 6. Number of differences of mammalian proglucagon-derived peptide sequences from human sequences.
Species	Glucagona	Miniglucagona	GLP-17-37a	GLP-11-37a	GLP-2a	GRPPa	OXMa	Glicentina	IP-1a	IP-2a	MPGFa
Ornithorhynchus anatinus (Platypus)	7	4	12	13	17	12	12	24	5	8	44
Monodelphis domestica (Gray short-tailed opossum)	1	1	0	0	6	13	4	17	3	2	11
Notamacropus eugenii (Wallaby)	0	0	0	0	4	13	3	16	3	2	9
Phascolarctos cinereus (Koala)	0	0	0	0	4	13	3	16	3	2	9
Sarcophilus harrisii (Tasmanian devil)	1	1	0	0	3	13	4	17	3	2	8
Trichosurus vulpecula (common brushtail)	0	0	0	0	4	14	2	16	3	2	9
Vombatus ursinus (Common wombat)	0	0	0	0	4	13	3	16	3	2	9
Choloepus didactylus (southern two-toed sloth)	1	1	0	0	3	4	1	5	0	2	5
Dasypus novemcinctus (Nine-banded armadillo)	0	0	0	0	3	5	0	5	0	2	5
Chrysochloris asiatica (Cape golden mole)	0	0	0	1	3	6	1	7	1	1	6
Echinops telfairi (Small Madagascar hedgehog)	1	1	0	1	1	7	2	9	1	8	11
Elephantulus edwardii (Cape elephant shrew)	2	2	0	1	3	11	3	14	1	3	8
Loxodonta africana (African savanna elephant)	0	0	0	2	3	5	0	5	0	2	7
Orycteropus afer afer (Aardvark)	0	0	0	2	4	6	0	6	0	2	8
Trichechus manatus latirostris (Florida manatee)	0	0	0	2	3	5	1	6	1	2	8
Balaenoptera acutorostrata scammoni (Minke whale)	0	0	0	0	3	3	1	4	1	2	6
Balaenoptera musculus (Blue whale)	0	0	0	0	3	4	1	5	1	2	6
Delphinapterus leucas (Beluga whale)	0	0	0	0	3	4	1	5	1	2	6
Globicephala melas (Long-finned pilot whale)	0	0	0	0	3	5	1	6	1	2	6
Lagenorhynchus obliquidens (Pacific white-sided dolphin)	0	0	0	0	3	5	1	6	1	2	6
Lipotes vexillifer (Yangtze River dolphin)	0	0	0	0	3	4	1	5	1	2	6
Monodon monoceros (Narwhal)	0	0	0	0	3	4	1	5	1	2	6
Neophocaena asiaeorientalis asiaeorientalis (Yangtze finless porpoise)	0	0	0	0	5	4	1	5	1	2	8
Orcinus orca (Killer whale)	0	0	0	0	1	5	1	6	1	2	4
Phocoena sinus (Vaquita)	0	0	0	0	3	4	1	5	1	2	6
Physeter catodon (Sperm whale)	0	0	0	0	4	4	1	5	1	3	8
Tursiops truncatus (Common bottlenose dolphin)	0	0	0	0	3	5	1	6	1	2	6
Bison bison (American bison)	0	0	0	0	4	7	1	8	1	2	7
Bos indicus (Zebu)	0	0	0	0	4	7	1	8	1	2	7
Bos mutus (Wild yak)	0	0	0	0	4	8	1	9	1	2	7
Bos taurus (Cattle)	0	0	0	0	4	7	1	8	1	2	7
Bubalus bubalis (Water buffalo)	0	0	0	0	3	8	1	9	1	2	6
Camelus bactrianus (Bactrian camel)	0	0	0	0	3	7	1	8	1	2	6
Camelus dromedarius (Arabian camel)	0	0	0	0	3	7	1	8	1	2	6
Camelus ferus (Wild Bactrian camel)	0	0	0	0	3	7	1	8	1	2	6
Capra hircus (Goat)	0	0	0	0	4	8	1	9	1	2	7
Catagonus wagneri (Chacoan peccary)	0	0	0	0	4	6	1	7	1	4	9
Cervus hanglu yarkandensis (Yarkand deer)	0	0	0	0	5	6	1	7	1	3	9
Moschus moschiferus (Siberian musk deer)	1	1	0	0	5	7	2	9	1	3	9
Odocoileus virginianus texanus (White-tailed deer)	0	0	0	0	4	7	1	8	1	2	7
Ovis aries (Sheep)	0	0	0	0	4	9	1	10	1	2	7
Sus scrofa (Pig)	0	0	0	0	4	6	1	7	1	2	7
Vicugna pacos (Alpaca)	0	0	0	0	4	6	1	7	1	2	7
Acinonyx jubatus (Cheetah)	0	0	0	0	4	5	1	6	1	2	7
Ailuropoda melanoleuca (Giant panda)	1	1	0	0	5	5	2	7	1	1	7
Callorhinus ursinus (Northern fur seal)	1	1	0	0	4	4	2	6	1	2	7
Canis lupus familiaris (Dog)	0	0	0	0	4	5	1	6	1	2	7
Enhydra lutris kenyoni (Asian sea otter)	1	1	0	0	4	5	2	7	1	1	6
Eumetopias jubatus (Steller sea lion)	1	1	0	0	4	4	2	6	1	2	7
Felis catus (Domestic cat)	0	0	0	0	4	5	1	6	1	2	7
Halichoerus grypus (gray seal)	1	1	0	0	5	4	2	6	1	1	7
Leptonychotes weddellii (Weddell seal)	1	1	0	0	5	5	2	7	1	1	7
Lontra canadensis (Northern American river otter)	1	1	0	0	5	5	2	7	1	1	7
Lynx canadensis (Canada lynx)	0	0	0	0	5	5	1	6	1	1	7
Mirounga leonina (Southern elephant seal)	1	1	0	0	4	4	2	6	1	1	6
Mustela erminea (Ermine)	1	1	0	0	5	4	2	6	1	0	6
Mustela putorius furo (Domestic ferret)	1	1	0	0	5	6	2	8	1	0	6
Neomonachus schauinslandi (Hawaiian monk seal)	1	1	0	0	5	6	2	8	1	0	6
Neovison vison (American mink)	1	1	0	0	4	4	2	6	1	0	5
Odobenus rosmarus divergens (Pacific walrus)	1	1	0	0	4	4	2	6	1	0	5
Panthera leo (Lion)	0	0	0	0	4	5	1	6	1	1	6
Panthera pardus (Leopard)	0	0	0	0	4	5	1	6	1	1	6
Panthera tigris altaica (Amur tiger)	0	0	0	0	4	4	1	5	1	1	6
Phoca vitulina (Harbor seal)	1	1	0	0	6	4	2	6	1	0	7
Puma concolor (Puma)	0	0	0	0	4	5	1	6	1	1	6
Suricata suricatta (Meerkat)	0	0	0	0	4	5	1	6	1	1	6
Ursus americanus (American black bear)	1	1	0	0	5	4	2	6	1	0	6
Ursus arctos horribilis (Grizzly bear)	1	1	0	0	5	4	2	6	1	0	6
Ursus maritimus (Polar bear)	1	1	0	0	5	4	2	6	1	0	6
Ursus thibetanus thibetanus (Asiatic black bear)	1	1	0	0	5	4	2	6	1	0	6
Vulpes vulpes (Red fox)	0	0	0	0	4	5	1	6	1	0	5
Zalophus californianus (California sea lion)	1	1	0	0	4	4	2	6	1	1	6
Artibeus jamaicensis (Jamaican fruit-eating bat)	0	0	0	0	2	7	1	8	1	1	4
Desmodus rotundus (Common vampire bat)	0	0	0	0	3	7	1	8	1	1	5
Hipposideros armiger (Great roundleaf bat)	0	0	0	0	3	9	1	10	1	2	6
Miniopterus natalensis (Natal long-fingered bat)	0	0	0	2	2	7	1	8	1	1	6
Molossus molossus (Pallas's mastiff bat)	0	0	0	0	4	6	1	7	1	1	6
Myotis brandtii (Brandt's bat)	3	2	6	6	7	7	4	11	1	6	21
Myotis lucifugus (Little brown bat)	3	2	6	6	6	6	4	10	1	6	20
Phyllostomus discolor (Pale spear-nosed bat)	0	0	0	0	3	7	1	8	1	1	5
Pipistrellus kuhlii (Kuhl's pipistrelle)	1	1	6	6	5	4	2	6	1	4	17
Pteropus alecto (Black flying fox)	0	0	0	0	3	7	1	8	1	2	6
Pteropus vampyrus (Large flying fox)	0	0	0	0	3	6	1	7	1	2	6
Rhinolophus ferrumequinum (greater horseshoe bat)	0	0	0	0	3	8	1	9	1	2	6
Rousettus aegyptiacus (Egyptian rousette)	0	0	0	0	3	7	1	8	1	2	6
Sturnira hondurensis (The Honduran yellow-shouldered bat)	0	0	0	0	2	7	1	8	1	1	4
Condylura cristata (Star-nosed mole)	0	0	0	0	3	6	1	7	1	0	4
Erinaceus europaeus (Western European hedgehog)	0	0	0	0	6	8	2	10	1	1	8
Sorex araneus (European shrew)	1	1	0	0	3	8	1	9	1	0	4
Talpa occidentalis (Iberian mole)	0	0	0	0	3	5	1	6	1	1	5
Ceratotherium simum simum (Southern white rhinoceros)	0	0	0	0	3	6	1	7	1	1	5
Equus asinus (Ass)	0	0	0	0	3	5	1	6	1	1	5
Equus caballus (Horse)	0	0	0	0	3	4	1	5	1	1	5
Equus przewalskii (Przewalski's horse)	0	0	0	0	3	4	1	5	1	1	5
Manis javanica (Malayan pangolin)	5	2	0	0	4	15	7	22	2	0	6
Manis pentadactyla (Chinese pangolin)	5	2	0	0	3	13	6	19	1	0	4
Galeopterus variegatus (Sunda flying lemur)	0	0	0	0	1	5	0	5	0	1	2
Prolemur simus (Greater bamboo lemur)	0	0	0	0	5	5	0	5	0	1	6
Tupaia chinensis (Chinese tree shrew)	0	0	0	0	2	5	0	5	0	1	3
Aotus nancymaae (Ma's night monkey)	0	0	0	0	0	2	0	2	0	0	0
Callithrix jacchus (White-tufted-ear marmoset)	0	0	0	0	0	1	0	1	0	0	0
Carlito syrichta (Philippine tarsier)	0	0	0	0	4	5	0	5	0	1	5
Cebus capucinus imitator (Panamanian white-faced capuchin)	0	0	0	0	0	1	0	1	0	0	0
Cercocebus atys (Sooty mangabey)	0	0	0	0	2	3	0	3	0	0	2
Chlorocebus sabaeus (Green monkey)	0	0	0	0	2	4	0	4	0	0	2
Colobus angolensis palliates (Angola colobus)	1	1	0	0	2	1	1	2	1	1	4
Gorilla gorilla gorilla (Western lowland gorilla)	1	1	0	0	0	0	1	1	0	0	0
Hylobates moloch (Silvery gibbon)	0	0	0	0	0	0	0	0	0	0	0
Macaca fascicularis (Crab-eating macaque)	0	0	0	0	2	3	0	3	0	0	2
Macaca mulatta (Rhesus monkey)	0	0	0	0	2	3	0	3	0	0	2
Macaca nemestrina (Pig-tailed macaque)	0	0	0	0	2	3	0	3	0	0	2
Mandrillus leucophaeus (Drill)	0	0	0	0	2	3	0	3	0	0	2
Microcebus murinus (Gray mouse lemur)	0	0	0	0	4	5	0	5	0	1	5
Nomascus leucogenys (Northern white-cheeked gibbon)	0	0	0	0	0	0	0	0	0	0	0
Otolemur garnettii (Small-eared galago)	0	0	0	0	5	6	0	6	0	2	7
Pan paniscus (Pygmy chimpanzee)	0	0	0	0	0	0	0	0	0	0	0
Pan troglodytes (Chimpanzee)	0	0	0	0	0	0	0	0	0	0	0
Papio anubis (Olive baboon)	0	0	0	0	2	3	0	3	0	0	2
Piliocolobus tephrosceles (Ugandan red Colobus)	0	0	0	0	2	1	0	1	0	1	3
Pongo abelii (Sumatran orangutan)	0	0	0	0	0	0	0	0	0	0	0
Propithecus coquereli (Coquerel's sifaka)	0	0	0	0	3	5	0	5	0	1	4
Rhinopithecus bieti (Black snub-nosed monkey)	0	0	0	0	2	1	0	1	0	1	3
Rhinopithecus roxellana (Golden snub-nosed monkey)	0	0	0	0	2	1	0	1	0	1	3
Saimiri boliviensis boliviensis (Bolivian squirrel monkey)	0	0	0	0	0	1	0	1	0	0	0
Sapajus apella (Tufted capuchin)	0	0	0	0	0	2	0	2	0	0	0
Theropithecus gelada (Gelada)	0	0	0	0	2	3	0	3	0	0	2
Trachypithecus francoisi (Francois's langur)	0	0	0	0	2	1	0	1	0	1	3
Ochotona princeps (American pika)	0	0	0	0	4	11	0	11	0	2	6
Oryctolagus cuniculus (Rabbit)	0	0	0	0	5	6	0	6	0	2	7
Arvicanthis niloticus (African grass rat)	0	0	0	0	0	8	0	8	0	3	3
Arvicola amphibius (Eurasian water vole)	0	0	0	0	0	7	0	7	0	1	1
Castor canadensis (American beaver)	0	0	0	0	2	4	0	4	0	2	4
Cavia porcellus (Domestic guinea pig)	5	5	0	0	1	5	4	9	0	0	1
Chinchilla lanigera (Long-tailed chinchilla)	3	2	0	0	2	5	1	6	0	2	4
Cricetulus griseus (Chinese hamster)	0	0	0	1	2	9	0	9	0	1	3
Dipodomys ordii (Ord's kangaroo rat)	0	0	0	0	5	8	0	8	0	2	7
Fukomys damarensis (Damara mole-rat)	0	0	0	0	4	7	0	7	0	2	6
Grammomys surdaster (African woodland thicket rat)	0	0	0	0	1	8	0	8	0	2	3
Heterocephalus glaber (Naked mole-rat)	0	0	0	0	3	4	0	4	0	2	5
Ictidomys tridecemlineatus (Thirteen-lined ground squirrel)	1	1	1	1	2	4	0	4	0	2	5
Jaculus jaculus (Lesser Egyptian jerboa)	0	0	0	0	2	11	2	13	1	2	5
Marmota flaviventris (Yellow-bellied marmot)	0	0	1	1	2	4	0	4	0	2	5
Marmota marmota marmota (Alpine marmot)	0	0	1	1	2	4	0	4	0	2	5
Mastomys coucha (Southern multimammate mouse)	0	0	0	0	1	11	1	12	1	1	3
Meriones unguiculatus (Mongolian gerbil)	0	0	0	0	2	9	0	9	0	4	6
Mesocricetus auratus (Golden hamster)	0	0	0	0	2	5	0	5	0	1	3
Microtus ochrogaster (Prairie vole)	0	0	0	0	1	7	0	7	0	1	2
Mus caroli (Ryukyu mouse)	0	0	0	0	1	10	0	10	0	1	2
Mus musculus (House mouse)	0	0	0	0	2	11	0	11	0	1	3
Mus pahari (Shrew mouse)	0	0	0	0	2	10	1	11	1	1	4
Mus spicilegus (Steppe mouse)	0	0	0	0	2	11	0	11	0	1	3
Nannospalax galili (Upper Galilee mountains blind mole rat)	0	0	0	0	1	3	0	3	0	1	2
Octodon degus (Degu)	4	3	0	0	4	7	5	12	1	2	7
Onychomys torridus (southern grasshopper mouse)	0	0	0	0	1	7	0	7	0	3	4
Peromyscus leucopus (White-footed mouse)	0	0	0	0	1	7	0	7	0	3	4
Peromyscus maniculatus bairdii (Prairie deer mouse)	0	0	0	0	1	7	0	7	0	3	4
Rattus norvegicus (Norway rat)	0	0	0	0	1	11	0	11	0	1	2
Rattus rattus (black rat)	0	0	0	0	1	11	0	11	0	1	2
Sciurus vulgaris (Eurasian red squirrel)	0	0	1	1	2	7	0	7	0	2	5
Spermophilus dauricus (Daurian ground squirrel)	0	0	1	1	1	5	0	5	0	2	4
Urocitellus parryii (Arctic ground squirrel)	0	0	1	1	2	4	0	4	0	2	5
a - Number of substitutions compared to the human sequence. GLP- glucagon-like peptide; GRPP, glicentien realted pamncreatic peptide; OXM, oxyntomodulin; IP, intervening peptide; MPGF, major proglucagon fragment.
