# Supplementary material for: Variation in the Evolution and Sequences of Proglucagon and the Receptors for Proglucagon-Derived Peptides in Mammals
Source: Front Endocrinol (Lausanne). 2021 Jul 12;12:700066. doi: 10.3389/fendo.2021.700066 (PMC8312260; doi:10.3389/fendo.2021.700066)
Supplement: Supplementary File 1 — Fasta formatted proglucagon (Gcg) coding sequences. [file DataSheet_1.zip › Supplement/Suplementary Tables/Table S1 Genome assemblies.xlsx]

## Sheet: Sheet1
Supplementary Table 1. Species and genome assemblies used for searches for proglucagon (Gcg), glucagon receptor (Gcgr), glucagon-like peptide-1 (GLP-1) receptor (Glp1r), and glucagon-like peptide-2 (GLP-2) receptor (Glp2r) coding sequences.
				Species		Database	Assembly	Acession	Abbreviationa
Mammalia
	Prototheria
		Monotremata
Ornithorhynchus anatinus (Platypus)						NCBI GDV / Ensembl	mOrnAna1.pri.v4	GCF_004115215.2	Orn_anat
	Theria
		Metatheria
Monodelphis domestica (Gray short-tailed opossum)						NCBI GDV / Ensembl	MonDom5	GCF_000002295.2	Mon_dome
Notamacropus eugenii (Wallaby)						Ensembl	Meug_1.0	GCA_000004035.1	Not_euge
Phascolarctos cinereus (Koala)						NCBI GDV / Ensembl	phaCin_unsw_v4.1	GCF_002099425.1	Pha_cine
Sarcophilus harrisii (Tasmanian devil)						NCBI GDV / Ensembl	mSarHar1.11	GCF_902635505.1	Sar_harr
Trichosurus vulpecula (common brushtail)						NCBI GDV	mTriVul1.pri	GCF_011100635.1	Tri_vulp
Vombatus ursinus (Common wombat)						NCBI GDV / Ensembl	bare-nosed wombat genome assembly	GCF_900497805.2	Vom_ursi
		Eutheria
			Xenartha
Choloepus didactylus (southern two-toed sloth)						NCBI GDV	mChoDid1.pri	GCF_015220235.1	Cho_dida
Choloepus hoffmanni (Sloth)						Ensembl	choHof1		Cho_hoff
Dasypus novemcinctus (Nine-banded armadillo)						NCBI GDV / Ensembl	Dasnov3.0	GCF_000208655.1	Das_nove
			Afrotheria
Chrysochloris asiatica (Cape golden mole)						NCBI GDV	ChrAsi1.0	GCF_000296735.1	Chr_asia
Echinops telfairi (Small Madagascar hedgehog)						NCBI GDV / Ensembl	ASM31398v2	GCF_000313985.2	Ech_telf
Elephantulus edwardii (Cape elephant shrew)						NCBI GDV	EleEdw1.0	GCF_000299155.1	Ele_edwa
Loxodonta africana (African savanna elephant)						NCBI GDV / Ensembl	Loxafr3.0	GCF_000001905.1	Lox_afri
Orycteropus afer afer (Aardvark)						NCBI GDV	OryAfe1.0	GCF_000298275.1	Ory_afer
Procavia capensis (Hyrax)						Ensembl	proCap1		Pro_cape
Trichechus manatus latirostris (Florida manatee)						NCBI GDV	TriManLat1.0	GCF_000243295.1	Tri_mana
			Boreoeutheria
				Laurasiatheria
					Cetacea
Balaenoptera acutorostrata scammoni (Minke whale)						NCBI GDV	BalAcu1.0	GCF_000493695.1	Bal_acut
Balaenoptera musculus (Blue whale)						NCBI GDV / Ensembl	mBalMus1.pri.v3	GCF_009873245.2	Bal_musc
Delphinapterus leucas (Beluga whale)						NCBI GDV / Ensembl	ASM228892v3	GCF_002288925.2	Del_leuc
Globicephala melas (Long-finned pilot whale)						NCBI GDV	ASM654740v1	GCF_006547405.1	Glo_mela
Lagenorhynchus obliquidens (Pacific white-sided dolphin)						NCBI GDV	ASM367639v1	GCF_003676395.1	Lag_obli
Lipotes vexillifer (Yangtze River dolphin)						NCBI GDV	Lipotes_vexillifer_v1	GCF_000442215.1	Lip_vexi
Monodon monoceros (Narwhal)						NCBI GDV / Ensembl	NGI_Narwhal_1	GCF_005190385.1	Mon_mono
Neophocaena asiaeorientalis asiaeorientalis (Yangtze finless porpoise)						NCBI GDV	Neophocaena_asiaeorientalis_V1	GCF_003031525.1	Neo_asia
Orcinus orca (Killer whale)						NCBI GDV	Oorc_1.1	GCF_000331955.2	Orc_orca
Phocoena sinus (Vaquita)						NCBI GDV / Ensembl	mPhoSin1.pri	GCF_008692025.1	Pho_sinu
Physeter catodon (Sperm whale)						NCBI GDV / Ensembl	ASM283717v2	GCF_002837175.2	Phy_cato
Tursiops truncatus (Common bottlenose dolphin)						NCBI GDV / Ensembl	mTurTru1.mat.Y	GCF_011762595.1	Tur_trun
					Arytiodactyla
Bison bison (American bison)						NCBI GDV / Ensembl	Bison_UMD1.0	GCF_000754665.1	Bis_biso
Bos indicus (Zebu)						NCBI GDV	Bos_indicus_1.0	GCF_000247795.1	Bos_indi
Bos mutus (Wild yak)						NCBI GDV / Ensembl	BosGru_v2.0	GCF_000298355.1	Bos_mutu
Bos taurus (Cattle)						NCBI GDV / Ensembl	ARS-UCD1.2	GCF_002263795.1	Bos_taur
Bubalus bubalis (Water buffalo)						NCBI GDV	UOA_WB_1	GCF_003121395.1	Bub_buba
Camelus bactrianus (Bactrian camel)						NCBI GDV	Ca_bactrianus_MBC_1.0	GCF_000767855.1	Cam_bact
Camelus dromedarius (Arabian camel)						NCBI GDV / Ensembl	CamDro3	GCF_000803125.2	Cam_drom
Camelus ferus (Wild Bactrian camel)						NCBI GDV	BCGSAC_Cfer_1.0	GCF_009834535.1	Cam_feru
Capra hircus (Goat)						NCBI GDV / Ensembl	ARS1	GCF_001704415.1	Cap_hirc
Catagonus wagneri (Chacoan peccary)						Ensembl	CatWag_v2_BIUU_UCD	GCA_004024745.2	Cat_wagn
Cervus hanglu yarkandensis (Yarkand deer)						Ensembl	CEY_v1	GCA_010411085.1	Cer_hang
Moschus moschiferus (Siberian musk deer)						Ensembl	MosMos_v2_BIUU_UCD	GCA_004024705.2	Mos_mosc
Odocoileus virginianus texanus (White-tailed deer)						NCBI GDV	Ovir.te_1.0	GCF_002102435.1	Odo_virg
Ovis aries (Sheep)						NCBI GDV / Ensembl	Oar_rambouillet_v1.0	GCF_002742125.1	Ovi_arie
Sus scrofa (Pig)						NCBI GDV / Ensembl	Sscrofa11.1	GCF_000003025.6	Sus_scro
Vicugna pacos (Alpaca)						NCBI GDV / Ensembl	VicPac3.1	GCF_000164845.3	Vic_paco
					Carnivora
Acinonyx jubatus (Cheetah)						NCBI GDV	Aci_jub_2	GCF_003709585.1	Aci_juba
Ailuropoda melanoleuca (Giant panda)						NCBI GDV / Ensembl	ASM200744v2	GCF_002007445.1	Ail_mela
Callorhinus ursinus (Northern fur seal)						NCBI GDV	ASM326570v1	GCF_003265705.1	Cal_ursi
Canis lupus familiaris (Dog)						NCBI GDV / Ensembl	ROS_Cfam_1.0	GCF_014441545.1	Can_lupu
Enhydra lutris kenyoni (Asian sea otter)						NCBI GDV	ASM228890v2	GCF_002288905.1	Enh_lutr
Eumetopias jubatus (Steller sea lion)						NCBI GDV	ASM402803v1	GCF_004028035.1	Eum_juba
Felis catus (Domestic cat)						NCBI GDV / Ensembl	Felis_catus_9.0	GCF_000181335.3	Fel_catu
Halichoerus grypus (gray seal)						NCBI GDV	Tufts_HGry_1.1	GCF_012393455.1	Hal_gryp
Leptonychotes weddellii (Weddell seal)						NCBI GDV	LepWed1.0	GCF_000349705.1	Lep_wedd
Lontra canadensis (Northern American river otter)						NCBI GDV	GSC_riverotter_1.0	GCF_010015895.1	Lon_cana
Lynx canadensis (Canada lynx)						NCBI GDV	mLynCan4.pri.v2	GCF_007474595.2	Lyn_cana
Mirounga leonina (Southern elephant seal)						NCBI GDV	KU_Mleo_1.0	GCF_011800145.1	Mir_leon
Mustela erminea (Ermine)						NCBI GDV	mMusErm1.Pri	GCF_009829155.1	Mus_ermi
Mustela putorius furo (Domestic ferret)						NCBI GDV / Ensembl	MusPutFur1.0	GCF_000215625.1	Mus_puto
Neomonachus schauinslandi (Hawaiian monk seal)						NCBI GDV	ASM220157v1	GCF_002201575.1	Neo_scha
Neovison vison (American mink)						Ensembl	NNQGG.v01	GCA_900108605.1	Neo_viso
Odobenus rosmarus divergens (Pacific walrus)						NCBI GDV	Oros_1.0	GCF_000321225.1	Odo_rosm
Panthera leo (Lion)						Ensembl	PanLeo1.0	GCA_008795835.1	Pan_leo
Panthera pardus (Leopard)						NCBI GDV / Ensembl	PanPar1.0	GCF_001857705.1	Pan_pard
Panthera tigris altaica (Amur tiger)						NCBI GDV / Ensembl	PanTig1.0	GCF_000464555.1	Pan_tigr
Phoca vitulina (Harbor seal)						NCBI GDV	GSC_HSeal_1.0	GCF_004348235.1	Pho_vitu
Puma concolor (Puma)						NCBI GDV	PumCon1.0	GCF_003327715.1	Pum_conc
Suricata suricatta (Meerkat)						NCBI GDV / Ensembl	meerkat_22Aug2017_6uvM2_HiC	GCF_006229205.1	Sur_suri
Ursus americanus (American black bear)						Ensembl	ASM334442v1	GCA_003344425.1	Urs_amer
Ursus arctos horribilis (Grizzly bear)						NCBI GDV	ASM358476v1	GCF_003584765.1	Urs_arct
Ursus maritimus (Polar bear)						NCBI GDV / Ensembl	UrsMar_1.0	GCF_000687225.1	Urs_mari
Ursus thibetanus thibetanus (Asiatic black bear)						Ensembl	ASM966005v1	GCA_009660055.1	Urs_thib
Vulpes vulpes (Red fox)						NCBI GDV / Ensembl	VulVul2.2	GCF_003160815.1	Vul_vulp
Zalophus californianus (California sea lion)						NCBI GDV / Ensembl	mZalCal1.pri.v2	GCF_009762305.2	Zal_calif
					Chiroptera
Artibeus jamaicensis (Jamaican fruit-eating bat)						NCBI GDV	WHU_Ajam_v2	GCF_014825515.1	Ari_jama
Desmodus rotundus (Common vampire bat)						NCBI GDV	ASM294091v2	GCF_002940915.1	Des_rotu
Eptesicus fuscus (Big brown bat)						NCBI GDV	EptFus1.0	GCF_000308155.1	Ept_fusc
Hipposideros armiger (Great roundleaf bat)						NCBI GDV	ASM189008v1	GCF_001890085.1	Hip_armi
Miniopterus natalensis (Natal long-fingered bat)						NCBI GDV	Mnat.v1	GCF_001595765.1	Min_nata
Molossus molossus (Pallas's mastiff bat)						NCBI GDV	mMolMol1.p	GCF_014108415.1	Mol_molo
Myotis brandtii (Brandt's bat)						NCBI GDV	ASM41265v1	GCF_000412655.1	Myo_bran
Myotis davidii (David’s myotis)						NCBI GDV	ASM32734v1	GCF_000327345.1)	Myo_davi
Myotis lucifugus (Little brown bat)						NCBI GDV / Ensembl	Myoluc2.0	GCF_000147115.1	Myo_luci
Myotis myotis (Greater mouse-eared bat)						NCBI GDV	mMyoMyo1.p	GCF_014108235.1	Myo_myot
Phyllostomus discolor (Pale spear-nosed bat)						NCBI GDV	mPhyDis1.pri.v3	GCF_004126475.2	Phy_disc
Pipistrellus kuhlii (Kuhl's pipistrelle)						NCBI GDV	mPipKuh1.p	GCF_014108245.1	Pip_kuhl
Pteropus alecto (Black flying fox)						NCBI GDV	ASM32557v1	GCF_000325575.1	Pte_alec
Pteropus vampyrus (Large flying fox)						NCBI GDV / Ensembl	Pvam_2.0	GCF_000151845.1	Pte_vamp
Rhinolophus ferrumequinum (Greater horseshoe bat)						NCBI GDV / Ensembl	mRhiFer1_v1.p	GCF_004115265.1	Rhi_ferr
Rousettus aegyptiacus (Egyptian rousette)						NCBI GDV	mRouAeg1.p	GCF_014176215.1	Rou_aegy
Sturnira hondurensis (The Honduran yellow-shouldered bat)						NCBI GDV	WHU_Shon_v2	GCF_014824575.1	Stu_hond
					Eulipotyphla
Condylura cristata (Star-nosed mole)						NCBI GDV	ConCri1.0	GCF_000260355.1	Con_cris
Erinaceus europaeus (Western European hedgehog)						NCBI GDV / Ensembl	EriEur2.0	GCF_000296755.1	Eri_euro
Sorex araneus (European shrew)						NCBI GDV / Ensembl	SorAra2.0	GCF_000181275.1	Sor_aran
Talpa occidentalis (Iberian mole)						NCBI GDV	MPIMG_talOcc4	GCF_014898055.1	Tal_occi
					Perissodactyla
Ceratotherium simum simum (Southern white rhinoceros)						NCBI GDV	CerSimSim1.0	GCF_000283155.1	Cer_simu
Equus asinus (Ass)						NCBI GDV / Ensembl	ASM130575v1	GCF_001305755.1	Equ_asin
Equus caballus (Horse)						NCBI GDV / Ensembl	EquCab3.0	GCF_002863925.1	Equ_caba
Equus przewalskii (Przewalski's horse)						NCBI GDV	Burgud	GCF_000696695.1	Equ_prze
					Pholidota
Manis javanica (Malayan pangolin)						NCBI GDV	YNU_ManJav_2.0	GCF_014570535.1	Man_java
Manis pentadactyla (Chinese pangolin)						NCBI GDV	YNU_ManPten_2.0	GCF_014570555.1	Man_pent
				Euarchontoglires
					Dermoptera
Galeopterus variegatus (Sunda flying lemur)						NCBI GDV	G_variegatus-3.0.2	GCF_000696425.1	Gal_vari
Prolemur simus (Greater bamboo lemur)						Ensembl	Prosim_1.0	GCA_003258685.1	Pro_simu
					Scandentia
Tupaia chinensis (Chinese tree shrew)						NCBI GDV / Ensembl	TupChi_1.0	GCF_000334495.1	Tup_chin
					Primates
Aotus nancymaae (Ma's night monkey)						NCBI GDV / Ensembl	Anan_2.0	GCF_000952055.2	Aot_nanc
Callithrix jacchus (White-tufted-ear marmoset)						NCBI GDV / Ensembl	Callithrix_jacchus_cj1700_1.1	GCF_009663435.1	Cal_jacc
Carlito syrichta (Philippine tarsier)						NCBI GDV / Ensembl	Tarsius_syrichta-2.0.1	GCF_000164805.1	Car_syri
Cebus capucinus imitator (Panamanian white-faced capuchin)						NCBI GDV / Ensembl	Cebus_imitator-1.0	GCF_001604975.1	Ceb-capu
Cercocebus atys (Sooty mangabey)						NCBI GDV / Ensembl	Caty_1.0	GCF_000955945.1	Cer_atys
Chlorocebus sabaeus (Green monkey)						NCBI GDV / Ensembl	Vero_WHO_p1.0	GCF_015252025.1	Chl_saba
Colobus angolensis palliates (Angola colobus)						NCBI GDV / Ensembl	Cang.pa_1.0	GCF_000951035.1	Col_ango
Gorilla gorilla gorilla (Western lowland gorilla)						NCBI GDV / Ensembl	Kamilah_GGO_v0	GCF_008122165.1	Gor_gori
Homo sapiens (Human)						NCBI GDV / Ensembl	GRCh38.p13	GCF_000001405.39	Hom_sapi
Hylobates moloch (Silvery gibbon)						NCBI GDV	HMol_V2	GCF_009828535.2	Hyl_molo
Macaca fascicularis (Crab-eating macaque)						NCBI GDV / Ensembl	Macaca_fascicularis_5.0	GCF_000364345.1	Mac_fasc
Macaca mulatta (Rhesus monkey)						NCBI GDV / Ensembl	Mmul_10	GCF_003339765.1	Mac_mula
Macaca nemestrina (Pig-tailed macaque)						NCBI GDV / Ensembl	Mnem_1.0	GCF_000956065.1	Mac_neme
Mandrillus leucophaeus (Drill)						NCBI GDV / Ensembl	Mleu.le_1.0	GCF_000951045.1	Man_leuc
Microcebus murinus (Gray mouse lemur)						NCBI GDV / Ensembl	Mmur_3.0	GCF_000165445.2	Mic_muri
Nomascus leucogenys (Northern white-cheeked gibbon)						NCBI GDV / Ensembl	Asia_NLE_v1	GCF_006542625.1	Nom_leuc
Otolemur garnettii (Small-eared galago)						NCBI GDV / Ensembl	OtoGar3	GCF_000181295.1	Oto_garn
Pan paniscus (Pygmy chimpanzee)						NCBI GDV / Ensembl	Mhudiblu_PPA_v0	GCF_013052645.1	Pan_pani
Pan troglodytes (Chimpanzee)						NCBI GDV / Ensembl	Clint_PTRv2	GCF_002880755.1	Pan_trog
Papio anubis (Olive baboon)						NCBI GDV / Ensembl	Panubis1.0	GCF_008728515.1	Pap_anub
Piliocolobus tephrosceles (Ugandan red Colobus)						NCBI GDV / Ensembl	ASM277652v3	GCF_002776525.3	Pil_teph
Pongo abelii (Sumatran orangutan)						NCBI GDV / Ensembl	Susie_PABv2	GCF_002880775.1	Pon_abel
Propithecus coquereli (Coquerel's sifaka)						NCBI GDV / Ensembl	Pcoq_1.0	GCF_000956105.1	Pro_coqu
Rhinopithecus bieti (Black snub-nosed monkey)						NCBI GDV / Ensembl	ASM169854v1	GCF_001698545.1	Rhi_biet
Rhinopithecus roxellana (Golden snub-nosed monkey)						NCBI GDV / Ensembl	ASM756505v1	GCF_007565055.1	Rhi_roxe
Saimiri boliviensis boliviensis (Bolivian squirrel monkey)						NCBI GDV / Ensembl	BCM_Sbol_2.0	GCF_016699345.1	Sai_boli
Sapajus apella (Tufted capuchin)						NCBI GDV	GSC_monkey_1.0	GCF_009761245.1	Sap_apel
Theropithecus gelada (Gelada)						NCBI GDV / Ensembl	Tgel_1.0	GCF_003255815.1	The_ gela
Trachypithecus francoisi (Francois's langur)						NCBI GDV	Tfra_2.0	GCF_009764315.1	Tra_fran
					Lagomorphs
Ochotona princeps (American pika)						NCBI GDV / Ensembl	OchPri4.0	GCF_014633375.1	Och_prin
Oryctolagus cuniculus (Rabbit)						NCBI GDV / Ensembl	OryCun2.0	GCF_000003625.3	Ory_cuni
					Rodents
Arvicanthis niloticus (African grass rat)						NCBI GDV	mArvNil1.pat.X	GCF_011762505.1	Arv_nilo
Arvicola amphibius (Eurasian water vole)						NCBI GDV	mArvAmp1.1	GCF_903992535.1	Arv_amph
Castor canadensis (American beaver)						NCBI GDV / Ensembl	C.can genome v1.0	GCF_001984765.1	Cas_cana
Cavia aperea (Brazilian guinea pig)						Ensembl	CavAp1.0	GCA_000688575.1	Cav_aper
Cavia porcellus (Domestic guinea pig)						NCBI GDV / Ensembl	Cavpor3.0	GCF_000151735.1	Cav_porc
Chinchilla lanigera (Long-tailed chinchilla)						NCBI GDV / Ensembl	ChiLan1.0	GCF_000276665.1	Chi_lani
Cricetulus griseus (Chinese hamster)						NCBI GDV / Ensembl	CriGri_1.0	GCF_000223135.1	Cri_gris
Dipodomys ordii (Ord's kangaroo rat)						NCBI GDV / Ensembl	Dord_2.0	GCF_000151885.1	Dip_ordi
Fukomys damarensis (Damara mole-rat)						NCBI GDV / Ensembl	DMR_v1.0_HiC	GCF_012274545.1	Fuk_dama
Grammomys surdaster (African woodland thicket rat)						NCBI GDV	NIH_TR_1.0	GCF_004785775.1	Gra_surd
Heterocephalus glaber (Naked mole-rat)						NCBI GDV / Ensembl	HetGla_female_1.0	GCF_000247695.1	Het_glab
Ictidomys tridecemlineatus (Thirteen-lined ground squirrel)						NCBI GDV / Ensembl	SpeTri2.0	GCF_000236235.1	Ict_trid
Jaculus jaculus (Lesser Egyptian jerboa)						NCBI GDV / Ensembl	JacJac1.0	GCF_000280705.1	Jac_jacu
Marmota flaviventris (Yellow-bellied marmot)						NCBI GDV	GSC_YBM_2.0	GCF_003676075.2	Mar_flav
Marmota marmota marmota (Alpine marmot)						NCBI GDV / Ensembl	marMar2.1	GCF_001458135.1	Mar_marm
Mastomys coucha (Southern multimammate mouse)						NCBI GDV	UCSF_Mcou_1	GCF_008632895.1	Mas_couc
Meriones unguiculatus (Mongolian gerbil)						NCBI GDV / Ensembl	MunDraft-v1.0	GCF_002204375.1	Mer_ungu
Mesocricetus auratus (Golden hamster)						NCBI GDV / Ensembl	MesAur1.0	GCF_000349665.1	Mes_aura
Microtus ochrogaster (Prairie vole)						NCBI GDV / Ensembl	MicOch1.0	GCF_000317375.1	Mic_ochr
Mus caroli (Ryukyu mouse)						NCBI GDV / Ensembl	CAROLI_EIJ_v1.1	GCF_900094665.1	Mus_caro
Mus musculus ()						NCBI GDV / Ensembl	GRCm39	GCF_000001635.27	Mus_musc
Mus pahari (Shrew mouse)						NCBI GDV / Ensembl	PAHARI_EIJ_v1.1	GCF_900095145.1	Mus_paha
Mus spicilegus (Steppe mouse)						Ensembl	MUSP714	GCA_003336285.1	Mus_spic
Nannospalax galili (Upper Galilee mountains blind mole rat)						NCBI GDV / Ensembl	S.galili_v1.0	GCF_000622305.1	Nan_gali
Octodon degus (Degu)						NCBI GDV / Ensembl	OctDeg1.0	GCF_000260255.1	Oct_degu
Onychomys torridus (southern grasshopper mouse)						NCBI GDV	mOncTor1.1	GCF_903995425.1	Ony_torr
Peromyscus leucopus (White-footed mouse)						NCBI GDV	UCI_PerLeu_2.1	GCF_004664715.2	Per_leuc
Peromyscus maniculatus bairdii (Prairie deer mouse)						NCBI GDV / Ensembl	Pman_1.0	GCF_000500345.1	Per_mani
Rattus norvegicus (Norway rat)						NCBI GDV / Ensembl	mRatBN7.2	GCF_015227675.2	Rat_norv
Rattus rattus (black rat)						NCBI GDV	Rrattus_CSIRO_v1	GCF_011064425.1	Rat_ratt
Sciurus vulgaris (Eurasian red squirrel)						Ensembl	mSciVul1.1	GCA_902686455.1	Sci_valg
Spermophilus dauricus (Daurian ground squirrel)						Ensembl	ASM240643v1	GCA_002406435.1	Spe_daur
Urocitellus parryii (Arctic ground squirrel)						NCBI GDV / Ensembl	ASM342692v1	GCF_003426925.1	Uro_parr
a	Abreviated names used in other Supplementary Tables, Figures, and Files.

## Sheet: Sheet2
			Chr	Acession	Position	Database	Notes
	Monodelphis domestica (Gray short-tailed opossum)
	Ins		5	CU468641.1	102,411-102,827; reverse	nr database	complete cds
	Notamacropus eugenii (Wallaby)
	Ins			GeneScaffold_8594	9,215-10,180; reverse	Ensembl	complete cds
	Choloepus hoffmanni (Sloth)
	Gcg			GeneScaffold_806	953-2,513; reverse	Ensembl	only 2 exons
	Dasypus novemcinctus (Nine-banded armadillo)
	Ins			JH581424	10,046-10,159; forward	Ensembl	only 1 exon
	Procavia capensis (Hyrax)
	Ins			GeneScaffold_1132	16,764-17,876; reverse	Ensembl	mis-annotated, complete cds
	Gcg			GeneScaffold_2169	18,986-27,004; reverse	Ensembl	missing exon 4
	Bison bison (American bison)
	Ins			NW_011487207.1	371-442; reverse	GDV	only 1 exon
	Bos grunniens (Domestic yak)
	Gcg			Chr2	112,441,928-112,449,170; reverse	Ensembl	incorrectly annotated
	Bos mutus (Wild yak)
	Ins			NW_005394693.1	392,518-393,182; reverse	GDV	gap in 1 exon, partial cds
	Ursus maritimus (Polar bear)
	Ins			NW_007907177.1	1,675,233-1,675,346; reverse	GDV	only 1 exon
	Desmodus rotundus (common vampire bat)
	Ins			NW_020093552.1	8,024,379-8,024,492; forward	GDV	only 1 exon
	Myotis davidii (David’s myotis)
	Gcg			NW_006293001.1	2,981,109-2,984,611; reverse	GDV	missing exon 2
	Pteropus vampyrus (Large flying fox)
	Ins			NW_011888968.1	925,416-925,520; forward	GDV	only 1 exon
	Condylura cristata (Star-nosed mole)
	Ins			NW_004567155.1	1,026,664-1,026,735; forward	GDV	only 1 exon
	Galeopterus variegatus (Sunda flying lemur)
	Ins			NW_007727844.1	98,124-99,132; forward	GDV	mis-annotated, complete cds
	Carlito syrichta (Philippine tarsier)
	Ins			NW_007087611.1	14,194-14,307; reverse	GDV	only 1 exon
	Ochotona princeps (American pika)
	Ins			NW_004535582.1	1,141,100-1,141,550; forward	GDV	mis-annotated
	Cavia aperea (Brazilian guinea pig)
	Gcg			Scaffold AVPZ01000334.1	26,610,370-26,613,813; forward	Ensembl	missing exon 2
	Spermophilus dauricus (Daurian ground squirrel)
	Ins			KZ294720	203,354-205,543; forward	Ensembl	C-terminal cds missing
