# Supplementary material for: Variation in the Evolution and Sequences of Proglucagon and the Receptors for Proglucagon-Derived Peptides in Mammals
Source: Front Endocrinol (Lausanne). 2021 Jul 12;12:700066. doi: 10.3389/fendo.2021.700066 (PMC8312260; doi:10.3389/fendo.2021.700066)
Supplement: Supplementary File 1 — Fasta formatted proglucagon (Gcg) coding sequences. [file DataSheet_1.zip › Supplement/Suplementary Tables/Table S13 Receptor species differences.xlsx]

## Sheet: Sheet1
Supplementary Table 13. Number of differences at ligand and G-protein interacting sites shared by glucagon receptor (Gcgr), glucagon-like peptide-1 (GLP-1) receptor (Glp1r), and glucagon-like peptide-2 (GLP-2) receptor (Glp2r) in mammalian species.
Species	Gcgra	Glp1ra	Glp2ra
Monodelphis domestica (Gray short-tailed opossum)	0/1	6/1	5/1
Phascolarctos cinereus (Koala)	0/1	7/1	5/1
Sarcophilus harrisii (Tasmanian devil)	1/1	7/1	4/1
Elephantulus edwardii (Cape elephant shrew)	2/3	1/0	4/0
Orycteropus afer afer (Aardvark)	2/3	0/1	4/0
Balaenoptera musculus (Blue whale)	1/0	0/0	3/0
Delphinapterus leucas (Beluga whale)	1/0	0/0	3/0
Globicephala melas (Long-finned pilot whale)	1/0	0/0	3/0
Lagenorhynchus obliquidens (Pacific white-sided dolphin)	1/0	0/0	3/0
Lipotes vexillifer (Yangtze River dolphin)	1/1	0/0	6/0
Monodon monoceros (Narwhal)	1/0	0/0	3/0
Orcinus orca (Killer whale)	1/0	0/0	3/0
Phocoena sinus (Vaquita)	1/0	0/0	3/0
Bos taurus (Cattle)	1/0	0/0	6/0
Bubalus bubalis (Water buffalo)	1/0	0/0	6/0
Camelus ferus (Wild Bactrian camel)	1/1	1/0	2/0
Capra hircus (Goat)	1/0	0/0	4/0
Cervus hanglu yarkandensis (Yarkand deer)	0/0	0/1	6/0
Moschus moschiferus (Siberian musk deer)	1/0	0/0	4/0
Sus scrofa (Pig)	2/2	1/0	2/0
Callorhinus ursinus (Northern fur seal)	1/1	2/0	6/0
Canis lupus familiaris (Dog)	1/2	2/0	3/0
Enhydra lutris kenyoni (Asian sea otter)	3/1	2/0	4/0
Felis catus (Domestic cat)	0/2	2/0	3/0
Mirounga leonina (Southern elephant seal)	1/2	2/0	7/0
Mustela erminea (Ermine)	3/1	2/0	4/0
Odobenus rosmarus divergens (Pacific walrus)	1/1	2/0	6/0
Phoca vitulina (Harbor seal)	1/2	3/0	7/0
Suricata suricatta (Meerkat)	2/1	2/0	4/0
Ursus thibetanus thibetanus (Asiatic black bear)	2/2	3/0	2/0
Zalophus californianus (California sea lion)	1/1	2/0	6/0
Myotis myotis (Greater mouse-eared bat)	6/1	0/0	4/0
Pipistrellus kuhlii (Kuhl's pipistrelle)	2/1	0/0	3/0
Sturnira hondurensis (The Honduran yellow-shouldered bat)	3/1	0/1	5/0
Equus caballus (Horse)	0/1	0/1	3/0
Manis pentadactyla (Chinese pangolin)	1/1	0/0	5/0
Cercocebus atys (Sooty mangabey)	1/0	0/0	0/1
Colobus angolensis palliates (Angola colobus)	2/0	0/0	0/1
Gorilla gorilla gorilla (Western lowland gorilla)	0/0	0/0	0/0
Homo sapiens (Human)	0/0	0/0	0/0
Hylobates moloch (Silvery gibbon)	0/0	0/0	0/0
Macaca fascicularis (Crab-eating macaque)	1/0	0/0	0/1
Macaca mulatta (Rhesus monkey)	1/0	0/0	0/1
Macaca nemestrina (Pig-tailed macaque)	1/0	0/0	0/1
Mandrillus leucophaeus (Drill)	1/0	0/0	0/1
Microcebus murinus (Gray mouse lemur)	2/0	0/0	3/0
Nomascus leucogenys (Northern white-cheeked gibbon)	0/0	0/0	1/0
Otolemur garnettii (Small-eared galago)	3/0	0/0	2/0
Pan paniscus (Pygmy chimpanzee)	0/0	0/0	0/0
Pan troglodytes (Chimpanzee)	0/0	0/0	0/0
Piliocolobus tephrosceles (Ugandan red Colobus)	2/0	0/0	0/1
Pongo abelii (Sumatran orangutan)	0/0	0/0	0/0
Propithecus coquereli (Coquerel's sifaka)	2/0	0/1	3/0
Rhinopithecus bieti (Black snub-nosed monkey)	1/0	0/0	0/1
Rhinopithecus roxellana (Golden snub-nosed monkey)	1/0	0/0	0/1
Sapajus apella (Tufted capuchin)	2/1	1/0	1/0
Theropithecus gelada (Gelada)	1/0	0/0	0/1
Arvicanthis niloticus (African grass rat)	1/0	0/0	4/2
Arvicola amphibius (Eurasian water vole)	3/0	0/0	3/1
Castor canadensis (American beaver)	0/0	0/0	4/1
Cricetulus griseus (Chinese hamster)	1/0	0/0	2/1
Grammomys surdaster (African woodland thicket rat)	1/0	0/0	4/2
Heterocephalus glaber (Naked mole-rat)	1/0	0/0	2/1
Jaculus jaculus (Lesser Egyptian jerboa)	0/1	0/1	3/0
Marmota flaviventris (Yellow-bellied marmot)	1/2	0/1	2/0
Mastomys coucha (Southern multimammate mouse)	1/0	0/0	3/2
Meriones unguiculatus (Mongolian gerbil)	1/0	0/0	3/1
Mesocricetus auratus (Golden hamster)	2/2	0/0	3/1
Microtus ochrogaster (Prairie vole)	3/0	0/0	3/1
Mus caroli (Ryukyu mouse)	1/0	0/0	4/4
Mus musculus (House mouse)	1/0	0/0	6/4
Mus pahari (Shrew mouse)	1/0	0/0	2/3
Mus spicilegus (Steppe mouse)	1/0	0/0	4/4
Nannospalax galili (Upper Galilee mountains blind mole rat)	1/0	0/0	2/0
Onychomys torridus (southern grasshopper mouse)	1/0	0/0	2/1
Rattus norvegicus (Norway rat)	1/0	0/0	3/1
Rattus rattus (black rat)	1/0	0/0	3/1
Urocitellus parryii (Arctic ground squirrel)	1/2	0/3	2/0
a - Numbers of substitutions compared to the human sequences, at 25 ligand-interacting sites and 17 G-protein interacting sites shared by Gcgr (glucagon receptor), Glp1r (glucagon-like peptide-1 (GLP-1) receptor), and Glp2r (glucagon-like peptide-2 (GLP-2) receptor).
