# Supplementary material for: Variation in the Evolution and Sequences of Proglucagon and the Receptors for Proglucagon-Derived Peptides in Mammals
Source: Front Endocrinol (Lausanne). 2021 Jul 12;12:700066. doi: 10.3389/fendo.2021.700066 (PMC8312260; doi:10.3389/fendo.2021.700066)
Supplement: Supplementary File 1 — Fasta formatted proglucagon (Gcg) coding sequences. [file DataSheet_1.zip › Supplement/Suplementary Tables/Table S18 Glp1r-Gcg BGM.xlsx]

## Sheet: datamonkey-table-1
Supplementaty Table 18. Potentially co-evolving sites between proglucagon (Gcg) and glucagon-like peptide 1 (GLP-1) receptor (Glp1r) sequences identified using Bayesian Graphical Models (BGM).
Glp1ra		Gcga
Humanb	Woottenc	Humand	P [Site 1 –> Site 2]e	P [Site 2 –> Site 1]f	P [Site 1 <–> Site 2]g	Site 1 subsh	Site 2 subsh	Shared subsi
6	NA	71	0.18	0.35	0.53	5	5	3
9	NA	26	0.072	0.47	0.54	5	2	2
129	NA	123j	0.067	0.54	0.61	4	2	2
139	1.34	31	0.056	0.69	0.75	8	3	3
232	3.35	35	0.19	0.48	0.67	2	3	2
249	3.52	11	0.44	0.32	0.76	3	2	2
315	5.45	31	0.067	0.49	0.55	8	3	3
319	5.49	7	0.16	0.41	0.57	4	2	2
366	6.55	78	0.13	0.39	0.52	3	2	2
371	6.6	17	0.78	0.19	0.97	3	4	3
378	7.33	31	0.014	0.59	0.61	11	3	3
413	8.54	31	0.16	0.44	0.6	2	3	2
a - Glp1r (glucagon-like peptide-1 (GLP-1) receptor and Gcg (proglucagon) sites that are the coevolving sites, with posterior probability >= 0.5.
b - Codon postion in the human GCGR coding sequence. NA -- not homlogous to a human Gcgr sequence residue.
c - Position based on the Wooten numbering scheme [73]. N/A - not applicable.
d - Codon postion in the human GCG coding sequence.
e - Probability that Site 2 is conditional dependent on Site 1.
f - Probability that Site 1 is conditional dependent on Site 2.
g - Probability that Sites 1 and 2 are conditionally independent.
h - Number of inferred substitutions at the site.
i - Number of inferred shared substitutions.
j - Sites within the GLP-1 sequence
