# Supplementary material for: Variation in the Evolution and Sequences of Proglucagon and the Receptors for Proglucagon-Derived Peptides in Mammals
Source: Front Endocrinol (Lausanne). 2021 Jul 12;12:700066. doi: 10.3389/fendo.2021.700066 (PMC8312260; doi:10.3389/fendo.2021.700066)
Supplement: Supplementary File 1 — Fasta formatted proglucagon (Gcg) coding sequences. [file DataSheet_1.zip › Supplement/Suplementary Tables/Table S17 Gcgr-Gcg BGM.xlsx]

## Sheet: datamonkey-table
Supplementaty Table 17. Potentially co-evolving sites between proglucagon (Gcg) and glucagon receptor (Gcgr) sequences identified using Bayesian Graphical Models (BGM).
Gcgra		Gcga
Humanb	Woottenc	Humand	P [Site 1 –> Site 2]e	P [Site 2 –> Site 1]f	P [Site 1 <–> Site 2]g	Site 1 subsh	Site 2 subsh	Shared subsi
2	NA	45k	0.034	0.62	0.66	10	5	4
NA	NA	12	0.38	0.17	0.55	4	6	3
21	NA	45k	0.59	0.086	0.67	9	5	4
31j	NA	139	0.68	0.3	0.98	4	3	3
33	NA	151	0.34	0.36	0.7	10	3	3
38	NA	11	0.65	0.004	0.66	3	2	2
132	1.3	171	0.47	0.28	0.76	4	5	3
163	1.61	29k	0.32	0.34	0.66	3	8	3
168	12.49	54k	0.22	0.45	0.67	4	2	2
198	2.71	4	0.41	0.36	0.77	3	8	3
213	NA	135	0.39	0.5	0.89	2	2	2
467	NA	123	0.05	0.48	0.53	4	2	2
a - Gcgr (glucagon receptor) and Gcg (proglucagon) sites that are the coevolving sites, with posterior probability >= 0.5.
b - Codon postion in the human GCGR coding sequence. NA -- not homlogous to a human Gcgr sequence residue.
c - Position based on the Wooten numbering scheme [73]. N/A - not applicable.
d - Codon postion in the human GCG coding sequence.
e - Probability that Site 2 is conditional dependent on Site 1.
f - Probability that Site 1 is conditional dependent on Site 2.
g - Probability that Sites 1 and 2 are conditionally independent.
h - Number of inferred substitutions at the site.
i - Number of inferred shared substitutions.
j - Site that interacts with ligand.
k - Sites within the Glucagon, oxyntomodulin, or Glicentin sequence
