# Supplementary material for: Variation in the Evolution and Sequences of Proglucagon and the Receptors for Proglucagon-Derived Peptides in Mammals
Source: Front Endocrinol (Lausanne). 2021 Jul 12;12:700066. doi: 10.3389/fendo.2021.700066 (PMC8312260; doi:10.3389/fendo.2021.700066)
Supplement: Supplementary File 1 — Fasta formatted proglucagon (Gcg) coding sequences. [file DataSheet_1.zip › Supplement/Suplementary Files/Sup_File_5_Gcg_tree.txt.treefile]

(Orn_anat:1.6344636924,(Mon_dome:0.1342128551,((((Not_euge:0.0000023524,Pha_cine:0.0000023524)94.3/100:0.0204246555,Vom_ursi:0.0272979757)71.4/100:0.0050237241,Tri_vulp:0.0555145626)79/99:0.0142428442,Sar_harr:0.1544331455)85.9/99:0.0309228615)95.9/100:0.1790634457,(((((((((Cho_dida:0.1296328572,Das_nove:0.1175768085)96.2/100:0.0631048118,((((Chr_asia:0.1190096251,Ech_telf:0.3604761370)73.6/77:0.0293646395,(Lox_afri:0.0964058483,Tri_mana:0.0924984422)89.7/99:0.0327514381)82.3/75:0.0181906576,Ory_afer:0.1255185088)0/10:0.0065282588,Ele_edwa:0.3233672784)93/99:0.0468783173)77.1/97:0.0148749013,(((((((Bal_acut:0.0132238812,Bal_musc:0.0065591861)76/97:0.0099689056,(((Del_leuc:0.0000023524,Mon_mono:0.0000023524)0/53:0.0000026678,((((Glo_mela:0.0000023524,Tur_trun:0.0000023524)0/73:0.0000021690,Orc_orca:0.0064619522)74.8/99:0.0061605491,Lag_obli:0.0201597498)94/99:0.0211967359,(Lip_vexi:0.0062773335,Phy_cato:0.0476803625)75.5/98:0.0078502905)76.1/92:0.0075927753)0/40:0.0000023524,(Neo_asia:0.0066141540,Pho_sinu:0.0131178089)92.3/100:0.0196536089)88.4/99:0.0227025314)93.5/99:0.0455480951,(((((((Bis_biso:0.0077059653,Bos_mutu:0.0130216561)0/14:0.0000021984,Bos_indi:0.0000022299)73.5/88:0.0034905555,Bos_taur:0.0049445105)86.3/98:0.0197381850,Bub_buba:0.0366012970)0/22:0.0000024554,(Cap_hirc:0.0268644354,Ovi_arie:0.0219494543)98.6/100:0.0493957676)75.4/86:0.0073036143,Mos_mosc:0.0800103314)73.4/84:0.0073308379,(Cer_hang:0.0323602342,Odo_virg:0.0352485795)95.4/98:0.0447186545)99.8/100:0.1022838462)55.8/78:0.0068602934,(Cat_wagn:0.0372729408,Sus_scro:0.0590706959)100/100:0.1361360171)84.8/93:0.0224190598,(((Cam_bact:0.0000000000,Cam_feru:0.0000000000):0.0000023524,Cam_drom:0.0000023524)87.7/100:0.0116339025,Vic_paco:0.0258075664)99.3/100:0.0853022288)73.6/79:0.0146479741,((((((((((Aci_juba:0.0000023524,Pum_conc:0.0065011273)96.3/100:0.0196893983,Fel_catu:0.0000023524)90.7/97:0.0129175144,Lyn_cana:0.0000025726)0/69:0.0000023174,((Pan_leo:0.0000000000,Pan_tigr:0.0000000000):0.0000023524,Pan_pard:0.0000023524)83.6/100:0.0064412833)92.3/100:0.0262286298,Sur_suri:0.0537536753)95/100:0.0335473595,(((Ail_mela:0.0270837541,((Urs_amer:0.0000021290,Urs_thib:0.0000023524)0/71:0.0000024400,(Urs_arct:0.0000023524,Urs_mari:0.0000024910)85.4/100:0.0064454053)72.6/99:0.0062642969)97.9/100:0.0329329738,((Enh_lutr:0.0063965851,Lon_cana:0.0199529032)74.5/99:0.0091910177,((Mus_ermi:0.0131521493,Mus_puto:0.0142570244)0/38:0.0000028121,Neo_vis:0.0263893607)86.8/99:0.0175031259)98.1/100:0.0468260022)0/64:0.0000029631,((((Cal_ursi:0.0000023524,(Eum_juba:0.0000023524,Zal_cali:0.0064958471)82.3/100:0.0090825110)88.9/100:0.0131024510,Odo_rosm:0.0000022896)97.4/100:0.0267647903,(Hal_gryp:0.0000023524,Pho_vitu:0.0000023524)92.1/100:0.0130790323)0/66:0.0000021471,((Lep_wedd:0.0071093161,Neo_scha:0.0090800597)0/21:0.0000027157,Mir_leon:0.0205149707)88.6/99:0.0130462392)99.7/100:0.0462049501)88.6/98:0.0133820227)75.5/98:0.0075007605,(Can_lupu:0.0129919819,Vul_vulp:0.0000022696)99.1/100:0.0794311570)83.8/98:0.0441224344,(Man_java:0.0600782664,Man_pent:0.0272304448)100/100:0.3545259902)79.6/95:0.0238417955,(Cer_simu:0.0675776559,(Equ_asin:0.0000025697,(Equ_caba:0.0000023524,Equ_prze:0.0000023524)81.5/100:0.0130215977)98/100:0.0667139035)94.5/98:0.0340209457)0/23:0.0000020633,((((((Art_jama:0.0401769269,Stu_hond:0.0478990341)88.7/100:0.0208226730,Des_rotu:0.0476376838)77.4/100:0.0131418847,Phy_disc:0.0407848629)99.8/100:0.1161363600,((Myo_bran:0.0428433806,Myo_luci:0.0048954628)100/100:0.1721792803,Pip_kuhl:0.1441503767)99.5/100:0.1491345741)36.9/92:0.0121146147,(Min_nata:0.0829330493,Mol_molo:0.1140937259)73.7/91:0.0096957028)86.5/93:0.0246685434,((Hip_armi:0.0487285279,Rhi_ferr:0.0909537401)86.7/100:0.0352527367,((Pte_alec:0.0000028220,Pte_vamp:0.0199545380)87/100:0.0277275992,Rou_aegy:0.0549753618)97.2/100:0.0653141081)87.3/97:0.0213352825)77.7/80:0.0075557928)83/62:0.0132807819)87.7/89:0.0238074087,(((Cond_cris:0.0998024790,Tal_occi:0.0311711033)91.1/100:0.0510409938,Sor_aran:0.2963850878)92.1/99:0.0567188207,Eri_euro:0.2371334524)86.2/95:0.0279105934)86/94:0.0149750925)90.3/99:0.0429803719,(Och_prin:0.2595147854,Ory_cuni:0.0673321819)99.7/100:0.2047855041)57.8/71:0.0194555486,Tup_chin:0.1610159004)70.2/69:0.0069942237,(Gal_vari:0.1638400355,(((((((((Arv_nilo:0.0539753534,Gra_surd:0.0143072929)82/100:0.0173737883,(Mas_couc:0.1392012056,((Mus_caro:0.0508693235,(Mus_musc:0.0229839171,Mus_spic:0.0099365312)92.2/100:0.0275950907)89.5/100:0.0193220015,Mus_paha:0.0622362464)90.8/100:0.0391656148)57/99:0.0245691445)51.3/98:0.0303293617,(Rat_norv:0.0139720110,Rat_ratt:0.0122398600)99.9/100:0.1213274605)90/99:0.0396877847,Mer_ungu:0.1778726380)91.8/100:0.0439692161,(((Arv_amph:0.0534497428,Mic_ochr:0.0513744755)97.6/100:0.0658240958,(Cric_gris:0.0920403019,Mes_aura:0.0611588624)94.9/100:0.0439140429)34.5/85:0.0084274521,(Ony_torr:0.0688561896,(Per_leuc:0.0242701554,Per_mani:0.0089378254)72.5/83:0.0142821463)95.1/100:0.0793081651)95.5/99:0.0641285842)99.1/100:0.1177938983,Nan_gali:0.1260513877)97.6/100:0.0993009382,(Dip_ordi:0.2296298353,(((Ict_trid:0.0129409940,((Mar_flav:0.0000025116,Mar_marm:0.0000027379)79.3/76:0.0062322097,Spe_daur:0.0066815239)74.8/34:0.0000024817)0/14:0.0000021945,Uro_parr:0.0070652470)97.3/100:0.0815215843,Sci_vulg:0.0860690911)99.5/100:0.1266078524)80.5/64:0.0397982758)83.2/25:0.0087520048,(((Cav_porc:0.2288215881,Oct_degu:0.2561174316)78/100:0.0122396358,Chin_lani:0.1584516531)84.8/99:0.0261144867,(Fuk_dama:0.0638110714,Het_glab:0.0894145143)91.6/100:0.0330996788)95.6/100:0.0944096419)0/9:0.0000028429,(Cas_cana:0.1459210612,Jac_jacu:0.3074980394)82/62:0.0274038054)96.3/83:0.0430740735)61.8/59:0.0047979190)92.6/61:0.0221266130,((((Aot_nanc:0.0398150267,(Cal_jacc:0.0403129046,((Ceb_capu:0.0000023524,Sap_apel:0.0197019274)89.8/98:0.0199747416,Sai_boli:0.0133179653)76.3/99:0.0064083673)0/33:0.0000023524)98.7/100:0.0437369021,((((Gor_gori:0.0065437964,Pan_pani:0.0000023524)0/9:0.0000025991,Pan_trog:0.0000023524)0/14:0.0000023524,(Hom_sapi:0.0131274824,(Hyl_molo:0.0063959525,Nom_leuc:0.0200067538)75.6/88:0.0064414429)0/25:0.0000023524)0/22:0.0000023524,Pon_abel:0.0065349449)79.5/91:0.0098032770)83.7/88:0.0200863686,((Col_ango:0.0264135495,Pil_teph:0.0000021494)83.6/99:0.0065033918,((Rhi_biet:0.0000026092,Rhi_roxe:0.0077948225)0/29:0.0000024042,Tra_fran:0.0065138594)0/44:0.0000024182)89.3/98:0.0163492807)60.8/92:0.0031439999,(((((Cer_atys:0.0000000000,Mac_neme:0.0000000000):0.0000000000,Mac_mula:0.0000000000):0.0000023524,Mac_fasc:0.0000023524)0/52:0.0000023938,(Man_leuc:0.0064745129,(Pap_anub:0.0000023524,The_gela:0.0000023524)85.2/100:0.0064723499)0/7:0.0000023524)0/10:0.0000023524,Chl_saba:0.0195329060)78.7/98:0.0065712687)99.1/100:0.0498352925)0/35:0.0000021078,((Pro_simu:0.0173601590,(Mic_muri:0.0837137232,Pro_coqu:0.0342592859)73.9/85:0.0106734461)91.2/84:0.0382961620,Oto_garn:0.1323831110)94.3/99:0.0693285857)92.2/82:0.0457213569,Car_syri:0.0659112274)98.8/99:0.2275865713);
