# Supplementary material for: Variation in the Evolution and Sequences of Proglucagon and the Receptors for Proglucagon-Derived Peptides in Mammals
Source: Front Endocrinol (Lausanne). 2021 Jul 12;12:700066. doi: 10.3389/fendo.2021.700066 (PMC8312260; doi:10.3389/fendo.2021.700066)
Supplement: Supplementary File 1 — Fasta formatted proglucagon (Gcg) coding sequences. [file DataSheet_1.zip › Supplement/Suplementary Files/Sup_File_8_Glp2r_tree.txt.treefile]

(Mon_dome:0.2429920368,(((Pha_cine:0.0527117491,Vom_ursi:0.0421150094)98.2/100:0.0297338032,Tri_vulp:0.0932114946)96.2/99:0.0346538319,((Cho_dida:0.3208651955,((((Chr_asia:0.2750903734,Ory_afer:0.1497516607)97.3/100:0.0117994808,(Lox_afri:0.0985728951,Tri_mana:0.0730717608)99/100:0.0335097777)98.7/100:0.0184095732,Ele_edwa:0.3758755526)100/100:0.0851270145,(((((((((Bal_acut:0.0185374989,Bal_musc:0.0110899534)98.1/100:0.0126969745,((((Del_leuc:0.0018426931,Mon_mono:0.0018418527)97.7/100:0.0092489643,(Neo_asia:0.0036867221,Pho_sinu:0.0036819123)91.5/99:0.0055702361)90.9/99:0.0035618595,(((Glo_mela:0.0090569852,Lag_obli:0.0038911314)95.5/99:0.0036817413,Tur_trun:0.0090696198)92.2/99:0.0020421582,Orc_orca:0.0037039875)99.7/100:0.0205207679)97.3/100:0.0113175855,Lip_vexi:0.0488719243)98.3/100:0.0172202834)100/100:0.0655046422,((((((Bis_biso:0.0054743756,Bos_mutu:0.0018340725)81.4/99:0.0053818699,Bos_taur:0.0019714676)99.6/100:0.0257445773,Bub_buba:0.0279211409)100/100:0.0419182149,Cap_hirc:0.0594053478)95.7/100:0.0139774983,Mos_mosc:0.0762852052)91.1/99:0.0120654244,Cer_hang:0.1092119612)100/100:0.1458923231)99.4/100:0.0412470983,(Cat_wagn:0.1498526014,Sus_scro:0.1063213006)100/100:0.1584771393)99.1/100:0.0285105889,((Cam_drom:0.0017790382,Cam_feru:0.0132764142)96.8/100:0.0134089470,Vic_paco:0.0306132745)100/100:0.1496873604)100/100:0.1024514936,((((((Ept_fusc:0.0246820925,Pip_kuhl:0.0872027364)97.9/100:0.0138016926,(Myo_luci:0.0398858610,Myo_myot:0.0337546254)100/100:0.0822429528)100/100:0.1162995304,Min_nata:0.1823954206)99.4/100:0.0589205567,Stu_hond:0.2532142199)99.5/100:0.0358978118,(Pte_alec:0.1231164620,Rhi_ferr:0.1385112154)98.9/100:0.0118962535)100/100:0.0585212253,(Man_java:0.0402253251,Man_pent:0.0370488184)100/100:0.1931937681)97.9/100:0.0074710202)95.8/100:0.0115688787,(((((Ail_mela:0.0342154829,Urs_thib:0.0278127127)100/100:0.0827326952,((((Cal_ursi:0.0077264897,(Eum_juba:0.0000027901,Zal_cali:0.0019178555)96.9/100:0.0115794888)99.5/100:0.0175130096,Odo_rosm:0.0194786068)99.4/100:0.0302672894,((Mir_leon:0.0090678170,Neo_scha:0.0103132265)92.1/100:0.0059041127,Pho_vitu:0.0147723372)95.5/100:0.0104186202)100/100:0.0595101366,(Enh_lutr:0.0322145429,(Mus_ermi:0.0097400894,Mus_puto:0.0076248889)99.2/100:0.0207099776)100/100:0.0778296070)85/96:0.0095968198)98.5/100:0.0310326590,(Can_lupu:0.0208670573,Vul_vulp:0.0157527735)100/100:0.1277978574)97.8/100:0.0220301854,((Fel_catu:0.0125602413,(Lyn_cana:0.0129345936,Pan_pard:0.0074441198)81.5/16:0.0022113726)99.9/100:0.0436827080,Sur_suri:0.1633662168)100/100:0.0697226880)100/100:0.1436001147,((Con_cris:0.1280435245,Tal_occi:0.1195203154)100/100:0.2184591902,Sor_aran:0.4489517778)100/100:0.1273629182)95.3/99:0.0000020073)96.2/100:0.0025249740,(Cer_simu:0.0873073729,Equ_caba:0.1263706523)99.9/100:0.0513106146)100/100:0.0739077320,((((Pro_simu:0.0569326246,(Mic_muri:0.0887613269,Pro_coqu:0.0420005900)96/100:0.0099085983)99.9/100:0.0906115526,Oto_garn:0.1626020134)100/100:0.0658117229,((((Aot_nanc:0.0225166546,(Ceb_capu:0.0143029979,Sap_apel:0.0039475617)99.5/100:0.0239302151)97.2/100:0.0014388609,(Cal_jacc:0.0373584998,Sai_boli:0.0298570311)96.1/100:0.0054522238)100/100:0.0634239510,(((Chl_saba:0.0296259991,((Cer_atys:0.0116872001,(Man_leuc:0.0083158941,The_gela:0.0098794284)92.5/99:0.0035670162)84.9/100:0.0032481026,(Mac_fasc:0.0055272722,(Mac_mula:0.0018129945,Mac_neme:0.0090826845)91.9/100:0.0017322016)95.6/100:0.0106782290)67.7/87:0.0054241114)95.4/98:0.0126226531,((Col_ango:0.0161307206,(Rhi_biet:0.0072644116,Rhi_roxe:0.0018201337)99.2/100:0.0149671062)92.2/100:0.0052814833,Pil_teph:0.0236560695)93.8/99:0.0095051439)99.9/100:0.0327160255,((Gor_gori:0.0109203628,(Hom_sapi:0.0072755755,(Pan_pani:0.0036406157,Pan_trog:0.0036364750)86.3/99:0.0018142377)92.2/100:0.0000027901)94.5/100:0.0089047598,((Hyl_molo:0.0073164584,Nom_leuc:0.0109851268)98.4/100:0.0132231950,Pon_abel:0.0180637516)94.3/100:0.0053537312)95.6/100:0.0102561343)98.1/100:0.0154478739)100/100:0.0858707902,Car_syri:0.2268184260)97.2/100:0.0175855868)99.4/100:0.0413406419,(Tup_chin:0.2338237078,(((((((((Arv_nilo:0.0428206583,Gra_surd:0.0598101588)100/100:0.0687857869,(Mas_couc:0.1400023705,((Mus_caro:0.0301900590,(Mus_muscu:0.0232433463,Mus_spic:0.0207000720)96.9/100:0.0106903178)100/100:0.0603210270,Mus_paha:0.0733354215)100/100:0.0655794691)94.8/100:0.0074193902)98/100:0.0201073412,(Rat_norv:0.0216056191,Rat_ratt:0.0265396262)100/100:0.1304457411)99.1/100:0.0457075149,Mer_ungu:0.1724607978)98.5/100:0.0358031421,((((Arv_amph:0.0460131675,Mic_ochr:0.0333607551)100/100:0.1207836133,Cri_gris:0.0501629588)72.5/96:0.0020907263,Mes_aura:0.0673014535)95.3/100:0.0064059644,(Ony_torr:0.0846089179,Per_mani:0.0373506966)100/100:0.0643075953)99.5/100:0.0427933671)100/100:0.1086271815,(Jac_jacu:0.2360632482,Nan_gali:0.1885132450)98.6/100:0.0186480100)99.9/100:0.0692329091,Cas_cana:0.2483593742)99.4/100:0.0148524150,((Cav_porc:0.2739720419,(Fuk_dama:0.1070780966,Het_glab:0.0719116514)100/100:0.0505103611)97.9/100:0.0058842196,Oct_degu:0.1502758077)100/100:0.1373731853)98.5/99:0.0066638056,(((Ict_trid:0.0229812106,Uro_parr:0.0103912384)88.5/94:0.0114291904,(Mar_flav:0.0091572789,Mar_marm:0.0055435850)93.2/100:0.0060000794)100/100:0.0934138148,Sci_vulg:0.0846257757)100/100:0.1338826836)99.9/100:0.0555593661)81.7/95:0.0022129410)100/100:0.0654820800)99.6/100:0.0479851461)99.8/100:0.0671146704)9.9/72:0.0290692879,Das_nove:0.4922518574)100/100:0.8682722849)97.4/100:0.0136794038,Sar_harr:0.1951069707);
