# Supplementary material for: Variation in the Evolution and Sequences of Proglucagon and the Receptors for Proglucagon-Derived Peptides in Mammals
Source: Front Endocrinol (Lausanne). 2021 Jul 12;12:700066. doi: 10.3389/fendo.2021.700066 (PMC8312260; doi:10.3389/fendo.2021.700066)
Supplement: Supplementary File 1 — Fasta formatted proglucagon (Gcg) coding sequences. [file DataSheet_1.zip › Supplement/Suplementary Files/Sup_File_7_Glp1r_tree.txt.treefile]

(Orn_anat:0.9122236288,(Mon_dome:0.1663168178,((Pha_cine:0.0665629561,Tri_vulp:0.1096709721)98/100:0.0442239551,Sar_harr:0.1142724946)100/100:0.1183675869)100/100:0.3208719624,((Cho_dida:0.1642932865,(Ele_edwa:0.1875380026,Ory_afer:0.1452246448)97/99:0.0422694839)30.3/76:0.0044892280,((((((Bal_musc:0.0267013053,(((((Del_leuc:0.0074085627,Mon_mono:0.0103555358)72.3/100:0.0024993127,Pho_sinu:0.0048811117)89/100:0.0087111512,((Glo_mela:0.0141754482,Orc_orca:0.0058695254)42.6/98:0.0025313628,Lag_obli:0.0161790172)96.9/100:0.0156985370)92/100:0.0125464806,Lip_vexi:0.0321526251)95.8/100:0.0133246228,Phy_cato:0.0245259012)86/99:0.0119512034)98.2/100:0.0550926418,(((Bos_taur:0.0196259316,Bub_buba:0.0387781458)98.4/100:0.0268425377,Cap_hirc:0.0445666537)78/97:0.0151456499,(Cer_hang:0.0616823006,Mos_mosc:0.0470218549)36.4/94:0.0117079996)100/100:0.1719928931)85.4/81:0.0343365786,(Cam_feru:0.1121696793,(Cat_wagn:0.1024007315,Sus_scro:0.0580494088)99.4/100:0.0780739255)87/82:0.0162705136)99.9/100:0.0708460444,((((Art_jama:0.0491370811,Stu_hond:0.0650961245)100/100:0.0467427499,Phy_disc:0.0533037317)99.7/100:0.0577803326,(Mol_molo:0.2018464395,(Myo_myot:0.0245261495,Pip_kuhl:0.1630083240)100/100:0.1555761153)38.7/92:0.0190646221)85.1/91:0.0139557933,((Pte_vamp:0.0379051888,Rou_aegy:0.0399032136)100/100:0.0995243436,Rhi_ferr:0.0770672829)91.5/93:0.0157443086)94.6/98:0.0206987114)73.2/81:0.0132365402,((((((((Ail_mela:0.0311661780,Urs_thib:0.0340507268)100/100:0.0996345821,(((Cal_ursi:0.0092360766,Zal_cali:0.0092062520)90/100:0.0069866212,Odo_rosm:0.0163687785)99.5/100:0.0284458033,((Hal_gryp:0.0070688590,Pho_vitu:0.0121268535)92.9/100:0.0100873720,(Mir_leon:0.0129128206,Neo_scha:0.0088568277)94/100:0.0120506718)93.9/99:0.0150864160)99.8/100:0.0402639108)0/75:0.0006362447,((Enh_lutr:0.0067401548,Lon_cana:0.0272379460)95.8/100:0.0175849632,(Mus_ermi:0.0066951968,Neo_viso:0.0245022636)90.5/100:0.0124927506)100/100:0.0813034203)97.1/100:0.0244869292,Can_lupu:0.1058101380)95.1/98:0.0234882058,(Fel_catu:0.0091746368,(Pan_leo:0.0000020221,Pan_pard:0.0000020221)83.4/99:0.0047235712)98.7/100:0.0315893022)61/94:0.0066909772,Sur_suri:0.0569294935)99.7/100:0.0782983246,Man_pent:0.1717881805)16.8/62:0.0200062118,(Equ_asin:0.0079654010,Equ_caba:0.0124858631)100/100:0.1626805648)86.8/83:0.0068594769)87.8/92:0.0154245622,((((Pro_simu:0.0419071291,(Mic_muri:0.0551376292,Pro_coqu:0.1081519850)76.3/100:0.0104746166)99.8/100:0.0721640200,Oto_garn:0.1212592952)95.9/100:0.0389179279,(((((((Cer_atys:0.0026288659,Man_leuc:0.0069857035)77.3/99:0.0023158776,Pap_anub:0.0022930949)0/46:0.0000020221,The_gela:0.0068594019)87.8/99:0.0046929053,((Mac_fasc:0.0046219203,Mac_mula:0.0000020221)0/53:0.0000020221,Mac_neme:0.0046437059)89.1/99:0.0076408976)48/84:0.0023827178,((Chl_saba:0.0166352126,Pil_teph:0.0118276322)75.6/76:0.0023572534,(Col_ango:0.0069622902,((Rhi_biet:0.0069098845,Rhi_roxe:0.0000020221)73.9/97:0.0018223964,Tra_fran:0.0170126814)96/100:0.0097706434)0/54:0.0000023289)77.6/77:0.0024007039)98.9/100:0.0337707432,((((Gor_gori:0.0187813296,(Pan_pani:0.0022650976,Pan_trog:0.0070097405)93.9/100:0.0095394246)86.4/100:0.0066619906,Hom_sapi:0.0195387225)99.2/100:0.0221155354,(Hylo_molo:0.0097790940,Nom_leuc:0.0164428744)96.8/100:0.0172545850)34/95:0.0044818421,Pon_abel:0.0233902893)84.8/99:0.0089084508)98.9/100:0.0423055708,Sap_apel:0.1276870407)99.6/100:0.0714929204)76.9/97:0.0086938815,(Ory_cuni:0.2484168990,((((((((((Arv_nilo:0.0718248916,Gra_surd:0.0779523112)97.2/100:0.0411051869,(Mas_couc:0.0872890239,((Mus_caro:0.0104831313,(Mus_musc:0.0118189059,Mus_spic:0.0127945205)97.2/100:0.0189605607)94.8/100:0.0230047638,Mus_paha:0.0644911224)98.6/100:0.0400421055)96/100:0.0287327147)68.7/98:0.0099289379,(Rat_norv:0.0212123624,Rat_ratt:0.0596044400)100/100:0.1195974757)99.7/100:0.0720407859,Mer_ungu:0.1984591974)95.5/100:0.0378076038,(Arv_amph:0.0405011209,Mic_ochr:0.0354063267)100/100:0.0803756329)92.8/74:0.0228860436,(Cri_gris:0.0973289816,(Ony_torr:0.0397082575,Per_leuc:0.0671171961)98.8/100:0.0455858296)20.4/31:0.0045800380)60.6/29:0.0122694634,Mes_aura:0.0665597375)100/100:0.1192194710,Nan_gali:0.1680371419)76.2/95:0.0275050652,Jac_jacu:0.2537194501)92.8/79:0.0543361818,((Cas_cana:0.1557191925,(Chi_lani:0.1107548953,Het_glab:0.1118480242)99.5/100:0.0820434645)69.2/94:0.0058455371,((Mar_flav:0.0246632623,Urocitellu:0.0904757829)99.6/100:0.0794987321,Sci_vulg:0.0877513164)99.7/100:0.0720665627)46.5/88:0.0101955562)73.3/71:0.0240552300)91.5/96:0.0162654293)97.9/96:0.0310041679)86.4/84:0.0107435819)100/100:0.4682993663);
