# Supplementary material for: Variation in the Evolution and Sequences of Proglucagon and the Receptors for Proglucagon-Derived Peptides in Mammals
Source: Front Endocrinol (Lausanne). 2021 Jul 12;12:700066. doi: 10.3389/fendo.2021.700066 (PMC8312260; doi:10.3389/fendo.2021.700066)
Supplement: Supplementary File 1 — Fasta formatted proglucagon (Gcg) coding sequences. [file DataSheet_1.zip › Supplement/Suplementary Files/Sup_File_6_Gcgr_tree.txt.treefile]

(Mon_dome:0.1301651587,((Pha_cine:0.0612198681,Vom_ursi:0.0556556515)94/100:0.0278725043,Sar_harr:0.1525599321)60.7/95:0.0257430307,((Ech_telf:0.4019994990,((Ele_edwa:0.4665853863,Tri_mana:0.2416762434)51.3/96:0.0375293698,Ory_afer:0.3501739653)54.1/96:0.0397638408)98.1/99:0.1297938424,(((((((Bal_acut:0.0204957807,Bal_musc:0.0046171682)97.7/100:0.0258690909,(((((((Del_leuc:0.0050001870,Mon_mono:0.0024136844)92.8/100:0.0102942734,(Neo_asia:0.0023997271,Pho_sinu:0.0049334525)95.8/100:0.0150074709)97.2/99:0.0151447849,Orc_orca:0.0000023197)42.2/70:0.0024842815,Lag_obli:0.0024647531)77.3/70:0.0024191260,Glo_mela:0.0100683327)85.8/96:0.0068949972,Lip_vexi:0.0641129035)92.3/100:0.0083569052,Phy_cato:0.0450637131)68.6/93:0.0031344289)100/100:0.0860573712,((((((Bos_indi:0.0000029085,Bos_taur:0.0000020403)92.7/100:0.0116417779,Bos_mutu:0.0254109912)91.9/100:0.0097530340,Bub_buba:0.0298181805)97/100:0.0218635047,(Cap_hirc:0.0054314632,Ovi_arie:0.0094099151)98.3/100:0.0292673662)93.3/100:0.0180512914,Mos_mosc:0.0600444736)80.9/99:0.0111079844,(Cer_hang:0.0194514260,Odo_virg:0.0443076401)82.6/100:0.0091495280)100/100:0.1444178151)91/97:0.0288916349,((Cam_drom:0.0101417903,Cam_feru:0.0108259759)100/100:0.2059279223,(Sus_scro:0.2458631616,Tal_occi:0.6122814590)72.1/55:0.0556385110)24.3/41:0.0153480951)89.2/53:0.0387757671,Man_pent:0.3584447593)81.7/56:0.0174501818,(((((((Aci_juba:0.0127869934,Lyn_cana:0.0084069452)75.3/100:0.0028976428,Fel_catu:0.0055218554)100/100:0.1250117388,Sur_suri:0.2026291004)96.2/100:0.0506972245,(((((Cal_ursi:0.0103903227,(Eum_juba:0.0079568440,Zal_cali:0.0026322135)75.9/100:0.0026165030)94.1/100:0.0138225410,Odo_rosm:0.0509567381)95.2/99:0.0330247749,((Hal_gryp:0.0054889959,Pho_vitu:0.0135437147)98.1/100:0.0321970389,(Lep_wedd:0.0082342695,Mir_leon:0.0294916580)99/100:0.0266206521)99.6/100:0.0555030127)99.9/100:0.1101582969,((Enh_lutr:0.0333867561,Lon_cana:0.0244301834)76.6/99:0.0172575640,(Mus_ermi:0.0422983993,Neo_viso:0.0348434230)96.3/100:0.0369515091)100/100:0.2333455924)91.7/99:0.0385604404,((Urs_amer:0.0000029085,Urs_thib:0.0240634273)74.3/95:0.0024990291,Urs_arct:0.0027623339)100/100:0.1728676066)96.4/98:0.0486788825)11.3/62:0.0313423057,Can_lupu:0.3116353795)99.9/100:0.0888559453,(((((((Art_jama:0.1281951464,Stu_hond:0.0916926378)70.6/100:0.0182531700,Phy_disc:0.2720392331)98/100:0.0537270866,Des_rotu:0.1266671269)100/100:0.1617444559,(Myo_myot:0.2941351836,Pip_kuhl:0.2732510142)99.1/100:0.1412447688)90/99:0.0355495383,Min_nata:0.1618709571)86.6/98:0.0336464043,Mol_molo:0.2646266687)100/100:0.1294843590,(Hip_armi:0.2073897647,Rou_aegy:0.4237012339)24/84:0.0150674000)97.1/92:0.0386100386)83.5/59:0.0243618569,(Cer_simu:0.1280638576,Equ_caba:0.1200777161)99.8/100:0.0964630169)35.3/50:0.0182905191)98.9/97:0.0628909377,(Gal_vari:0.2667652491,((((Cal_jacc:0.0843102973,((Ceb_capu:0.0143110046,Sap_apel:0.0126129472)99.8/100:0.0569842222,Sai_boli:0.0700486519)89.3/100:0.0176599813)100/100:0.1396078228,((((((Cer_atys:0.0076673319,(Pap_anub:0.0102495386,The_gela:0.0052348115)0/93:0.0000027136)48.4/86:0.0051404861,Man_leuc:0.0102614898)73.8/98:0.0019505523,((Mac_fasc:0.0000029085,Mac_mula:0.0075943062)73.5/100:0.0025362108,Mac_neme:0.0077066901)97.4/100:0.0161263555)85.6/98:0.0091515439,Chl_saba:0.0409212943)94.4/99:0.0199440731,((Col_ango:0.0225008377,Pil_teph:0.0467332834)94.1/100:0.0151067234,((Rhi_biet:0.0076239881,Rhi_roxe:0.0000029085)98.2/100:0.0180093637,Tra_fran:0.0303624449)85.4/100:0.0059272532)97.8/100:0.0257635729)99.9/100:0.0719503221,(((Gor_gori:0.0187143809,(Hom_sapi:0.0129214604,(Pan_pani:0.0000024331,Pan_trog:0.0100328098)96.7/100:0.0131398312)86/100:0.0080266638)97.7/100:0.0292482868,Pon_abel:0.0357580324)95.1/100:0.0251201287,(Hyl_molo:0.0177379295,Nom_leuc:0.0078053515)98.3/100:0.0358091484)89.6/99:0.0228629257)96.2/100:0.0438324599)100/100:0.2201279664,((Mic_muri:0.1307073397,Pro_coqu:0.1063582220)99.9/100:0.1457130672,Oto_garn:0.2994555530)92.5/95:0.0451258645)90.9/92:0.0301590159,(Och_prin:0.7238739779,(((((((((Arv_nilo:0.0627581535,Gra_surd:0.0355447296)97.3/100:0.0205234303,(Mas_couc:0.1153362882,((Mus_caro:0.0327762090,(Mus_musc:0.0065847458,Mus_spic:0.0152542715)87.8/100:0.0097640301)97.7/100:0.0241919251,Mus_paha:0.0553362222)97.3/100:0.0266828768)74.9/92:0.0122147425)88.5/99:0.0096736762,(Rat_norv:0.0263438356,Rat_ratt:0.0111902644)100/100:0.0671234824)100/100:0.0790185414,(((Arv_amph:0.0744791279,Mic_ochr:0.0737516497)100/100:0.0954111263,(Ony_torr:0.0359029521,(Per_leuc:0.0120495916,Per_mani:0.0129977795)100/100:0.0707770119)99.4/100:0.0475312781)42/88:0.0163641169,(Cri_gris:0.0959555367,Mes_aura:0.1816004432)97.4/100:0.0305210203)96.4/100:0.0286678732)23.1/92:0.0183841252,Mer_ungu:0.2367721113)99.8/100:0.1247943371,Nan_gali:0.1877910795)99.8/100:0.0890196603,Jac_jacu:0.1988116679)95.1/99:0.0466873903,(Cas_cana:0.2182008337,Dip_ordi:0.4757674934)94.7/97:0.0518838297)98.2/98:0.0594453205,(((Cav_porc:0.1912400782,(Chi_lani:0.0890932043,Oct_degu:0.1752682369)92.1/100:0.0327345399)96.2/100:0.0473674666,(Fuk_dama:0.1244038601,Het_glab:0.1141899686)96.9/100:0.0580215058)100/100:0.1327574588,((Ict_trid:0.0223161611,Uro_parr:0.0303543492)82.6/99:0.0114688100,(Mar_flav:0.0153746127,Mar_marm:0.0234843599)85.7/100:0.0100128614)100/100:0.3383149923)86.8/95:0.0482011900)98.4/98:0.0725237085)68.7/83:0.0301164005)32.2/76:0.0103385971)99.6/99:0.0822184959)70.6/89:0.0673626355)100/100:0.8842185333);
