# Supplementary material for: Variation in the Evolution and Sequences of Proglucagon and the Receptors for Proglucagon-Derived Peptides in Mammals
Source: Front Endocrinol (Lausanne). 2021 Jul 12;12:700066. doi: 10.3389/fendo.2021.700066 (PMC8312260; doi:10.3389/fendo.2021.700066)
Supplement: Supplementary File 1 — Fasta formatted proglucagon (Gcg) coding sequences. [file DataSheet_1.zip › Supplement/Suplementary Files/Sup_File_1_Gcg_fasta_data.txt]

>Orn_anat
ATGAAAAGTTTTTATTTCGTGGCCGGATTGTTCGTGATGCTAGTTCAAGGCAGCTGGCAACGTTCCCTTCAAGACACAGAAGAGAGAGCCAGATCACTTACAGCTTCCCAGATGGAACCACTAGATGACGTGAATCAGAAGACTGAAGAGAAACGTCACTCACAGGGCACTTTCACCAGTGACTACAGCAAGCATTTGGATGCCATTCGAGCGAAACAGTTTGTGGATTGGTTGATGAATTATAAAAGAGGCGGTGGTCCGATTACCAAACGTCATGATGAATTTGCAAGACACTCTGAAGGGACTTTCACCAATGATGTCACCCGTCTCTTGGAAGAAAAAGCCACCAGTGAATTCATTGCTTGGCTACTGAAAGGACTTGAAAAGAGAACCTCCCGAGAGATAGCAGAGAGTGAAGAGCTTTGGCGAAGACATGCCGATGGCACATTCTCCCATGAGCTGAGTGGCGTTCTGGATCAGCTCGCTACCAAGGATTTTTTAAATTGGCTGCTTCTGCCCGAAGTTGAGGAGAGGAAA
>Mon_dome
ATGAAAAGCATTTACTTCGTGGCTGGATTGTTCATAATGCTGGTACAAGGCAGTTGGCAAAACTCCCTTCAAGACACAGAAGAAAAACCCAGACCATACACAGATTCCCAGACAGAACCATTGGATGATAATCTGATGAATGAGGACAAGCGTCATTCACAGGGCACATTCACTAGTGACTACAGCAAGTATCTGGACTCCAGGCGAGCTCAAGATTTCGTGCAGTGGTTGATGAGCACCAAACGGAACGGGAACAAAGTTGCCAAACGCCATGATGAATTTGAGAGACATGCCGAAGGAACCTTTACCAGTGATGTCAGCTCTTATTTGGAAGGTCAGGCTGCCAAGGAATTCATTGCTTGGTTAGTGAAAGGTCGAGGACGGAGAGCTTTTCCAGAAGAAGTCACTATAGTAGAAGAGCTTGGCAGAAGACATGCTGATGGTTCTTTCTCTGATGAGATGAATACAGTTCTGGATACTCTTGCTACCCGAGATTTCATCAATTGGCTGCTTCAGAACAAAGTTACTGACAGGAAA
>Not_euge
ATGAAAAATATTTACTTCCTGGCTGGATTGTTCATAATGCTGGTACAAAGCAGTTGGCAACACTCCCTTCAGGACACAGAAGAAAAACCCAGACCATACACAGATTCCCAGACAGAACCATTAGATGACAATCTGATGAATGAAGACAAGCGTCATTCACAGGGCACATTCACCAGTGACTATAGCAAGTATCTGGACTCCAGACGAGCTCAAGATTTTGTGCAGTGGTTGATGAACACCAAACGGAATGGGAACAAAGTTGCCAAACGCCATGATGAATTTGAGAGACATGCTGAGGGGACCTTTACCAGTGATGTCAGCTCTTATTTGGAAGGTCAAGCTGCCAAGGAATTCATTGCTTGGTTGGTGAAAGGCCGAGGAAGGAGAGCTTTTCCAGAAGAAGTCACTATAGTTGAAGAGCTTGGCAGAAGACATGCTGATGGTTCTTTCTCTGATGAGATGAATACAGTTCTGGATAACCTTGCTACCAGGGATTTCATCAATTGGCTGCTTCAGACCAAAGTTACTGACAGGAAA
>Pha_cine
ATGAAAAATATTTACTTCCTGGCTGGATTGTTCATAATGCTGGTACAAAGCAGTTGGCAACACTCCCTTCAGGACACAGAAGAAAAACCCAGACCATACACAGATTCCCAGACAGAACCATTAGATGACAATCTGATGAATGAAGACAAGCGTCATTCACAGGGCACATTCACCAGTGACTATAGCAAGTATCTGGACTCCAGACGAGCTCAAGATTTTGTGCAGTGGTTGATGAACACCAAACGGAATGGGAACAAAGTTGCCAAACGCCATGATGAATTTGAGAGACATGCTGAGGGGACCTTTACCAGTGATGTCAGCTCTTATTTGGAAGGTCAAGCTGCCAAGGAATTCATTGCTTGGTTGGTGAAAGGCCGAGGAAGGAGAGCTTTTCCAGAAGAAGTCACTATAGTTGAAGAGCTTGGCAGAAGACATGCTGATGGTTCTTTCTCTGATGAGATGAATACAGTTCTGGATAACCTTGCTACCAGGGATTTCATCAATTGGCTGCTTCAGACCAAAGTTACTGACAGGAAA
>Sar_harr
ATGAAAAACATTTACTTTCTGGCTGGATTGTTCATCATGTTGGTACAAAGCAGTTGCCAACACTCCCTTCAAGACACAGAAGAAAAACCCAGACCATACACAGACTCACAGACAGAACCATTAGATGATAATCTGATGAATGAAGACAAGCGTCATTCGCAGGGGACATTCACCAGTGACTACAGCAAGTATTTGGACTCCAGACGAGCTCAAGACTTTGTGCAGTGGTTGATGAGCACCAAACGGAACGGGAACAAAGTTGCCAAACGCCATGATGAATTTGAGAGACATGCTGAAGGGACCTTTACCAGTGATGTCAGTTCTTATTTGGAAGGTCAAGCAGCCAAGGAATTTATTGCTTGGTTGGTGAAAGGCCGGGGAAGGAGAGCTTTTCCAGAAGAAGTCACTATAGTTGAAGAGCTTGGAAGAAGACATGCTGATGGTTCTTTCTCTGATGAGATGAATACAGTTCTGGATAACATTGCTACCAGGGATTTCATCAATTGGCTGCTTCAGACCAAAATTATCGACAGGAAT
>Tri_vulp
ATGAAAAACATTTACTTCCTGGCTGGATTGTTCATAATGCTGGTACAAAGCAGTTGGCAACACCCCCTTCAAGACACAGAAGAAAAACCCAGACCATACACAGATTCCCAGACAGAGCCATTAGATGATAATCTGATGAATGAAGACAAGCGTCATTCACAGGGCACATTCACCAGTGACTACAGCAAGTATCTGGACTCCAGACGAGCTCAAGATTTTGTGCAGTGGTTGATGAACACCAAACGGAATGGGAACAAAGTTGCCAAACGCCATGATGAATTTGAGAGACATGCTGAGGGGACCTTCACCAGTGATGTCAGCTCTTATCTGGAAGGTCAAGCTGCCAAGGAATTCATTGCTTGGTTGGTGAAAGGCCGAGGAAGGAGAGCTTTTCCAGAAGAAGTCGCTATAGTTGAAGAGCTTCGCAGAAGACATGCCGATGGTTCCTTCTCTGATGAGATGAATACAGTTCTGGATAACCTTGCTACCAGGGATTTCATCAATTGGCTGCTTCAGACCAAAGTTACTGACAGGAAA
>Vom_ursi
ATGAAAAACATTTACTTCCTGGCTGGATTGTTCATAATGCTGGTACAAAACAGTTGGCAACACTCCCTTCAAGACACAGAAGAAAAACCCAGACCATACACAGATTCCCAAACAGAACCATTAGATGACAATCTGATGAATGAAGACAAGCGTCATTCACAGGGCACATTCACCAGTGACTACAGCAAGTATCTGGACTCCAGACGAGCTCAAGATTTTGTGCAGTGGTTGATGAACACCAAAAGGAATGGGAACAAAGTTGCCAAACGCCATGATGAATTTGAGAGACATGCTGAGGGGACCTTTACCAGTGATGTCAGCTCTTATTTGGAAGGTCAAGCTGCCAAGGAATTCATTGCTTGGTTGGTGAAAGGCCGAGGAAGGAGAGCTTTTCCAGAAGAAGTCACTATAGTTGAAGAGCTTGGCAGAAGACATGCTGATGGTTCTTTCTCCGATGAGATGAATACAGTTCTGGATAACCTTGCTACCAGGGATTTCATCAATTGGCTGCTTCAGACCAAAGTTACTGACAGGAAA
>Cho_dida
ATGAAAAGCATTTACTTTGTGGCTGGATTGTTTGTAATGCTGGTACAAGGCAGCTGGCAACGTTCCCTGCAGGACACAGAGGAGAAATCCAGATCATTCCCAACTTCCCAGACGGACCCTCTCAGTGACCCGGATCAAATGATGGAGGACAAGCGCCATTCTCAGGGCACATTCACCAGTGATTACAGCAAGTATCTGGACTCCAGGCGTGCCCAGGATTTCGTGCAGTGGTTGATGAGCACCAAGAGGAACCGGAATAACATTGCCAAACGTCATGACGAATTTGAGAGACACGCTGAAGGGACCTTTACAAGCGACGTAAGTTCTTATTTGGAGGGCCAAGCTGCCAAAGAATTCATTGCTTGGCTGGTGAAAGGCCGAGGAAGACGAGATTTCCCAGAGGAAGTCACCATCGTTGAGGAACTCCGCCGCAGACATGCTGATGGTTCTTTCTCTGATGAGATGAACACAGTTCTTGATAATCTTGCCACCCGGGATTTTATAAACTGGTTGCTTCAGACCAAAATTACTGACAGG
>Das_nove
ATGAAGAGCATTTACTTTGTGGCTGGATTGTTTGTAATGCTGGTACAAGGTAGCTGGCAACGTTCCCTGAAAGACACAGAGGAGAAAGCCAGATCATTCCCAGCTTCCCAGATGGACCCTCTCAGTGACCCAGATCAGATGGTTGAGGACAAGCGCCATTCTCAGGGGACGTTTACCAGTGACTACAGCAAGTACCTGGACTCCAGGCGTGCCCAGGATTTTGTGCAGTGGTTGATGAACACCAAGAGGAACAGGAATAACATTGCCAAACGTCATGATGAATTTGAGAGACATGCTGAAGGGACCTTTACAAGTGATGTAAGTTCTTATTTGGAAGGCCAAGCTGCCAAGGAATTCATTGCTTGGCTGGTGAAAGGCCGAGGACGGCGAGATTTCCCAGAAGAAGTCACCATCGTTGAAGAGCTCCGCCGCAGACATGCTGATGGTTCTTTTTCCGATGAGATGAACACAGTTCTTGATAATCTTGCTACCCGAGATTTTATAAACTGGTTGCTTCAGACCAAAATTACTGACAGGAAA
>Chr_asia
ATGAGAAGCTTTTATGTTGTGGCTGGATTGTTCGTAATGCTGGTACAAGGCAGTTGGCAACATTCCCTTCAAGATACAGAGGAGAAAGCCAGATCAGTCTCAGCTTCCCAGACAGACCCACTCAATGATCCAGATCAGATGGTTGAAGACAAGCGCCATTCACAGGGAACATTCACCAGTGACTACAGCAAGTACTTGGACTCCAGACGTGCTCAGGACTTTGTGCAATGGTTGATGAACACCAAGAGAAACAAGAATAACATTGCCAAACGTCATGATAAATTTGAGAGACATGCTGAAGGGACCTTTACCAGTGATGTAAGTTCTTATTTGGAAGGCCAAGCTGCCAAGGAATTCATTGCTTGGCTGGTGAAAGGCCGAGGAAGGCGAGATTTCCCAGAAGAAGTCGCCATCGTTGAAGAACTCCGCCGCAGACATGCGGATGGATCTTTCTCTGATGAGATGAACACAGTGCTTGATAATCTTGCCACTCGAGATTTTATAAACTGGTTGCTTCAGACGAAAATTACTGACAGGAAA
>Ech_telf
ATGAGAAACATTTACATTGCGGCGGGATTGTTCCTAATGCTGTTACAAAGCAGTTGGCAACGTGCTCTACAGGACACAGAGGAGAAACCCAGATCCATCTCAGCTTCCCTGTCCGACCCGCTTAATGACCCGGATCAGATGACTGAAGACAAGCGCCATTCTCAGGGCACGTTCACCAGTGACTACAGCAAGTACTTGGACTCCAGGCGTGCTCAGGACTTCGTGCAATGGTTGATGAGCACCAAGAGAAACGGGAATAACATTGCCAAACGTCATAATGAATTTGAGAGACATGCTGAAGGGACCTTTACCAGTGATGTAAGTTCTTATTTGGAAGGCCAAGCTGCCAAGGAATTCATTGCTTGGCTGGTGAAAGGCCGAGGAAGGCGAGATTTCCCAAAAGAAGACAGCTTCGCGGAAGAGCGTCGCAGGCACGCGGATGGATCTTTCTCAGATGAGATGAACACAATTCTTGATAATCTTGCCGCCCGAGACTTTATAAACTGGTTGCTGCAGACGAAAATTACTGACAGGAAA
>Ele_edwa
ATGAAGAGCATTTATGTGGTGGCTGGATTATTTATAATGCTGGTACAAGGAAGCTGGCAATATGCCCTGCAAGACACCGAGGAGAAATCCAGATCAGTCCCAGCTTCCCCAACGGACTTGCTCAATGATTCGGATGAGATGATCGAAGACAAACGCCATTCACAGGGCACCTTCACTAGTGACTACAGCAAGTACTTGGATTCCAGACGTGCACTGGATTTTGTGCAGTGGTTGATGGACACTAAGAGGAACAAGAATAACATTGCCAAACGTCATGATAAATTTGAGAGACATGCTGAAGGGACCTTTACCAGTGATGTAAGTTCTTATTTGGAAGGCCAAGCTGCCAAGGAATTCATTGCTTGGCTGGTGAAAGGCCGAGGAAGGAGAGATTTACCAGATGAAGTCGCTATTGTTGAAGAACTTAGTCGCAGACATGCTGATGGATCTTTCTCTGATGAGATGAATACAGTTCTTGATAACCTTGCCACCCGAGATTTTATAAACTGGTTGCTGCAGACCAAAATCACTGACAGGAAA
>Lox_afri
ATGAGAAGCATTTACGTTGTGGCTGGGTTGTTTATAATGCTGATACAAGGCAGCTGGCAACGTTCCCTTCAAGACACAGAGGAGAAACCCAGATCATTCTCAGCTTCCCAGACAGATCCGCCCAACGATCCGGATCAAATGATTGAAGACAAGCGCCATTCACAGGGCACATTCACCAGTGACTACAGCAAGTACTTAGACTCCAGGCGTGCTCAGGATTTTGTGCAGTGGTTGATGAACACCAAGAGGAACAGGAATAACATTGCCAAACGTCAGGATAAATTTGAGAGACATGCTGAAGGGACCTTTACCAGTGATGTTAGTTCTTATTTGGAAGGCCAAGCTGCCAAGGAATTCATTGCTTGGCTGGTGAAAGGCCGAGGAAGGCGAGATTTCCCAGAAGAAGTCATCGTTGAAGAGCTCCGCCGCAGACACGCTGATGGGTCTTTCTCTGACGAGATGAACACAGTTCTTGATAATCTTGCCACCAGAGATTTTATAAATTGGTTGCTTCAGACAAAAATTACTGACAGGAAA
>Ory_afer
ATGAAAAGCATTTACATTGTGGCTGGATTGTTTGTAATGCTGGTACAAGGCAGCTGGCAACGTTCCCTTCAAGACACTGAGGAGAAATACAGATCAATCCCAGCTTCCCAGACAGACCCACTCAATGATCCGGATCAGATGACTGAAGACAAACGCCATTCCCAGGGCACATTCACCAGTGACTACAGCAAGTACTTGGACTCCAGACGTGCTCAGGATTTCGTGCAGTGGTTGATGAACACCAAAAGGAACAGGAATAACATTGCCAAACGTAATGATAAATTTGAGAGACATGCTGAAGGGACCTTTACCAGTGATGTAAGTTCTTATTTGGAAGGCCAAGCTGCCAAGGAATTCATTGCTTGGCTGGTGAAAGGCCGAGGAAGGCGAGATTTCCCAGAAGAAGTCACCATTGTTGAAGAACTTCGCCGCAGACATGCTGATGGATCTTTCTCTGATGAGATGAACACTGTTCTTGATAATCTTGCCACTCGAGAATTTATAAACTGGTTGCTTCAGACGAAAATTACTGACAGGAAG
>Tri_mana
ATGAGAAGCATTTACGTTGTGGCTGGATTGTTTGTAATGCTGATACAAGGCAGCTGGCAACATTCCCTTCAAGACACAGAGGAGACATCCAGTTCATTCTCAGCTTCCCAGACAGACCCGCTCAGTGATCCAGATCAGATGATTGAAGACAAGCGCCATTCACAGGGCACGTTCACCAGTGACTACAGCAAGTACTTGGACTCCAGGCGTGCTCAGGATTTTGTGCAGTGGTTAATGAATACCAAGAGGAACAGGAATAACATTGCCAAACGTAATGATAAATTTGAGAGACATGCTGAAGGGACCTTTACCAGTGATGTAAGTTCTTATTTGGAAGGCCAAGCTGCCAAGGAATTCATCGCTTGGCTGGTGAAAGGCCGAGGAAGGCGAGACTTCCCAGAAGAAGTCACCATCGTTGAAGAACTCCGCCGCAGACACGCCGATGGGTCTTTCTCTGATGAGATGAACACTGTTCTTGATAATCTTGCCACCCGAGATTTTATAAATTGGTTGCTTCAGACAAAAATTACTGACAGGAAA
>Bal_acut
ATGAAAAGCATTTACTTTGTGGCTGGATTGCTTGTAATGCTGGTCCAAGGCAGCTGGCAACGTTCCCTTCAGGACACAGAGGAGAAATCCAGATCATTCCCAGCTCCCCAGACCGACCCGCTCAGTGATCCAGATCAGATGAATGAAGACAAGCGCCACTCACAGGGCACGTTCACCAGTGACTACAGCAAGTATCTGGACTCCAGGCGTGCCCAGGATTTTGTGCAGTGGTTGATGAACACCAAGAGGAATAAGAATAACATTGCCAAACGTCATGATGAATTTGAGAGACATGCTGAAGGGACCTTTACCAGTGATGTAAGTTCTTATCTGGAAGGTCAAGCTGCCAAGGAATTCATTGCTTGGCTGGTGAAAGGCCGAGGAAGGCGAGATTTCCCAGAGGAAGTCACCATCGTTGAAGAACTCCGCCGCAGACACGCCGATGGCTCTTTCTCTGATGAGATGAACACGGTTCTCGATAATCTTGCCACCCGAGACTTTATAAACTGGTTGCTTCAGACAAAAATTACTGACAGGAAG
>Bal_musc
ATGAAAAGCATTTACTTTGTGGCTGGATTGCTTGTAATGCTGGTCCAAGGCAGCTGGCAACGTTCCCTTCAGGACACAGAGGAGAAATCCAGATCATTCCCAGCTCCCCAGACCGACCCGCTCAATGATCCAGATCAGATGAATGAAGACAAGCGCCACTCACAGGGCACGTTCACCAGTGACTACAGCAAGTATCTGGACTCCAGGCGTGCCCAGGATTTTGTGCAGTGGTTGATGAACACCAAGAGGAATAAGAATAACATTGCCAAACGTCATGATGAATTTGAGAGACATGCTGAAGGGACCTTTACCAGTGATGTAAGTTCTTATCTGGAAGGCCAAGCTGCCAAGGAATTCATTGCTTGGCTGGTGAAAGGCCGAGGAAGGCGAGATTTCCCAGAGGAGGTCACCATCGTTGAAGAACTCCGCCGCAGACACGCCGATGGCTCTTTCTCTGATGAGATGAACACGGTTCTCGATAATCTTGCCACCCGAGACTTTATAAACTGGTTGCTTCAGACAAAAATTACTGACAGGAAG
>Del_leuc
ATGAAAAGCATTTACTTTGTGGCTGGATTGCTTGTAATGCTGGTCCAAGGCAGCTGGCAACGTTCCCTTCAGGACACAGAGGAGAAATCCAGATCATTCCCAGCTCCCCAGACCGACCCGCTCAATGATCCAGATCAGATGAATGAAGACAAGCGCCACTCACAGGGCACGTTCACCAGTGACTACAGCAAGTATCTGGACTCCAGGCGCGCCCAGGATTTTGTGCAGTGGTTGATGAACACCAAGAGGAATAAGAATAACATTGCCAAACGTCATGATGAATTTGAGAGACATGCTGAAGGGACCTTTACCAGTGATGTAAGTTCTTATCTGGAAGGCCAAGCTGCCAAGGAATTCATTGCTTGGCTGGTGAAAGGCCGAGGAAGGCGAGATTTCCCAGAAGAAGTCACCATTGTTGAAGAACTCCGCCGCAGACACGCCGATGGCTCTTTCTCTGATGAGATGAACACAGTTCTCGATAATCTTGCCACTCGAGACTTTATAAACTGGTTGCTTCAGACAAAAATTACTGACAGGAAG
>Glo_mela
ATGAAAAGCATTTACTTTGTGGCTGGATTGCTTGTAATGCTGGTCCAAGGCAGCTGGCAACGTTCCCTTCAGGACACAGAGGAGAAATCCAGATCATTCCCAGCTCCCCAGACCGACCCGCTCAATGACCCAGATCAGATGAGTGAAGACAAGCGCCACTCGCAGGGCACGTTCACCAGTGACTACAGCAAGTATCTGGACTCCAGGCGCGCCCAGGATTTTGTGCAGTGGTTGATGAACACCAAGAGGAATAAGAATAACATTGCCAAACGTCACGATGAATTTGAGAGACATGCTGAAGGGACCTTTACCAGTGATGTAAGTTCTTATCTGGAAGGCCAAGCCGCCAAGGAATTCATTGCTTGGCTGGTGAAAGGCCGAGGAAGGCGAGATTTCCCAGAAGAAGTCACCATTGTTGAAGAACTCCGCCGCAGACACGCCGATGGCTCTTTCTCTGATGAGATGAACACAGTTCTCGATAATCTTGCCACTCGAGACTTTATAAACTGGTTGCTTCAGACAAAAATTACTGACAGGAAG
>Lag_obli
ATGAAAAGCATTTACTTTGTGGCTGGATTGCTTGTAATGCTGGTCCAAGGCAGCTGGCAACGTTCCCTTCAGGACACAGAGGAGAAATCCAGATCATTTCCAGCTCCCCAGACCGACCCGCTCAATGATCCAGATCAGATGAGTGAAGACAAGCGCCACTCGCAGGGCACGTTCACCAGTGACTACAGCAAGTATCTGGACTCCAGGCGCGCCCAGGATTTTGTACAGTGGTTGATGAACACCAAGAGGAATAAGAATAACATTGCCAAACGTCACGATGAATTTGAGAGACATGCTGAAGGGACCTTTACCAGTGATGTAAGTTCTTATCTGGAAGGCCAAGCCGCCAAGGAATTCATTGCTTGGCTGGTGAAAGGCCGAGGAAGGCGAGATTTCCCAGAAGAAGTCACCATTGTTGAAGAACTCCACCGCAGACACGCCGATGGCTCTTTCTCTGATGAGATGAACACAGTTCTCGATAATCTTGCCACTCGAGACTTTATAAACTGGTTGCTTCAGACAAAAATTACTGACAGGAAG
>Lip_vexi
ATGAAAAGCATTTACTTTGTGGCTGGATTGCTTGTAATGCTGGTCCAAGGCAGCTGGCAACGTTCCCTTCAGGACACAGAGGAGAAATCCAGATCATTCCCAGCTCCCCAGACCGACCCGCTCAACGATCCAGATCAGATGAATGAAGACAAGCGCCACTCGCAGGGCACGTTCACCAGTGACTACAGCAAGTATCTGGACTCCAGGCGCGCCCAGGATTTTGTGCAGTGGTTGATGAACACCAAGAGGAATAAGAATAACATTGCCAAACGTCATGATGAATTTGAGAGACATGCTGAAGGGACCTTTACCAGTGATGTAAGTTCTTATCTGGAAGGTCAAGCTGCCAAGGAATTCATTGCTTGGCTGGTGAAAGGCCGAGGAAGGCGAGATTTCCCAGAAGAAGTCACCATTGTTGAAGAACTCCGCCGCAGACACGCCGATGGCTCTTTCTCTGATGAGATGAACACAGTTCTCGATAATCTTGCCACTCGAGACTTTATAAACTGGTTGCTTCAGACAAAAATTACTGACAGGAAG
>Mon_mono
ATGAAAAGCATTTACTTTGTGGCTGGATTGCTTGTAATGCTGGTCCAAGGCAGCTGGCAACGTTCCCTTCAGGACACAGAGGAGAAATCCAGATCATTCCCAGCTCCCCAGACCGACCCGCTCAATGATCCAGATCAGATGAATGAAGACAAGCGCCACTCACAGGGCACGTTCACCAGTGACTACAGCAAGTATCTGGACTCCAGGCGCGCCCAGGATTTTGTGCAGTGGTTGATGAACACCAAGAGGAATAAGAATAACATTGCCAAACGTCATGATGAATTTGAGAGACATGCTGAAGGGACCTTTACCAGTGATGTAAGTTCTTATCTGGAAGGCCAAGCTGCCAAGGAATTCATTGCTTGGCTGGTGAAAGGCCGAGGAAGGCGAGATTTCCCAGAAGAAGTCACCATTGTTGAAGAACTCCGCCGCAGACACGCCGATGGCTCTTTCTCTGATGAGATGAACACAGTTCTCGATAATCTTGCCACTCGAGACTTTATAAACTGGTTGCTTCAGACAAAAATTACTGACAGGAAG
>Neo_asia
ATGAAAAGCATTTACTTTGTGGCTGGATTGCTTGTAATGCTGGTCCAAGGCAGCTGGCAACGTTCCCTTCAGGACACAGAGGAGAAATCCAGATCATTCCCAGCTCCCCAGACCGACCCGCTCAATGATCCAGATCAGATGAATGAAGACAAGCGCCACTCACAGGGCACGTTCACCAGTGACTACAGCAAGTATCTGGACTCCAGGCGCGCCCAGGATTTTGTGCAGTGGTTGATGAACACCAAGAGGAATAAGAATAACATTGCCAAACGTCATGATGAATTTGAGAGACATGCTGAAGGAACCTTTACCAGTGATGTAAGTTCTTATCTGGAAGGCCAAGCTGCCAAGGAATTCATTGCTTGGCTGGTGAAAGGCCGAGGAAGGCGAGATTTCCCAGAAGAAGTCACCATTGTTGAAGAACTCCGCCGCAGACACGCTGATGGCTCTTTCTCTGATGAGATGAACACAGTTCTCGATAGTCTTGCCACTCGAGACTTTATAAACTGGTTGCTTCAGACAAAAGTTACTGACAGGAAG
>Orc_orca
ATGAAAAGCATTTACTTTGTGGCTGGATTGCTTGTAATGCTGGTCCAAGGCAGCTGGCAACGTTCCCTTCAGGACACAGAGGAGAAATCCAGATCATTCCCAGCTCCCCAGACCGACCCGCTCAATGACCCAGATCAGATGAGTGAAGACAAGCGCCACTCGCAGGGCACGTTCACCAGTGACTACAGCAAGTATCTGGACTCCAGGCGCGCCCAGGATTTTGTGCAGTGGTTGATGAACACCAAGCGGAATAAGAATAACATTGCCAAACGTCACGATGAATTTGAGAGACATGCTGAAGGGACCTTTACCAGTGATGTAAGTTCTTATCTGGAAGGCCAAGCCGCCAAGGAATTCATTGCTTGGCTGGTGAAAGGCCGAGGAAGGCGAGATTTCCCAGAAGAAGTCACCATTGTTGAAGAACTCCGCCGCAGACACGCCGATGGCTCTTTCTCTGATGAGATGAACACAGTTCTCGATAATCTTGCCACTCGAGACTTTATAAACTGGTTGCTTCAGACAAAAATTACTGACAGGAAG
>Pho_sinu
ATGAAAAGCATTTACTTTGTGGCTGGATTGCTTGTAATGCTGGTCCAAGGCAGCTGGCAGCGTTCCCTTCAGGACACAGAGGAGAAATCCAGATCATTCCCAGCTCCCCAGACCGACCCGCTCAATGATCCAGATCAGATGAATGAAGACAAGCGCCACTCACAGGGCACGTTCACCAGTGACTACAGCAAGTATCTGGACTCCAGGCGCGCCCAGGATTTTGTGCAGTGGTTGATGAACACCAAGAGGAATAAGAATAACATTGCCAAACGTCATGATGAATTTGAGAGACATGCTGAAGGAACCTTTACCAGTGATGTAAGTTCTTATCTGGAAGGCCAAGCTGCCAAGGAATTCATTGCTTGGCTGGTGAAAGGCCGAGGAAGGCGAGATTTCCCAGAAGAAGTCACCATTGTTGAAGAACTCCGCCGCAGACATGCTGATGGCTCTTTCTCTGATGAGATGAACACAGTTCTCGATAATCTTGCCACTCGAGACTTTATAAACTGGTTGCTTCAGACAAAAGTTACTGACAGGAAG
>Phy_cato
ATGAAAAACATTTACTTTGTGGCTGGATTGCTTGTAATGCTGGTCCAAGGCAGCTGGCAACGTTCCCTTCAGGACACAGAGGAGAAATCCAGATCATTCCCAGCTCCCCAGACCGACCCGCTCAATGATCCAGATCAGATGAATGAAGACAAGCGCCACTCGCAGGGCACGTTCACCAGTGACTACAGCAAGTATCTGGACTCCAGGCGTGCCCAGGATTTTGTGCAGTGGTTGATGAACACCAAGAGGAATAAGAATAACATTGCCAAACGTCATGATGAATTTGAGAGGCATGCTGAAGGGACCTTTACCAGTGATGTAAGTTCTTATCTGGAAGGTCAAGCTGCCAAGGAATTCATTGCTTGGTTGGTGAAAGGCCGAGGAAGGCGAGATTTCCCAGAAGTCACCATTGTTGAAGAACTCCGCCGCAGACACGCCGATGGCTCATTCTCTGATGAGATGAACACAGTTCTCGATAGTCTTGCCACTCGAGACTTTATAAACTGGCTGCTTCAGACAAAAATTACTGACAGGAAG
>Tur_trun
ATGAAAAGCATTTACTTTGTGGCTGGATTGCTTGTAATGCTGGTCCAAGGCAGCTGGCAACGTTCCCTTCAGGACACAGAGGAGAAATCCAGATCATTCCCAGCTCCCCAGACCGACCCGCTCAATGACCCAGATCAGATGAGTGAAGACAAGCGCCACTCGCAGGGCACGTTCACCAGTGACTACAGCAAGTATCTGGACTCCAGGCGCGCCCAGGATTTTGTGCAGTGGTTGATGAACACCAAGAGGAATAAGAATAACATTGCCAAACGTCACGATGAATTTGAGAGACATGCTGAAGGGACCTTTACCAGTGATGTAAGTTCTTATCTGGAAGGCCAAGCCGCCAAGGAATTCATTGCTTGGCTGGTGAAAGGCCGAGGAAGGCGAGATTTCCCAGAAGAAGTCACCATTGTTGAAGAACTCCGCCGCAGACACGCCGATGGCTCTTTCTCTGATGAGATGAACACAGTTCTCGATAATCTTGCCACTCGAGACTTTATAAACTGGTTGCTTCAGACAAAAATTACTGACAGGAAG
>Bis_biso
ATGAAAAGCCTTTACTTTGTGGCTGGATTGTTTGTAATGCTGGTACAAGGCAGCTGGCAACGTTCCCTTCAGAACACAGAGGAGAAATCCAGTTCATTCCCAGCTCCCCAGACCGACCCGCTCGGCGATCCAGATCAGATCAATGAAGATAAGCGCCACTCACAGGGCACATTCACCAGTGACTACAGCAAGTACCTGGACTCCAGGCGTGCCCAGGACTTCGTGCAGTGGTTGATGAATACCAAGAGAAACAAGAATAACATTGCCAAACGTCATGATGAATTTGAGAGACATGCTGAAGGGACCTTTACCAGTGATGTAAGTTCTTATTTGGAAGGCCAAGCTGCCAAGGAATTCATTGCTTGGCTGGTGAAAGGCCGAGGAAGGCGAGATTTCCCAGAAGAAGTCAACATCGTTGAAGAACTCCGCCGCAGACACGCTGATGGCTCTTTCTCTGATGAGATGAACACTGTTCTCGATAGTCTTGCCACCCGAGACTTTATAAACTGGTTGCTTCAGACGAAAATTACTGACAGGAAG
>Bos_indi
ATGAAAAGCCTTTACTTTGTGGCTGGATTGTTTGTAATGCTGGTACAAGGCAGCTGGCAACGTTCCCTTCAGAACACAGAGGAGAAATCCAGTTCATTCCCAGCTCCCCAGACCGACCCGCTCGGCGATCCAGATCAGATCAATGAAGATAAGCGCCACTCGCAGGGCACATTCACCAGTGACTACAGCAAGTACCTGGACTCCAGGCGTGCCCAGGACTTCGTGCAGTGGTTGATGAATACCAAGAGAAACAAGAATAACATTGCCAAACGTCATGATGAATTTGAGAGACATGCTGAAGGGACCTTTACCAGTGATGTAAGTTCTTATTTGGAAGGCCAAGCTGCCAAGGAATTCATTGCTTGGCTGGTGAAAGGCCGAGGAAGGCGAGATTTCCCAGAAGAAGTCAACATCGTTGAAGAACTCCGCCGCAGACACGCTGATGGCTCTTTCTCTGATGAGATGAACACTGTTCTCGATAGTCTTGCCACCCGAGACTTTATAAACTGGTTGCTTCAGACGAAAATTACTGACAGGAAG
>Bos_mutu
ATGAAAAGCCTTTACTTTGTGGCTGGATTGTTTGTAATGCTGGTACAAGGCAGCTGGCAACGTTCCCTTCAGAACACAGAGGAGAAATCCAGTTCATTCCCAGCTCCCCAGACCAACCCGCTCGGCGATCCAGATCAGATCAATGAAGATAAGCGCCACTCGCAGGGCACATTCACCAGTGACTACAGCAAGTACCTGGACTCCAGGCGTGCCCAGGACTTCGTGCAGTGGTTGATGAATACCAAGAGAAACAAGAATAACATTGCCAAACGTCATGATGAATTTGAGAGACATGCTGAAGGGACCTTTACCAGTGATGTAAGTTCTTATTTGGAAGGCCAAGCTGCCAAGGAATTCATTGCTTGGCTGGTGAAAGGCCGAGGAAGGCGAGATTTCCCAGAAGAAGTCAACATCGTTGAAGAACTCCGCCGCAGACACGCTGATGGCTCTTTCTCTGATGAGATGAACACTGTTCTCGATAGTCTTGCCACCAGAGACTTTATAAACTGGTTGCTTCAGACGAAAATTACTGACAGGAAG
>Bos_taur
ATGAAAAGCCTTTACTTTGTGGCTGGATTGTTTGTAATGCTGGTACAAGGCAGCTGGCAACGTTCCCTTCAGAACACAGAGGAGAAATCCAGTTCATTCCCAGCTCCCCAGACCGACCCGCTCGGCGATCCAGATCAGATCAATGAAGATAAGCGCCACTCGCAGGGCACATTCACCAGTGACTACAGCAAGTACCTGGACTCCAGGCGTGCCCAGGACTTCGTGCAGTGGTTGATGAATACCAAGAGAAACAAGAATAACATTGCCAAACGTCATGATGAATTTGAGAGACATGCTGAAGGGACCTTTACCAGTGATGTAAGTTCTTATTTGGAAGGCCAAGCTGCCAAGGAATTCATTGCTTGGCTGGTGAAAGGCCGAGGAAGGCGAGATTTCCCAGAAGAAGTCAACATCGTTGAAGAACTCCGCCGCAGACACGCCGATGGCTCTTTCTCTGATGAGATGAACACTGTTCTCGATAGTCTTGCCACCCGAGACTTTATAAACTGGTTGCTTCAGACGAAAATTACTGACAGGAAG
>Bub_buba
ATGAAAAGCCTTTACTTTGTGGCTGGATTGTTTGTAATGCTGGTCCAAGGCAGCTGGCAACGTCCCCTTCAGAACACAGAGGAGAAATCCAGTTCATTCCCAGCTCCCCAGACTGACCCGCTCGGCGATCCAGATCAGATCAATGAAGACAAGCGCCACTCGCAGGGCACATTCACCAGTGACTACAGCAAGTACCTGGACTCCAGGCGTGCCCAGGATTTTGTGCAGTGGTTGATGAATACCAAGAGAAACAAGAATAACATTGCCAAACGTCATGATGAATTTGAGAGACATGCTGAAGGGACCTTTACCAGTGATGTAAGTTCTTATTTGGAAGGCCAAGCTGCCAAGGAATTCATTGCTTGGCTGGTGAAAGGCCGAGGAAGGCGAGATTTCCCAGAAGAAGTCAACATCGTTGAAGAACTCCGCCGCAGACACGCTGATGGCTCTTTCTCTGATGAGATGAACACCATTCTCGATAGTCTTGCCACCCGAGACTTTATAAACTGGTTGCTTCAGACGAAAATTACTGACAGGAAG
>Cam_bact
ATGAAAAGCATTTACTTTGTGGCTGGATTGTTTGTAATGCTGGTGCAAGGCAGCTGGCAACGTTCCCTTCAGGACACAGAGGAGAAATCCAGATCATTCCCGGCTCCCCAGACTGATACACTCAATGATTTGGATCTGATGAATGAAGACAAGCGCCATTCACAGGGCACATTCACCAGTGACTACAGCAAGTATCTGGACTCCAGGCGTGCCCAGGATTTTGTGCAGTGGTTGATGAACACCAAGAGGAACAAGAATAACATTGCCAAACGTCATGATGAATTTGAGAGACATGCTGAAGGGACCTTTACCAGTGATGTAAGTTCTTATTTGGAAGGCCAAGCTGCCAAGGAATTCATTGCTTGGCTGGTGAAAGGCCGAGGAAGGCGAGATTTCCCAGAAGAAGTCACCATCGTTGAAGAACTCCGACGCAGACATGCTGATGGCTCTTTCTCTGATGAGATGAACACGATTCTCGATAATCTTGCCACCCAGGACTTTATAAACTGGTTGCTTCAGACCAAAATTACTGACAGGAAG
>Cam_drom
ATGAAAAGCATTTACTTTGTGGCTGGATTGTTTGTAATGCTGGTGCAAGGCAGCTGGCAACGTTCCCTTCAGGACACAGAGGAGAAATCCAGATCATTCCCGGCTCCCCAGACTGATACACTCAATGATTTGGATCTGATGAATGAAGACAAGCGCCATTCACAGGGCACATTCACCAGTGACTACAGCAAGTATCTGGACTCCAGGCGTGCCCAGGATTTTGTGCAGTGGTTGATGAACACCAAGAGGAACAAGAATAACATTGCCAAACGTCATGATGAATTTGAGAGACATGCTGAAGGGACCTTTACCAGTGATGTAAGTTCTTATTTGGAAGGCCAAGCTGCCAAGGAATTCATTGCTTGGCTGGTGAAAGGCCGAGGAAGGCGAGATTTCCCAGAAGAAGTCACCATCGTTGAAGAACTCCGACGCAGACATGCTGATGGCTCTTTCTCTGATGAGATGAACACGATTCTCGATAATCTTGCCACCCAGGACTTTATAAACTGGTTGCTTCAGACCAAAATTACTGACAGGAAG
>Cam_feru
ATGAAAAGCATTTACTTTGTGGCTGGATTGTTTGTAATGCTGGTGCAAGGCAGCTGGCAACGTTCCCTTCAGGACACAGAGGAGAAATCCAGATCATTCCCGGCTCCCCAGACTGATACACTCAATGATTTGGATCTGATGAATGAAGACAAGCGCCATTCACAGGGCACATTCACCAGTGACTACAGCAAGTATCTGGACTCCAGGCGTGCCCAGGATTTTGTGCAGTGGTTGATGAACACCAAGAGGAACAAGAATAACATTGCCAAACGTCATGATGAATTTGAGAGACATGCTGAAGGGACCTTTACCAGTGATGTAAGTTCTTATTTGGAAGGCCAAGCTGCCAAGGAATTCATTGCTTGGCTGGTGAAAGGCCGAGGAAGGCGAGATTTCCCAGAAGAAGTCACCATCGTTGAAGAACTCCGACGCAGACATGCTGATGGCTCTTTCTCTGATGAGATGAACACGATTCTCGATAATCTTGCCACCCAGGACTTTATAAACTGGTTGCTTCAGACCAAAATTACTGACAGGAAG
>Cap_hirc
ATGAAAAGCCTTTACTTTGTGGCTGGATTGCTTGTAATGCTGGCACAAGGCAGCTGGCAACGTTCCCTTCAGAACACAGAGGAGAAATCCAGTTCATTCCCAGCTCCCCAGACCGACCCACTAGGCGATCCGGATCAGATGAGTGAAGACAAGCGCCACTCACAGGGCACATTCACCAGTGACTACAGCAAGTACCTGGACTCCAGGCGTGCCCAGGATTTCGTGCAGTGGCTGATGAATACCAAGAGAAACAAGAATAACATTGCCAAACGTCATGATGAATTTGAGAGACATGCTGAAGGGACCTTTACCAGTGATGTAAGTTCTTATTTGGAAGGCCAAGCTGCCAAGGAATTCATTGCTTGGCTGGTGAAAGGCCGAGGAAGGCGAGATTTCCCAGAAGAAGTCAACATCGTTGAAGAACTCCGCCGCAGACACGCGGATGGCTCTTTCTCTGATGAGATGAACACCGTTCTCGATAGTCTTGCTACCCGAGACTTTATAAACTGGTTGCTTCAGACGAAAATTACTGACAGGAAG
>Cat_wagn
ATGAAAACCATTTACTTTGTGGCTGGATTGTTTGTAATGCTGGTACAAGGTAGCTGGCAACGTTCCCTTCAGAACACAGAGGAGAAATCCAGATCATTCCCAGCTCCCCAGTCCGACCCTCTCGGTGATCCGGATCAGATGACTGAAGACAAGCGCCACTCACAGGGCACGTTCACCAGTGACTACAGCAAGTATCTGGACTCCAGGCGTGCCCAGGATTTTGTGCAGTGGCTGATGAACACCAAGAGGAACAAGAATAACATTGCCAAACGTCACGATGAATTTGAGAGACATGCTGAAGGGACCTTTACCAGTGATGTAAGTTCTTATTTGGAAGGCCAAGCTGCCAAGGAATTCATTGCTTGGCTGGTGAAAGGCCGAGGAAGGCGAGAGTTCCCAGAGGAAGTTACCTTTGTCGAAGAACTCCGCCGCAGACACGCTGATGGCTCCTTCTCAGATGAAATGAACACTGTTCTCGATAATCTTGCCACCCGAGACTTTATAAATTGGCTGCTTCACACCAAAATTACTGACAGGAAG
>Cer_hang
ATGAAAAGCCTTTACTTTGTGGCTGGATTGTTTGTGATGCTGGTACAAGGCAGCTGGCAACGTTCCCTTCAGGACACAGAGGAGAAATCCAGTTCATTCCCAGCTCCCCAGACCGACTCGCTCAGCGATCCAGATCAGATCAATGAAGACAAGCGCCACTCGCAGGGCACATTCACCAGTGACTATAGCAAGTACCTGGACTCCAGGCGTGCCCAGGATTTTGTGCAGTGGTTGATGAATACCAAGAGAAACAAGAATAACATTGCCAAACGTCATGATGAATTTGAGAGACATGCTGAAGGGACCTTTACCAGTGATGTAAGTTCTTATTTGGAAGGCCAAGCTGCCAAGGAATTCATTGCTTGGCTGGTGAAAGGCCGAGGAAGGCGAGACTTCCCAGAAGAAGTCAGCCTCGTTGAAGAACTCCGCCGCAGACACGCAGACGGCTCTTTCTCTGATGAGATGAGCACCGTTCTCGATAGTCTTGCCACCCGAGACTTTATAAACTGGTTGCTTCAGACGAAAATTACTGACAGGAAA
>Mos_mosc
ATGAAAAGCCTTTACTTTGTGGCTGGATTGTTTGTAATGCTGGTACAAGGCAGCTGGCAACATTCCCTTCAGAACACAGAAGAGAAATCCAGTTCATTCCCAGCTCCCCAGACCGACCCGCTCAGCGATCCAGATCAGATCAATGAAGACAAGCGCCACTCGCAGGGCACATTCACCAGTGACTACAGCAAGTACCTGGACTCCAGGCGTGCCCAGGATTTCGTGCATTGGTTGATGAATACCAAGAGAAACAAGAATAACATTGCCAAACGTCATGATGAATTTGAGAGACACGCTGAAGGGACCTTTACCAGTGATGTAAGTTCTTATTTGGAAGGCCAGGCTGCCAAGGAATTCATTGCTTGGCTGGTGAAAGGCCGAGGAAGGCGAGATTTCCCAGAAGAAGTCAGCCTTGTTGAAGAACTCCGCCGTAGACACGCCGATGGCTCTTTCTCTGAGGAGATGAACACCGTTCTTGATAGTCTTGCCACCCGAGACTTTATAAACTGGTTGCTTCAGACGAAAATTACTGACAGGAAG
>Odo_virg
ATGAAAAGCCTTTACTTTGTGGCTGGATTGTTTGTGATGCTGGTACAAGGCAGCTGGCAACGTTCCCTTCAGGACACAGAGGAGAAATCCAGTTCATTTCCAGCTCCCCAGACCGGCTCGCTCAGCGATCCAGATCAGATCAATGAAGACAAGCGCCACTCGCAGGGCACATTCACCAGTGACTATAGCAAGTACCTGGACTCCAGGCGTGCCCAGGATTTCGTGCAGTGGTTGATGAATACCAAGAGAAACAAGAATAACATTGCCAAACGTCATGATGAATTTGAGAGACATGCTGAAGGGACCTTTACCAGTGATGTAAGTTCTTATTTGGAAGGCCAAGCTGCCAAGGAATTCATTGCTTGGCTGGTGAAAGGCCGAGGAAGGCGAGACTTCCCAGAAGAAGTCAACATCGTTGAAGAGCTCCGCCGCAGACACGCAGATGGCTCTTTCTCGGATGAGATGAACACCGTTCTCGATAGTCTTGCCACCCGAGACTTCATAAACTGGTTGCTTCAGACGAAAATTACTGACAGGAAA
>Ovi_arie
ATGAAAAGCCTTTACTTTGTGGCTGGATTGCTTGTAATGCTGGCACAAGGCAGCTGGCAACATTCCCTTCAGAACACAGAGGAGAAATCCAGTTCATTCCCAGCTCCCCAGACCGACCCGCTCGGCGATCCGGATCAGATCAGTGAAGACAAGCGCCACTCACAGGGCACATTCACCAGTGACTACAGCAAGTACCTGGACTCCAGGCGTGCCCAGGATTTCGTGCAGTGGCTGATGAATACCAAGAGAAACAAGAATAACATTGCCAAACGTCATGATGAATTTGAGAGACATGCTGAAGGGACCTTTACCAGTGATGTAAGTTCTTATTTGGAAGGCCAAGCTGCCAAGGAATTCATTGCTTGGCTGGTGAAAGGCCGAGGAAGGCGAGATTTCCCGGAAGAAGTCAACATCGTTGAAGAACTCCGCCGCAGACACGCCGATGGCTCTTTCTCTGATGAGATGAATACCGTTCTCGATAGTCTTGCTACCCGAGACTTTATAAACTGGTTGCTTCAGACGAAAATTACTGACAGGAAG
>Sus_scro
ATGAAAACCATTTACTTTGTGGCTGGATTGTTTGTAATGCTGGTACAAGGCAGCTGGCAACGTTCCCTTCAGAATACAGAGGAGAAATCCAGATCATTCCCAGCTCCCCAGACGGACCCTCTCGATGATCCAGATCAGATGACTGAAGACAAGCGCCACTCACAGGGCACGTTTACCAGTGACTACAGCAAGTATCTGGACTCCAGGCGTGCCCAGGATTTTGTGCAGTGGCTGATGAACACCAAGAGGAACAAGAATAACATTGCCAAACGTCACGATGAATTTGAGAGACATGCTGAAGGGACCTTTACCAGTGATGTAAGTTCTTATTTGGAAGGCCAAGCTGCCAAGGAATTCATTGCTTGGCTGGTGAAAGGCCGAGGAAGGCGAGATTTCCCAGAGGAAGTTACCATTGTCGAAGAACTCCGCCGCAGACACGCTGATGGCTCCTTCTCAGATGAAATGAACACTGTTCTCGATAATCTTGCCACCCGAGACTTTATAAATTGGCTCCTTCACACCAAAATTACTGACAGTCTC
>Vic_paco
ATGAAAAGCATTTACTTTGTGGCTGGATTGTTTGTAATGCTGGTGCAAGGCAGCTGGCAACGTTCCCTTCAGGACACAGAGGAGAAATCCAGATCATTCCCGGCTCCCCAGACTGATCCACTCAATGATTCGGATCTGATGAATGAAGACAAGCGCCATTCGCAGGGCACGTTCACCAGTGACTACAGCAAGTATCTGGACTCCAGGCGTGCCCAGGATTTTGTGCAGTGGTTGATGAACACCAAGAGGAACAAGAATAACATTGCCAAACGTCATGATGAATTTGAGAGACATGCTGAAGGGACCTTTACCAGTGATGTAAGTTCTTATTTGGAAGGCCAAGCTGCCAAGGAATTCATTGCTTGGCTGGTGAAAGGCCGAGGAAGGCGAGATTTCCCAGAAGAAGTCACCATTGTTGAAGAACTCCGACGCAGACATGCTGATGGCTCTTTCTCTGATGAGATGAACACGCTTCTCGATAATCTTGCCACCCAGGACTTTATAAACTGGTTGCTTCAGACCAAAATTACTGACAGGAAG
>Aci_juba
ATGAAAAGCATTTACTTTGTGGCCGGATTGTTTGTAATGCTGGTACAAGGCAGCTGGCAACGTTCCCTTCAAGACACAGAGGAGAAATCCAGATCATTCCCAGCTCCTCAGACAGACCCGCTCAATGATCCGGATCAGATGATTGAGGACAAACGCCATTCTCAAGGCACATTCACCAGTGACTATAGCAAGTATCTGGATTCCAGGCGTGCGCAGGATTTCGTGCAGTGGTTGATGAACACCAAGAGGAACAAGAATAACATTGCCAAACGTCATGATGAATTTGAGAGACATGCTGAAGGGACCTTTACCAGTGATGTAAGTTCTTATTTGGAAGGCCAAGCTGCCAAGGAATTCATTGCTTGGCTGGTGAAAGGCCGGGGAAGGCGAGATTTCCCAGAAGAAGTCACCATTGTTGAAGAATTACGCCGCAGACACGCCGACGGCTCTTTCTCTGATGAGATGAACACAGTTCTTGACAATCTTGCCACCAGGGACTTTATCAACTGGCTGCTTCAGACCAAAATTACTGAGAGGAAG
>Ail_mela
ATGAAAAGCATTTACTTTGTGGCTGGATTGTTTGTAATGCTGGTACAAGGCAGCTGGCAACGTTCCCTTCAAGACACAGAGGAGAAATCCAGATCGCTCCCAGCTCCGCAGACAGACCCGCTCAATGATCCGGATCAGATGAACGAAGACAAGCGCCATTCTCAGGGCACATTCACCAGTGACTACAGCAAGTACCTGGACTCCAGGCGTGCCCAGGATTTTGTGCAGTGGTTGATGAGCACCAAGAGGAACAAGAATAACATTGCCAAACGTCATGATGAATTTGAGAGACATGCTGAAGGGACCTTTACCAGTGATGTAAGTTCTTATTTGGAAGGCCAAGCTGCCAAGGAATTCATTGCTTGGCTGGTGAAAGGCCGGGGAAGGCGAGACTTCCCAGAGGAAGTCGCCATTGTTGAAGAATTACGCCGCAGACACGCCGACGGCTCTTTCTCTGATGAGATGAACACAGTTCTCGATGATCTTGCCACCCGGGACTTTATAAACTGGCTGCTTCAGACCAAAATTACTGAGAGGAAG
>Cal_ursi
ATGAAAAGCATTTACTTTGTGGCCGGATTGTTTGTAATGCTGGTACAAGGTAGCTGGCAACGCTCCCTTCAAGACACAGAGGAGAAATCCAGATCATTCCCAGCTCCCCAGACAGACCCGCTCAATGATCCAGATCAGATGAATGAAGACAAGCGCCATTCTCAGGGCACGTTCACCAGTGACTACAGCAAGTATCTGGACTCCAGGCGTGCTCAGGATTTCGTGCAGTGGTTGATGAGCACCAAGAGGAACAAGAATAACATTGCCAAACGTCATGATGAATTTGAGAGACATGCTGAAGGGACCTTTACCAGTGATGTAAGTTCTTATTTGGAAGGCCAAGCTGCCAAGGAATTCATTGCTTGGCTGGTGAAAGGCCGGGGAAGGCGAGAGTTCCCGGAAGAAGTCGCCATTGTTGAAGAATTACGCCGCCGACACGCCGACGGCTCTTTTTCTGATGAGATGAACACAGTTCTTGATAATCTTGCCACCCGGGACTTTATAAACTGGCTGCTTCAGACCAAAATTACCGAGAGGAAG
>Can_lupu
ATGAAAAGCATTTACTTTGTGGCTGGATTGTTTGTAATGCTGGTACAAGGCAGCTGGCAACGTTCTCTTCAAGACACAGAGGAGAAATCCAGATCATTCTCAGCTCCTCAGACAGAGCCGCTCAATGATCTGGATCAGATGAATGAAGACAAGCGTCATTCTCAGGGTACATTCACCAGTGACTACAGCAAGTATCTGGACTCCAGGCGTGCCCAGGATTTCGTGCAGTGGTTGATGAACACCAAGAGGAACAAGAATAACATTGCCAAACGTCATGATGAATTTGAGAGACATGCTGAAGGGACCTTTACCAGTGATGTAAGTTCTTATTTGGAAGGCCAAGCTGCCAAGGAATTCATTGCTTGGCTGGTGAAAGGCCGGGGAAGGCGAGATTTCCCAGAAGAAGTTGCCATTGTTGAAGAATTCCGTCGCAGACACGCCGACGGTTCCTTCTCTGATGAGATGAACACAGTTCTTGATACTCTTGCCACCCGGGACTTTATAAACTGGCTGCTTCAGACCAAAATTACTGACAGGAAG
>Enh_lutr
ATGAAAAGCATTTACTTTGTGGCTGGATTGTTTGTAATGCTGGTACAAGGCAGCTGGCAACGTTCCCTTCAAGACACAGAGGAGAAATCCAGATCATTCCCAGCTCCTCAGACAGACCCGCTCAATGATCCAGATCAGATGAGTGAAGACAAGCGCCATTCCCAGGGCACATTCACCAGTGACTACAGCAAGTATCTGGACTCCAGGCGTGCCCAAGATTTCGTGCAGTGGTTGATGAGCACCAAGAGAAACAAGAATAACATTGCCAAACGTCATGATGAATTTGAGAGACATGCTGAAGGGACCTTTACCAGTGATGTAAGTTCTTATTTGGAAGGCCAAGCTGCCAAGGAATTCATTGCTTGGCTGGTGAAAGGCCGGGGAAGGCGAGATTTCCCAGAAGAAGTCGCCATTGTTGAAGAATTACGCCGCAGACATGCCGACGGCTCATTCTCTGATGAGATGAACACGGTTCTTGATGATCTTGCCACCCGGGACTTTATAAACTGGCTGCTTCAGACCAAAATCACTGAGAGGAAG
>Eum_juba
ATGAAAAGCATTTACTTTGTGGCCGGATTGTTTGTAATGCTGGTACAAGGTAGCTGGCAACGCTCCCTTCAAGACACAGAGGAGAAATCCAGATCATTCCCAGCTCCCCAGACAGACCCACTCAATGATCCAGATCAGATGAATGAAGACAAGCGCCATTCTCAGGGCACGTTCACCAGTGACTACAGCAAGTATCTGGACTCCAGGCGTGCTCAGGATTTCGTGCAGTGGTTGATGAGCACCAAGAGGAACAAGAATAACATTGCCAAACGTCATGATGAATTTGAGAGACATGCTGAAGGGACCTTTACCAGTGATGTAAGTTCTTATTTGGAAGGCCAAGCTGCCAAGGAATTCATTGCTTGGCTGGTGAAAGGCCGGGGAAGGCGAGAGTTCCCGGAAGAAGTCGCCATTGTTGAAGAATTACGCCGCCGACACGCCGACGGCTCTTTTTCTGATGAGATGAACACAGTTCTTGATAATCTTGCCACCCGGGACTTTATAAACTGGCTGCTTCAGACCAAAATTACCGAGAGGAAG
>Fel_catu
ATGAAAAGCATTTACTTTGTGGCCGGATTGTTTGTAATGCTGGTACAAGGCAGCTGGCAACGTTCCCTTCAAGACACAGAGGAGAAATCCAGATCATTCCCAGCTCCTCAGACAGACCCGCTCAATGATCCGGATCAGATGATTGAGGACAAACGCCATTCTCAAGGCACATTCACCAGTGACTATAGCAAGTATCTGGATTCCAGGCGTGCGCAGGATTTCGTGCAGTGGTTGATGAACACCAAGAGGAACAAGAATAACATTGCCAAACGTCATGATGAATTTGAGAGACATGCTGAAGGGACCTTTACCAGTGATGTAAGTTCTTATTTGGAAGGCCAAGCTGCCAAGGAATTCATTGCTTGGCTGGTGAAAGGCCGGGGAAGGCGAGATTTCCCAGAAGAAGTCACCATTGTTGAAGAATTACGCCGCAGACACGCCGACGGCTCTTTCTCCGATGAGATGAACACAGTTCTTGACAATCTTGCCACCCGGGACTTTATAAACTGGCTGCTTCAGACCAAAATTACTGAGAGGAAG
>Hal_gryp
ATGAAAAGCATTTACTTTGTGGCCGGATTGTTTGTAATGCTGGTACAAGGTAGCTGGCAACGTTCCCTTCAAGACACAGAGGAGAAATCCAGATCATTCCCAGCTCCTCAGACAGACCCGCTCAATGATCCGGATCAGATGAATGAAGACAAGCGCCATTCTCAGGGCACATTCACCAGTGACTACAGCAAGTATCTGGACTCCAGGCGTGCTCAGGATTTCGTGCAGTGGTTGATGAGCACCAAGAGGAACAAGAATAACATTGCCAAACGTCATGATGAATTTGAGAGACATGCTGAAGGGACCTTTACCAGTGATGTAAGTTCTTATTTGGAAGGCCAAGCTGCCAAGGAATTCATTGCTTGGCTGGTGAAAGGCCGGGGAAGGCGAGATTTCCCGGAAGAAGTCGCCATTGTTGAAGAATTACGCCGCCGACACGCCGACGGCTCTTTTTCTGATGAGATGAACACAGTTCTTGATGATCTTGCCACCCGCGACTTTATCAACTGGCTGCTTCAGACCAAAATTACCGAGAGGAAG
>Lep_wedd
ATGAAAAGCATTTACTTTGTGGCCGGATTGTTTGTTATGCTGGTACAAGGGAGCTGGCAACGTTCCCTTCAAGACACAGAGGAGAAATCCAGATCATTCCCAGCTCCTCAGACAGACCTGCTCAATGATCCGGATCAGATGAATGAAGACAAGCGCCATTCTCAGGGCACATTCACCAGTGACTACAGCAAGTATCTGGACTCCAGGCGTGCTCAGGATTTCGTGCAGTGGTTGATGAGCACCAAGAGGAACAAGAATAACATTGCCAAACGTCATGATGAATTTGAGAGACATGCTGAAGGGACCTTTACCAGTGATGTAAGTTCTTATTTGGAAGGCCAAGCTGCCAAGGAATTCATTGCTTGGCTGGTGAAAGGCCGGGGAAGGCGAGATTTCCCGGAAGAAGTCGCCATTGTTGAAGAATTACGCCGCCGACACGCCGACGGCTCTTTTTCTGATGAGATGAACACAGTTCTTGATGATCTTGCCACCCGGGACTTTATAAACTGGCTGCTTCAGACCAAAATTACGGAGAGGAAG
>Lon_cana
ATGAAAAGCATTTACTTTGTGGCTGGATTGTTTGTAATGCTGGTACAAAGCAGCTGGCAACGTTCCCTTCAAGACACAGAGGAGAAATCCAGATCATTCCCAGCTCCTCAGACAGACCCGCTCAATGATCCAGATCAGATGAGTGAAGACAAGCGCCATTCCCAGGGCACATTCACCAGTGACTACAGCAAGTATCTGGACTCCAGGCGTGCCCAAGATTTCGTGCAATGGTTGATGAGCACCAAGAGAAACAAGAATAACATTGCCAAACGTCATGATGAATTTGAGAGACATGCTGAAGGGACCTTTACCAGTGATGTAAGTTCTTATTTGGAAGGCCAAGCTGCCAAGGAATTCATTGCTTGGCTGGTGAAAGGCCGGGGAAGGCGAGATTTCCCAGAAGAAGTTGCCATTGTTGAAGAATTACGCCGCAGACACGCCGACGGCTCATTCTCTGATGAGATGAACACGGTTCTTGATGATCTTGCCACCCGGGACTTTATAAACTGGCTGCTTCAGACCAAAATCACTGAGAGGAAG
>Lyn_cana
ATGAAAAGCATTTACTTTGTGGCCGGATTGTTTGTAATGCTGGTACAAGGCAGCTGGCAACGTTCCCTTCAAGACACAGAGGAGAAATCCAGATCATTCCCAGCTCCTCAGACAGACCCGCTCAATGATCCGGATCAGATGATTGAGGACAAACGCCATTCTCAGGGCACATTCACCAGTGACTACAGCAAGTATCTGGATTCCAGGCGTGCGCAGGATTTCGTGCAGTGGTTGATGAACACCAAGAGGAACAAGAATAACATTGCCAAACGTCATGATGAATTTGAGAGACATGCTGAAGGGACCTTTACCAGTGATGTAAGTTCTTATTTGGAAGGCCAAGCTGCCAAGGAATTCATTGCTTGGCTGGTGAAAGGCCGGGGAAGGCGAGATTTCCCAGAAGAAGTCACCATTGTTGAAGAATTACGCCGCAGACACGCCGACGGCTCTTTCTCCGATGAGATGAACACAGTTCTTGACAATCTTGCCACCCGGGACTTTATAAACTGGCTGCTTCAGACCAAAATTACTGAGAGGAAG
>Mir_leon
ATGAAAAGCATTTACTTTGTGGCCGGATTGTTTGTTATGCTGGTACAAGGTAGCTGGCAACGTTCCCTTCAAGACACAGAGGAGAAATCCAGATCATTCCCAGCTCCTCAGACAGACCCACTCAATGATCCGGATCAGATGAATGAAGACAAGCGCCATTCTCAGGGCACATTCACCAGTGACTACAGCAAGTATCTGGACTCCAGGCGTGCTCAGGATTTCGTGCAGTGGTTGATGAGCACCAAGAGGAACAAGAATAACATTGCCAAACGTCATGATGAATTTGAGAGACATGCTGAAGGGACCTTTACCAGTGATGTAAGTTCTTATTTGGAAGGCCAAGCTGCCAAGGAATTCATTGCTTGGCTGGTGAAAGGCCGGGGAAGGCGAGATTTCCCGGAAGAAGTCGCCGTTGTTGAAGAATTACGCCGCCGACACGCCGATGGCTCTTTTTCTGATGAGATGAACACAGTTCTTGATGATCTTGCCACCCGGGACTTTATAAACTGGCTGCTTCAGACCAAAATTACGGAGAGGAAG
>Mus_ermi
ATGAAAAGCATTTACTTTGTGGCTGGATTGTTTGTAATGCTGGTACAAGGCAGCTGGCAACGTTCCCTTCACGACACAGAGGAGAAATCCAGATCATTCCCAGCTCCTCAGACAGACCCGCTCAGTGATCCAGATCAGATGAGTGAAGACAAGCGCCATTCCCAGGGCACATTCACCAGTGACTACAGCAAGTATCTGGACTCCAGGCGTGCCCAGGATTTTGTGCAGTGGTTGATGAGCACCAAGAGAAACAAGAATAACATTGCCAAACGTCATGATGAATTTGAGAGACATGCTGAAGGGACCTTTACCAGTGATGTAAGTTCTTATTTGGAAGGCCAAGCTGCCAAGGAATTCATTGCTTGGCTGGTGAAAGGCCGGGGAAGGCGAGATTTCCCAGAAGAAGTCGCCATTGTTGAAGAATTACGCCGCAGACACGCCGACGGCTCGTTCTCTGATGAGATGAACACGGTACTTGATGATCTTGCCACCCGGGACTTTATAAACTGGCTGCTTCAGACCAAAATCACTGAGAGGAAG
>Mus_puto
ATGAAAAGCATTTACTTTGTGGCTGGATTGTTTGTAATGCTGGTACAAGGCAGCTGGCAACTTTCCCTTCAAGACACAGAGGAGAAATCCAGATCATTCCCAGCTCCTCAGACAGACCTGCTCAGTGATCCAGATCAGATGAGTGAAGACAAGCGCCATTCCCAGGGCACATTCACCAGTGACTACAGCAAGTATCTGGACTCCAGGCGTGCCCAGGATTTTGTGCAGTGGTTGATGAGCACCAAGAGAAACAAGAATAACATTGCCAAACGTCATGATGAATTTGAGAGACATGCTGAAGGGACCTTTACCAGTGATGTAAGTTCTTATTTGGAAGGCCAAGCTGCCAAGGAATTCATTGCTTGGCTGGTGAAAGGCCGGGGAAGGCGAGATTTCCCAGAAGAAGTCGCCATTGTTGAAGAATTACGCCGCAGACATGCCGACGGCTCGTTCTCTGATGAGATGAACACGGTTCTTGATGATCTTGCCACCCGGGACTTTATAAACTGGCTGCTTCAGACCAAAATCACTGAGAGGAAG
>Neo_scha
ATGAAAAGCATTTACTTTGTGGCCGGATTGTTTGTTATGCTGGTACAAGGTAGCTGGCAACGTTCCCTTCAAGACACAGAGGAGAAATCCAGATCATTCCCAGCTCCTCAGACAGACCCGCTCAATGATCCAGATCAGATGAATGAAGACAAGCGCCATTCTCAGGGCACATTCACCAGTGACTACAGCAAGTATCTGGACTCCAGGCGTGCTCAGGATTTCGTGCAGTGGTTGATGAGCACCAAGAGGAACAAGAATAACATTGCCAAACGTCATGATGAATTTGAGAGACATGCTGAAGGGACCTTTACCAGTGATGTAAGTTCTTATTTGGAAGGCCAAGCTGCCAAGGAATTCATTGCTTGGCTGGTGAAAGGCCGGGGAAGGCGAGATTTCCCGGAAGAAGTCGCCATTGTTGAAGAATTACGCCGCCGACACGCCGACGGCTCTTTTTCTGATGAGATGAACACAGTTCTTGATGATCTTGCCACCCGGGACTTTATAAACTGGCTGCTTCAGACCAAAATTACGGAGAGGAAG
>Neo_vis
ATGAAAAGCATTTACTTTGTGGCTGGATTGTTTGTAATGCTGGTACAAGGCAGCTGGCAACGTTCCCTTCAAGAGACAGAGGAGAAATCCAGATCATTCCCAGCTCCTCAGACAGACCCGCTTAGTGATCCAGATCAGATGAGTGAAGACAAGCGCCATTCCCAGGGCACATTCACCAGTGACTACAGCAAGTATCTGGACTCCAGGCGTGCCCAGGATTTTGTGCAGTGGTTGATGAGCACCAAGAGAAACAAGAATAACATTGCCAAACGTCATGATGAATTTGAGAGACATGCTGAAGGGACCTTTACCAGTGATGTAAGTTCTTATTTGGAAGGCCAAGCTGCCAAGGAATTCATTGCTTGGCTGGTGAAAGGCCGGGGAAGGCGAGATTTCCCAGAAGAAGTCGCCATTGTTGAAGAATTACGCCGCAGACACGCCGACGGCTCGTTCTCCGATGAGATGAACACGATTCTTGATGATCTTGCCACCCGGGACTTTATAAACTGGCTGCTTCAGACCAAAATCACTGAGAGGAAG
>Odo_rosm
ATGAAAAGCATTTACTTTGTGGCCGGATTGTTTGTAATGCTGGTACAAGGTAGCTGGCAACGCTCCCTTCAAGACACAGAGGAGAAATCCAGATCATTCCCAGCTCCCCAGACAGACCCGCTCAATGATCCAGATCAGATGAATGAAGACAAGCGCCATTCTCAGGGCACATTCACCAGTGACTACAGCAAGTATCTGGACTCCAGGCGTGCTCAGGATTTCGTGCAGTGGTTGATGAGCACCAAGAGGAACAAGAATAACATTGCCAAACGTCATGATGAATTTGAGAGACATGCTGAAGGGACCTTTACCAGTGATGTAAGTTCTTATTTGGAAGGCCAAGCTGCCAAGGAATTCATTGCTTGGCTGGTGAAAGGCCGGGGAAGGCGAGATTTCCCGGAAGAAGTCGCCATTGTTGAAGAATTACGCCGCCGACACGCCGACGGCTCTTTTTCTGATGAGATGAACACAGTTCTTGATAATCTTGCCACCCGGGACTTTATAAACTGGCTGCTTCAGACCAAAATTACCGAGAGGAAG
>Pan_leo
ATGAAAAGCATTTACTTTGTGGCCGGATTGTTTGTAATGCTGGTACAAGGCAGCTGGCAACGTTCCCTTCAAGACACAGAGGAGAAATCCAGATCATTCCCAGCTCCTCAGACAGACCCGCTCAATGATCCGGATCAGATGATTGAGGACAAACGCCATTCTCAGGGCACATTCACCAGTGACTACAGCAAGTATCTGGATTCCAGGCGTGCGCAGGATTTCGTGCAGTGGTTGATGAACACCAAGAGGAACAAGAATAACATTGCCAAACGTCATGATGAATTTGAGAGACATGCTGAAGGGACCTTTACCAGTGATGTAAGTTCTTATTTGGAAGGCCAAGCTGCCAAGGAATTCATTGCTTGGCTGGTGAAAGGCCGGGGAAGGCGAGATTTCCCAGAAGAAGTCACCATTGTTGAAGAATTACGCCGCAGACACGCCGACGGCTCTTTCTCCGATGAGATGAACACAGTTCTTGACAATCTTGCCACCCGGGACTTTATAAACTGGCTGCTTCAGACCAAAATTACTGAGAGGAAA
>Pan_pard
ATGAAAAGCATTTACTTTGTGGCCGGATTGTTTGTAATGCTGGTACAAGGCAGCTGGCAACGTTCCCTTCAAGACACAGAGGAGAAATCCAGATCATTCCCAGCTCCTCAGACAGACCCGCTCAATGATCCGGATCAGATGATTGAGGACAAACGCCATTCTCAGGGCACATTCACCAGTGACTACAGCAAGTATCTGGATTCCAGGCGTGCGCAGGATTTCGTGCAGTGGTTGATGAACACCAAGAGGAACAAGAATAACATTGCCAAACGTCATGATGAATTTGAGAGACATGCTGAAGGGACCTTTACCAGTGATGTAAGTTCTTATTTGGAAGGCCAAGCTGCCAAGGAATTCATTGCTTGGCTGGTGAAAGGCCGGGGAAGGCGAGATTTCCCAGAAGAAGTCACCATTGTTGAAGAATTACGCCGCAGACACGCCGACGGCTCTTTCTCCGATGAGATGAACACAGTTCTTGACAATCTTGCCACCCGGGACTTTATAAACTGGCTGCTTCAGACCAAAATTACTGAGAGGAAA
>Pan_tigr
ATGAAAAGCATTTACTTTGTGGCCGGATTGTTTGTAATGCTGGTACAAGGCAGCTGGCAACGTTCCCTTCAAGACACAGAGGAGAAATCCAGATCATTCCCAGCTCCTCAGACAGACCCGCTCAATGATCCGGATCAGATGATTGAGGACAAACGCCATTCTCAGGGCACATTCACCAGTGACTACAGCAAGTATCTGGATTCCAGGCGTGCGCAGGATTTCGTGCAGTGGTTGATGAACACCAAGAGGAACAAGAATAACATTGCCAAACGTCATGATGAATTTGAGAGACATGCTGAAGGGACCTTTACCAGTGATGTAAGTTCTTATTTGGAAGGCCAAGCTGCCAAGGAATTCATTGCTTGGCTGGTGAAAGGCCGGGGAAGGCGAGATTTCCCAGAAGAAGTCACCATTGTTGAAGAATTACGCCGCAGACACGCCGACGGCTCTTTCTCCGATGAGATGAACACAGTTCTTGACAATCTTGCCACCCGGGACTTTATAAACTGGCTGCTTCAGACCAAAATTACTGAGAGGAAA
>Pho_vitu
ATGAAAAGCATTTACTTTGTGGCCGGATTGTTTGTAATGCTGGTACAAGGTAGCTGGCAACGTTCCCTTCAAGACACAGAGGAGAAATCCAGATCATTCCCAGCTCCTCAGACAGACCCGCTCAATGATCCGGATCAGATGAATGAAGACAAGCGCCATTCTCAGGGCACATTCACCAGTGACTACAGCAAGTATCTGGACTCCAGGCGTGCTCAGGATTTCGTGCAGTGGTTGATGAGCACCAAGAGGAACAAGAATAACATTGCCAAACGTCATGATGAATTTGAGAGACATGCTGAAGGGACCTTTACCAGTGATGTAAGTTCTTATTTGGAAGGCCAAGCTGCCAAGGAATTCATTGCTTGGCTGGTGAAAGGCCGGGGAAGGCGAGATTTCCCGGAAGAAGTCGCCATTGTTGAAGAATTACGCCGCCGACACGCCGACGGCTCTTTTTCTGATGAGATGAACACAGTTCTTGATGATCTTGCCACCCGCGACTTTATCAACTGGCTGCTTCAGACCAAAATTACCGAGAGGAAG
>Pum_conc
ATGAAAAGCATTTACTTTGTGGCCGGATTGTTTGTAATGCTGGTACAAGGCAGCTGGCAACGTTCCCTTCAAGACACAGAGGAGAAATCCAGATCATTCCCAGCTCCTCAGACAGACCCGCTCGATGATCCGGATCAGATGATTGAGGACAAACGCCATTCTCAAGGCACATTCACCAGTGACTATAGCAAGTATCTGGATTCCAGGCGTGCGCAGGATTTCGTGCAGTGGTTGATGAACACCAAGAGGAACAAGAATAACATTGCCAAACGTCATGATGAATTTGAGAGACATGCTGAAGGGACCTTTACCAGTGATGTAAGTTCTTATTTGGAAGGCCAAGCTGCCAAGGAATTCATTGCTTGGCTGGTGAAAGGCCGGGGAAGGCGAGATTTCCCAGAAGAAGTCACCATTGTTGAAGAATTACGCCGCAGACACGCCGACGGCTCTTTCTCTGATGAGATGAACACAGTTCTTGACAATCTTGCCACCAGGGACTTTATCAACTGGCTGCTTCAGACCAAAATTACTGAGAGGAAG
>Sur_suri
ATGAAAAGCATTTACTTTGTGGCTGGACTGTTTGTAATGCTGGTACAAGGCAGCTGGCAACGTTCCCTTCAAGACACAGAGGAGAAATCCAGATCATTCCCAGCTCCTCAGACAGACCCGCCCAACGATCCGGATCAGATGAATGAGGACAAACGCCATTCTCAGGGCACATTCACCAGCGACTACAGCAAGTATCTGGACTCCAGGCGCGCGCAGGACTTCGTGCAGTGGTTGATGAACACCAAGAGGAACAAGAATAACATTGCCAAACGTCATGATGAATTTGAGAGACATGCTGAAGGGACCTTTACCAGTGATGTAAGTTCTTATTTGGAAGGCCAAGCTGCCAAGGAATTCATTGCTTGGCTGGTGAAAGGCCGGGGAAGGCGAGATTTCCCAGAAGAAGTCACCATTGTTGAAGAATTACGCCGTAGACACGCCGACGGCTCTTTCTCTGATGAGATGAACACAGTTCTTGACAGTCTTGCCACCCGGGACTTTATAAACTGGCTGCTTCAGACCAAAATTACTGAGAGGAAG
>Urs_amer
ATGAAAAGCATTTACTTTGTGGCTGGATTGTTTGTAATGCTGGTACAAGGCAGCTGGCAACGTTCCCTTCAAGACACAGAGGAGAAATCCAGATCATTCCCAGCTCCTCAGACAGACCCGCTCAATGATCCGGATCAGATGAACGAAGACAAGCGCCATTCTCAGGGCACATTCACCAGTGACTACAGCAAGTATCTGGACTCCAGGCGTGCCCAGGATTTTGTGCAGTGGTTGATGAGCACCAAGAGGAACAAGAATAACATTGCCAAACGTCATGATGAATTTGAGAGACATGCTGAAGGGACCTTTACCAGTGATGTAAGTTCTTATTTGGAAGGCCAAGCTGCCAAGGAATTCATTGCTTGGCTGGTGAAAGGCCGGGGAAGGCGAGACTTCCCAGAGGAAGTCGCCATTGTCGAAGAATTACGCCGCAGACACGCCGACGGCTCTTTCTCTGATGAGATGAACACAGTTCTCGATGATCTTGCCACCCGGGACTTTATAAACTGGCTGCTTCAGACCAAAATTACTGAGAGGAAG
>Urs_arct
ATGAAAAGCATTTACTTTGTGGCTGGATTGTTTGTAATGTTGGTACAAGGCAGCTGGCAACGTTCCCTTCAAGACACAGAGGAGAAATCCAGATCATTCCCAGCTCCTCAGACAGACCCGCTCAATGATCCGGATCAGATGAACGAAGACAAGCGCCATTCTCAGGGCACATTCACCAGTGACTACAGCAAGTATCTGGACTCCAGGCGTGCCCAGGATTTTGTGCAGTGGTTGATGAGCACCAAGAGGAACAAGAATAACATTGCCAAACGTCATGATGAATTTGAGAGACATGCTGAAGGGACCTTTACCAGTGATGTAAGTTCTTATTTGGAAGGCCAAGCTGCCAAGGAATTCATTGCTTGGCTGGTGAAAGGCCGGGGAAGGCGAGACTTCCCAGAGGAAGTCGCCATTGTCGAAGAATTACGCCGCAGACACGCCGACGGCTCTTTCTCTGATGAGATGAACACAGTTCTCGATGATCTTGCCACCCGGGACTTTATAAACTGGCTGCTTCAGACCAAAATTACTGAGAGGAAG
>Urs_mari
ATGAAAAGCATTTACTTTGTGGCTGGATTGTTTGTAATGTTGGTACAAGGCAGCTGGCAACGTTCCCTTCAAGACACAGAGGAGAAATCCAGATCATTCCCAGCTCCTCAGACAGACCCGCTCAATGATCCGGATCAGATGAACGAAGACAAGCGCCATTCTCAGGGCACATTCACCAGTGACTACAGCAAGTATCTGGACTCCAGGCGTGCCCAGGATTTTGTGCAGTGGTTGATGAGCACCAAGAGGAACAAGAATAACATTGCCAAACGTCATGATGAATTTGAGAGACATGCTGAAGGGACCTTTACCAGTGATGTAAGTTCTTATTTGGAAGGCCAAGCTGCCAAGGAATTCATTGCTTGGCTGGTGAAAGGCCGGGGAAGGCGAGACTTCCCAGAGGAAGTCGCCATTGTCGAAGAATTACGCCGCAGACACGCCGACGGCTCTTTCTCTGATGAGATGAACACAGTTCTCGATGATCTTGCCACCCGGGACTTTATAAACTGGCTGCTTCAGACCAAAATTACTGAGAGGAAG
>Urs_thib
ATGAAAAGCATTTACTTTGTGGCTGGATTGTTTGTAATGCTGGTACAAGGCAGCTGGCAACGTTCCCTTCAAGACACAGAGGAGAAATCCAGATCATTCCCAGCTCCTCAGACAGACCCGCTCAATGATCCGGATCAGATGAACGAAGACAAGCGCCATTCTCAGGGCACATTCACCAGTGACTACAGCAAGTATCTGGACTCCAGGCGTGCCCAGGATTTTGTGCAGTGGTTGATGAGCACCAAGAGGAACAAGAATAACATTGCCAAACGTCATGATGAATTTGAGAGACATGCTGAAGGGACCTTTACCAGTGATGTAAGTTCTTATTTGGAAGGCCAAGCTGCCAAGGAATTCATTGCTTGGCTGGTGAAAGGCCGGGGAAGGCGAGACTTCCCAGAGGAAGTCGCCATTGTCGAAGAATTACGCCGCAGACACGCCGACGGCTCTTTCTCTGATGAGATGAACACAGTTCTCGATGATCTTGCCACCCGGGACTTTATAAACTGGCTGCTTCAGACCAAAATTACTGAGAGGAAG
>Vul_vulp
ATGAAAAGCATTTACTTTGTGGCTGGATTGTTTGTAATGCTGGTACAAGGCAGCTGGCAACGTTCTCTTCAAGACACAGAGGAGAAATCCAGATCATTCTCAGCTCCTCAGACAGAGCCGCTCAATGATCTGGATCAGATGAATGAAGACAAGCGTCATTCTCAGGGTACATTCACCAGTGACTACAGCAAGTATCTGGACTCCAGGCGTGCCCAGGATTTCGTGCAGTGGTTGATGAACACCAAGAGGAACAAGAATAACATTGCCAAACGTCATGATGAATTTGAGAGACATGCTGAAGGGACCTTTACCAGTGATGTAAGTTCTTATTTGGAAGGCCAAGCTGCCAAGGAATTCATTGCTTGGCTGGTGAAAGGCCGGGGAAGGCGAGATTTCCCAGAAGAAGTTGCCATTGTTGAAGAATTGCGTCGCAGACACGCCGACGGTTCTTTCTCTGATGAGATGAACACAGTTCTTGATACTCTTGCCACCCGGGACTTTATAAACTGGCTGCTTCAGACCAAAATTACTGACAGGAAG
>Zal_cali
ATGAAAAGCATTTACTTTGTGGCCGGATTGTTTGTAATGCTGGTACAAGGTAGCTGGCAACGCTCCCTTCAAGACACAGAGGAGAAATCCAGATCATTCCCAGCTCCCCAGACAGACCCACTCAATGATCCAGATCAGATGAATGAAGACAAGCGCCATTCTCAGGGCACGTTCACCAGTGACTACAGCAAGTATCTGGACTCTAGGCGTGCTCAGGATTTCGTGCAGTGGTTGATGAGCACCAAGAGGAACAAGAATAACATTGCCAAACGTCATGATGAATTTGAGAGACATGCTGAAGGGACCTTTACCAGTGATGTAAGTTCTTATTTGGAAGGCCAAGCTGCCAAGGAATTCATTGCTTGGCTGGTGAAAGGCCGGGGAAGGCGAGAGTTCCCGGAAGAAGTCGCCATTGTTGAAGAATTACGCCGCCGACACGCCGACGGCTCTTTTTCTGATGAGATGAACACAGTTCTTGATAATCTTGCCACCCGGGACTTTATAAACTGGCTGCTTCAGACCAAAATTACCGAGAGGAAG
>Art_jama
ATGAAAAGCATTTACTTTGTGGCTGGATTATTTGTAATGCTGGTGCAAGGCAGCTGGCAACGTTCCCTTCAGGACACAGAGGAGACATCCAGCTCATTTCCAGCTCCCCAGAGAGACCCGCTCAATGATCCGAATCAGATGAATGAAGACAAGCGCCATTCCCAAGGCACATTCACTAGCGACTACAGCAAATACCTGGACTCCAGGCGTGCTCAGGATTTTGTGCAGTGGTTGATGAACACCAAAAGAAACAAGAATAACATTGCTAAGCGTCATGATGAATTTGAGAGACACGCTGAAGGGACTTTTACCAGTGATGTAAGTTCTTATTTGGAAGGCCAAGCCGCCAAGGAATTCATTGCTTGGTTGGTGAAAGGCCGAGGAAGGCGAGATTTCCCAGAAGAAGTCACCATTGTTGAAGAGCTCCGCCGCAGACATGCCGACGGCTCTTTCTCTGATGAGATGAACACAGTTCTTGATAATCTTGCCACCAGGGACTTTATCAACTGGTTGATTCAGACCAAGATTACTGACAGGAAG
>Des_rotu
ATGAAAAGCATTTACTTTGTGGCTGCATTATTTGTAATGCTGGTCCAAGGCAGCTGGCAACGTTCCCTTCAGGACACAGAGGAGACATCCAGCTCATTCCCAGCTCCCCAGAGAGACCCGCTCAATGATCCGAATCAGATGAATGAAGACAAGCGCCATTCCCAAGGCACGTTCACCAGCGACTACAGCAAATACCTGGACTCCAGGCGTGCCCAGGACTTCGTGCAGTGGTTGATGAACACCAAAAGAAACAAGAATAACATCGCTAAACGTCATGATGAATTTGAGAGACACGCTGAAGGCACTTTTACCAGTGATGTAAGTTCTTATTTGGAAGGCCAAGCTGCCAAGGAATTCATTGCTTGGTTGGTGAAAGGCCGAGGAAGGCGAGATTTCCCAGAAGAAGTCACCATCGTTGAAGAGCTCCGCCGCCGACATGCCGACGGCTCTTTCTCTGATGAGATGAACACAGTTCTTGATAATCTTGCCACCAGGGACTTCATCAACTGGTTGCTTCAGACCAAGATTACTGACAGGAAG
>Hip_armi
ATGAAAAGCATTTACTTTGTGGCTGGATTGTTCGTAATGCTGGTACAAGGCAGCTGGCAACGCTCCCTTCAGGACTCAGAAGAGAAATCCAGCTCATTCCCAGCTCCCCAGACAGACCCGTTCAATGACCCAGGTCAGATGAGTGAAGACAAGCGCCATTCTCAGGGCACGTTCACCAGTGACTACAGCAAGTACCTGGACTCCAGGCGTGCCCAGGATTTCGTGCAGTGGTTGATGAACACCAAGAGGAACAAGAATAACATTGCCAAACGTCATGATGAATTTGAGAGACATGCTGAAGGGACCTTTACCAGTGATGTAAGTTCTTATTTGGAAGGCCAAGCTGCCAAGGAATTCATTGCTTGGCTGGTGAAAGGCCGAGGCAGGCGAGATTTCCCAGAAGAAGTCACCATCATTGAAGAACTCCGCCGCAGACACGCTGATGGCTCTTTCTCTGATGAGATGAACACAGTTCTTGATAATCTTGCCACCCGGGACTTTATAAACTGGTTGCTTCAGACCAAAATTACTGACAGGAAG
>Min_nata
ATGAGAAGCATTTACTTAGTGGCTGGATTATTGGTAATGCTGGTACAAGGCAGCTGGCAACGTTCCCTCCAGGACACAGAGGAGAAAGCCAGCTCATTCCCAGCTCCCCAGACAGACCCGCTCAATAATCCGGATCAGATGAATGAAGACAAGCGCCATTCCCAGGGCACGTTCACCAGTGACTACAGCAAGTACCTGGACTCCAGGCGTGCCCAGGATTTCGTGCAGTGGTTGATGAACACCAAGAGGAACAAGAATAACATTGCCAAACGTCAGGATAAATTTGAGAGACATGCTGAAGGGACCTTTACCAGTGATGTAAGTTCTTATTTGGAAGGCCAAGCTGCCAAGGAATTCATTGCTTGGCTGGTGAAAGGCCGAGGAAGGCGAGATTTCCCAGATGAAGTCACCATCGTTGAAGAACTCCGCCGCAGACACGCTGACGGCTCTTTCTCTGATGAGATGAACACAGTTCTTGATAATCTTGCCACCCGGGACTTTATAAACTGGTTGATTCAAACCAAAATTACTGACAGGAAG
>Mol_molo
ATGAAAAGCATTTACTTTGTGGCTGGACTATTTGCAATGCTGGTGCAAGGCAGCTGGCAACGCTCCCTTCAGGACACAGAGGAGAAAGCCAGCTCATTCCCAGCTCCCCAGACAGACCCACTCAATGATCCAGATCAGATGAATGAAGACAAACGCCACTCCCAGGGCACATTCACCAGTGACTACAGCAAGTACCTGGACTCCAGGCGTGCCCAGGACTTTGTGCAGTGGTTGATGAACACCAAGAGGAACAAGAATAACATTGCCAAACGTCATGATGAATTTGAGAGACATGCAGAAGGGACCTTTACCAGTGATGTAAGTTCTTATTTGGAAGGCCAAGCTGCCAAGGAATTCATTGCTTGGCTGGTGAAAGGCCGAGGAAGGCGAGATTTCCCAGAGGAAGTCACCATCGTTGAAGAACTCCGCCGCAGACACGCTGACGGCTCCTTCTCCGAGGAGTTGAACACAGTTCTCGATAATCTTGCCACCCGGGACTTTATAAACTGGTTGCTTCAGACCAAAATTACTGACAGGAAG
>Myo_bran
ATGAAAAGCATTTACTTTGTGGCTGGATTATTTGTGATGCTGGTCCAAGGCAGCTGGCAGCGTTCCCTTCAGGACACAGAGGAGAAGTCCAGCTCGTTCCCAGCTCCCCAGGCGGACTCACTCAATGATCCGGATCAGATAAATGAAGAGAAGCGCCACTCCCAGGGCACGTTCACCAGTGACTACAGCAAGTATCTGGACACCAGGCGTGCCCAGGATTTCGTGGAGTGGTTGATGACCAGCAAGAGGAACAAGAATAACATTGCCAAACGTCATGATGAATTTGAGAGACACTCTGAAGGGACCTTTACCAGTGATTTAAGTTCTTATTTGGAAGGCAAAGCTACCAAGGAATTCATTGCTTGGCTGGTGAAAGGCCTAGAAAGGCAAGACCTCCCAGAAGCCATTCCTGAAGCGCTCCGCCGCAGACATGCCGAAGGCTCTTTCTCTGATGAGATGAACACGGTTCTTGATAATCTTGCCACCCAGGACTTTATAAACTGGCTGCTGCAAAACAAAATTACCTACAGGAAA
>Myo_luci
ATGAAAAGCATTTACTTTGTGGCCGGATTATTTGTGATGCTGGTCCAAGGCAGCTGGCAGCGTTCCCTTCAGGACACAGAGGAGAAGTCCAGCTCGTTCCCAGCTCCCCAGGCAGACTCGCTCAATGATCCGGATCAGATAAATGAAGATAAGCGCCACTCCCAGGGCACGTTCACCAGTGACTACAGCAAGTATCTGGACACCAGGCGTGCCCAGGATTTCGTGGAGTGGTTGATGACCAGCAAGAGGAACAAGAATAACATTGCCAAACGTCATGATGAATTTGAGAGACACTCTGAAGGGACCTTTACCAGTGATTTAAGTTCTTATTTGGAAGGCAAAGCTACCAAGGAATTCATTGCTTGGCTGGTGAAAGGCCTAGAAAGGCAAGACCTCCCAGAAGCCATTCCTGAAGCGCTCCGCCGCAGACATGCCGAAGGCTCTTTCTCTGATGAGATGAACACAGTTCTTGATAATCTTGCCACCCAGGACTTTATAAACTGGCTGCTGCAAAACAAAATTACCGACAGGAAG
>Phy_disc
ATGAAAAGCATTTACTTTGTGGCTGGATTATTTGTAATGCTGGTCCAAGGCAGCTGGCAACGTTCCCTGCAGGACACAGAGGAGACATCCAGCTCATTCCCAGCTCCCCAGAGAGACCCGCTCAATGACCCGAATCAGATGAATGAAGACAAGCGCCATTCCCAAGGCACATTCACCAGTGACTACAGCAAATACCTGGACTCCAGGCGTGCCCAGGATTTCGTGCAGTGGTTGATGAACACCAAAAGAAACAAGAATAACATTGCTAAACGTCATGATGAATTTGAGAGACATGCTGAAGGGACTTTTACCAGTGACGTAAGTTCTTATTTGGAAGGCCAAGCTGCCAAGGAATTCATTGCTTGGTTGGTGAAAGGCCGAGGAAGGCGAGATTTCCCAGAAGAAGTCACCATCGTTGAAGAGCTCCGCCGGAGACATGCCGATGGCTCTTTCTCTGATGAAATGAACACAGTTCTTGATAATCTTGCCACCAGGGACTTTATCAACTGGTTGCTTCAGACCAAGATTACTGACAGGAAG
>Pip_kuhl
ATGAAAAGCATTTACTTTGTGGCTGGATTATTTGTGATGCTGGTCCAAGGCAGCTGGCAACGCTCCCTTCAGGACACGGAGGAGAAGGCCAGCTCCTTCCCAGCTTCCCAGGCAGACCCGCTCAATGATCCCGATCAGATGAATGAAGACAAGCGCCACTCCCAGGGCACTTTCACCAGTGACTACAGCAAGTATCTGGACTCCAGGCGTGCCCAAGATTTTGTGGAGTGGTTGATGAACACCAAGAGGAACAAGAATAACATTGCCAAACGTCATGATGAATTTGAGAGACATGCTGAAGGGACCTTTACCAGTGACTTAAGTACTTATTTGGAAGACCAAGCTGTCAGGGAATTCATTGCTTGGCTGGTGAAAGGCCGAGATAGGAAAGACTTCCCCGAAGGCACCATTGCCGAAGAGCTCCGCCGCAGACATGCTGAAGGCTCCTTCTCTGATGAGATGAACACAGTTCTTGATAATCTTGCCACCCGGGACTTTATAAACTGGCTGCTCCAAAACAAAATTACTGACAGGAAG
>Pte_alec
ATGAAAAGCATTTACTTTTTGGCTGGATTGTTTGTGATGCTGGTACAAGGCAGCTGGCAACGTTCCCTTCAGGACACGGAGATGAAATCCAGCTCATTCCCAGCTCCCCAGACAGACCCATTCAACGATCCAGATCAGATGAATGAAGACAAGCGCCATTCACAGGGCACATTCACCAGTGACTACAGCAAGTATCTGGACTCCAGGCGTGCCCAGGATTTTGTGCAGTGGTTGATGAACACTAAGAGGAACAAGAATAACATTGCCAAACGTCATGATGAATTTGAGAGACATGCTGAAGGGACCTTTACTAGTGATGTAAGTTCTTATTTGGAAGGCCAAGCTGCCAAGGAATTTATTGCTTGGCTGGTGAAAGGCCGAGGAAGGCGAGATTTTCCAGAAGAAGTCACCATCATTGAAGAACTCCGCCGCAGACACGCTGATGGCTCTTTCTCTGATGAGATGAACACAGTTCTTGATAATCTTGCTACCCGAGACTTTATAAACTGGTTGCTTCAGACCAAAATTACTGACAGGAAG
>Pte_vamp
ATGAAAAGCATTTACTTTTTGGCTGGATTGTTTGTGATGCTGGTACAAGGCAGCTGGCAACGTTCCCTTCAGGACACGGAGATGAAATCCAGCTCATTCCCAGCTCCCCAGACAGACCCATTCAGCGATCCAGATCAGATGAATGAAGACAAGCGCCATTCACAGGGCACATTCACCAGTGACTACAGCAAGTATCTGGACTCCAGGCGTGCCCAGGATTTTGTGCAGTGGTTGATGAACACTAAGAGGAACAAGAATAACATTGCCAAACGTCATGATGAATTTGAGAGACATGCTGAAGGGACCTTTACTAGTGATGTAAGTTCTTATTTGGAAGGCCAAGCTGCCAAGGAATTTATTGCTTGGCTGGTGAAAGGCCGAGGAAGGCGAGATTTTCCAGAAGAAGTCACCATCATTGAAGAACTCCGCCGCAGACACGCCGATGGCTCTTTCTCTGATGAGATGAACACGGTTCTTGATAATCTTGCTACCCGAGACTTTATAAACTGGTTGCTTCAGACCAAAATTACTGACAGGAAG
>Rhi_ferr
ATGAAAAGCATTTACTTTGTGGCTGGATTGTTTGTGATGCTGGTACAAAGCAGCTGGCAACGTTCCCTTCAGGACTCAGAGGAGAAATCCAGCTCATTCCCAGCTCCCCAGACAGACCCGTTCAATGACCCAGAGCAGATGAATGAAGACAAGCGCCATTCGCAGGGCACGTTCACCAGTGACTACAGCAAGTATCTGGACTCCAGGCGTGCCCAGGATTTCGTGCAGTGGTTGATGAACACCAAGAGGAACAAGAATAACATTGCCAAACGTCATGACGAATTTGAGAGACACGCTGAAGGGACCTTTACCAGTGATGTAAGTTCTTATTTGGAAGGCCAAGCTGCCAAGGAATTCATCGCTTGGCTGGTGAAAGGCCGAGGCAGGCGCGATTTCCCAGAAGAAGTCACCATCATTGAAGAACTTGGACGCAGACACGCCGATGGTTCTTTCTCTGATGAGATGAACACAGTTCTTGATAATCTTGCCACCCGGGACTTTATAAACTGGTTGCTTCAGACCAAAATTACTGACAGGAAG
>Rou_aegy
ATGAAAAGCATTTACTTTTTGGCTGGATTGTTTGTGATGCTGGTACAAGGCAGCTGGCAACGTTCCCTTCAGGACACAGAGATGAAATCCAGCTCATTCCCAGCTCCTCAGACAGACCCATTCAACGATCCAGATCAGATGAATGAAGACAAGCGCCATTCACAAGGCACATTCACCAGTGACTACAGCAAGTATCTGGACTCCAGGCGTGCCCAGGATTTTGTGCAATGGTTGATGAACACTAAGAGGAACAAGAATAACATTGCCAAACGTCATGATGAATTTGAGAGACATGCTGAAGGGACCTTTACCAGTGATGTAAGTTCTTATTTGGAAGGCCAGGCTGCCAAGGAATTTATTGCTTGGCTGGTGAAAGGCCGAGGAAGGCGAGATTTCCCAGAAGAAGTCACCATCATTGAAGAGCTCCGCCGCAGACACGCCGATGGCTCTTTCTCTGATGAGATGAACACAGTTCTTGATAATCTCGCCACCCGAGACTTTATAAACTGGTTGCTTCAAACCAAAATTACTGACAGGAAG
>Stu_hond
ATGAAAAGCATTTACTTTGTGGCTGGATTATTTGTAATGCTGGTGCAAGCCAGCTGGCAACGTTCCCTTCAGGACACAGAGGAGACATCCAGCTCATTCCCAGCTCCCCAGAGAGACCCGCTCAATGATCCGAATCAGATGAATGAAGACAAGCGCCATTCCCAAGGCACATTCACCAGCGACTACAGCAAATACCTGGACTCCAGGCGTGCCCAGGATTTCGTGCAGTGGTTGATGAACACCAAAAGAAACAAGAATAACATTGCTAAACGTCATGATGAATTTGAGAGACACGCGGAAGGGACTTTTACCAGTGATGTAAGTTCTTATTTGGAAGGCCAAGCCGCCAAGGAATTCATTGCTTGGTTGGTGAAAGGCCGAGGAAGGCGAGATTTCCCAGAAGAAGTCACCATCGTTGAGGAGCTCCGCCGCAGACACGCCGACGGCTCTTTCTCCGATGAGATGAACACAGTTCTTGATAACCTTGCCACCAGGGACTTTATCAACTGGTTGATTCAGACCAAGATCACTGACAGG
>Cond_cris
ATGAAGACCATTTACTTTGTGGCCGGATTGTTTATGCTGGTACAAGGCAGCTGGCAACGTTCCCTTCAAGAGACAGAGGAAAAAGCCAGATCATTCCCAGCTCCCCAAACAGACCCACTCAGTGATGCGGATCAGATGAATGAAGACAAGCGCCATTCACAGGGAACTTTCACCAGTGACTACAGCAAGTATCTGGACTCTAGGCGTGCCCAGGATTTTGTGCAGTGGCTGATGAACACCAAGAGGAACAAGAATAACATTGCCAAACGTCATGATGAATTTGAGAGACATGCTGAAGGGACCTTTACCAGTGATGTAAGTTCTTATTTGGAAGGCCAAGCTGCCAAGGAATTCATTGCTTGGCTGGTGAAAGGCCGAGGAAGGAGAGATTTCCCAGAAGAAGTAGCCATTGTTGAAGAACTTAACCGTAGGCATGCGGATGGCTCTTTCTCTGATGAAATGAACACAGTGCTTGATAATCTGGCCACCCGAGATTTTATAAACTGGTTGCTCCAAACCAAAATTACTGACAGGAAA
>Eri_euro
ATGAAAACCATTTACTTTGTGGCTGGATTGTTTGTAATGCTGGTACAAGGCAGTTGGCAACGCTCTCTTCAAGATGTAGAAGAAAAATTGAGGCCATTCCCAGCTCCCCAGACAGATCCTCTCGGTGATCCAGACCTGATGAATGAAGACAAGCGCCATTCACAGGGTACATTCACCAGTGACTACAGCAAGTATCTGGATTCCAGGCGTGCCCAGGATTTTGTGCAGTGGTTGATGAACACGAAGAGGAACAAGAATAACATTGCCAAACGTCATGATGAATTTGAGAGACATGCTGAAGGGACCTTTACCAGTGATGTAAGTTCTTATTTGGAAGGCCAGGCTGCCAAGGAATTCATTGCTTGGCTGGTGAAAGGCCGAGGAAGGAGAGATTTCCCAGAAGAAGTCACCATTGTTGAAGAACTCCGCCGCAGACATGCTGACGGTTCCTTCTCTGATGAAATGAATACAGTTCTTGATAATCTTGCCACCAGGGATTTTATAAAATGGTTGCTTCAGAACAAAATTAATGACAGGAAA
>Sor_aran
ATGAAAACCATTTACTTTGTGGCTGGATTGTTTGTAATGCTGGTGCAAGGCAGCTGGCAGCACAGCCTTCAAGACACAGAGGAGAAATCCAGTTCATTCCCAGCTCCTCAGACAGACCCACTCAATAATCCAGATCAGATAAATGAAGACAAACGCCACTCACAGGGAACTTTCACCAGTGACTACAGCAAGTATCTGGATTCTAGACGTGCTCAGGACTTTGTGCGATGGTTGATGAACACCAAGAGAAACAAGAATAACATTGCCAAACGTCATGATGAATTTGAGAGACATGCTGAAGGGACCTTTACCAGTGATGTAAGCTCTTATTTGGAAGGCCAAGCTGCCAAGGAATTCATTGCTTGGCTGGTAAAAGGCCGCGGAAGGAGAGATTTCCCAGAAGAAGTGGCCATAGTTGAAGAACTGGGCCGAAGACACGCGGATGGCTCTTTCTCTGATGAGATGAACACTGTTCTAGATAATCTTGCCACAAGGGACTTTATAAATTGGTTGCTTCAAACAAAAATTACTGATAGGAAA
>Tal_occi
ATGAAGATCATTTACTTTGTGGCTGGATTGTTTATGCTGGTACAAGGCAGCTGGCAACGTTCCCTTCAAGATACAGAGGAGAAAGCCAGATCATTCCCAGCTCCCCAGACAGACCCACTCAATGACCCAGATCAGATGAATGAAGACAAGCGCCATTCACAGGGAACATTCACCAGTGACTACAGCAAGTATCTGGACTCTAGGCGTGCCCAGGATTTTGTGCAGTGGTTGATGAACACTAAGAGGAACAAGAATAACATTGCCAAACGTCATGATGAATTTGAGAGACATGCTGAAGGGACCTTTACCAGTGATGTAAGTTCTTATTTGGAAGGCCAAGCTGCCAAGGAATTCATTGCTTGGCTGGTGAAAGGCCGAGGAAGGAGAGATTTCCCAGAAGAAGTAGCCATGGTTGAAGAACTTAACCGCAGACATGCGGATGGCTCTTTCTCTGATGAAATGAACACAGTGCTTGATAATCTTGCCACCCGGGATTTTATAAACTGGTTGCTTCAAACCAAAATTACTGACAGGAAA
>Cer_simu
ATGAAAAGCATCTACTTTGTGGCTGGACTGTTTGTGATGCTGGTACAGGGCAGCTGGCAACGTTCCCTTCAGGACACAGAGGAGACATCCAGATCATTCCCAGCTCCCCAGACAGACCCACTCAATGATCTGGATCAAATGAATGAAGACAAGCGCCATTCTCAGGGCACATTCACCAGCGACTACAGCAAGTACCTGGACTCCAGGCGTGCCCAGGATTTTGTGCAATGGTTGATGAACACCAAGAGGAACAAGAATAACATTGCCAAACGTCATGATGAATTTGAGAGACATGCTGAAGGGACCTTTACCAGTGATGTAAGTTCTTATTTGGAAGGCCAAGCTGCCAAGGAATTCATTGCTTGGCTGGTGAAAGGCCGAGGAAGGCGAGATTTCCCAGAAGAAGTCACCATCGTTGAAGAACTCCGCCGCAGACATGCTGATGGCTCCTTCTCTGATGAGATGAACACAGTTCTTGATAATCTTGCCACCCGGGACTTTATAAACTGGTTGCTTCAGACCAAAATTACTGACAGGATG
>Equ_asin
ATGAAAAGCATCTACTTTGTGGCCGGACTGTTTGTAATGCTGGTACAAAGCAGCTGGCAACGTTCGCTGCAGGACACAGAGGAGACATCCAGATCGTTCCCAGCTCCCCAGACAGACCCACTCAATGATCCGGATCAGATGAATGAAGATAAGCGCCATTCTCAGGGCACGTTCACCAGTGACTACAGCAAGTATCTGGACTCCAGGCGTGCCCAGGATTTCGTGCAGTGGTTGATGAACACCAAGAGGAACAAGAATAACATTGCCAAACGTCATGATGAATTTGAGAGACATGCTGAAGGGACCTTTACCAGTGATGTAAGTTCTTATTTGGAAGGCCAAGCTGCCAAGGAATTCATTGCTTGGCTGGTGAAAGGCCGAGGAAGGCGAGATTTCCCAGAAGAAGTCACCATCGTTGAAGAACTCCGCCGCAGACACGCCGATGGTTCCTTCTCTGATGAGATGAACACAGTTCTTGATAATCTTGCCACCCGGGACTTTATAAACTGGTTGCTTCAGACCAAAATTACTGACAGGAAG
>Equ_caba
ATGAAAAGCATCTACTTTGTGGCCGGACTGTTTGTAATGCTGGTACAAAGCAGCTGGCAACGTTCGCTGCAGGACACAGAGGAGACATCCAGATCGTTCCCAGCTCCCCAGACAGACCCACTCAGTGATCCGGATCAGATGAATGAAGATAAGCGCCATTCTCAGGGCACGTTCACCAGTGACTACAGCAAGTATCTGGACTCCAGGCGTGCCCAGGATTTCGTGCAGTGGTTGATGAACACCAAGAGGAACAAGAATAACATTGCCAAACGTCATGATGAATTTGAGAGACATGCTGAAGGGACCTTTACCAGTGATGTAAGTTCTTATTTGGAAGGCCAAGCTGCCAAGGAATTCATTGCTTGGCTGGTGAAAGGCCGAGGAAGGCGAGATTTCCCAGAAGAAGTCACCATCGTTGAAGAACTCCGCCGCAGACATGCCGATGGTTCCTTCTCTGATGAGATGAACACAGTTCTTGATAATCTTGCCACCCGGGACTTTATAAACTGGTTGCTTCAGACCAAAATTACTGACAGGAAG
>Equ_prze
ATGAAAAGCATCTACTTTGTGGCCGGACTGTTTGTAATGCTGGTACAAAGCAGCTGGCAACGTTCGCTGCAGGACACAGAGGAGACATCCAGATCGTTCCCAGCTCCCCAGACAGACCCACTCAGTGATCCGGATCAGATGAATGAAGATAAGCGCCATTCTCAGGGCACGTTCACCAGTGACTACAGCAAGTATCTGGACTCCAGGCGTGCCCAGGATTTCGTGCAGTGGTTGATGAACACCAAGAGGAACAAGAATAACATTGCCAAACGTCATGATGAATTTGAGAGACATGCTGAAGGGACCTTTACCAGTGATGTAAGTTCTTATTTGGAAGGCCAAGCTGCCAAGGAATTCATTGCTTGGCTGGTGAAAGGCCGAGGAAGGCGAGATTTCCCAGAAGAAGTCACCATCGTTGAAGAACTCCGCCGCAGACATGCCGATGGTTCCTTCTCTGATGAGATGAACACAGTTCTTGATAATCTTGCCACCCGGGACTTTATAAACTGGTTGCTTCAGACCAAAATTACTGACAGGAAG
>Man_java
ATGAAAAGCATTTACTTTGTGCTTGGATTGCTTGTCATGCTGGTGCAAGGCAGCTGGCAACGTTCCCTTCAAGACAGAGAGGACCAAGCCGGATCATTTCCGGCTCTGAGGTCAGACCAGCTCACTGACCTCCAGCAAATGGATAAAGACAAGCGCCATTCTCAGGGTACATTCACCAGCGACTACACCAAGTACCTGGATGCCTTACGTGCCCAGGAATTCGTACAGTGGCTGATGAACAACAAGAGGAACAAGAGTAACATTGCCAAACGTCATGATGAATTTGAGAGACATGCTGAAGGGACCTTTACCAGTGATGTCAGTTCTTACTTGGAAGGCCAAGCTGCCAAGGAATTCATTGCTTGGCTGGTGAAAGGCCGAGGAAGGCGGGATTTCCCAGAAGAGGTCGCCATTGTTGAAGAACTCCGTCGTAGGCACGCCGATGGCTCTTTCTCTGATGAGATGAACACAGTTCTTGACAATCTTGCCACCAGGGACTTTATAAACTGGTTGCTTCAGACCAAAATTACTGAGAGGAAG
>Man_pent
ATGAAAAGCATTTACTTTGCGGTTGGATTGCTTGTCATGCTGGTGCAAGGCAGCTGGCAACGTTCCCTTCAAGACAGAGAGGACAAAGCCAGATCATTTCCGGCTCTGAGGTCAGACCAGCTCACTGACCTGGAGCAAATGGATAAAGACAAGCGCCATTCTCAGGGTACATTCACCAGCGACTACACCAAGTACCTGGATGCCTTACGTGCCCAGGAATTCGTACAGTGGCTGATGAACAACAAGAGGAACAGGAGTAACATTGCCAAACGTCATGATGAATTTGAGAGACATGCTGAAGGGACCTTTACCAGTGATGTCAGTTCTTACTTGGAAGGCCAAGCTGCCAAGGAATTCATTGCTTGGCTGGTGAAAGGCCGAGGAAGGCGGGACTTCCCAGAAGAAGTCGCCATTGTTGAAGAACTCCGTCGTAGGCACGCCGATGGCTCTTTCTCTGATGAAATGAACACAGTTCTTGATAATCTTGCCACCAGAGACTTTATAAACTGGTTGCTTCAGACCAAAATTACTGACAGGAAG
>Gal_vari
ATGAAAAGCATTTACTTTGTGGCTGGATTGTTTGTAATGCTGGTGCAAGGCAGCTGGCAACGTTCCCTTCAAGACACAGAGGAGAAATCCAGACCATTCTCAGCGTCCCAGACAGACCCGTTCGATGATCCTGATCAGATGAATGAAGGCAAGCGCCATTCACAGGGCACATTCACCAGTGACTACAGCAAGTATCTGGACTCCAGGCGTGCCCAAGATTTTGTGCAGTGGTTGATGAATACCAAGAGGAACAGGAATAACATTGCCAAACGTCATGATGAATTTGAGAGACATGCCGAGGGGACCTTTACCAGTGACGTAAGTTCTTATTTGGAAGGCCAAGCCGCCAAGGAGTTCATTGCCTGGCTGGTGAAGGGCCGAGGAAGGCGAGACTTCCCAGAAGAAGTCGCCTTTGTTGAAGAGCTGCGCCGTAGACACGCCGATGGCTCCTTCTCTGATGAGATGAACACAATTCTTGATAATCTTGCCACCAGGGACTTTATAAACTGGTTGATTCAGACCAAAATTACTGACAGGAAA
>Pro_simu
ATGAAAAGCATTTACTTTGTGGCTGGATTGTTTGTGATGCTGGTACAAGGCACCTGGCAACGTTCCCTTCAAAACACAGAGGAGAAATCCAGATCATTCTCAGCTTCCCAGACAGACCCGCTTGATGAGCCTGATCCGATGAATGAAGACAAGCGCCATTCGCAGGGCACATTTACCAGTGACTATAGCAAGTACCTGGACTCCAGGCGTGCCCAAGATTTCGTGCAGTGGTTGATGAATACCAAGAGGAACAGGAATAACATTGCCAAACGTCATGATGAATTTGAGAGACATGCTGAAGGGACCTTTACCAGTGATGTAAGTTCTTATTTGGAAGGCCAGGCTGCCAAGGAATTCATTGCTTGGCTGGTGAAAGGCCGAGGAAGGCGAGATTTCCCAGAAGAAGTCACCATTGTTGAAGAACTTGGCCGCAGACATGCTGATGGTTCTTTCTCTGATGAGATGAACACAGTTCTTGATAATCTTGCCACCAGGGACTTCATCAACTGGTTGATCAAGAATAAAATCACTGACAGGAAA
>Tup_chin
ATGAAAAGCATTTACTTTGTGGCTGGATTGTTTGTTATGCTGGTACAAGGCAGCTGGCAACGTTCCCTTCAAGATGCAGAGGAGAAATCCAGAGCATTCTCAGCTTCGCAGACAGACCCGCTGACTGATCCTGATCAGATGACGGAAGACAAGCGCCATTCCCAGGGCACATTTACCAGTGACTACAGCAAGTATCTGGACTCCAGGCGTGCCCAAGATTTTGTGCAGTGGTTGATGAACACCAAGAGGAACCGGAATAACATTGCCAAACGTCATGATGAATTTGAGAGACATGCTGAAGGGACCTTTACCAGCGATGTAAGTTCTTATTTGGAAGGCCAAGCTGCCAAGGAATTCATTGCTTGGCTGGTGAAAGGCCGAGGAAGGCGAGATTTCCCTGATGAAGTCGCCATTGTTGAAGAACTCCGCCGCAGACATGCTGATGGCTCTTTCTCTGATGAAATGAACACAGTTCTTGATAATCTAGCTACTAGGGACTTTATTAACTGGTTGATTCAGACCAAAATCACTGACAGGAAA
>Aot_nanc
ATGAAAAGCATTTACTTTGTGGCTGGATTGTTTGTAATGCTGGTGCAAGGCAGTTGGCAACGTTCCCTTCAAGACACAGAGGAGAAATCCAGATCATTCTCAGCTTCCCCGATAGACCCGCTCAGTGATCCTGATCAGATGAATGAGGACAAGCGCCACTCACAGGGCACATTCACCAGTGACTACAGCAAGTATCTGGACTCCAGGCGTGCCCAAGATTTTGTGCAGTGGCTGATGAATACCAAGAGGAACAGGAATAACATTGCCAAACGTCACGATGAATTTGAGAGACATGCTGAAGGGACCTTTACCAGTGATGTAAGTTCTTATCTGGAAGGCCAAGCTGCCAAGGAATTCATTGCTTGGCTGGTGAAAGGCCGAGGAAGGCGAGATTTCCCAGAAGAGGTCGCTATCGTTGAAGAACTTGGCCGCAGACATGCTGATGGTTCTTTCTCTGATGAGATGAACACGATCCTTGATAATCTTGCTGCCAGGGACTTTATAAACTGGTTGATTCAGACCAAAATCACTGACAGGAAA
>Cal_jacc
ATGAAAAGCATTTACTTTGTGGCTGGATTGTTTGTAATGCTGGTACAAGGCAGCTGGCAACGTTCCCTTCAAGACACAGAGGAGAAATCCAGATCATTCTCAGCTTCCCAGACAGACCCTCTGAGTGATCCTGATCAAATGAATGAGGACAAGCGCCACTCACAGGGCACATTCACCAGTGACTACAGCAAGTATCTGGACTCCAGGCGTGCCCAAGATTTTGTGCAGTGGCTGATGAATACCAAGAGGAACAGGAATAACATTGCCAAACGTCACGATGAATTTGAGAGACATGCTGAAGGGACCTTTACCAGTGATGTAAGTTCTTATTTGGAAGGCCAAGCTGCCAAGGAATTCATTGCTTGGCTGGTGAAAGGCCGAGGAAGGCGAGATTTCCCGGAAGAGGTCGCTATTGTTGAAGAACTTGGCCGCAGACATGCTGATGGTTCTTTCTCTGATGAGATGAACACAATCCTTGATAATCTTGCTGCCAGGGACTTTATAAACTGGTTGATTCAAACCAAAATCACTGACAGGAAA
>Car_syri
ATGAAAAGCATTTACTTTGTGGCTGGATTGTTTGTAATGCTGGTACAAGGCAGCTGGCAACGTTCCCTTCAAGACACAGAGGAGCAATCCAGATCATTCTCAGCTTCCCAGACAGACCCACTTGATAATCCGGACCACATGAATGAAGACAAGCGTCATTCACAGGGCACATTCACCAGTGACTACAGCAAGTATCTGGACTCCCGGCGTGCTCAAGATTTTGTGCAGTGGTTGATGAATACCAAGAGGAATAGGAATAACATTGCCAAACGTCATGATGAATTTGAGAGACATGCTGAAGGGACCTTTACCAGTGATGTAAGTTCTTATTTGGAAGGCCAAGCTGCCAAGGAATTCATTGCTTGGCTGGTGAAAGGCCGAGGAAGGCGAGATTTCCCAGAAGAAGTCACTATAGTTGAAGAACTTGGCCGCAGACATGCTGATGGTTCTTTCTCTGATGAGATGAACACAGTTCTTGATCATCTTGCCACCAGGGATTTTATAAACTGGTTGCTTCAGACCAAGATCACTGACAGGAAA
>Ceb_capu
ATGAAAAGCATTTACTTTGTGGCTGGATTGTTTGTAATGCTGGTACAAGGCAGCTGGCAACGTTCCCTTCAAGACACAGAGGAGAAATCCAGATCATTCTCAGCTTCCCAGACAGACCCGCTTAGTGATCCTGATCAGATGAATGAGGACAAGCGCCACTCACAGGGCACATTCACCAGCGACTACAGCAAGTATCTGGACTCCAGGCGTGCCCAAGATTTTGTGCAGTGGCTGATGAATACCAAGAGAAACAGGAATAACATTGCCAAACGTCACGATGAATTTGAGAGACATGCTGAAGGGACCTTTACCAGTGATGTAAGTTCTTATTTGGAAGGCCAAGCTGCCAAGGAATTCATTGCTTGGCTGGTGAAAGGCCGAGGAAGGCGAGATTTCCCAGAGGAGGTCGCTATTGTTGAAGAACTTGGCCGCAGACATGCTGATGGTTCTTTCTCTGATGAGATGAACACGATCCTTGATAATCTTGCTGCCAGGGACTTTATAAACTGGTTGATTCAGACCAAAATCACTGACAGGAAA
>Cer_atys
ATGAAAAGCATTTACTTTGTGGCTGGATTGTTTGTAATGCTGGTACAAGGCAGCTGGCAACGTTCCCTTCAAGACACAGAGGAGAAATCCAGATCAGTCTCAGCTTCCCAGACAGACCCACTCGGTGATCCTGATCAGATGAATGAGGACAAGCGCCATTCACAGGGCACATTCACCAGTGACTACAGCAAGTATCTGGACTCCAGGCGTGCCCAAGATTTTGTGCAGTGGTTGATGAATACCAAGAGGAACAGGAATAACATTGCCAAACGTCACGATGAATTTGAGAGACATGCTGAAGGGACCTTTACCAGTGATGTAAGTTCTTATTTGGAAGGCCAAGCTGCCAAGGAATTCATTGCTTGGCTGGTGAAAGGCCGAGGAAGGCGAGATTTCCCAGAAGAGGTCGCCATTGTTGAAGAACTTGGCCGCAGACATGCTGATGGTTCTTTCTCTGATGAGATGAACACGGTTCTTGATAATCTTGCCACCAGGGACTTTATAAACTGGTTGATTCAGACCAAAATCACTGACAGGAAA
>Chl_saba
ATGAAAAGCATTTACTTTGTGGCTGTATTGTTTGTAATGCTGGTACAAGGCAGCTGGCAACGTTCCCTTCAAGACACAGAGGAGAAACCCAGATCAGTCTCAGCTTCCCAGACAGACCCACTCGGTGATCCTGATCAGATGAATGAGGACAAGCGCCATTCACAGGGCACGTTCACCAGTGACTACAGCAAGTATCTGGACTCCAGGCGTGCCCAAGATTTTGTGCAGTGGTTGATGAATACCAAGAGGAACAGGAATAACATTGCCAAACGTCACGATGAATTTGAGAGACATGCTGAAGGGACCTTTACCAGTGATGTAAGTTCTTATTTGGAAGGCCAAGCTGCCAAGGAATTCATTGCTTGGCTGGTGAAAGGCCGAGGAAGGCGAGATTTCCCAGAAGAGGTCGCCATTGTTGAAGAACTTGGCCGCAGACATGCTGATGGTTCTTTCTCTGATGAGATGAACACGGTTCTTGATAATCTTGCCACCAGGGACTTTATAAACTGGTTGATTCAGACCAAAATCACTGACAGGAAA
>Col_ango
ATGAAAAGCATTTACTTTGTGGCTGGATTGTTTGTAATGCTGGTACAAGGCAGCTGGCAACGTTCCCTTCAAGACACAGAGGAGAAATCCAGATCATTCTCAGCTTCCCAGGCAGACCCACTCGGTGATCCTGATCAGATGAATGAGGACAAGCGCCATTCACAGGGCACATTCACCAGTGACTACAGCAAGTATCTGGACACTAGGCGTGCCCAAGATTTTGTGCAGTGGTTGATGAATACCAAGAGAAACAAGAATAACATTGCCAAACGTCACGATGAATTTGAGAGACATGCTGAAGGGACCTTTACCAGTGATGTAAGTTCTTATTTGGAAGGCCAAGCTGCCAAGGAATTCATTGCTTGGCTGGTGAAGGGCCGAGGAAGGCGAGATTTCCCAGAAGATGTCGCCATTGTTGAAGAACTTGGCCGCAGACATGCTGATGGTTCTTTCTCTGATGAGATGAACACAGTTCTTGATAATCTTGCCACCAGGGACTTTATAAACTGGTTGATTCAGACCAAAATCACTGACAGGAAA
>Gor_gori
ATGAAAAGCATTTACTTTGTGGCTGGATTGTTTGTAATGCTGGTACAAGGCAGCTGGCAACGTTCCCTTCAAGACACAGAGGAGAAATCCAGATCATTCTCAGCTTCCCAGGCAGACCCACTCAGTGATCCTGATCAGATGAATGAGGACAAGCGCCATTCACAGGGCACATTCACCAGTGACTACAGCAAGTATCTGGACTCCAGGCGTGCCCAAGATTTTGTGCAGTGGTTGATGAATAACAAGAGGAACAGGAATAACATTGCCAAACGTCACGATGAATTTGAGAGACATGCTGAAGGGACCTTTACCAGTGATGTAAGTTCTTATTTGGAAGGCCAAGCTGCCAAGGAATTCATTGCTTGGCTGGTGAAAGGCCGAGGAAGGCGAGATTTCCCAGAAGAGGTCGCCATTGTTGAAGAACTTGGCCGCAGACATGCTGATGGTTCTTTCTCTGATGAGATGAACACCATTCTTGATAATCTTGCCGCCAGGGACTTTATAAACTGGTTGATTCAGACCAAAATCACTGACAGGAAA
>Hom_sapi
ATGAAAAGCATTTACTTTGTGGCTGGATTATTTGTAATGCTGGTACAAGGCAGCTGGCAACGTTCCCTTCAAGACACAGAGGAGAAATCCAGATCATTCTCAGCTTCCCAGGCAGACCCACTCAGTGATCCTGATCAGATGAACGAGGACAAGCGCCATTCACAGGGCACATTCACCAGTGACTACAGCAAGTATCTGGACTCCAGGCGTGCCCAAGATTTTGTGCAGTGGTTGATGAATACCAAGAGGAACAGGAATAACATTGCCAAACGTCACGATGAATTTGAGAGACATGCTGAAGGGACCTTTACCAGTGATGTAAGTTCTTATTTGGAAGGCCAAGCTGCCAAGGAATTCATTGCTTGGCTGGTGAAAGGCCGAGGAAGGCGAGATTTCCCAGAAGAGGTCGCCATTGTTGAAGAACTTGGCCGCAGACATGCTGATGGTTCTTTCTCTGATGAGATGAACACCATTCTTGATAATCTTGCCGCCAGGGACTTTATAAACTGGTTGATTCAGACCAAAATCACTGACAGGAAA
>Hyl_molo
ATGAAAAGCATTTACTTTGTGGCTGGATTGTTTGTAATGCTGGTACAAGGCAGCTGGCAACGTTCCCTTCAAGACACAGAGGAGAAATCCAGATCATTCTCAGCTTCCCAGGCAGACCCACTCAGTGATCCTGATCAGATGAATGAGGACAAGCGCCATTCACAGGGCACATTCACCAGTGACTACAGCAAGTATCTGGACTCCAGGCGTGCCCAAGATTTTGTGCAGTGGTTGATGAATACCAAGAGGAACAGGAATAACATTGCCAAACGTCACGATGAATTTGAGAGACATGCTGAAGGGACCTTTACCAGTGATGTAAGTTCTTATTTGGAAGGCCAAGCTGCCAAGGAATTCATTGCTTGGCTGGTGAAAGGCCGAGGAAGGCGAGATTTCCCAGAAGAGGTCGCCATTGTTGAAGAACTTGGTCGCAGACATGCTGATGGTTCTTTCTCTGATGAGATGAACACCATTCTTGATAATCTTGCCGCCAGGGACTTTATAAACTGGTTGATTCAGACCAAAATCACTGACAGGAAA
>Mac_fasc
ATGAAAAGCATTTACTTTGTGGCTGGATTGTTTGTAATGCTGGTACAAGGCAGCTGGCAACGTTCCCTTCAAGACACAGAGGAGAAATCCAGATCAGTCTCAGCTTCCCAGACAGACCCACTCGGTGATCCTGATCAGATGAATGAGGACAAGCGCCATTCACAGGGCACATTCACCAGTGACTACAGCAAGTATCTGGACTCCAGGCGTGCCCAAGATTTTGTGCAGTGGTTGATGAATACCAAGAGGAACAGGAATAACATTGCCAAACGTCACGATGAATTTGAGAGACATGCTGAAGGGACCTTTACCAGTGATGTAAGTTCTTATTTGGAAGGCCAAGCTGCCAAGGAATTCATTGCTTGGCTGGTGAAAGGCCGAGGAAGGCGAGATTTCCCAGAAGAGGTCGCCATTGTTGAAGAACTTGGCCGCAGACATGCTGATGGTTCTTTCTCTGATGAGATGAACACGGTTCTTGATAATCTTGCCACCAGGGACTTTATAAACTGGTTGATTCAGACCAAAATCACTGACAGGAAA
>Mac_mula
ATGAAAAGCATTTACTTTGTGGCTGGATTGTTTGTAATGCTGGTACAAGGCAGCTGGCAACGTTCCCTTCAAGACACAGAGGAGAAATCCAGATCAGTCTCAGCTTCCCAGACAGACCCACTCGGTGATCCTGATCAGATGAATGAGGACAAGCGCCATTCACAGGGCACATTCACCAGTGACTACAGCAAGTATCTGGACTCCAGGCGTGCCCAAGATTTTGTGCAGTGGTTGATGAATACCAAGAGGAACAGGAATAACATTGCCAAACGTCACGATGAATTTGAGAGACATGCTGAAGGGACCTTTACCAGTGATGTAAGTTCTTATTTGGAAGGCCAAGCTGCCAAGGAATTCATTGCTTGGCTGGTGAAAGGCCGAGGAAGGCGAGATTTCCCAGAAGAGGTCGCCATTGTTGAAGAACTTGGCCGCAGACATGCTGATGGTTCTTTCTCTGATGAGATGAACACGGTTCTTGATAATCTTGCCACCAGGGACTTTATAAACTGGTTGATTCAGACCAAAATCACTGACAGGAAA
>Mac_neme
ATGAAAAGCATTTACTTTGTGGCTGGATTGTTTGTAATGCTGGTACAAGGCAGCTGGCAACGTTCCCTTCAAGACACAGAGGAGAAATCCAGATCAGTCTCAGCTTCCCAGACAGACCCACTCGGTGATCCTGATCAGATGAATGAGGACAAGCGCCATTCACAGGGCACATTCACCAGTGACTACAGCAAGTATCTGGACTCCAGGCGTGCCCAAGATTTTGTGCAGTGGTTGATGAATACCAAGAGGAACAGGAATAACATTGCCAAACGTCACGATGAATTTGAGAGACATGCTGAAGGGACCTTTACCAGTGATGTAAGTTCTTATTTGGAAGGCCAAGCTGCCAAGGAATTCATTGCTTGGCTGGTGAAAGGCCGAGGAAGGCGAGATTTCCCAGAAGAGGTCGCCATTGTTGAAGAACTTGGCCGCAGACATGCTGATGGTTCTTTCTCTGATGAGATGAACACGGTTCTTGATAATCTTGCCACCAGGGACTTTATAAACTGGTTGATTCAGACCAAAATCACTGACAGGAAA
>Man_leuc
ATGAAAAGCATTTACTTTGTGGCTGGATTGTTTGTAATGCTGGTACAAGGCAGCTGGCAACGTTCCCTTCAAGACACAGAGGAGAAATCCAGATCAGTCTCAGCTTCCCAGACAGACCCACTCGGTGATCCCGATCAGATGAATGAGGACAAGCGCCATTCACAGGGCACATTCACCAGTGACTACAGCAAGTATCTGGACTCCAGGCGTGCCCAAGATTTTGTGCAGTGGTTGATGAATACCAAGAGGAACAGGAATAACATTGCCAAACGTCACGATGAATTTGAGAGACATGCTGAAGGGACCTTTACCAGTGATGTAAGTTCTTATTTGGAAGGCCAAGCTGCCAAGGAATTCATTGCTTGGCTGGTGAAAGGCCGAGGAAGGCGAGATTTCCCAGAAGAGGTCGCCATTGTTGAAGAACTTGGCCGCAGACATGCTGATGGTTCTTTCTCTGATGAGATGAACACGGTTCTTGATAATCTTGCCACCAGGGACTTTATAAACTGGTTGATTCAGACCAAAATCACTGACAGGAAA
>Mic_muri
ATGAAAAGCATGTACTTTGTGGCTGGATTGTTTGTGATGCTGATACAAGGCACCTGGCAACGTTCCCTTCAAAACACAGAGGAGAAATCCAGATCTTTCTCAGCTTCCCAGACAGACCCACTTGATGAACCTGATCCGATGAATGAAGACAAGCGCCACTCGCAGGGCACTTTTACCAGTGACTATAGCAAGTACCTGGACTCCAGGCGCGCCCAAGATTTTGTGCAGTGGTTGATGAATACCAAGAGAAACAGGAATAACATTGCCAAACGTCATGATGAATTTGAGAGACATGCTGAAGGGACCTTTACCAGTGATGTAAGTTCTTATTTGGAAGGCCAGGCTGCCAAAGAATTCATTGCTTGGCTGGTGAAAGGCCGAGGAAGGCGAGATTTCCCAGAAGAAGTCACCATTGTTGAAGAACTTGGCCGCAGACATGCTGATGGTTCTTTCTCTGATGAGATGAACACAGTCCTTGATAATCTCGCCACCAGGGAATTCATAAACTGGTTGATCCAGAATAAAATCACTGACAGGAAA
>Nom_leuc
ATGAAAAGCATTTACTTTGTGGCTGGATTGTTTGTAATGCTGGTACAAGGCAGCTGGCAACGTTCCCTTCAAGACACAGAGGAGAAATCCAGATCATTCTCAGCTTCCCAGGCAGACCCACTCAGTGATCCTGATCAGATGAATGAGGACAAGCGCCATTCGCAGGGCACATTCACCAGTGACTACAGCAAGTATCTGGACTCCAGGCGTGCCCAAGATTTTGTGCAGTGGTTGATGAATACCAAGAGGAACAGGAATAACATTGCCAAACGTCACGATGAATTTGAGAGACATGCTGAAGGGACCTTTACCAGTGATGTAAGTTCTTATTTGGAAGGCCAAGCTGCCAAGGAATTCATTGCTTGGCTGGTGAAAGGCCGAGGAAGGCGAGATTTCCCAGAAGAGGTCGCCATTGTTGAAGAACTTGGTCGCAGACATGCTGATGGTTCTTTCTCTGATGAGATGAACACCATTCTTGATAATCTTGCCACCAGGGACTTTATAAACTGGTTGATTCAGACCAAAATCACTGACAGGAAA
>Oto_garn
ATGAAAAGCCTTTACTTTGTGGCTGGATTGTTTGTGATGCTGGTACAAGGCACCTGGCAACGTTCCCTTCAAAACACAGAGGAGAAATCCAGATTGTTCTCAGCTTCCCAGACAGACCCGCTGGTTGAGCCTGGTCAGATGAATGAAGACAAGCGCCATTCGCAGGGCACCTTCACCAGTGACTATAGCAAGTATCTGGACTCCAGGCGCGCCCAGGATTTTGTGCAGTGGTTGATGAATACCAAGAGAAACAGGAATAACATTGCCAAACGTCATGATGAATTTGAGAGACATGCTGAAGGGACCTTTACCAGTGATGTAAGTTCTTATTTGGAAGGCCAGGCTGCCAAGGAATTCATCGCTTGGCTGGTGAAAGGCCGAGGAAGGCGAGAGTTCCCAGAGGAAGAAGCCATTGTTGAAGAACTTGGCCGCAGACATGCTGATGGTTCTTTCTCGGATGAGATGAACACAGTTCTTGATAATCTTGCCACCAGGGAGTTTATAAACTGGTTGCGTCAGAATAAAATCACTGACAGGAAA
>Pan_pani
ATGAAAAGCATTTACTTTGTGGCTGGATTGTTTGTAATGCTGGTACAAGGCAGCTGGCAACGTTCCCTTCAAGACACAGAGGAGAAATCCAGATCATTCTCAGCTTCCCAGGCAGACCCACTCAGTGATCCTGATCAGATGAATGAGGACAAGCGCCATTCACAGGGCACATTCACCAGTGACTACAGCAAGTATCTGGACTCCAGGCGTGCCCAAGATTTTGTGCAGTGGTTGATGAATACCAAGAGGAACAGGAATAACATTGCCAAACGTCACGATGAATTTGAGAGACATGCTGAAGGGACCTTTACCAGTGATGTAAGTTCTTATTTGGAAGGCCAAGCTGCCAAGGAATTCATTGCTTGGCTGGTGAAAGGCCGAGGAAGGCGAGATTTCCCAGAAGAGGTCGCCATTGTTGAAGAACTTGGCCGCAGACATGCTGATGGTTCTTTCTCTGATGAGATGAACACCATTCTTGATAATCTTGCCGCCAGGGACTTTATAAACTGGTTGATTCAGACCAAAATCACTGACAGGAAA
>Pan_trog
ATGAAAAGCATTTACTTTGTGGCTGGATTGTTTGTAATGCTGGTACAAGGCAGCTGGCAACGTTCCCTTCAAGACACAGAGGAGAAATCCAGATCATTCTCAGCTTCCCAGGCAGACCCACTCAGTGATCCTGATCAGATGAATGAGGACAAGCGCCATTCACAGGGCACATTCACCAGTGACTACAGCAAGTATCTGGACTCCAGGCGTGCCCAAGATTTTGTGCAGTGGTTGATGAATACCAAGAGGAACAGGAATAACATTGCCAAACGTCACGATGAATTTGAGAGACATGCTGAAGGGACCTTTACCAGTGATGTAAGTTCTTATTTGGAAGGCCAAGCTGCCAAGGAATTCATTGCTTGGCTGGTGAAAGGCCGAGGAAGGCGAGATTTCCCAGAAGAGGTCGCCATTGTTGAAGAACTTGGCCGCAGACATGCTGATGGTTCTTTCTCTGATGAGATGAACACCATTCTTGATAATCTTGCCGCCAGGGACTTTATAAACTGGTTGATTCAGACCAAAATCACTGACAGGAAA
>Pap_anub
ATGAAAAGCATTTACTTTGTGGCTGGATTGTTTGTAATGCTGGTACAAGGCAGCTGGCAACGTTCCCTTCAAGACACAGAAGAGAAATCCAGATCAGTCTCAGCTTCCCAGACAGACCCACTCGGTGATCCTGATCAGATGAATGAGGACAAGCGCCATTCACAGGGCACATTCACCAGTGACTACAGCAAGTATCTGGACTCCAGGCGTGCCCAAGATTTTGTGCAGTGGTTGATGAATACCAAGAGGAACAGGAATAACATTGCCAAACGTCACGATGAATTTGAGAGACATGCTGAAGGGACCTTTACCAGTGATGTAAGTTCTTATTTGGAAGGCCAAGCTGCCAAGGAATTCATTGCTTGGCTGGTGAAAGGCCGAGGAAGGCGAGATTTCCCAGAAGAGGTCGCCATTGTTGAAGAACTTGGCCGCAGACATGCTGATGGTTCTTTCTCTGATGAGATGAACACGGTTCTTGATAATCTTGCCACCAGGGACTTTATAAACTGGTTGATTCAGACCAAAATCACTGACAGGAAA
>Pil_teph
ATGAAAAGCATTTACTTTGTGGCTGGATTGTTTGTAATGCTGGTACAAGGCAGCTGGCAACGTTCCCTTCAAGACACAGAGGAGAAATCCAGATCATTCTCAGCTTCCCAGGCAGACCCACTCGGTGATCCTGATCAGATGAATGAGGACAAGCGCCATTCACAGGGCACATTCACCAGTGACTACAGCAAGTATCTGGACTCTAGGCGTGCCCAAGATTTTGTGCAGTGGTTGATGAATACCAAGAGGAACAGGAATAACATTGCCAAACGTCACGATGAATTTGAGAGACATGCTGAAGGGACCTTTACCAGTGATGTAAGTTCTTATTTGGAAGGCCAAGCTGCCAAGGAATTCATTGCTTGGCTGGTGAAAGGCCGAGGAAGGCGAGATTTCCCAGAAGATGTCGCCATTGTTGAAGAACTTGGCCGCAGACATGCTGATGGTTCTTTCTCTGATGAGATGAACACAGTTCTTGATAATCTTGCCACCAGGGACTTTATAAACTGGTTGATTCAGACCAAAATCACTGACAGGAAA
>Pon_abel
ATGAAAAGCATTTACTTTGTGGCTGGATTGTTTGTAATGCTGGTACAAGGCAGCTGGCAACGTTCCCTTCAAGACACAGAGGAGAAATCCAGATCATTCTCAGCTTCCCAGGCAGACCCACTCAGTGATCCTGATCAGATGAATGAGGACAAGCGCCATTCACAGGGCACATTCACCAGTGACTACAGCAAGTATCTGGACTCCAGGCGTGCCCAAGATTTTGTGCAGTGGTTGATGAATACCAAGAGGAACAGGAATAACATTGCCAAACGTCACGATGAATTTGAGAGACATGCTGAAGGGACCTTTACCAGTGATGTAAGTTCTTATTTGGAAGGCCAAGCTGCCAAGGAATTCATTGCTTGGCTGGTGAAAGGCCGAGGAAGGCGAGATTTCCCAGAAGAGGTCGCCATTGTTGAAGAACTTGGCCGCAGACATGCTGATGGTTCTTTCTCTGATGAGATGAACACCATTCTTGATAATCTTGCCGCCAGGGACTTCATAAACTGGTTGATTCAGACCAAAATCACTGACAGGAAA
>Pro_coqu
ATGAAAAGCATTTACTTTGTGGCTGGATTGTTTGTGATGCTGGTACAAGGCACCTGGCAACGTTCCCTTCAAAACACAGAGGAGAAATCCAGATCATTCTCAGCTTCCCAGACAGACCCGCTTGATGAGCCTGATCCAATGAATGAAGACAAGCGCCACTCGCAGGGCACATTTACCAGTGACTACAGCAAATACCTGGACTCCAGGCGTGCCCAAGATTTCGTGCAGTGGTTGATGAATACCAAGAGAAACAGGAATAACATTGCCAAACGTCATGATGAATTTGAGAGACATGCTGAAGGGACCTTTACCAGTGATGTAAGTTCTTATTTGGAAGGCCAAGCTGCCAAGGAATTCATTGCTTGGCTGGTGAAAGGCCGAGGAAGGCGAGATTTCCCAGAAGAAGTCACCATTGTTGAAGAACTTGGCCGCAGACATGCTGATGGTTCTTTCTCTGATGAGATGAACACAGTTCTTGATAATCTAGCCACCAGGGACTTCATAAACTGGTTGATCCAGAATAAAATCACTGACAGGAAA
>Rhi_biet
ATGAAAAGCATTTACTTTGTGGCTGGATTGTTTGTAATGCTGGTACAAGGCAGCTGGCAACGTTCCCTTCAAGACACAGAGGAGAAATCCAGATCATTCTCAGCTTCCCAGGCAGACCCACTCGGTGATCCTGATCAGATGAATGAGGACAAGCGCCATTCACAGGGCACATTCACCAGTGACTACAGCAAGTATCTGGACTCTAGGCGTGCCCAAGATTTTGTGCAGTGGTTGATGAATACCAAGAGGAACAGGAATAACATTGCCAAACGTCACGATGAATTTGAGAGACATGCTGAAGGGACCTTTACCAGTGATGTAAGTTCTTATTTGGAAGGCCAAGCTGCCAAGGAATTCATTGCTTGGCTGGTGAAAGGCCGAGGAAGGCGAGATTTCCCAGAAGATGTCGCCATTGTTGAAGAACTTGGCCGCAGACATGCTGATGGTTCTTTCTCTGATGAGATGAACACGGTTCTTGATAATCTTGCCACCAGGGACTTTATAAACTGGTTGATTCAGACCAAAATCACTGACAGGAAA
>Rhi_roxe
ATGAAAAGCATTTACTTTGTGGCTGGATTGTTTGTAATGCTGGTACAAGGCAGCTGGCAACGTTCCCTTCAAGACACAGAGGAGAAATCCAGATCGTTCTCAGCTTCCCAGGCAGACCCACTCGGTGATCCTGATCAGATGAATGAGGACAAGCGCCATTCACAGGGCACATTCACCAGTGACTACAGCAAGTATCTGGACTCTAGGCGTGCCCAAGATTTTGTGCAGTGGTTGATGAATACCAAGAGGAACAGGAATAACATTGCCAAACGTCACGATGAATTTGAGAGACATGCTGAAGGGACCTTTACCAGTGATGTAAGTTCTTATTTGGAAGGCCAAGCTGCCAAGGAATTCATTGCTTGGCTGGTGAAAGGCCGAGGAAGGCGAGATTTCCCAGAAGATGTCGCCATTGTTGAAGAACTTGGCCGCAGACATGCTGATGGTTCTTTCTCTGATGAGATGAACACGGTTCTTGATAATCTTGCCACCAGGGACTTTATAAACTGGTTGATTCAGACCAAAATCACTGACAGGAAA
>Sai_boli
ATGAAAAGCATTTACTTCGTGGCTGGATTGTTTGTAATGCTGGTACAAGGCAGCTGGCAACGTTCCCTTCAAGACACAGAGGAGAAATCCAGATCATTCTCAGCTTCCCAGACAGACCCGCTCAGTGATCCTGATCAGATGAATGAGGACAAGCGCCACTCACAGGGCACATTCACCAGTGACTACAGCAAGTATCTGGACTCCAGGCGTGCCCAAGATTTTGTGCAGTGGCTGATGAATACCAAGAGGAACAGGAATAACATTGCCAAACGTCATGATGAATTTGAGAGACATGCTGAAGGGACCTTTACCAGTGATGTAAGTTCTTATTTGGAAGGCCAAGCTGCCAAGGAATTCATTGCTTGGCTGGTGAAAGGCCGAGGAAGGCGAGATTTCCCAGAGGAGGTCGCTATTGTTGAAGAACTTGGCCGCAGACATGCTGATGGTTCTTTCTCTGATGAGATGAACACGATCCTTGATAATCTTGCTGCCAGGGACTTTATAAACTGGTTGATTCAGACCAAAATCACTGACAGGAAA
>Sap_apel
ATGAAAAGCATTTACTTCGTGGCTGGATTGTTTGTAATGCTGGTACAAGGCAGCTGGCAACGTTCCCTTCAAGACACAGAGGAGAAATCCAGATCATTCTCAGCTTCCCAGACAGGCCCGCTTAGTGATCCTGATCAGATGAATGAGGACAAGCGCCACTCACAGGGCACATTCACCAGCGACTACAGCAAGTATCTGGACTCCAGGCGTGCCCAAGATTTTGTGCAGTGGCTGATGAATACCAAGAGAAACAGGAATAACATTGCCAAACGTCACGATGAATTTGAGAGACATGCTGAAGGGACCTTTACCAGTGATGTAAGTTCTTATTTGGAAGGCCAAGCTGCCAAGGAATTCATTGCTTGGCTGGTGAAAGGCCGAGGAAGGCGAGATTTCCCAGAGGAGGTCGCTATTGTTGAAGAACTTGGCCGCAGACATGCTGATGGTTCTTTCTCTGATGAGATGAACACGATCCTTGATAATCTTGCTACCAGGGACTTTATAAACTGGTTGATTCAGACCAAAATCACTGACAGGAAA
>The_gela
ATGAAAAGCATTTACTTTGTGGCTGGATTGTTTGTAATGCTGGTACAAGGCAGCTGGCAACGTTCCCTTCAAGACACAGAAGAGAAATCCAGATCAGTCTCAGCTTCCCAGACAGACCCACTCGGTGATCCTGATCAGATGAATGAGGACAAGCGCCATTCACAGGGCACATTCACCAGTGACTACAGCAAGTATCTGGACTCCAGGCGTGCCCAAGATTTTGTGCAGTGGTTGATGAATACCAAGAGGAACAGGAATAACATTGCCAAACGTCACGATGAATTTGAGAGACATGCTGAAGGGACCTTTACCAGTGATGTAAGTTCTTATTTGGAAGGCCAAGCTGCCAAGGAATTCATTGCTTGGCTGGTGAAAGGCCGAGGAAGGCGAGATTTCCCAGAAGAGGTCGCCATTGTTGAAGAACTTGGCCGCAGACATGCTGATGGTTCTTTCTCTGATGAGATGAACACGGTTCTTGATAATCTTGCCACCAGGGACTTTATAAACTGGTTGATTCAGACCAAAATCACTGACAGGAAA
>Tra_fran
ATGAAAAGCATTTACTTTGTGGCTGGATTGTTTGTAATGCTGGTACAAGGCAGCTGGCAACGTTCCCTTCAAGACACAGAGGAGAAATCCAGATCATTCTCAGCTTCCCAGGCAGACCCACTCGGTGATCCTGATCAGATGAATGAGGACAAGCGCCATTCACAGGGCACATTCACCAGTGACTACAGCAAGTATCTGGACTCTAGGCGTGCCCAAGATTTTGTGCAGTGGTTGATGAATACCAAGAGGAACAGGAATAACATTGCCAAACGTCACGATGAATTTGAGAGACATGCTGAAGGGACCTTTACCAGTGATGTAAGTTCTTATTTGGAAGGCCAAGCTGCCAAGGAATTCATTGCTTGGCTGGTGAAAGGCCGAGGAAGGCGAGATTTCCCAGAAGATGTCGCCATTGTTGAAGAACTTGGCCGCAGACATGCTGATGGTTCTTTCTCTGATGAGATGAACACGGTTCTTGATAATCTTGCCACCAGGGACTTTATAAACTGGTTGATTCAGACCAAAATCACAGACAGGAAA
>Och_prin
ATGAAGAGCATTTACTTTGTGGCCGGATTGCTCATAATGCTGGTCCATGGCAGCTGGCAACGCTCTCTTCAAGAAACAGAGGAGAAAATCAGGTCATTCTCAGCTCCCCAGACAAACCTGCCTGATGACACCGATCTGATGACTGAAGATAAGCGCCATTCCCAGGGCACCTTCACCAGTGACTACAGCAAGTACCTGGACTCCCGACGCGCTCAAGATTTTGTGCAGTGGTTGATGAACACCAAGAGGAACAGGAATAACATTGCCAAACGCCACGATGAGTTTGAGAGACATGCTGAAGGGACCTTTACCAGTGATGTAAGTTCCTATCTGGAAGGCCAGGCTGCCAAGGAATTCATTGCTTGGCTGGTGAAAGGCCGAGGGAGGCGAGATTTTCCAGAAGAAGTGACCATTGTTGAAGAGCTACGCCGTAGACATGCTGACGGCTCCTTCTCAGATGAGATGAACGCGATTCTTGATAGTCTGGCCACAAGGGACTTTATAAACTGGTTGCTTCAGACCAAAATCACTGACAGGAAG
>Ory_cuni
ATGAAGAGCATTTACTTTGTGGCCGGATTGTTTGTAATGCTGGTACAAGGCAGCTGGCAACGCTCTCTTCAAGACACAGAGGAGAAATCCAGATCCTTCCCAGCTTCCCAGACAGACCTGCTTGGTGATGCCGACCAGATGACCGAAGACAAGCGCCATTCACAGGGCACATTCACCAGTGACTACAGCAAGTACCTGGACTCCAGACGTGCCCAGGATTTTGTGCAGTGGTTGATGAACACCAAGAGGAACAGGAATAACATTGCCAAACGCCACGATGAATTTGAGAGACATGCTGAAGGGACCTTTACCAGTGATGTAAGCTCTTATCTGGAAGGCCAAGCTGCCAAGGAATTCATTGCTTGGCTGGTGAAAGGCCGAGGAAGGCGAGATTTCCCAGAAGAAGTGACAATTGTTGAAGAGCTACGCCGTAGACATGCTGATGGCTCCTTCTCAGATGAGATGAACACAGTTCTCGATAGTCTGGCCACGAGGGACTTTATAAACTGGTTGCTCCAAACCAAAATCTCTGACAGGAAG
>Arv_nilo
ATGAAGACCATTTACATTGTGGCTGGATTGCTTATAATGCTGATACAAGGCAGCTGGCAGCATTCCCTTCAAGACACGGAGGAGAACCCCAGATCATTCCCAGCTCCCCAGACAGAACCGCTCGAGGACCCTGATCAGATGAATGAAGACAAACGCCATTCACAGGGCACATTCACCAGCGACTACAGCAAATACCTGGACTCCCGCCGTGCCCAAGACTTTGTGCAGTGGTTGATGAACACCAAGAGGAACCGGAACAACATTGCCAAACGTCATGATGAATTTGAGAGGCATGCTGAAGGGACCTTCACCAGTGACGTGAGTTCTTACTTGGAGGGCCAGGCAGCAAAGGAATTCATTGCTTGGCTGGTGAAAGGCCGAGGAAGGCGAGATTTCCCGGAAGAAGTCGTCCTTGCCGAGGAACTCGGCCGCAGACACGCTGATGGCTCCTTCTCTGACGAGATGAATACGATTCTCGATAATCTTGCCACCAGGGACTTCATCAACTGGCTGATTCAAACCAAGATCACTGACAAAAAA
>Arv_amph
ATGAAGAACATTTACATTGTGGCTGGATTTTTTATAATGCTGGTGCAAGGCAGCTGGCAGCATTCCCTTCGGGACACGGAGGAGAAACCCAGATCATTCCCAGCTTCCCAGACAGACCCGCTGCAGGACCCTGACCAGATAAATGAGGACAAGCGCCATTCACAGGGTACGTTCACCAGTGACTACAGCAAATACCTGGACTCCCGCCGTGCCCAAGATTTTGTGCAGTGGCTGATGAACACCAAGAGGAACAGGAACAACATTGCCAAACGTCATGATGAGTTTGAGAGGCATGCTGAAGGGACCTTTACCAGCGATGTGAGCTCTTACTTGGAAGGCCAGGCAGCAAAGGAATTCATTGCTTGGCTAGTGAAAGGCAGAGGACGGCGAGACTTCCCAGAAGAAGTCACCATTGTAGAAGAACTCGGCCGCAGACATGCCGACGGCTCCTTCTCTGATGAGATGAACACTATTCTCGATAATCTTGCCACCAGAGACTTTATCAACTGGCTGATTCAGACCAAAATCACTGACAAG
>Cas_cana
ATGAAGAACATTTACTATGTGGCTGGATTATTTATAATGCTGGTACAAGGCAGCTGGCAGCATTCTCTCCAAGACACAGAAGAGAAACCCAGATCGTTTTCAGCTTCCCAGACAGACCCACTTAGTGATCCTGACCAGATGACTGAAGACAAGCGCCATTCGCAGGGCACATTCACCAGTGACTACAGCAAATATCTGGACTCCAGGCGTGCCCAAGACTTTGTGCAGTGGTTGATGAATACCAAGAGGAACAGGAATAACATTGCCAAACGTCATGATGAATTTGAGAGACATGCTGAAGGGACCTTTACCAGTGATGTAAGTTCTTATTTGGAAGGCCAGGCTGCCAAGGAATTCATTGCTTGGCTGGTGAAAGGCCGAGGAAGGCGAGACTTTCCAGAAGAAGTCACCATCGTTGAAGAACTCCGCCGCAGACATGCCGACGGCTCTTTCTCCGATGAGATGAACACCGTTCTTGATAATCTTGCCACCAGGGACTTTATCAACTGGCTGATTCAGACCAAAATCACTGACAGGAAA
>Cav_porc
ATGAAGAGCGTTTACTTTGTGGCTGGATTGTTCATAATGCTAGCACAAGGCAGCTGGCAACGTTCCCTTCAAGACACAGAAGAGAAACCCAGATCTGTCTCAGCCTCCCAAACAGACATGCTTGATGATCCAGATCAGATGAACGAAGACAAGCGCCATTCACAGGGCACATTCACCAGCGACTACAGCAAGTACTTGGATTCCAGGCGTGCTCAACAATTTTTGAAATGGCTGTTGAATGTCAAGAGGAACAGGAACAACATTGCCAAACGTCATGATGAATTTGAGAGACATGCTGAAGGGACCTTTACTAGTGATGTAAGTTCTTACTTGGAAGGCCAAGCTGCCAAGGAATTCATTGCTTGGCTGGTGAAAGGCCGAGGGAGGCGAGACTTCCCAGAAGAAGTCGCCATTGTGGAAGAACTCGGCCGCAGACATGCCGATGGCTCATTCTCAGATGAGATGAACACTATTCTTGACAATCTTGCCACCAGAGACTTTATCAACTGGCTTATTCAGACCAAAATCACTGACAGGAAG
>Chin_lani
ATGAAGAGCATTTACTTTGTGGCTGGATTGTTTATAATGCTGGTACAAGGCAGCTGGCAACGTTCCCTTCAAGACACAGAGGAGAATCCCAGATCTTTCTCAGCTTCCCGAGCAGACGTGCTGGATGATCCAGACCAGATGAATGAAGACAAGCGTCATTCACAGGGCACATTCACCAGTGACTATAGCAAGCACCTGGACTCCAGGTATGCTCAAGAGTTTGTGCAGTGGCTGATGAACACCAAGAGGAACAGGAATAACATTGCCAAACGTCATGATGAATTTGAGAGACATGCTGAAGGGACCTTTACTAGCGATGTCAGTTCTTATTTGGAAGGCCAAGCTGCAAAAGAATTCATTGCTTGGCTGGTGAAAGGCCGAGGAAGACGAGACTTTCCAGAAGAAGTCACCATTGTTGAAGAACTCCGCCGCAGACATGCTGATGGTTCTTTCTCAGATGAGATGAACACCGTTCTTGACAATCTTGCCACCAGGGACTTTATCAACTGGCTGATTCAGACCAAAATCACTGACAGGAAA
>Cric_gris
ATGAAGAACATTTACATTGTGGCTGGACTTTTTGTAATGCTGGTGCAAGGCAGCTGGCAGCATTCCCTTCAGAACACCGAGGAGAAACCCAGATCATTCCCAGTTTCCCAGACAGACCCGCTCGAGGACTCTGATCAAATAAATGAAGACAAGCGCCACTCACAGGGCACATTCACCAGTGACTACAGCAAATACTTGGACTCCCGCCGTGCCCAAGATTTCGTGCAGTGGTTGATGAACACCAAGAGGAACAGGAATAACATTGCCAAACGCCACGATGAGTATGAGAGGCATGCTGAAGGGACCTTTACCAGCGATGTGAGCTCTTACTTGGAGGGCCAGGCTGCAAAGGAATTCATTGCTTGGCTGGTGAAAGGCAGAGGAAGGCGAGACTTCCCAGAAGAAGTCACTATTGTTGAAGAACTCGGCCGCAGACATGCTGACGGCTCCTTCTCTGATGAGATGAACACGATTCTCGATAGTCTTGCCACCCGGGACTTCATCAACTGGCTCATTCAAACCAAAATCACTGACAAGAAA
>Dip_ordi
ATGAAGAGCATTTACTTTGTGGCTGGATTGTTTATAATGCTGGTACAAGGAAGCTGGCAACGTTCTCTTCAAGACACCGAGGAGAGAGCCAGATCATTCCCAGCTTCTCAGACATCACCACTGGAGGATCCCAATGAGATGAATGAAGACAAGCGTCATTCACAAGGCACATTCACCAGTGACTACAGCAAGTATCTGGACTCCAGGCGTGCCCAAGACTTTGTGCAGTGGTTGATGAATACCAAGAGGAACAGGAATAACATTGCCAAACGTCATGATGAATTTGAGAGGCATGCTGAAGGGACCTTTACCAGTGATGTAAGCTCCTATTTGGAAGGCCAGGCTGCCAAGGAGTTCATTGCTTGGCTGGTGAAAGGCCGAGGGAGGCGAGACTTCCCAGAAGAAGTCACCATTGTTGAAGAACTCCGCCGCAGACATGCAGATGGCTCTTTCTCCGATGAGATGAGCACAGTTCTGGACAGCCTGGCCACCAGGGACTTCATCAACTGGCTGATTCAGACCAAAATCACTGAGCGGAAA
>Fuk_dama
ATGAAGAGCATTTACTTTGTGGCTGGATTGTTTGTAATGCTGGTACAGGGCAGCTGGCAGCATTCCCTTCAAGACACAGAGGAGAAACCCAGATCTTTCTCAGCTTCCCAGACAGAGCTGCCTGATGATCCTGATCAGATGAACGAAGACAAGCGTCATTCACAGGGCACATTCACCAGTGACTACAGCAAGTATCTGGATTCCAGGCGTGCTCAAGATTTTGTGCAGTGGCTCATGAATACCAAGAGGAACAGGAATAACATTGCCAAACGTCATGATGAATTTGAGAGACATGCTGAAGGGACCTTTACCAGTGATGTAAGCTCTTATTTGGAAGGCCAAGCTGCCAAGGAATTCATTGCTTGGCTGGTGAAAGGCCGAGGAAGGCGAGACTTCCCAGAAGAAGTCACCATTGTTGAAGAACTCCGCCGCAGACATGCCGATGGCTCTTTCTCAGATGAGATGAACACTGTTCTTGACACTCTTGCCACCAGGGACTTTATCAATTGGCTGATTCAGACCAAAATCACTGAGAGGAAA
>Gra_surd
ATGAAGACCATTTACATTGTGGCTGGATTGCTTATAATGCTGGTACAAGGCAGCTGGCAGCATTCCCTTCAAGACACGGAGGAGAACCCCAGATCATTCCCAGCTTCCCAGACAGAACTGCTCGAGGACCCTGATCAGATGAATGAAGACAAACGCCATTCACAGGGCACATTCACCAGCGACTACAGCAAATACCTGGACTCCCGCCGTGCCCAAGATTTTGTGCAGTGGTTGATGAACACCAAGAGGAACCGGAACAACATTGCCAAACGTCATGATGAATTTGAGAGGCACGCTGAAGGGACCTTTACCAGTGATGTGAGTTCTTACTTGGAGGGCCAGGCAGCAAAGGAATTCATTGCTTGGCTGGTGAAAGGCCGAGGAAGGCGAGATTTCCCGGAAGAAGTTGTCATTGCCGAGGAACTCGGCCGCAGACACGCTGATGGCTCCTTCTCTGACGAGATGAACACGATTCTCGATAATCTTGCCACCAGGGACTTCATCAACTGGCTGATTCAAACCAAGATCACTGACAAGAAA
>Het_glab
ATGAAGAGCATTTACTTTGTGGTTGGATTGTTTATAATGTTGGTACAAGGCAGCTGGCAGCGTTCCCTTCAAGACACGGAGGAGAAACACAGATCTTTCTCAGCTTCCCAGACAGACCTGCTTGATGATCCAGATCAGATGAATGAAGACAAACGCCATTCACAGGGGACATTCACCAGTGACTATAGCAAGTATCTGGATTCCAGGCGTGCTCAAGATTTTGTTCAGTGGCTGATGAATACCAAGAGGAACAGGAATAACATTGCCAAACGTCATGATGAATTTGAGAGACATGCTGAAGGGACCTTTACCAGTGATGTAAGCTCTTATTTGGAAGGCCAAGCTGCCAAGGAATTCATTGCTTGGCTGGTGAAAGGCCGAGGAAGGAGAGACTTCCCAGAAGAAGTCACCATTGTTGAAGAACTCCGTCGCAGACATGCCGACGGCTCTTTTTCAGATGAGATGAACACTGTTCTTGACACTCTTGCCACCAGGGACTTTATCAATTGGCTGATTCAGACCAAAATCACTGACAGGAAA
>Ict_trid
ATGAAGAACATTTACTTTGTGGCCGGATTGT
TTATAATGCTGGTGCAAGGAAGCTGGCAACGATCCCTTCAAGACACAGAGGAGAAAACCAGATCCTTCCCGGCTTCACAGACAGACCCCCTGAATGATCCTGACCAGATGAATGAAGACAAGCGTCATTCGCAGGGCACATTCACCAGTGACTACAGCAAGTACCTAGACTCCAGGCGTGCCCAGGACTTTGTGCAGTGGCTGATGAATACCAAGAGAAACAGGAATAACATTGCCAAACGTCATGATGAATTTGAGAGACATGCTGAAGGAACCTTTACCAGTGATGTAAGTTCTTACTTGGAAGGTCAAGCTGCCAAGGAATTCATTGCTTGGCTGGTGAAAGGCCGAGAAAGGCGAGATTTCCCAGAGGAAGTTACCATCGTTGAAGAACTCCGCCGCAGACACGCGGATGGCTCTTTCTCAGATGAGATGAACACAGTTCTTGATAACCTTGCCACCAGGGACTTCATCAATTGGCTGATTCAGACCAAAATCACTGACAGGAAA
>Jac_jacu
ATGAAGAACATTTACTTTGTGGCTGGACTGTTTATAATGCTGGTGCAAGGCAGCTGGCAACGTTCCCTTCAAGACACAGAGGAGAAACCCAGGTATTTACTTCTAAAATTCCAGACAACCCCCCTTGATGACCCTGATCAGATGACTGAAGACAAGCGCCACTCACAGGGCACATTCACCAGTGACTACAGCAAGTATCTGGACTCCCGGCGTGCCCAAGATTTTGTGCAATGGTTGATGAATGCCAAGAGGGGCAGGAATAACATTGCCAAACGTCATGATGAATTTGAGAGACATGCTGAAGGGACTTTTACCAGTGATGTAAGTTCTTATTTGGAAGGTCAGGCTGCCAAGGAATTCATTGCCTGGCTAGTGAAAGGCAGAGGAAGACGAGAGTTTCCAGAAGAAGTCGCCATTGTTGAAGAACTCCGCCGCAGACATGCTGATGGCTCCTTCTCTGATGAGATGAACACGGTTCTTGATAATCTTGCCACCAGGGATTTTATCAACTGGCTGATTCAAACCAAAATCACTGACAGGAAG
>Mar_flav
ATGAAGAACATTTACTTTGTGGCCGGATTGTTTATAATGCTGGTGCAAGGAAGCTGGCAACGATCCCTTCAAGACACAGAGGAGAAAACCAGATCCTTCCCGGCTTCACAGACAGACCCTCTGAATGATCCTGACCAGATGAATGAAGACAAGCGTCATTCGCAGGGCACATTCACCAGTGACTACAGCAAGTACCTAGACTCCAGGCGTGCCCAGGACTTTGTGCAGTGGCTGATGAATACCAAGAGAAACAGGAATAACATTGCCAAACGTCATGATGAATTTGAGAGACATGCTGAAGGAACCTTTACCAGTGATGTAAGTTCTTACTTGGAAGGTCAAGCTGCCAAGGAATTCATTGCTTGGCTGGTGAAAGGCCGAGAAAGGCGAGATTTCCCAGAAGAAGTTACCATCGTTGAAGAACTCCGCCGCAGACACGCGGATGGCTCTTTCTCAGATGAGATGAACACAGTTCTTGATAACCTTGCCACCAGGGACTTCATCAACTGGCTGATTCAGACCAAAATCACTGACAGGAAA
>Mar_marm
ATGAAGAACATTTACTTTGTGGCCGGATTGT
TTATAATGCTGGTGCAAGGAAGCTGGCAACGATCCCTTCAAGACACAGAGGAGAAAACCAGATCCTTCCCGGCTTCACAGACAGACCCTCTGAATGATCCTGACCAGATGAATGAAGACAAGCGTCATTCGCAGGGCACATTCACCAGTGACTACAGCAAGTACCTAGACTCCAGGCGTGCCCAGGACTTTGTGCAGTGGCTGATGAATACCAAGAGAAACAGGAATAACATTGCCAAACGTCATGATGAATTTGAGAGACATGCTGAAGGAACCTTTACCAGTGATGTAAGTTCTTACTTGGAAGGTCAAGCTGCCAAGGAATTCATTGCTTGGCTGGTGAAAGGCCGAGAAAGGCGAGATTTCCCAGAAGAAGTTACCATCGTTGAAGAACTCCGCCGCAGACACGCGGATGGCTCTTTCTCAGATGAGATGAACACAGTTCTTGATAACCTTGCCACCAGGGACTTCATCAACTGGCTGATTCAGACCAAAATCACTGACAGGAAA
>Mas_couc
ATGAAGACTGTTTACCTTGTGGCTGGATTGCTTCTAATGCTGGTACAAGGCAGTTGGCAGCATACCCTTCAAGACACAGAGGAGAACCCCAGATCATTCCCAGCTTCCCAGACAGAACCGCGCGACAACGCTGACCAGATGAATGAAGATAAGCGCCATTCACAGGGCACATTCACCAGCGACTACAGCAAATACCTGGACTCCCGCCGTGCCCAAGATTTTGTGCAGTGGTTGATGAACACCAAGAGGAACTGGAACAACATTGCCAAACGTCATGATGAATTTGAGAGGCATGCTGAAGGGACGTTTACCAGTGATGTGAGCTCTTACTTGGAGGGCCAAGCAGCAAAGGAATTCATTGCTTGGCTGGTGAAAGGCCGAGGAAGGCGAGACTTCCCGGAAGAAGTCGCCATTGCCGAGGAACTCGGCCGCAGACATGCTGACGGCTCCTTCTCTGACGAGATGAACACAATTCTCGATAACCTTGCCACCAGGGACTTCATCAACTGGCTGATTCAAACCAAGATCACTGACAAGAAA
>Mer_ungu
ATGAAGAGCGTTTACGTTGTGGCTGGATTGTTGATAATGCTGGTGCAAGGCAGCTGGCAGCATCCGATTCAAGACACGGAGGAGAAACCCAGGTCCATCCCAGCTTCCCAGACAGAACCGCTCGAGGACCCTGATCAGATGAATGAAGACAAACGCCACTCACAGGGCACGTTCACCAGCGACTACAGCAAATACCTGGACTCCCGCCGTGCTCAAGACTTTGTGCAGTGGTTGATGAACACCAAGAGGAACAGGAACAACATCGCCAAACGTCATGATGAATTTGAGAGGCATGCTGAAGGGACCTTTACCAGTGATGTGAGTTCTTACTTGGAGGGTCAGGCAGCAAAGGAATTCATTGCTTGGCTGGTGAAAGGCCGGGGAAGGCGAGACTTCCCAGAAGTCATTGCTGAGGAACTTGGCCGCAGACATGCAGATGGTTCCTTCTCTGATGAGATGAACACAATTCTTGATAGTCTTGCCACCAGGGACTTCATCAACTGGCTGATTCAAACCAAAATCACTGACAAGAAA
>Mes_aura
ATGAAGAACATTTACATTGTGGCTGGATTTTTTGTAATGCTGGTGCAAGGCAGCTGGCAGCATTCCCTTCAGGACACGGAGGAGAAATCCAGATCATTCCCAGCTTCCCAGACAGACCCACTCGAGGACCCTGATCAAATAAATGAAGACAAGCGCCATTCACAGGGAACATTCACCAGTGACTACAGCAAATACCTGGACTCCCGCCGAGCCCAAGATTTTGTGCAGTGGCTGATGAACACCAAGAGGAACAGGAACAACATTGCCAAACGCCACGATGAGTTTGAGAGGCACGCTGAAGGGACCTTTACCAGCGATGTGAGCTCTTACTTGGAGGGCCAGGCTGCAAAGGAATTCATTGCTTGGCTGGTGAAAGGCAGAGGAAGGCGGGACTTCCCAGAAGAAGTCACCATTGTTGAAGAACTCGGCCGCAGACATGCGGACGGCTCCTTCTCCGATGAGATGAACACGATTCTCGATAGTCTTGCCACCAGGGACTTCATCAACTGGCTGATTCAAACCAAAATCACTGACAAGAAA
>Mic_ochr
ATGAAGAACATTTACATTGTGGCTGGATTTTTTATAATGCTGGTGCAAGGCAGCTGGCAGCATTCCCTTCAGGACACGGAGGAGAAACCCAGATCATTCCCAGCTTCCCAGACAGAGCCGCTGCAGGACCCTGACCAGATAAATGAAGACAAGCGCCATTCACAGGGCACATTCACCAGTGACTACAGCAAATACCTGGACTCCCGCCGTGCCCAAGATTTTGTGCAGTGGCTGATGAACACCAAGAGGAACAGGAACAACATTGCCAAACGTCATGATGAGTTTGAGAGGCATGCTGAAGGGACCTTTACCAGCGATGTGAGCTCTTACTTGGAAGGCCAGGCAGCGAAGGAATTCATTGCTTGGCTGGTGAAAGGCAGAGGACGACGAGACTTCCCAGAGGAAGTCACCATTGTAGAAGAACTCGGCCGCAGACATGCTGACGGCTCCTTTTCTGACGAGATGAACACAATTCTCGATAATCTTGCCACTAGAGACTTCATCAACTGGCTGATTCAGACCAAAATCACTGACAAGAAA
>Mus_caro
ATGAAGACCGTTTACATTGTGGCTGGATTGCTTATAATGCTGGTACAAGGCAGTTGGCAGCACGCCCTTCAAGACACAGAGGAGAACCCCAGATCATTCCCAGCCTCCCAGATAGAAGCACATGAAGACCCTGATCAGATGAATGAAGACAAACGCCATTCACAGGGCACATTCACCAGTGACTACAGCAAATACCTGGACTCCCGCCGTGCCCAAGATTTTGTGCAGTGGTTGATGAACACCAAGAGGAACCGGAACAACATTGCCAAACGTCATGATGAATTTGAGAGGCATGCTGAAGGGACCTTTACCAGTGACGTGAGCTCTTACTTGGAGGGCCAGGCAGCAAAGGAATTCATTGCTTGGCTGGTGAAAGGCCGAGGAAGGCGAGACTTTCCAGAAGAAGTCGCCATTGCCGAGGAACTCGGCCGCAGGCACGCTGATGGCTCCTTCTCTGACGAGATGAACACCATTCTGGATAATCTTGCCACCAGGGACTTCATCAACTGGCTGATTCAAACCAAGATCACTGACAAGAAA
>Mus_musc
ATGAAGACCATTTACTTTGTGGCTGGATTGCTTATAATGCTGGTGCAAGGCAGCTGGCAGCACGCCCTTCAAGACACAGAGGAGAACCCCAGATCATTCCCAGCTTCCCAGACAGAAGCGCATGAGGACCCTGATGAGATGAATGAAGACAAACGCCACTCACAGGGCACATTCACCAGCGACTACAGCAAATACCTGGACTCCCGCCGTGCCCAAGATTTTGTGCAGTGGTTGATGAACACCAAGAGGAACCGGAACAACATTGCCAAACGTCATGATGAATTTGAGAGGCATGCTGAAGGGACCTTTACCAGTGATGTGAGTTCTTACTTGGAGGGCCAGGCAGCAAAGGAATTCATTGCTTGGCTGGTGAAAGGCCGAGGAAGGCGAGACTTCCCAGAAGAAGTCGCCATTGCCGAGGAACTCGGCCGCAGGCACGCTGATGGCTCCTTCTCTGACGAGATGAGCACCATTCTGGATAATCTTGCCACCAGGGACTTCATCAACTGGCTGATTCAAACCAAGATCACTGACAAGAAA
>Mus_paha
ATGAAGACCATTTACATTGTGGCTGGATTGCTTATAATGCTGGTACAAAGCAGTTGGCAGCATGCCCTTCAAGACCCAGAGGAGAACCCCAGATCATTCCCAGCTTCCCAGATAGAACCGCATGAGGACCCTGATCAGATGAATGAAGACAAACGCCATTCACAGGGCACATTCACCAGCGACTACAGCAAATACCTGGACTCCCGCCGTGCCCAGGATTTTGTGCAGTGGTTGATGAACACCAAGAGGAACCGGAACAACGTTGCCAAGCGTCATGATGAATTTGAGAGGCATGCTGAAGGGACCTTTACCAGTGATGTGAGTTCTTACTTGGAGGGCCAGGCAGCAAAGGAATTCATTGCTTGGCTGGTGAAAGGCCGAGGAAGGAGAGACTTCCCAGAAGAAGTCGCCATTGCCGAGGAACTTGGCCGCAGGCACGCTGACGGCTCCTTCTCTGACGAGATGAACACCATGCTCGATAATCTTGCCACCAGGGACTTCATCAACTGGCTGATTCAAACCAAGATCACTGACAAGAAA
>Mus_spic
ATGAAGACCATTTACTTTGTGGCTGGATTGCTTATAATGCTGGTGCAAGGCAGTTGGCAGCACGCCCTTCAAGACACAGAGGAGAACCCCAGATCATTCCCAGCTTCCCAGATAGAAGCACATGAGGACCCTGATGAGATGAATGAAGACAAACGCCATTCACAGGGCACATTCACCAGCGACTACAGCAAATACCTGGACTCCCGCCGTGCCCAAGATTTTGTGCAGTGGTTGATGAACACCAAGAGGAACCGGAACAACATTGCCAAACGTCATGATGAATTTGAGAGGCATGCTGAAGGGACCTTTACCAGTGATGTGAGTTCTTACTTGGAGGGCCAGGCAGCAAAGGAATTCATTGCTTGGCTGGTGAAAGGCCGAGGAAGGCGAGACTTCCCAGAAGAAGTCGCCATTGCCGAGGAACTCGGCCGCAGGCACGCTGATGGCTCCTTCTCTGATGAGATGAGCACCATTCTGGATAATCTTGCCACCAGGGACTTCATCAACTGGCTGATTCAAACCAAGATCACTGACAAGAAA
>Nan_gali
ATGAAGAGCGTTTACTTTGTAGCTGGACTGTTTATAATGCTGGTACAAGGCAGCTGGCAACGTTCCCTTCAAGACACAGAGGAGAAACCCAGATCATTCTCCGCTTCCCAGACAGACCCACTTGATGATCCTGATCAGATGAATGAAGATAAGCGTCATTCCCAGGGAACATTCACCAGTGACTACAGCAAGTACCTGGACTCCCGCCGTGCCCAAGATTTTGTGCAGTGGTTGATGAATACCAAGAGGAACAGGAATAACATTGCCAAACGTCATGATGAATTTGAGAGGCATGCTGAAGGGACCTTCACCAGTGATGTAAGTTCTTATTTGGAGGGCCAAGCGGCCAAGGAATTCATTGCTTGGCTGGTGAAAGGCCGAGGAAGGCGAGACTTCCCAGAAGAAGTCACCATTGTTGAAGAACTAGGCCGCAGACACGCGGACGGTTCCTTCTCTGATGAGATGAACACGATTCTCGATAATCTTGCCACTAGGGACTTCATCAACTGGCTGATTCAAACCAAAATCACTGACAAGAAG
>Oct_degu
ATGAAGAGCATTTACTTTGTGGCTGGATTGTTTGTAATGCTGGTACAAGGCAGCTGGCAACACCCGCTTCAAGACACAGAGGAAAAACCCAGGTCTTTCTCAACTTCTCAAACAGACTTGCTTGATGATCCGGATCAGATGAATGAAGACAAGCGTCATTCACAGGGTACATTCACCAGTGACTACAGCAAGTTCCTCGACACCAGGCGTGCTCAAGACTTCTTGGATTGGCTGAAGAACACCAAGAGGAACAGGAATGAAATTGCCAAACGTCATGATGAATTTGAGAGGCATGCTGAAGGGACCTTCACTAGTGATGTGAGTTCTTATTTGGAAGGCCAAGCTGCCAAGGAATTCATTGCTTGGCTGGTGAAAGGCCGAGGAAGGCGAGACTTCCCAGAAGAAGTCACCATTGTTGAAGAGCTCCGCCGCAGACACGCCGATGGCTCTTTCTCGGATGAGATGAACACTGTTCTGGACCACCTTGCCACCAAGGACTTTATCAACTGGCTGATTCAGACCAAAATCACTGACAGGAAA
>Ony_torr
ATGAAGACCATTTACATTGTGGCTGGAATTTTTATAATGCTGGTGCAAGGCAGCTGGCAGCATTCCCTTCAGGACACAGAGGAGAAACCCAGATCATTCTCAGCTACCCAGACAGACCCACTGGAGGACCCTGATCAGATCAGTGAAGACAAACGCCATTCACAGGGCACATTCACCAGCGACTACAGCAAATACCTGGACTCCCGTCGTGCCCAAGATTTCGTGCAGTGGTTGATGAACACCAAGAGGAACAGGAACAACATTGCCAAACGTCATGATGAGTTTGAGAGACATGCTGAAGGGACCTTTACCAGCGATGTGAGTTCTTACTTGGAGGGCCAGGCGGCAAAGGAATTCATTGCTTGGCTGGTGAAAGGCAGAGGAAGGCGAGACTTCCCAGAAGAGGTGAAGATTGTTGAAGAAGGCCGCAGACATGCTGATGGCTCCTTCTCTGATGAGATGAACACAATTCTTGATAATCTTGCCACCAGGGACTTCATCAACTGGCTGATTCAAACCAAAATCACTGACAAGAAA
>Per_leuc
ATGAAGAACATTTACATTGTGGCTGGATTTTTTATAATGCTGGTGCAAGGCAGCTGGCAGCATTCCCTTCAGGACACAGAGGAGAAACCCAGATCATTCTCAGCTTCCCAGACAGACCTGCTGGAGGACCCTGATCAGATCAGTGAAGACAAACGCCATTCACAGGGCACATTCACCAGTGACTACAGCAAATACCTGGACTCCCGCCGTGCCCAAGATTTCGTGCAGTGGTTGATGAACACCAAGAGGAACAGGAACAACATTGCCAAACGTCACGATGAGTTTGAGAGGCATGCTGAAGGGACCTTTACCAGCGATGTGAGCTCTTACTTGGAGGGCCAGGCGGCAAAGGAATTCATTGCTTGGCTGGTGAAAGGCAGAGGGAGGCGAGACTTCCCAGAAGAAGTGAAGATTGTTGAAGAAGGCCGCAGACATGCTGACGGCTCCTTCTCTGACGAGATGAACACGATTCTCGATAATCTTGCCACCAGGGACTTCATCAACTGGCTGATTCAAACCAAAATCACTGACAAGAAA
>Per_mani
ATGAAGAACATTTACATTGTGGCTGGATTTTTTATAATGCTGGTGCAAGGCAGCTGGCAGCATTCCCTTCAGGACACAGAGGAGAAACCCAGATCATTCTCAGCTTCCCAGACAGACCTGCTAGAGGACCCTGATCAGATCAGTGAAGACAAACGCCATTCACAGGGCACATTCACCAGCGACTACAGCAAATACCTGGACTCCCGCCGTGCCCAAGATTTCGTGCAGTGGTTGATGAACACCAAGAGGAACAGGAACAACATTGCCAAACGTCACGATGAGTTTGAGAGGCATGCTGAAGGGACCTTTACCAGCGATGTGAGTTCTTACTTGGAGGGCCAAGCGGCAAAGGAATTCATTGCTTGGCTGGTGAAAGGCAGAGGAAGGCGAGACTTCCCAGAAGAAGTGAAGATTGTTGAAGAAGGCCGCAGACATGCTGACGGCTCCTTCTCTGACGAGATGAACACGATTCTCGATAATCTTGCCACCAGGGACTTCATCAACTGGCTGATTCAAACCAAAATCACTGACAAGAAA
>Rat_norv
ATGAAGACCGTTTACATCGTGGCTGGATTGTTTGTAATGCTGGTACAAGGCAGCTGGCAGCATGCCCCTCAAGACACGGAGGAGAACGCCAGATCATTCCCAGCTTCCCAGACAGAACCACTTGAAGACCCTAATCAGATAAACGAAGACAAACGCCATTCACAGGGCACATTCACCAGTGACTACAGCAAATACCTGGACTCCCGCCGTGCTCAAGATTTTGTGCAGTGGTTGATGAACACCAAGAGGAACCGGAACAACATTGCCAAACGTCATGATGAATTTGAGAGGCATGCTGAAGGGACCTTTACCAGTGATGTGAGTTCTTACTTGGAGGGCCAGGCAGCAAAGGAATTCATTGCTTGGCTGGTGAAAGGCCGAGGAAGGCGAGACTTCCCGGAAGAAGTCGCCATAGCTGAGGAACTTGGGCGCAGACATGCTGATGGATCCTTCTCTGATGAGATGAACACGATTCTCGATAACCTTGCCACCAGAGACTTCATCAACTGGCTGATTCAAACCAAGATCACTGACAAGAAA
>Rat_ratt
ATGAAGACCGTTTACATCGTGGCTGGATTATTTGTAATGCTGGTACAAGGCAGCTGGCAGCATGCCCCTCAAGACACGGAGGAGAACGCCAGATCATTCCCAGCTTCCCAGACAGAACCACTTGAAGACCCTAATCAGATAAACGAAGACAAACGCCATTCACAGGGCACATTCACCAGTGACTACAGCAAATACCTGGACTCCCGCCGTGCTCAAGATTTTGTGCAGTGGTTGATGAACACCAAGAGGAACCGGAACAACATTGCCAAACGTCATGATGAATTTGAGAGGCATGCTGAAGGGACCTTTACCAGTGATGTGAGTTCTTACTTGGAGGGCCAGGCAGCAAAGGAATTCATTGCTTGGCTGGTGAAAGGCCGAGGAAGGCGAGACTTCCCGGAAGAAGTCGCCATAGCTGAGGAACTTGGCCGCAGACATGCTGACGGATCCTTCTCTGATGAGATGAACACGATTCTCGATAATCTTGCCACCAGAGACTTCATCAACTGGCTGATTCAAACCAAGATCACTGACAAGAAATAG
>Sci_vulg
ATGAAGAACATTTACTTTGTGGCTGGATTGTTTATAATGCTGGTGCAAGGAAGCTGGCAACGTTCCCTTCAAGACACAGAGGAGAAAACCAGATTCTTCCCAACTTCGCAGACAGACCCGCTGAATGATCCCGACCAGATGATTGAAGACAAGCGCCACTCACAGGGCACATTCACCAGTGACTACAGCAAGTACCTGGACTCCAGGCGTGCCCAGGACTTTGTGCAGTGGCTGATGAATACCAAGAGGAACAGGAATAACATTGCCAAACGTCACGATGAATTTGAGAGACATGCTGAAGGAACCTTTACCAGTGATGTAAGTTCTTATTTGGAAGGTCAAGCTGCCAAGGAATTCATTGCTTGGCTGGTGAAAGGCCGAGAAAGGCGAGATTTCCCAGAAGAAGTAACAATCGTTGAAGAACTTCGCCGCAGACATGCCGATGGCTCTTTTTCAGATGAGATGAACACAATTCTTGATAACCTTGCCACCAGGGACTTCATCAACTGGCTGATTCAGACCAAAATCACTGACAGGAAA
>Spe_daur
ATGAAGAACATTTACTTTGTGGCCGGATTGTTTATAATGCTGGTGCAAGGAAGCTGGCAACTATCCCTTCAAGACACAGAGGAGAAAACCAGATCCTTCCCGGCTTCACAGACAGACCCCCTGAATGATCCTGACCAGATGAATGAAGACAAGCGTCATTCGCAGGGCACATTCACCAGTGACTACAGCAAGTACCTAGACTCCAGGCGTGCCCAGGACTTTGTGCAGTGGCTGATGAATACCAAGAGAAACAGGAATAACATTGCCAAACGTCATGATGAATTTGAGAGACATGCTGAAGGAACCTTTACCAGTGATGTAAGTTCTTACTTGGAAGGTCAAGCTGCCAAGGAATTCATTGCTTGGCTGGTGAAAGGCCGAGAAAGGCGAGATTTCCCAGAAGAAGTTACCATCGTTGAAGAACTCCGCCGCAGACACGCGGATGGCTCTTTCTCAGATGAGATGAACACAGTTCTTGATAACCTTGCCACCAGGGACTTCATCAACTGGCTGATTCAGACCAAAATCACTGACAGGAAA
>Uro_parr
ATGAAGAACATTTACTTTGTGGCCGGATTGTTTATAATGCTGGTGCAAGGAAGCTGGCAACGATCCCTTCAAGACACAGAGGAGAAAACCAGATCCTTCCCGGCTTCACAGACAGACCCCCTAAATGATCCTGACCAGATGAATGAAGACAAGCGTCATTCGCAGGGCACATTCACCAGTGACTACAGCAAGTACCTAGACTCCAGGCGTGCCCAGGACTTTGTGCAGTGGCTGATGAATACCAAGAGAAACAGGAATAACATTGCCAAACGTCATGATGAATTTGAGAGACATGCTGAAGGAACCTTTACCAGTGATGTAAGTTCTTACTTGGAAGGTCAAGCTGCCAAGGAATTCATTGCTTGGCTGGTGAAAGGCCGAGAAAGGCGAGATTTCCCAGAAGAAGTTACCATCGTTGAAGAACTCCGCCGCAGACACGCGGATGGCTCTTTCTCAGATGAAATGAACACAGTTCTTGATAACCTTGCCACCAGGGACTTCATCAACTGGCTGATTCAGACCAAAATCACTGACAGGAAA
