# Supplementary material for: Variation in the Evolution and Sequences of Proglucagon and the Receptors for Proglucagon-Derived Peptides in Mammals
Source: Front Endocrinol (Lausanne). 2021 Jul 12;12:700066. doi: 10.3389/fendo.2021.700066 (PMC8312260; doi:10.3389/fendo.2021.700066)
Supplement: Supplementary File 1 — Fasta formatted proglucagon (Gcg) coding sequences. [file DataSheet_1.zip › Supplement/Suplementary Files/Sup_File_4_Glp2r_fasta_data.txt]

>Mon_dome
ATGCTCCCAGGAGTGAGCAGTGTGGTGTCTGGGAGGACAACAGAAGGGCCTCTACCATATTCCTCTGCCTTTCTAATGGATACTTCTACTTTCCAAGAAACCAAGGAGCTCCACTCCCATAAGAAGCTCTGTTTCCCAGTGTTTGCTCAATATTTCCTCCTACTGATACTGCAGTTGTCAGTCAAACCGGTTACAGGATCTCTCCTAAAGGAGACAACTCAGAAGTGGTTACTATACAAAAAAACGTGTTTGATAGAATTACAAAATCGACCATCTGGAATTTATTGTAATGGGACATTTGACAATTATGCATGCTGGCCTCATTCATTTCCAGGAATTGTCTCTATTCCCTGTCCTTCATACTTACCTTGGTTGAAAAAAGAAAGCCCAGGAAGAGTATACAGAAATTGCTTGGCTGGGGGAACTTGGCAGACTCAGGAGAACTCTACAGATATTTGGTGGTATGACATAGAATGTTCTGAGAACCGCAGCTTCATACAAAATGATGAGCACCACACCTTGCTATCAACTTTGCAGAAAGTGTATACCTTGGGATATTCTCTCTCACTCATTTCCCTCTTCTTGGCTCTCATAATCCTCATGTGTCTCAGAAGAGTTCACTGCACTCGTAACTACATCCACATGAATTTATTTGGTTCCTTCATGCTTCGAGCACTGGCTGTTTTGGTGAAGGACATTATCATACACAATTCCTACTCAAAAAGGCCAGATGATGAAAATGGATGGATATCCTATCTGTCAGAGTCTTTATCCACTTGTCGGACTGCCCAAACTCTTCTTCACTATTTTGTTGGAGCCAATTACTCATGGCTTTTAGTTGAAGGCATTTATCTTCACACACTGCTGGGACCTTTAGTGCTTTCACAGAGACGTCTCTTGCTCAGATATATCATGGTAGGCTGGGCATTTCCTGTTTTGTATATGATCCCTTGGGGAATTACCCGAGCACGACTGGAGAACATAGGGTGCTGGGGGACAAACACAAACATGAATATCTGGTGGATAATCAGAGGACCAATATTACTTTCAATAATAATCAATTTCTTCATCTTTCTGAAAATACTCAAGTTGCTCATATCTAAACTCAAAGCTCATCAATTGGCCTTCAGTGATTATAAGTATAGGTTGGCCAGATCAACATTGGTCCTTATTCCTTTGCTGGGTGTCCATGAAATAGTCTTCTCTTTTATCATTGATGAACAAGTTAAAGGTTCTCAAAGACATATAAGACTCTTCATCCAGTTAACAATGAGTTCCTTCCATGGGCTTCTTGTGGCTTTCCTCTACTGCTTTGCTAATGAAGAGGTGAAAGCTGAGTTGCGGAAGTATTGGATTCGTTTCCTGCTTGCCCATCACATCAGTTGTGTAGGTTGTGTTCTTGAGAAGAATATCAAGTACTTTCAAAAACATTCTAAGAATCAGGAAATCCAGCACTTTGGGGCGAATCAGGGACCAGGAGAGTACAGGCCTGACAGCGGTGGGCAACTTCCACACTTGGCTGGAAGAGACCAAAGGACTTTTAGCTCCCAGCCACATCGAGGTAAAGTGGCCCTTCTTAGGGGAAGTCTGTCTGAGAGCAGTGAAGGTGACTTCACTATTATTGACACCACAGAGGAAATTCTGGAAGATAGTGAAATT
>Pha_cine
ATGCTCCCAGGAATGAGCAGTGTGGTATCTGGAAGGACAGCAGAAGGGCTTCTGACATATTCCTCTGCCTCCCCAATGGATGCCTTCATTCTCCAGGAAACCAAGAAGCTCCATTCCCACAAGCAGCTCTATTTCCCAGCCTTTGCTCAATGCTTCCTTTTACTGATACTGCAGTTTTCAGTGAAACCGGTTACAGGGTCTCTCCTAAAGGAGACAACTCAGAAGTGGTTTCAATATAAAGAAAAGTGTTTGATAGAGTTACAAAAGCGACCATCTGGTGTGTATTGTAATGGGACATTTGACAGATATGCATGCTGGCCTCATTCACCTCCAGGAAATGTCTCTGTTCCCTGTCCTTCATACTTACCTTGGTGGAAAGAAGAAAGCCCAGGAAGAGTATATAGACATTGCTTGGCTGAGGGAACTTGGCAGACTCTGGAGAACTCTACGGATATTTGGCGGTATGACACAGAATGTTCTGAGAACTACAGTTTCAAACAAAATGATGAGCACCATATATTGCTTTCAACCTTGCAGATAATGTATACCCTTGGATATTCCCTCTCACTCATTTCCCTCTTCTTGGCTGTCATAATTCTCCTGTGTTTAAGAAGAGTTCACTGCACTCGTAACTATATCCACATGAATTTGTTTGGTTCCTTCATGCTTCGAGCTCTGGCTGTATTGGTGAAGGACGTCATCATACACAATTCCTACTCAAAAAGGCCAGATGATGAAAATGGATGGATGTCCTACCTCTCAGAGTCTTCATCCACTTGTCGGACTGCACAAGTTCTTCTTCACTACTTTGTTGGAGCCAATTACTCGTGGCTTTTAGTTGAAGGCATTTATCTTCACACGCTGTTGGGACCTTTGGTACTTTCACAGAAACGCCTCTTGCCCAGATATATTTTGGTAGGCTGGGCATTTCCTGTTTTGTATGTTGTCCCTTGGTGGATTACTCGAGCAAAGCTGGAGAACACAGGGTGCTGGGGGACAAACAAAAATATGAAAATCTGGTGGATCATCAGAGGACCAATATTACTTTCAATCACAATCAATTTTTTCATATTCCTGAAAATTCTCAAGTTGCTCATATCTAAGCTCAAAGCCCATCAAATGTGCTTCAGTGATTATAAATACAGGTTGGCAAGATCAACACTGGTCCTTATTCCTTTGCTGGGTGTCCATGAGATAGTCTTCTCCTTTGTTACTGATGAACAAGTTCAAGGTTCTCCAAAACATATAAGACTCTTCATTCAGTTAACAATGAGTTCCTTTCATGGGCTTCTTGTGGCCTTCCTCTACTGTTTTGCTAATGAAGAGGTGAAAGCTGAGCTGCAGAAGCATTGGATTCGTTTCCTACTTGCTCATCACATCAGTTGTGTAGGTTGTGTTTTGGAAAGAAACTTCAAGTACTTTGGGAAACATTCCAAGAGTCAGGCAAGCCAGCACTTCAGGTGGAATCGGGGACCAGGAGAGTACAGGCCTGACATCAGCGGGCAGCTTCCACACTTGGCTGGAAGGGACCAAGGGACTTTCAGCTCCCAGCCACACCAAGGTAAAGTGGCCCTTGTCAGAGGCAGCCTGTCTGAGAGCAGTGAGGGTGACTTTACCATCATTGATACCACAGAGGAAATTCTGGAGGAGAGTGAAATT
>Sar_harr
ATGAGCAGTGTGATGTTTGAGAGGACAGAAGGACTTCTGCTACATTCTTCTTCCTCACCAATGGATGCCTTCACTCTGCAGGAAATCAAGGAGCTCCATTCCCATAAGAAGATTTATTTCCCAGCCTTTGCTCAATGCTTCCTCTTATTGATACTGCAGTTTTTAGCCAAACCGGTTAAAGGATCTCTCCTACAGGAGACAACCCAGAAGTGGTTTGAATACAAACAGAAGTGTCTGAAAGAATTAGAAAAGCGACCATCTGGTATATATTGTAATGGAACATTTGACAGATATGCGTGCTGGCCTCATTCACCTCCAGGAAATGTCTCTATTCCCTGTCCTTCATACTTACCTTGGTGGCAAGAAGAAAGCCCAGGAAGAATATACAGACATTGCTTGGCTGGGGGAACTTGGCAGACTCTGGAGAACTCTACAGACATTTGGCAGTATGTCACAGAATGTTCTGAAAACTTCAGCTTCAAACAAAATGACGAGCGCTACACATTGCTTTCAACCTTGCAGATAATATACACCCTGGGATATTCTCTCTCACTTATTTCCCTCTTCTTAGCTCTTATCATTCTTCTGTGTCTCAGAAGAATTCACTGTACTCGTAACTATATCCACATGAATTTGTTTGGTTCCTTCATGCTTCGGGCTCTGTCTATATTGATGAAGGATATCATTATTCAAGATTCCTACTCAAAAAGACCAGATGATGAAAATGGATGGATGTCCTATATGTCAGAGTCTTTATCTACTTGTCGGACTGCACAAGTTCTTGTGCACTACTTTGTTGGAGCCAATTATTCATGGCTTTTAGTTGAAGGTATATATCTGCACACACTATTGGGACCTTTGGTGCTATCACAGAAACGTCTCTTACCCAGATATATTTTGCTAGGCTGGGCATTTCCTGTTTTGTATGTTGTCCCTTGGTGTATTACTCGAGCACAACTGGAGAACACAGGATGCTGGGGGACAAACAAAAATATGAAAATCTGGTGGATCATCAGAGGACCTATGTTACTTTCAATTACAGTCAATTTTTTCATCTTCCTGAAAATTCTCAGATTGCTCATATCTAAGCTTAAAGCCCATCAAATGTGCTTCAGTGATTATAAATACAGGTTGGCAAGATCCACACTGGTCCTTATTCCTTTGCTGGGTGTATATGAGGTAATCTGCTCCTTTATCACCGATGAACAAGTTGAAGATTTTTCAAGACATATAAGACTCTTCATTCAGTTAACAATGAGCTCCTTCCATGGGCTTCTTGTGGCCTTCCTCTACTGCTTTGCTAATGAAGAGGTGAAAGCTGAGCTGAGGAAGCACTGGATTCGTTTCCTGCTTGCCCATCACATCAGTTGTGTAGGTTGTGTTCTGGAGAGAAACTTCAAGTACTTTCAGAAACATTCTAAGAGTCAGGCAAGCCAGCACTTTGGATGGAATCAGGGACCAGGAGAGGATAGGCCTGGAAGCAATGGGCAACTTTCACACTTGGCTGGAAGGGACCAAGGCACTTTTAGCTCCCAGCCACACCGAGGTAAAGTGGCCCTTCTTGGGGGCAGCCTGTCTGAAAGCAGTGAGGGTGACTTTACCATCATTGATACAACAGAGGAAATTCTGGAGGGGAGTGAAATT
>Tri_vulp
ATGCTCCCAGGAATGAGCAGTGTGGTGTCTGGGAGGACAGCAGAAGGGCTTCTGTCTTATTCCTCTGCCTCATCAATGGATGCCTTCACTCTTCAGGAAACCCAGAAGCTCCATTCCCACAAGAAGCTTTATTTCCCGGCCTTTGCTCAATGCTTCCTTGTACTGATACTACAGTTTTCAGTCAAACCGGTTACAGGATCTCTCTTAGAAGAGACAACTCAGAAGTGGTTTCAATACAAAGAAAAGTGTCTGATAGAGTTACAAAATCGACCGTCTGGTGTGTATTGTAATGGGACATTTGACAGGTATGCCTGCTGGCCTCATTCACCTCCAGGAAATGTCTCTATTCCCTGTCCTTCATACTTACCTTGGTGGAACAAAGAAAGCCCAGGAAGAGTATACAGACGTTGCTTGGCTGGGGGAACTTGGCAGACTCTGGAGAACTCTACAGATATTTGGCGGTATGACACAGAATGTTCTGAGAAGTACAGCCTCAAAGAAAATGCTGAACACCACACACTGCTTTCAACTTTACAGATAATGTATACCCTGGGATATTCCCTCTCACTCATTTCCCTCTTCTTGGCTCTCATAATTCTCTTGTGTCTAAGAAGAGTTCACTGCACTCGTAACTATATCCACATGAATTTGTTTGGTTCCTTCATGCTTCGAGCTCTGGCTATATTGGTGAAGGACATCATCGTACACAATTCCTACTCAAAAAGGCCAGATGATGAAAATGGATGGATGTCCTACCTGTCAGAGTCTTCATCCATGTGTCGGACTGCACAAGTTCTTCTTCACTACTTTGTTGGAGCCAATTACTCATGGCTTTTAGTTGAAGGCATTTATCTTCACACGCTGCTGGGACCTTTGGTACTTTCCCAGAAACGCCTCTTGCCCAGATATATCTTGGTAGGCTGGGCATTTCCTGTTTTGTATGTTGTCCCTTGGTGGATTACTCGAGCAAAGCTGGAGAACACAGGGTGCTGGGGGACAAACAAAAATATGAAAATCTGGTGGATCATCAGAGGACCAATACTACTTTCAATTACAGTCAATTTCTTCATTTTCCTGAAAATTCTCAAGTTGCTCATATCTAAACTCAAAGCCCATCAAATGTGCTTCAGTGATTATACATACAGGTTGGCAAGATCAACATTGGTCCTTATTCCTTTGCTGGGTGTCCATGAGATAGTCTTCTCTTTCGTCACTGATGACCAAGTTAAAGGTTCTTCAAAACACATAAGACTCTTCATTCAGTTAACAATGAGTTCCTTCCATGGGCTTCTCGTGGCCTTCCTCTACTGTTTTGCTAATGAAGAGGTAAAAGCTGAGCTGCGGAAGCACTGGATTCGTTTCCTGCTCGCCCATCACATCAGTTGTGTAGGCTGTGTTTTGGAGAGAAACTTCAAGTACTTTGGGAAGCATTCCAAGAGTCAGGCGAGTCAGCACTTTGGGTGGAATCCGGGACCAGGAGAGTACAGACCTGACAGCAGTGGGCAGCTTCCACACTTGGCTGGAAGGGACCAAAGGACTTTCAGCTCCCAGCCGCACCGAGGTAAAGTGGCCCTTGTCAGGGGCAGCCTGTCTGAGAGCAGCGAGGGTGACTTCACCATCATTGACACCACAGAGGAAATTCTGGAGGAGAGTGAAATT
>Vom_ursi
ATGCTCCCAGGAATGAGCAGTGTGGTATCTGGGAGGACAGCAGAAGGGCTTCTGTCATATTCCTCTGCCTCACCAATGGATGCCTTCATTCCCCAGGAAACCAAGAAGTTCCATTCCCATAAGAAGTTCTATTTCCCAGCCTTTGCTCAATGCTTCCTTTTACTGATATTGCAGTTTTCAGTGAAACCGGTTACAGGATCTCTCCTAAAAGAGACAACTCAGAAGTGGTTTCAGTATAAAGAAAAGTGTCTGAAAGAGTTACAAAAGCGACCATCTGGTGTGTATTGTAATGGGACATTTGATAGGTATGCATGCTGGCCTCATTCACCTCCAGGAAATGTCTCTATTCCCTGTCCTTCATACTTACCTTGGTGGAAAGAAGAAAGCCCAGGAAGAGTATACAGACATTGCTTGGCTGAAGGAACTTGGCAGACTCTGGAGAACTCTACAGATATTTGGCGGTATGACACAGAATGTTCTGAGAACTACAGCTTCAAACAAAATGATGAGCACCACACATTGCTTTCAACCTTGCAGATAATGTATACCCTTGGATATTCCCTCTCACTCATTTCCCTCTTCTTGGCTGTCATAATTCTCCTGTGTCTAAGAAGAGTTCACTGTACTCGTAACTATATCCACATGAATTTGTTTGGTTCCTTCATGCTTCGAGCTCTGGCTGTATTGGTGAAGGACATCATCATACACAATTCCTACTCAGAAAGGCCAGATGACGAAAATGGATGGATGTCCTACCTGTCAGAGTCTTCATCCACTTGTCGGACTGCACAAGTTCTTCTTCACTACTTTGTTGGAGCCAATTACTCATGGCTTTTAGTTGAAGGCATTTATCTTCACACGCTGTTGGGACCTTTGGTACTTTCACAGAAACGCCTCTTGCCCAGATATATTTTGGTAGGCTGGGCATTTCCTGTTTTGTATGTTGTCCCTTGGTGGATTACTCGAGCAAAGCTGGAGAACACAGGGTGCTGGGGGACAAACAAAAATATGAAAATCTGGTGGATCATCAGAGGACCAATATTACTTTCAATTACAGTCAATTTCTTCATATTCCTGAAAATTCTCAAGTTGCTCATATCCAAGCTCAAAGCCCATCAAATGTGCTTCAGTGATTATACATACAGGTTGGCAAGATCAACACTGGTCCTTATTCCTTTGCTGGGTGTCCATGAGATAGTCTTCTCCTTTGTTACTGATGAACAAGTTCAAGGTTCTCCAAAACATATAAGACTCTTCATTCAGCTAACAATGAGTTCCTTTCATGGGCTTCTTGTGGCCTTCCTCTACTGTTTTGCTAATGAAGAGGTGAAAGCTGAGCTGCGGAAGCACTGGATTCGTTTCCTCCTTGCCCATCACATCAGCTGTGTAGGCTGTGTATTGGAAAGAAACTTCAAGTACTTTGGGAAACATTCCAAGAGTCAGGCAAGCCAGAACTTCAGGTGGAATCAGGGACCAGGAGAATACAGGCCTGACAGCAGCGGGCAGCTTCCACAGTTGGCTGGAAGGGACCAAGGGACTTTCAGCTCTCAGCCACACGCAGGTAAAGTGGCCCTTGTCAGGGGCAGCCTGTCTGAGATCAGTGAGGGTGACTTCACCATCATTGATACCACAGAGGAAATTCTGGAGGAGAGTGAAATT
>Cho_dida
ATGAGGCTGGAGGCGAGCAGGACAGGGTCTGGGGCACGCCCGGCGGGGTCCCTGCCCGGAGCTCGTGGGCAGCTGGAGGGCATCCCCACGCCCCGGGGCACCCGCCCGGCCCCCTGCCCCAGGAAGCGCTCCCTGCAGGCCCCCGGGAGGTGCGTGCTGGCCCTGGTGCTGCTGTTTTCCATCCAGCAAGTTACAGGATCTCTCCTTAAGGAGACAACTCGGAAGTGGGCTCAGTACAAAGAGACATGTCTCAGAGACTTACTCAAGGAACCTTCTGGTATATTTTGTAACGGGACGTTTGATAAATATGTCTGCTGGCCTCATTCCTCTCCGGGAAATGTCTCCGTACCCTGCCCCTCCTACTTGCCTTGGTGGCGTGAAGAGAGCTCGGAAAGGGCCCACAGACGCTGCTTGGCTCAGGGGACTTGGCAGATGCGGGAGAACTCCACGGGAATCTGGCAGGATGACTCTGAATGCTCTGAAAACCACAGCTTCAAACAAAACGTGATTCACCATCAAGCCTGGCTGTCGACGTTGCAGCTGATGTACACCGTGGGCTACTCCCTGTCCCTCGTCTCGCTCCTCCTGGCTCTTAGCCTCCTCCTGTGTCTTCGAAAACTCCACTGCACACGCAACTATATCCACATGAACGTGTTTGCTTCGTTCATCCTGAGAGCCCTGGCTGTGCTGGTGAAGGACGTCGTCGTCTCCAACTCTTACTCCAGGAGGCCCGACGACGAGAACGGGTGGATATCCTACCTGTCGGAGGTGTCCGTGTCCTGCCGCTCGGCCCAGGTCCTCCTGCACTACTTTGTGGGTGCCAACTACTCGTGGCTGCTGGTTGAAGGCCTCTACCTCCACACTCTGCTGGGGCCCACCTTGCTTTTTGAAAGGCGCCTGTGGCCCACGTACATGCTGGTGGGTTGGGGTTACCCTGTGCTATTTGTTGTACCCTGGTGTGTTGCCCGTGCACAGCTGGAGAACACTGGGTGCTGGGGAATCAATGGAAACAAGAACATCTGGTGGATCATCCGGGGGCCCATGCTGCTTTGTGTAACGGTCAATTTCTTCATCTTCCTGAAAATCCTCAAGCTTCTCATTTCTAAGCTCAAAGCTCATCAAATGTGCTTCAGAGATTACAAATACAGACTGGCAAAGTCGACGCTGGTTCTCATTCCTTTGCTGGGTGTTCACGAGATCCTCTTCCTCTTCATCACTGATGAACAAGTTCAAGGATTCCCAAAGCTCGTGCGACTCTTCATTCAGCTGACCCTGAGCTCTTTCCATGGATTGCTCGTGGCCTTCCAGTATTGCTTTGCCAATGGAGAGGTGAAGGCTGAGCTACGGCGACACTGGCTCCGCTACTTGCTCGCCCACCGCTCCGGCTGCATAGCCTGGGTCCTGGAGAAGTTCAGGCTCCTGGGGAAGTATCCCAAGAAGCTCTCTGAGGAGGGAAGCTCCGGGACGCTGCAGAGGCTGCAGTCCTCGTCTGGCAGCGGGTCTCTCCCATACCTGTCCTCGCAGGGCCAGGGAGAGCTCGGTGCCCGGCCGTACCGAGGCCATGCAGCCTGGCCCAGGGGCAGCAGCCTGTCTGAGAGCAGTGAAGGTGACTTCACACTGGCGAACACCATGGAGGAGATTCTGGAGGAGAGTGAGATC
>Das_nove
ATGAGGCCGGAGGCGAGCAGGGCCAGGTCTGGGGGCGGGACAGGGGGGTGCCTGCCCGGGGTCCTAGGGCTGCCGGTGGGCATCCCTGCGCCCCGGGGCACCGGCCCTCTCCCTGCCCACAGGAAGCGCCCCCTCCAGGCCCCTGCGAGGCTCATCCTTGCCCTGATGCTGCTGGTTTCCATCAAGCAGGTTACAGGATCTCTCCTTAAGGAGACAGTTCAGAAGTGGATTGAGTACAAAAATATGTGTCATATAGACTTACTCAACGAACCCTCTGGCATATTTTGTAACGGGACGTTTGATAATTATTTCTGCTGGCCTCACTCCTCTCCAGGAAATGTCTCTGTTCCCTGCCCTTCCTTCTTACCTTCGTCGCACAAAGAGAGCTCAGGAAGGGCCTATAGACGCTGCCTACCTCAGGGGACTTGGCAGACAAAGGAGAACTCCACGAGAATCTGGGAGGATGTGTCCGAATGCGCCAAGAATGACAGTTCCGGCGAAAACATGAGGACGCTCGCCTTGCTGTTGATTTTGCAGCGGATATACACCGTGGGACACTCCCTCTCCCTGGCTTCTCTCTCTCTGGCCATCGGCCTCCTCCTGTTTCTTCGGAAACTCCACTGTACACGCAACTATATCCACGTGAACGTGTTTGCTGCTTTCATCCTGAAAGCCGTGGTTGTGCTGATAAAGGACATCAACCTCCACAGCTCTTACTCCAAGAAGCCCAACAGTGAGGACGAGTGGATAGCCTACCAGTCAGAGGTGTCGGGGTCCACGTCCTGCCGCTTGGCCCATGCTCTCCTGCACTACTTCGTGGTTGCTAATCAGTCGTGGCTGCTGGTTGAAGGCCTCTACCTCTACACTCTGCTGAAGCCCACCGTGCTTTCTGAAAGGCGACTGTGGCCAAAATTCATGCTGGTGGGTTGGGGTTACCCTGTGTTGTTTGTAGTACCCTGGTGTGTCGCCCGTGTACAGCTGGAGAACAAAGGGTGCTGGATGAAAAATAAGAACATGAAAATCTGGTGGATCATCCGAGGACCCATCCTGCTTTGTGTAACAGTCAATTTCGTCATCTTCCTGTATACTGTCAAGCTTCTCATATCTAAGCTCAAAGCCCATCAAATGTGCTTCAGAGATTATAAATACAGATTGGCGAAATCAACTTTTTTCCTCATTTCTTTACTGGGTGTTCACGATCTCGTTTACTACTTCATCACTGACGAACAAGTTAAAGGATATTCAAAACACATACGACTCTACATTCAGATGTCAGTGGGCTCATTCCATGGATTACTCGTGGCCTATCACTATTGCTTTGCCAATGGAGAGGTGAAGGCTGAGCTGCGGAGACACTGGCCCCACTTCTTGCTAGACCTCTGCCATGGCTGCAGAGTCTGGGTCCTGGAGAAGAGCTTTGGGCTCCTCGGGAAGTATCCCAAGAAACTCTCTGACGGGAACAGCAGTAGGACACTGCAGAAGCTGCAGCCCTCGCCCGGCAGCAGGCAGTTCCTGTATCAGGCTACATGGGGCCCTGGGGGGCTGGGCACCTGGCCACACCGAGGCCATGCAGCCTGGCCCCGGGGCAGCAGCCTGTCTGAGAGCAGCGACGGCGACTTCACGCTGGCGAACACCATGGAAGAGATTCTGGAGGAGAGTGAAATC
>Chr_asia
ATGAGGCTGGGACCCAGCAGGGCAAGGCCTGGGAGACTGGGAGCAGAGCCCCTGCCTGAAGCCCAAAGGCTATCGAGGGGCACCCCTGCGCCCCGGAGAACCAGCCCTCTCCACTCCCACAGGAAGCTCGCTTTCCAGGCCCCAGTAAGGCCTTTCCTCGCTCTGGTGTTTCTGGTTTCCATCAATCAAGTCAGAGCCTCTCTCCTTGAGGACACAACTCGGAAGTGGGCTGAGTACAAAGAGATGTGTCTGAAAGAATTACTCAAGAAACCTTCTGGTATATTTTGTAATGGGACGTTTGATAAATATGTGTGCTGGCCTCATTCCTCTCCGGGAAATGTCTCCGTTTCCTGTCCTACATATTTACCTTGGTGGCGTAAAGAGAACTCAGAAAGGGCCTACAGACGCTGTTTGGCTCAGGGTACTTGGCAGACGTGGGAGAACACCACGAATATTTGGCAGGATGACTCGGAATGCGACGAGAACCACAGCTTCAGGAAGAACGTGGAACATCAGACCTTGCTGTCGACCTTGCAGCTGATGTACACCGTGGGATACTCCCTCTCCCTGGTCTCCCTTTTCCTGGCTCTAGCTCTCCTCCTGTCCCTTCGAAAACTCCACTGTACACGCAACTACATCCACATGAACTTGTTTGCGTCTTTCATCCTGAGAGGCCTGTCTGTGCTGGTGAAGGACGTGGTCATCTACAACTCTTACACCAAGAAGCCTGACGACTTGAACGGGTGGATGTCCTTCATACCGCAGGTCTCCACTTCCTGCCGTTCGGCCCAGGTTCTCCTGCACTACTGCGTGGGTGCCAATTACTCGTGGCTGCTCGTTGAAGGCCTTTACCTTCACATTCTGCTGGGTCCCACATTGCTTTCTGAAAGGCGGCTATGGCCCACATACCTGCTGGTGGGTTGGGGCTTCCCTGTGCTATCTGTCCTCCCTTGGGGTATCGTCCGAGCTCAGCTGGAGAACACTGGGTGCTGGGGAACCAATGGGAACAAGCTAATCTGGTGGATCATCCGAGGACCTGTACTACTTTGTATAACAGTCAATTTCCTCATCTTCCTGAAAATTCTCAAGCTTATCATTTCTAAGCTCAAAGCCCATAAAATGTGCTTCAGAGATTATAAATTCAGATTGGCGAAATCAACACTGGTCCTCATTCCTTTATTGGGTGTCCATGAGATCCTCTTCTCTTTCATTACTGATGAGCAAGTTCAAGGACTTTCAAAACTGATACGGCTCTTCATTCAGTTGGCACTGAGCTCGTTCCATGGATTACTCGTGGCCTTCCTGTACTGCTTTGCCAATGAAGAGGTGAAGGCCGAGCTGAGGAAACACTGGATCCGCTTCATGCTGGTCCACCACTCAGGCTGCAGAACCTGGTTCCTGGGGAAGAACTTCAGGTTCCTGGGGAAGTGGCCCAAGAAGCTGTCATTGGGAGATGGCGCAGGGACACTGCAGAAATTGCAGCTCTCACACAGTAGTGGTGAGCAGTTCCTGCATGTCACTGAACGGGGCCTGCGCGAGCTGGACACCCGGTCCCACCGAGGCCACACTGCCTGGCCCCGGGGCAGCAGCCTGTCTGAGAGCAGCGAGGGAGACTTCACCCAGGCCAACACCATGGAGGAGATTCTAGAGGAGAGTGAGATC
>Ele_edwa
ATGAGGACCGGACCGAGCGGGTCAGGGCCGGCCGCACCGAATGGGAGACCCCTGCCTGGAGCTGGGCGGCTGCAGAGGAGCACCCCTGCACCCCGGGGGCCCAGGCCTCTCCCCTCCCACAGGAAGCTCGTTCTCCAGCCCCCACTAAGGCCCTTCCTCGTCCTGGTGCTGCTGGTTTCCATCAAGCAAGTTACAGGTACTCTTCTGGAAGAGACAACTCAGAAGTGGGCTCAGTACAAAGAGAAGTGTCTAAAAGATTTACTCCAGGAGCCTCCTGGTTTGTTTTGTCATGGGACATTTGATAGGTATGCATGCTGGCCTCATTCTTCTCCAGGAAATGTCTCTGTTCCCTGTCCTTCATATTTACCTTGGTGGCGTGAAGAGAGCTCGGGAAGGGTCCACAGACGCTGCTTGGCTCAGGGCATTTGGCAGACGCAGGAGAACTCCACAAATGTTTGGCAGGATGAGTCGGAATGTGCCGAGGATTCCAGCTTCAAGAATACTGTGGAACATCGGGCATTGCTGTCGAGCTTGCAGCTGATGTACACCGTGGGATACTCCCTCTCCTTCATCTCCCTCTTCCTGGCTCTAGCCCTCCTCCTGTGCCTTCGAAAGCTCCATTGCACACGCAACTACATCCACATGAACTTGTTTGCTTCTTTCATCCTGAGAGCCCTGGCTGTGCTGGTGAAGGACGTCATCACCTACAACTCCTATGCCCAGAAACCTGACAGTGTGAGCGACTGGCTGTCCTACATACCACAGGTGTCCAGCTCCTGTCGCTCGGCCCAGATTCTCCTGCACTACTTCGTGGGTGCCAATTACTCATGGCTGCTGGTCGAAGGCCTTTACCTCCACGCACTGCTGGGGCCCTCACTGCTTTTTGAAAGACGGCTGTGGCCAAGTTATCTGTTGGTGGGTTGGGGATTCCCAGTACTATATGTTGTTCCTTGGAGTATTGTCCGTGCTCACCTGGAGAACAAAGGGTGCTGGGGGACCAATGAGAACAAGAAAATCTGGTGGATCATCCGAGGACCCATGCTGCTTTGTGTAACAGTCAATTTCTTCATTTTCCTGAAGATTCTCAAGCTTCTAATTTCTAAGCTCAAGGCCCATCAAATGTGTTTCCGACATTATAAATACAGATTGGCGAAATCCACGCTGGTCCTCATTCCTTTACTGGGTGTTCACGAGATCCTCTTCTCCTTCATCACTGACGATCAGGTTGAAGGGTTTGCAAGGCTCATTCGACTCTTCGTCCAGTTGGCCCTGAGCTCCTTCCACGGACTCCTTGTGGCCTTCCTGTACTGCTTTGCCAATGGAGAGGTGAAGTCTGAGCTGAGGAAGCACTGGGCCCGCTTCCTGCTTGCCCACCTGTCAGGCTGCAGAGCCTGGTTCCTGGGGAAGAACTTCAGGTTCCTGGGGAAATGTCCCAAGAATTTCCCAGAGGACAACAGCACCAGGATGATGCAGAAGCTGCAGCTCTCACCTGGCAGCGGAGGAAAGCTCCTGCACCTGGCTGCATGGGGCCTGGGCAAGGTGGGCACTCGGCCCCATGGAAACCGTGCTCCCTGGCCCCGGGGCAGCAACCTTTCTGAGAGCAGTGATGGAGACTTCACCCCTGCCAACACTGTGGAGGAGATTCTGGAGGAGAGTGAAATC
>Lox_afri
ATGAGGCCGGGACCCAGCAGGGCAGGGCCTGGGAGACGAAGACCGGGGCCCCCGCCTGGAGCCCGTGGGCTGCTGAGGGCCACCCCTGCGCCCCGGGGGACCAGCCCCCTCCCCTCCCACAAGAAACTTGCTCTCCAGGCCCCACTAAGGCCCTTCCTTGCCCTGGTGCTGCTGGTTTCCATCAAACAAGTTACAGGCTCTCTCCTTGAGGAGACAACCCGGAAGTGGGCTCAGTACAAAGAGAAGTGTCTGAGGGACTTACTCAAGGAAGCTTCTGGCGTATTTTGTAACGGGACATTTGATAAGTATGTTTGCTGGCCTCATTCGTCTCCAGGAAATGTCTCCGTGCCCTGCCCTTCATATTTACCTTGGTGGAGTGAAGAGAGCTCAGGAAGGGCCTACAGACGCTGCTTGGCTCGGGGGACTTGGCAGACGCGGGAGAACACCACGGTTATTTGGCAGGATGACTCGGAATGCGCTGAGAACCACAGCTTCAGGAAGAACGTGGAACATCGGGCCTTGCTGTCAACTTTGCAGCTGATGTACACCGTGGGATACTCCCTCTCCCTTGTCTCCCTCTTCCTGGCTCTGGCCCTCCTCCTGTTTCTTCGGAAACTCCATTGCACACGCAACTACATCCACATGAATTTGTTTGCTTCTTTCATCCTGAGAGCCCTGGCTGTGCTGGTGAAGGACGTGGTCGTCTACAACTCTTACAACCAGAAGCCCGACGATGTGAATGGGTGGATGTCCTACATGTCGGAGGTGTCTGCCTCCTGTCGCTCGGCCCAGGTTCTCCTGCACTACTTCGTGGGTGCCAATTACTCATGGCTGCTGGTCGAAGGCCTTTACCTCCACACACTGCTGGGACCCACGATGCTTTCCGAAAGGCGGTTGTGGCCCAGATACCTGTTGGTGGGTTGGGGCTTCCCTGTGCTATCTGTTGTCCCTTGGGGTATTGTCCGCGCCCAGCTGGAGAACACAGGGTGCTGGGGAACCAATGGGAACAAGAAAATCTGGTGGATCATCCGAGGACCCGTGCTGCTTTGTGTAACAGTCAATTTCTTCATCTTCCTGAAAATTCTCAAGCTTCTCGTTTCTAAGCTCAAAGCCCATCAAATGTGTTTCAGAGATTATAAGTACAGATTGGCAAAATCAACGCTGGTCCTCATTCCTTTATTGGGTGTGCATGAGATCCTCTTCTCTTTCATCACTGATGAGCAAGTTCAAGGATTTTCAAAACTGATACGACTCTTCATTCAGTTGGCACTGAGCTCCTTCCATGGATTACTCGTGGCCTTCCAGTACTGCTTTGCCAACGGAGAGGTGAAGGCCGAGCTGAGGAAACACTGGGTCCGCTTCCTGCTTGCCCATCACTCGGGCTGCAGAGCCTGGTTCCTGGGGAAGAATTTCAGGTTCCTGGGAAAATGTCCCAAGAAGCTCTCGGAGGAAGACAGCGCGGGGACCCTGCAGAAGCTGCAGCTCTCACCTGGTAGCGGCGGGCAGCTCCTGCACCTGACCATGCGGGGCCTGGGGGAGCTGGGCACCCCGCCCCACCGAGGCCACACTGCCTGGCCCCGGGGCAGCAGCCTGTCTGAGAGCAGTGAAGGAGACTTCACCCTGGCCAACACCCTGGAGGAGATTCTGGAGGAGAGTGAGATC
>Ory_afer 
ATGAGGCCAGGACTGAATAGGGCAGGGCCTGGGAGGCGAAGAGCGGTGCCGTTGCCTGGAGCCCATGGGCTTCGGATGGGCACCCCTGTGACGCAGAGGACCAGTCCTCTTCCCTCCTACAGGAAGCTCCCTCTCCAGGCCCCAGTAAGGCCCTTCCTCACCCTGCTGCTGCTGGTTTCCATCAAGCAAGTTACAGGCTCTCTTCTTGAGAAGACAACTCAGAAGTGGGCACAGTACAAAGAGAAGTGTCTGAGAGACTTACTCAAGGAACCTTCTGACATATTTTGTAATGGGACATTTGATAAATATGTGTGCTGGCCTCATTCCTCTCCAGGAAATGTCTCAGTTCCTTGCCCTTCATATTTACCTTGGTGGCGTGAAGAGAGCTCAGGAAGGGCCTACAGACGCTGCTTGGCTCAGGGTACGTGGCAGATGTGGGAGAACACCACGGATGTTTGGCAGGATGAGTCAGAATGCGCCGAGAACCACAGCTTCAGGAAGAACGTAGAACATCAGGATTTGCTGTCGACCTTGCAGCTGATGTACACCGTGGGATACTCCTTCTCCCTTGCCTCCCTCCTCATGGCTCTAGCCCTCCTCCTGTTTCTTCGAAAACTCCACTGCACACGCAACTACATCCACATGAACTTGTTTGCATCTTTCATCCTGAGAGCCCTGGCTGTGCTAGTGAAGGATGCTGTCGTCTACAACTCTTATACCAGGAAGCCTGACAGTGTGAACGGGTGGATGTCCTATATGTCGGAGGTGTCCACCTCATGTCGCTCAGCCCAGGTTCTCCTGCACTACTTCGTGGGTGCCAATTACTCATGGCTGCTGGTTGAAGGCCTTTACCTTAACACACTGCTGGGGCCCACAATGCTTTCTGAAAGGCGGTTGTGGCCCAGATACCTGCTGGTGGGTTGGGGCTTCCCTGTGCTGTCTGTTGTCCCATGGAGTATTGTCCGTGCCCAGCTGGAGAACACCGGGTGCTGGGGAACCAATGGGAACAAAAAAATCTGGTGGATCATCCGAGGACCTGTGCTGCTTTGTATAACAGTCAATTTCTTCATCTTCCTGAAAATTCTCAAGCTTCTCATTTCTAAGCTGAAAGCCCATCAAATGTGTTTCAGAGATTATAAATACAGATTGGCAAAATCAACACTGGTCCTCATTCCTTTATTGGGTGTTCAGGAGATCCTCTTCTCTTTCATCACTGATGAGCAACTTCAAGGATTTTCAAAACTGATACGACTCTTCATTCAGTTGGCACTAAGCTCCTTCCATGGATTACTTGTGGCCTTCCAGTACTGCTTTGCCAATGGAGAGGTGAAGGCTGAGCTGAGGAAGCACTGGGTCCGCTTCCTGCTTGCCCGCCACTCGGGCTGCAGAGACTGGTTCCTGGAGAAGAATTTCAGGTTCCTGGGGAAATGTCCCAAGAAGCTCTCAGAGGAAGATGGTGCTGGGACGCTGCAGAAGCTGCAGCTCTCACCTGGTAGTGGTGGACAACTCCTACACCTGGCCACGCAGAGTGAGCTGGGCACCCGGCCCCACCGAGGCAACACTGCCTGGCCCCGAGGCACCAGCCTGTCTGAGAGCAGTGAGGGAGACTTCACTCTGGCCAACACATTGGAGGAGATTCTGGAGGAGAGTGAGATC
>Tri_mana
ATGAGGCCGGGACCGAGCAGGGCAGGGCCTGGGAGACGAAGACTGGGGCCCTTGCCTGGAGCCCGTGGACTGCTGAGGTGCACCCCTGCGCCCCGGGGGACCAGACCCTTCCCCTCCCACAAGAAACTCGTTCTCCGGGCCCCAGTAAGGCCCTTCCTTGCCCTGGTGCTGCTGGTTTCCATCAAACAAGTTACAGGCTCTCTCCTTGAGGAGACAACCCGGAAGTGGGCTGAGTACAAAGAGAAGTGTCTGAGAGACTTACTCAAGGAAACTTCTGGCATATTTTGTAATGGGACGTTTGATAAGTATGTGTGCTGGCCTCATTCCTCTCCGGGAAATGTCTCCGTTCCCTGCCCTTCATATTTACCTTGGTGGCGTGAAGAGAGCTCAGGAAGGGCCTACAGACGCTGCTTGGCTCAGGGTACTTGGCAGACGCGGGAGAACACCACGGTTATTTGGCAAGATGATTCGGAATGCGCTGAGAACCATAGCTTCAGGAAGAACGTGGAACATCAGGCCTTGCTGTCGACTTTGCAGCTGATGTACACCGTGGGATACTCCCTCTCCCTTGTCTCCCTCTTCCTGGCTCTAGCCCTCCTCCTGTTTCTTCGAAAACTCCACTGCACACGCAACTACATCCACATGAACTTGTTTGCTTCTTTCATCCTGAGAGCCCTGGCTGTACTGGTGAAGGACGTTGTCGTCTACAACTCTTACAACAAGAAGCCCGACAATGTGAATGGGTGGATGTCCTACATGTCGGAGGTGTCCACCTCTTGTCGCTCGGCCCAGGTTCTCCTGCACTACTTCGTGGGTGCCAATTACTCATGGCTGCTCGTTGAAGGCCTTTACCTCCACACACTGCTGGGGCCCACAGTGCTTTCTGAAAGGCGGCTGTGGCCCAGATACCTGCTGGTTGGTTGGGGCTTCCCTGTGCTATCTGTTGTCCCTTGGAGTATTGTCCGTGCCCATCTGGAGAACACAGGGTGCTGGGGAACCAATGGGAACAAGAATATCTGGTGGATCATCCGAGGACCCGTGCTGCTTTGTATAACAGTCAATTTCTTCATCTTCCTGAAAATTCTCAAGCTTCTCATTTCTAAGCTCAAAGCCCACCAAATGTGTTTCAGAGATTATAAATACAGATTGGCAAAATCAACGCTGGTCCTCATTCCTTTATTGGGTGTTCATGAGATCCTCTTCTCTTTCATCACTGATGAGCAAGTTCAAGGATTTTCAAAACTGATACGACTCTTCATTCAGTTGGCACTGAGCTCCTTCCATGGATTACTTGTAGCCTTCCAGTACTGCTTTGCCAATGGAGAGGTGAAGGCGGAGCTGAGGAAGCACTGGGTCCGTTTCCTGCTTGCCCACCACTCAGGCTGCAGAGCCTGGTTCCTGGGGAAGAACGTCAGGTTCCTGGGCAAATTTCCCAAGAAACTCTCGGAGGGAGATGGTGCCGGGACGCTGCAGAAGCTGCAGTTCTCACCTGGCGGTGGCGGGCAGCTCCTCCACCTGGCCATGTGGGGCTTGGGTGAGCTGGGTGCCCCGCCCCACCGAGGCCACGCTGCCTGGCCCCGGGGCAGCAGCCTGTCTGAGAGCAGTGAGGGAGACTTCACCCTGGCCAACACCCTGGAGGAGATTCTGGAGGAGAGTGAGATC
>Bal_acut
ATGAGGCCGGAACCGAGCCGGGCAGGGCCCAGGAGTAGGAGAGTGGGACCCCTGCCCGGAGCCCACACACTGCCCACGGGCAGCCCTGCCACCCGGGGGGCCAGGCCTCCCCCCTCCCCTGGGAAGCGAGCTCTCTGGACCCCTGCGAGGCCCTTCCTGGCCCTGCTGCTTCTGGTTTCCATCAAGCAAGTTACGGGATCTCTCCTTGAGGAGACAACTCGGAAGTGGGCTCAGTACAAAGAGAAGTGTCTGAGAGACTTACTCAAGGAAACTTCTGGCACAGTTTGTAACGGGACCTTTGATCAGTATGTGTGCTGGCCTCATTCCACTGCAGGAAATGTCTCTGTTCCCTGCCCTTCATACTTACCTTGGTGGCGCAAAGATAACTCAGGAAGGGCCTACAGATACTGCCTTTCTCAGGGCATTTGGCAGACGCTGGAGAACTCCACAGATATTTGGCAGGACAACTCCGAATGCGCTGAGGACCACAGCTTCAAACAAAAAGTGGAACACCGCGCCTTGCTGTCGACCTTGCAGCTGTTGTACACTGTGGGGTACTCCCTCTCCATCGTCTCCCTCTTCCTGGCTCTCACCCTCCTCTTGTTTCTTCGAAAACTCCACTGCACACGCAACTATATCCACATGAACTTGTTTGCCTCTTTCATCCTGAGAGCCCTGGCTGTGCTAGTGAAAGACGTCATCTTCTACAACTCGTACTCTAAGAGGCCCAACAGTGAGAAAGAGTGGATGTCCTACGTGTCAGAGGTGTCCACTTCCTGCCGCTCGGCCCAGGTTCTCCTGCACTACTTCGTGGGTGCCAATTACTCATGGCTGCTGGTTGAAGGCCTTTACCTCCACACGCTCCTGGAGCCCATCGTGCTTTCGGAAAGGCGGCTGTGGCCCAGATACCTGCTGGTGGGTTGGGCCTTCCCGGTGCTCTTCGTGGTACCCTGGAGCATCGCCCGTGCTCAGCTGGAGAACACAGGGTGCTGGGGAACCAACAGGAATAAGAATATCTGGTGGATCATCCGAGGACCCATGCTGCTTTGTGTAACGGTCAATTTCTTCATCTTCCTGAAAATTCTCAAGCTTCTCATTTCTAAGCTCAAAGCTCATCAAATGTGCTTCAGAGATTATAAATACAGATTGGCCAAGTCCACGCTGGTCCTCATTCCTTTATTGGGTGTTCATGAGATTCTCTTCTCTTTCATCACTGACGATCAAGTTGAAGGATTTCCAAGATATATACGACTCTTCATTCAGTTGACTCTGAGCTCCTTCCACGGACTACTCGTGGCCTTGCAGTATTGCTTTGCCAATGGAGAGGTGAAGGCCGAGCTGCGGAAGCAGTGGGCCCGCTTTTTGCTAGCCCACCACTCGGGCTGCAGAGCCTGGGTCCTGGGGAAGAACTTCCGATTCCTAGAGAAATGTCCCAAGAAGCTCGCGGAGGGGACCGGCTCCGGCAAGCTGCAAAAGGCGCGGCCCTCGCCCCACGGTGGGCGTCTCCTGCACTCGACTGCGGAGGGTCTGGGGGCGGCGGCCCCCCTGCCCCGCCAAGGCCACGCAGCCTGGCCCCGGGGCAGCAGCGTGTCGGAGAGCAGCGAGGGGGACTTCACCCTGGTCCACACCATGGAGGAGATTCTGGAGGAGAGCGAGATC
>Bal_musc
ATGAGGCCGGAACCGAGCCGGGCAGGGCCCAGGAGTAGGAGAGTGGGACCCCTGCCCGGAGCCCACACACTGCCCACGGGCATCCCTGCCACCCGGGGGGCCAGGCCTCCCCCCTCCCCTGGGAAGCGGGCTCTCTGGACCCCTGCGAGGCCCTTCCTGGCCCTGCTGCTTCTGGTTTCCATCAAGCAAGTTACGGGATCTCTCCTTGAGGAGACAACTCGGAAGTGGGCTCAGTACAAAGAGAAGTGTCTGAGAGACTTACTCAAGGAAACTTCTGGCACAGTTTGTAACGGGACCTTTGATCAGTATGTGTGCTGGCCTCATTCCACTGCAGGAAATGTCTCTGTTCCCTGCCCTTCATACTTACCTTGGTGGCGCAAAGAGAACTCAGGAAGGGCCTACAGATACTGCCTTTCTCAGGGCACTTGGCAGACGCTGGAGAACTCCACAGATATTTGGCAGGACAACTCCGAATGCGCTGAGGACCACAGCTTCAAACAAAAAGTGGAACACCGCGCCTTGCTGTCGACCTTGCAGCTGTTGTACACTGTGGGGTACTCCCTCTCCATCGTCTCCCTCTTCCTGGCTCTCACCCTCCTCTTGTTTCTTCGAAAACTCCACTGCACACGCAACTATATCCACATGAACTTGTTTGCCTCTTTCATCCTGAGAGCCCTGGCTGTGCTGGTGAAAGACGTCATCTTCTACAACTCTTACTCTAAGAGGCCCGACAGTGAGAAAGAGTGGATGTCCTACATGTCAGAGGCGTCCACTTCCTGCCGCTCGGCCCAAGTTCTCCTGCACTACTTCGTGGGTGCCAATTACTCCTGGCTGCTGGTTGAAGGCCTTTACCTCCACACGCTCCTGGAGCCCATCGTGCTTTCGGAAAGGCGGCTGTGGCCCAGATACCTGCTGGTGGGTTGGGCCTTCCCGGTGCTCTTCGTGGTACCCTGGAGCGTCGCCCGTGCTCAGCTGGAGAACACAGGGTGCTGGGGAACCAACAGGAATAAGAATATCTGGTGGATCATCCGAGGACCCATGCTGCTTTGTGTAACGGTAAATTTCTTCATCTTCCTGAAAATTCTCAAGCTTCTCATTTCTAAGCTCAAAGCTCATCAAATGTGCTTCAGAGATTATAAATACAGATTGGCCAAGTCCACGCTGGTCCTCATTCCTTTATTGGGTGTTCATGAGATTCTCTTCTCTTTCATCACTGACGATCAAGTTGAAGGATTTCCAAGATATATACGACTCTTCATTCAGTTGACTCTGAGCTCCTTCCACGGACTACTCGTGGCCTTGCAGTATTGCTTTGCCAATGGAGAGGTGAAGGCCGAGCTGCGGAAGCAGTGGGCCCGCTTTTTGCTAGCCCACCACTCGGGCTGCAGAGCCTGGGTCCTGGGGAAGAACTTCCGATTCCTAGAGAAATGTCCCAAGAAGCTCGCGGAGGGGACCGGCTCCGGCAAGCTGCAAAAGGCGCGGCCCTCGCCCCACGGTGGGCGTCTCCTGCACTCGACTGCGGAGGGCCTGGGGGCGGCGGGCGCCCTGCCCCGCCAAGGCCACGCAGCCTGGCCCCGGGGCAGCAGCGTGTCGGAGAGCAGCGAGGGGGACTTCACCCTGGTCCACACCATGGAGGAGATTCTGGAGGAGAGCGAGATCTAG
>Del_leuc
ATGAGACCGGAACCGAGGGGGGCAGGGCCCAGGAGTAGGAGAGTGGGACCCCTGCCCGGAGCCCACACGCTGTCCGCGGGCATCCCTGCCACCCGGGGGGCCAGGCCTCCCCCCTCCCCTGGGAAGCGGGCTCTCTGGACCCCTGTGAGGCCCTTCCTGGCCCTGCTGCTTCTGGTTTCCATCAAGCAAGTTACGGGATCTCTCCTTGAGGAGACAACTCGGAAGTGGGCTCAGTACAAAGAGAAGTGTCTGAGAGACTTACTCAAGGAAACTTCTGGCACAGTTTGTAACGGGACCTTTGATCAGTATGTGTGCTGGCCTCATTCCACTGCAGGAAATGTCTCTGTTCCCTGCCCTTCATACTTACCTTGGTGGCGCAAAGAGCACTCAGGAAGGGCCTACAGATACTGCCTTTCTCAGGGCACTTGGCAGACGCTGGAGAACTCCACAGATATTTGGCAGGACAACTCCGAATGCGCTGAGGACCACAGCTTCAAACAAAAAGTGGAACACCGCGCCTTGCTGTCGACCTTGCAGCTGTTGTACACTGTGGGCTACTCCCTCTCCATCGTCTCCCTCTTCCTGGCTCTCACCCTCCTCTTGTTTCTTCGAAAACTCCACTGCACACGCAACTATATCCACATGAACTTGTTTGCCTCTTTCATCCTGAGAGCCCTGGCTGTGCTGGTGAAAGACGTCATCTTCTACAACTCTTACTCTAAGAGGCCCGACAGTGAGAAACAGTGGATGTCCTACGTGTCAGAGGTGTCCACTTCCTGCCGCTCGGCCCAGGTTCTCCTGCACTACTTCGTGGGTGCCAATTACTCATGGCTGCTGGTTGAAGGCCTTTACCTCCACACGCTCCTGGAGCCCATAGTGCTTTCAGAAAGGCGGCTGTGGCCCAGATACCTGCTGGTGGGTTGGGCTTTCCCGGTGCTCTTCGTTGTACCCTGGAGCATCGCCCGCGCTCAGCTGGAGAACACAGGGTGCTGGGGAACCAACAGGAATAAGAATGTCTGGTGGATCATTCGGGGACCCATGCTGCTTTGTGTAACGGTCAATTTCTTCATCTTCTTGAAAATTCTCAAGCTTCTCATTTCTAAGCTCAAAGCTCATCAAATGTGCTTCAGGGATTATAAATACAGATTGGCCAAGTCCACGCTGGTCCTCATTCCTTTATTGGGTGTTCATGAGATTCTCTTCTCTTTCATCACTGACGATCAAGTTGAAGGATTTCCAAGATATATACGACTCTTCATTCAGTTGACTCTGAGCTCCTTCCACGGACTACTTGTGGCCTTGCAGTATTGCTTTTCCAACGGAGAGGTGAAGGCCGAGCTGCGGAAGCAGTGGGCCCGCTTTTTGCTAGCCCACCACTCGGGCTGCAGAGCCTGGGTCCTGGGGAAGAACTTCCGATTCCTAGAGAAATGTCCCAAGAAGCTCTCGGAGGGGACCGGCTCCGGCAAGCTGCAGAAGGCGCGGCCCTCGCCCCACGGTGGGCAGCTCCTGCACTCGACTGAGGAGGGCCTGCGGGTGGCGGGCGCCCTGCCCCGCCAAGGCCACGCAGCCTGGCCCCGGGGCAGCAGCGTGTCGGAGAGCAGCGAGGGGGACTTCACCCTGGTCCACACCATGGAGGAGATTCTCGAGGAGAGCGAGATC
>Glo_mela
ATGAGGCCGGAACCGAGGCGGGCAGGGCCCAGGAGTAGGAGAGTGGGACCCCTGCCCGGAGCCCACACAGTGCCCGCGGGCATCCCTGCCACCCGGGGGGCCAGGCCTCCCCCCTCCCCCGGGAAGCGGGCTCTCTGGACCCCCGCGAGGCCCTTCCTGGCCCTGCTGCTTCTGGTTTCCATCAAGCAAGTTACGGGATCTCTCCTCGAGGAGACAACTCGGAAGTGGGCTCAGTACAAAGAGAAGTGTCTGAGAGACTTACTCAAGGAAACTTCTGGCACAGTTTGTAACGGGACCTTTGATCAGTATGTGTGCTGGCCTCATTCCACTGCAGGAAATGTCTCTGTTCCCTGCCCTTCATACTTACCTTGGTGGCGCAAAGAGCACTCAGGAAGGGCCTACAGATACTGCCTTTCTCAGGGCACTTGGCAGACGCTGGAGAACTCCACAGATATTTGGCAGGACAACTCCGAATGCGCTGAGGACCACAGCTTCAAACAAAAAGTGGAACACCGTGCCTTGCTGTCGACCTTGCAGCTGTTGTACACTGTGGGCTACTCCCTCTCCATCGTCTCCCTCTTCCTGGCTCTCACCCTCCTCTTGTTTCTGCGAAAACTCCACTGCACACGCAACTATATCCACATGAACTTGTTTGCCTCTTTCATCCTGAGAGCCCTGGCTGTGCTGGTGAAAGACGTCATCTTCTACAACTCTTACTCTAAGAGGCCCGACAGTGAGAAACAGTGGATGTCCTACGTGTCAGAGATGTCCACTTCCTGCCGCTCGGCCCAGGTTCTCCTGCACTACTTCGTGGGTGCCAATTACTCATGGCTGCTGGTTGAAGGCCTTTACCTCCACACGCTCCTGGAGCCCATAGTGCTTTCGGAAAGAAGGCTGTGGCCCAGATACCTGCTGGTGGGTTGGGCTTTCCCGGTGCTCTTCGTTGTACCCTGGAGCATTGCCCGTGCTCAGCTGGAGAACACAGGGTGCTGGGGAACCAACAGGAATAAGAATGTCTGGTGGATCATTCGGGGACCCATGCTGCTTTGTGTAACGGTCAATTTCTTCATCTTCTTGAAAATCCTCAAGCTTCTCATCTCTAAGCTCAAAGCTCATCAAATGTGCTTCAGAGATTATAAATACAGATTGGCCAAGTCCACGCTGGTCCTCATTCCTTTATTGGGTGTTCATGAGATTCTCTTCTCTTTCATCACGGACGATCAAGTTGAAGGATTTCCAAGATACATACGACTCTTCATTCAGTTGACTCTGAGCTCCTTCCACGGACTGCTTGTGGCCTTGCAGTATTGCTTTTCCAATGGAGAGGTGAAGGCCGAGCTGCGGAAGCAGTGGGCCCGCTTTTTGCTAGCCCACCACTCGGGCTGCAGAGCCTGGGTCCTGGGGAAGAACTTCCGATTCCTAGAGAAATGTCCCAAGAAGCTCTCGGAGGGGACTGGCTCCAGCAAGCTGCAGAAGGCGCGGCCCTCGCCCCACGGTGGGCAGCTCCTGCACTCGACTGAGGAGGGCCTGCGGGTGGCGGGCACCCTGCCCCGCCAAGGCCACGCAGCCTGGCCCCGGGGCAGCAGCGTGTCGGAGAGCAGCGAGGGGGACTTCACCCTGGTCCACACCGTGGAGGAGATTCTCGAGGAGAGCGAGATC
>Lag_obli
ATGAGGCCGGAACCGAGGCGGGCAGGGCCCAGGAGTAGGAGAGTGGGACCCCTGCCCGGAGCCCACACAGTGCCCGCGGGCGTCCCTGCCACCCGGGGGGCCAGGCCTCCCCCCTCCCCTGGGAAGCGGGCTCTCTGGACCCCTGCGAGGCCCTTCCTGGCCCTGCTGCTTCTGGTTTCCATCAAGCAAGTTACGGGATCTCTCCTCGAGGAGACAACTCGGAAGTGGGCTCAGTACAAAGAGAAGTGTCTGAGAGACTTACTCAAGGAAACTTCTGGCGCAGTTTGTAACGGGACCTTTGATCAGTATGTGTGCTGGCCTCATTCCACTGCAGGAAATGTCTCTGTTCCCTGCCCTTCATACTTACCTTGGTGGCGCAAAGAGCACTCAGGAAGGGCCTACAGATACTGCCTTTCTCAGGGCACTTGGCAGACGCTGGAGAACTCCACAGATATTTGGCAGGACAACTCCGAATGCGCTGAGGACCACAGCTTCAAACAAAAAGTGGAACACCGCGCCTTGCTGTCGACCTTGCAGCTGTTGTACACTGTGGGCTACTCCCTCTCCATCGTCTCCCTCTTCCTGGCTCTCACCCTCCTCTTGTTTCTGCGAAAACTCCACTGCACACGCAACTATATCCACATGAACTTGTTTGCCTCTTTCATCCTGAGAGCCCTGGCTGTGCTGGTGAAAGACGTCATCTTCTACAACTCTTACTCTAAGAGGCCCGACAGTGAGAAACAGTGGATGTCCTACGTGTCAGAGGTGTCCACTTCCTGCCGCTCGGCCCAGGTTCTCCTGCACTACTTCGTGGGTGCCAATTACTCATGGCTGCTGGTTGAAGGCCTTTACCTCCACACGCTCCTGGAGCCCATAGTGCTTTCGGAAAGAAGGCTGTGGCCCAGATACCTGCTGGTGGGTTGGGCTTTCCCGGTGCTCTTCGTTGTACCCTGGAGCATTGCCCGTGCTCAGCTGGAGAACACAGGGTGCTGGGGAACCAACAGGAATAAGAATGTCTGGTGGATCATTCGGGGACCCATGCTGCTTTGTGTAACGGTCAATTTCTTCATCTTCTTGAAAATCCTCAAGCTTCTCATCTCTAAGCTCAAAGCTCATCAAATGTGCTTCAGAGATTATAAATACAGATTGGCCAAGTCCACGCTGGTCCTCATTCCTTTATTGGGTGTTCATGAGATTCTCTTCTCTTTCATCACGGACGATCAAGTTGAAGGATTTCCAAGATACATACGACTCTTCATTCAGTTGACTCTGAGCTCCTTCCACGGACTGCTTGTGGCCTTGCAGTATTGCTTTTCCAATGGAGAGGTGAAGGCCGAGCTGCGGAAGCAGTGGGCCCGCTTTTTGCTAGCCCACCACTCGGGCTGCAGAGCCTGGGTCCTGGGGAAGAACTTCCGATTCCTAGAGAAATGTCCCAAGAAGCTCTCGGAGGGGACTAGCTCCAGCAAGCTGCAGAAGGCGCGGCCCTCGCCCCACGGTGGGCAGCTCCTGCACTCGACTGAGGAGGGCCTGCGGGTGGCGGGCGCCCTGCCCCGCCAAGGCCACGCAGCCTGGCCCCGGGGCAGCAGCGTGTCGGAGAGCAGCGAGGGGGACTTCACCCTGGTCCACACCGTGGAGGAGATTCTCGAGGAGAGCGAGATC
>Lip_vexi
ATGAGGCCGGAACCGAGCTGGGCAGGGCCCAGGAGTAGGAGAGTGGGACCCCTGCCCGGAGCCCACACACTGCCCACGGGCATCCCTGCCACCCGGGGGGCCAGGCCTCCCCCCTCCCCTGGGAAGCGGGCTCTCTGGACCCCTGCGAGGCCCTTCCTAGCGCTGCTGCTTCTGGTTTCCATCAAGCAAGTTACGGGATCTCTCCTTGAGGAGACAACTAGGAAGTGGGCTCAGTACAAAGAGAAGTGTCTGAGAGACTTACTGAAGGAAACTTCTGGCACAGTTTGTAACGGGACCTTTGATCAGTATGTGTGCTGGCCTCATTCCACCGCAGGAAATGTCTCTGTTCCCTGCCCTTCATACTTACCTTGGTGGCGCAAAGAGCACTCAGGAAGGGCCTACAGATACTGCCTTTCTCAGGGCACTTGGCAGACGCTGGAGAACTCCACAGATATTTGGCAGGACAACTCCGAATGCGCTGAGGACCACAGCTTCAAACAAAAAGTGGAATACCGTGCCTTACTGTCGACCTTGCAGCTGTTGTACACTGTGGGGTACTCCCTCTCCATCGTCTCCCTCTTCCTGGCTCTCACCCTCCTCTTGTTTCTTCGAAAACTCCACTGCACACGCAACTATATCCACATGAACTTGTTTGCCTCTTTCATCCTGAGAGCGCTGGCTGTGCTGGTGAGAGACTCCATCGTCTACAACTCTTACTCGAAGAGGCCCGACAGCGAGAGAGAATGGATGTCCTACGTGTCAGAGGTGTCCACTTCCTGCCGCTCGGCCCAGGTTCTCCTGCACTACTTTGTGGGTGCCAATTACTCATGGCTGCTGGTTGAAGGCCTTTACCTCCACACGCTCCTGGAGCCCACAGTGCTTTCGGAAAGGCGGCTGTGGCCCAGATACCTGCTGGTGGGTTGGGCTTTCCCGGTGCTCTTCGTTGTACCCTGGAGCATCGCCCGCGCTCAGCTGGAGAACACAGGGTGCTGGGGAACCAACAGGAATAAGAATGTCTGGTGGATCATTCGGGGACCCCTGCTGCTTTGTGTAACGGTCAATTTCTTCATCTTCTTGAAAATTCTCAAGCTTCTCATTTCTAAGCTCAAAGCTCATCAAATGTGCTTCAGAGATTATAAATACAGATTGGCCAAGTCCACGCTGGTCCTCATTCCTTTATTGGGTGTTCATGAGATTCTCTTCTCTTTCATCACGGACGATCAAGTTGAAGGATTTCCAAGATATATACGACTCTTCATTCAGTTGACTCTGAGCTCCTTCCACGGACTACTTGTGGCCTTGCAGTATTGCTTTGCCAATGGAGAGGTGAAGGCCGAGCTGCGGAAGCAGTGGGCCCGCTTTTTGCTAGCCCACCACTCGGGCTGCAGAGCCTGGGCCCTGGGGAAGAACTTCCGATTCCTAGAGAAATGTCCCAAGAAGCTCTCGGAGGGGACCGGCTCCAGCAAGCTGCAGAAGGCGCGGCCCTCGCCCCACGGTGGGCAGCTCCTGCACTTGACTGAGGAGGTCCTGGGGGTGGCGGGCGCCCTGCCCCGCCAAGGCCACGCAGCCTGGCCCCGGGGCAGCAGCGTGTCGGAGAGCAGCGAGGGGGACTTCACCCTGGTCCACACCATGGAAGAGATTCTCGAGGAGAGCGAGATC
>Mon_mono
ATGAGACCGGAACCGAGGGGGGCAGGGCCCAGGAGTAGGAGAGTGGGACCCCTGCCCGGAGCCCACACGCTGTCCGCGGGCATCCCTGCCACCCGGGGGGCCAGGCCTCCCCCCTCCCCTGGGAAGCGGGCTCTCTGGACCCCTGCGAGGCCCTTCCTGGCCCTGCTGCTTCTGGTTTCCATCAAGCAAGTTACGGGATCTCTCCTTGAGGAGACAACTCGGAAGTGGGCTCAGTACAAAGAGAAGTGTCTGAGAGACTTACTCAAGGAAACTTCTGGCACAGTTTGTAACGGGACCTTTGATCAGTATGTGTGCTGGCCTCATTCCACTGCAGGAAATGTCTCTGTTCCCTGCCCTTCATACTTACCTTGGTGGCGCAAAGAGCACTCAGGAAGGGCCTACAGATACTGCCTTTCTCAGGGCACTTGGCAGACGCTGGAGAACTCCACAGATATTTGGCAGGACAACTCCGAATGCGCTGAGGACCACAGCTTCAAACAAAAAGTGGAACACCGCGCCTTGCTGTCGACCTTGCAGCTGTTGTACACTGTGGGCTACTCCCTCTCCATCGTCTCCCTCTTCCTGGCTCTCACCCTCCTCTTGTTTCTTCGAAAACTCCACTGCACACGCAACTATATCCACATGAACTTGTTTGCGTCTTTCATCCTGAGAGCCCTGGCTGTGCTGGTGAAAGACGTCATCTTCTACAACTCTTACTCTAAGAGGCCCGACAGTGAGAAACAGTGGATGTCCTACGTGTCAGAGGTGTCCACTTCCTGCCGCTCGGCCCAGGTTCTCCTGCACTACTTCGTGGGTGCCAATTACTCATGGCTGCTGGTTGAAGGCCTTTACCTCCACACGCTCCTGGAGCCCATAGTGCTTTCAGAAAGGCGGCTGTGGCCCAGATACCTGCTGGTGGGTTGGGCTTTCCCGGTGCTCTTCGTTGTACCCTGGAGCATCGCCCGCGCTCAGCTGGAGAACACAGGGTGCTGGGGAACCAACAGGAATAAGAATGTCTGGTGGATCATTCGGGGACCCATGCTGCTTTGTGTAACGGTCAATTTCTTCATCTTCTTGAAAATTCTCAAGCTTCTCATTTCTAAGCTCAAAGCTCATCAAATGTGCTTCAGGGATTATAAATACAGATTGGCCAAGTCCACGCTGGTCCTCATTCCTTTATTGGGTGTTCATGAGATTCTCTTCTCTTTCATCACTGACGATCAAGTTGAAGGATTTCCAAGATATATACGACTCTTCATTCAGTTGACTCTGAGCTCCTTCCACGGACTACTTGTGGCCTTGCAGTATTGCTTTTCCAACGGAGAGGTGAAGGCCGAGCTGCGGAAGCAGTGGGCCCGCTTTTTGCTAGCCCACCACTCGGGCTGCAGAGCCTGGGTCCTGGGGAAGAACTTCCGATTCCTAGAGAAATGTCCCAAGAAGCTCTCGGAGGGGACCGGCTCCGGCAAGCTGCAGAAGGCGCGGCCCTCGCCCCACGGTGGGCAGCTCCTGCACTCGACTGAGGAGGGCCTGCGGGTGGCGGGCGCCCTGCCCCGCCAAGGCCACGCAGCCTGGCCCCGGGGCAGCAGCGTGTCGGAGAGCAGCGAGGGGGACTTCACCCTGGTCCACACCATGGAGGAGATTCTCGAGGAGAGCGAGATC
>Neo_asia
ATGAGGCCGGAACCGAGGCGGGCAGGGCCCAGGAGTAGGAGAGTGGGACCCCTGCCCGGAGCCCACACACTGCCCGCGGGCATCCCTGCCACCCGGGGGGCCAGGCCTCCCCCCTCCCCTGGGAAGCGGGCTCTCTGGACCCCTGCGAGGCCCTTCCTGGCCCTGCTGCTTCTGGTTTCCATCAAGCAAGTTACGGGATCTCTCCTTGAGGAGACAACTCGGAAGTGGGCTCAGTACAAAGAGAAGTGTCTGAGAGACTTACTCAAGGAAACTTCTGGCACAGTTTGTAACGGGACCTTTGATCAGTATGTGTGCTGGCCTCATTCCACTGCAGGAAATGTCTCTGTTCCCTGCCCTTCATACTTACCTTGGTGGCGCAAAGAGCACTCAGGAAGGGCCTACAGATACTGCCTTTCTCAGGGCACTTGGCAGACGCTGGAGAACTCCACAGATATTTGGCAGGACAACTCCGAATGCGCTGAGGACCACAGCTTCAAACAAAAAGTGGAACACCGCGCCTTGCTGTCGACCTTGCAGCTGTTGTACACTGTGGGCTACTCCCTCTCCATCGTCTCCCTCTTCCTGGCTCTCACCCTCCTCTTGTTTCTTCGAAAACTCCACTGCACACGGAACTATATCCACATGAACTTGTTTGCCTCTTTCATCCTGAGAGCCCTGGCTGTGCTGGTGAAAGACGTCATCTTCTACAACTCTTACTCTAAGAGGCCCGACAGTGAGAAACAGTGGATGTCCTACGTGTCAGAGGTGTCCACTTCCTGCCGCTCGGCCCAGGTTCTCCTGCACTACTTCGTGGGTGCCAATTACTCATGGCTGCTGGTTGAAGGCCTTTACCTCCACACGCTCCTGGAGCCCATAGTGCTTTCAGAAAGGCGGCTGTGGCCCAGATACCTGCTGGTGGGTTGGGCTTTCCCGGTGCTCTTCGTTGTACCCTGGAGCATCGCCCGCGCTCAGCTGGAGAACACAGGGTGCTGGGGAACCAACCGGAATAAGAATGTCTGGTGGATCATTCGGGGACCCATGCTGCTTTGTGTAACGGTCAATTTCTTCATCTTCTTGAAAATTCTCAAGCTTCTCATTTCTAAGCTCAAAGCTCATCAAATGTGCTTCAGGGATTATAAATACAGATTGGCCAAGTCCACGCTGGTCCTCATTCCTTTATTGGGTGTTCATGAGATTCTCTTCTCTTTCATCACTGACGATCAAGTTGAAGGATTTCCACGATATATACGACTCTTCATTCAGTTGACTCTGAGCTCCTTCCACGGACTACTTGTGGCCTTGCAGTATTGCTTTTCCAATGGAGAGGTGAAGGCCGAGCTGCGGAAGCAGTGGGCCCGCTTTTTGCTAGCTCACCACTCGGGCTGCAGAGCCTGGGTCCTGGGGAAGAACTTCCGATTCCTAGAGAAATGTCCCAAGAAGCTCTCGGAGGGGACCGGCTCCGGCAAGCTGCAGAAGGCGCGGCCCTCGCCCCACGGTGGGCAGCTCCTGCACTCGACTGAGGAGGGCCTGCGGGTGGCGGGCGCCCTGCCCCGCCAAGGCCACGCAGCCTGGCCCCGGGGCAGCAGCGTGTCGGAGAGCAGCGAGGGGGACTTCACCCTGGTCCACACCATGGAGGAGATTCTCGAGGAGAGCGAGATG
>Orc_orca 
ATGAGGCCGGAACCGAGGCGGGCAGGGCCCAGGAGTAGGAGAGTGGGACCCCTGCCCGGAGCCCACACAGTGCCCGCGGGCATCCCTGCCACCCGGGGGGCCAGGCCTCCCCCCTCCCCTGGGAAGCGGTCTCTCTGGACCCCTGCGAGGCCCTTCCTGGCCCTGCTGCTTCTGGTTTCCATCAAGCAAGTTACGGGATCTCTCCTCGAGGAGACAACTCGGAAGTGGGCTCAGTACAAAGAGAAGTGTCTGAGAGACTTACTCAAGGAAACTTCTGGCACAGTTTGTAACGGGACCTTTGATCAGTATGTGTGCTGGCCTCATTCCACTGCAGGAAATGTCTCTGTTCCCTGCCCTTCATACTTACCTTGGTGGCGCAAAGAGCACTCAGGAAGGGCCTACAGATACTGCCTTTCTCAGGGCACTTGGCAGACGCTGGAGAACTCCACAGATATTTGGCAGGACAACTCCGAATGCGCTGAGGACCACAGCTTCAAACAAAAAGTGGAACACCGCGCCTTGCTGTCGACCTTGCAGCTGTTGTACACTGTGGGCTACTCCCTCTCCATCGTCTCCCTCTTCCTGGCTCTCACCCTCCTCTTGTTTCTGCGAAAACTCCACTGCACACGCAACTATATCCACATGAACTTGTTTGCCTCTTTCATCCTGAGAGCCCTGGCTGTGCTGGTGAAAGACGTCATCTTCTACAACTCTTACTCTAAGAGGCCCGACAGTGAGAAACAGTGGATGTCCTACGTGTCAGAGGTGTCCACTTCCTGCCGCTCGGCCCAGGTTCTCCTGCACTACTTCGTGGGTGCCAATTACTCATGGCTGCTGGTTGAAGGCCTTTACCTCCACACGCTCCTGGAGCCCATAGTGCTTTCGGAAAGAAGGCTGTGGCCCAGATACCTGCTGGTGGGTTGGGCTTTCCCGGTGCTCTTCGTTGTACCCTGGAGCATCGCCCGCGCTCAGCTGGAGAACACAGGGTGCTGGGGAACCAACAGGAATAAGAATGTCTGGTGGATCATTCGGGGACCCATGCTGCTTTGTGTAACGGTCAATTTCTTCATCTTCTTGAAAATCCTCAAGCTTCTCATCTCTAAGCTCAAAGCTCATCAAATGTGCTTCAGAGATTATAAATACAGATTGGCCAAGTCCACGCTGGTCCTCATTCCTTTATTGGGTGTTCATGAGATTCTCTTCTCTTTCATCACTGACGATCAAGTTGAAGGATTTCCCAGATACATACGACTCTTCATTCAGTTGACTCTGAGCTCCTTCCACGGACTGCTTGTGGCCTTGCAGTATTGCTTTTCCAATGGAGAGGTGAAGGCCGAGCTGCGGAAGCAGTGGGCCCGCTTTTTGCTAGCCCACCACTCGGGCTGCAGAGCCTGGGTCCTGGGGAAGAACTTCCGATTCCTAGAGAAATGTCCCAAGAAGCTCTCGGAGGGGACTAGCTCCAGCAAGCTGCAGAAGGCGCGGCCCTCGCCCCACGGTGGGCAGCTCCTGCACTCGACTGAGGAGGGCCTGCGGGTGGCGGGCGCCCTGCCCCGCCAAGGCCACGCAGCCTGGCCCCGGGGCAGCAGCGTGTCGGAGAGCAGCGAGGGGGACTTCACCCTGGTCCACACCGTGGAGGAGATTCTCGAGGAGAGCGAGATC
>Pho_sinu
ATGAGGCCGGAACCGAGGCGGGCAGGGCCCAGGAGTAGGAGAGTGGGACCCCTGCCCGGAGCCCACACACTGCCCGCGGGCATCCCTGCCACCCGGGGGGCCAGGCCTCCCCCCTCCCCTGGGAAGCGGGCTCTCTGGACCCCTGCGAGGCCCTTCCTGGCCCTGCTGCTTCTGGTTTCCATCAAGCAAGTTACGGGATCTCTCCTTGAGGAGACAACTCGGAAGTGGGCTCAGTACAAAGAGAAGTGTCTGAGAGACTTACTCAAGGAAACTTCTGGCACAGTTTGTAACGGGACCTTTGATCAGTATGTGTGCTGGCCTCATTCCACTGCAGGAAATGTCTCTGTTCCCTGCCCTTCATACTTACCTTGGTGGCGCAAAGAGCACTCAGGAAGGGCCTACAGATACTGCCTTTCTCAGGGCACTTGGCAGACGCTGGAGAACTCCACAGATATTTGGCAGGACAACTCCGAATGTGCTGAGGACCACAGCTTCAAACAAAAAGTGGAACACCGCGCCTTGCTGTCGACCTTGCAGCTGTTGTACACTGTGGGCTACTCCCTCTCCATCGTCTCCCTCTTCCTGGCTCTCACCCTCCTCTTGTTTCTTCGAAAACTCCACTGCACACGCAACTATATCCACATGAACTTGTTTGCCTCTTTCATCCTGAGAGCCCTGGCTGTGCTGGTGAAAGACGTCATCTTCTACAACTCTTACTCTAAGAGGCCCGACAGCGAGAAACAGTGGATGTCCTACGTGTCAGAGGTGTCCACTTCCTGCCGCTCGGCCCAGGTTCTCCTGCACTACTTCGTGGGTGCCAATTACTCATGGCTGCTGGTTGAAGGCCTTTACCTCCACACGCTCCTGGAGCCCATAGTGCTTTCAGAAAGGCGGCTGTGGCCCAGATACCTGCTGGTGGGTTGGGCTTTCCCGGTGCTCTTCGTTGTACCCTGGAGCATCGCCCGCGCTCAGCTGGAGAACACAGGGTGCTGGGGAACCAACCGGAATAAGAATGTCTGGTGGATCATTCGGGGACCCATGCTGCTTTGTGTAACGGTCAATTTCTTCATCTTCTTGAAAATTCTCAAGCTTCTCATTTCTAAGCTCAAAGCTCATCAAATGTGCTTCAGGGATTATAAATACAGATTGGCCAAGTCCACGCTGGTCCTCATTCCTTTATTGGGTGTTCATGAGATTCTCTTCTCTTTCATCACTGACGATCAAGTTGAAGGATTTCCACGATATATACGACTCTTCATTCAGTTGACTCTGAGCTCCTTCCACGGACTACTTGTGGCCTTGCAGTATTGCTTTTCCAATGGAGAGGTGAAGGCCGAGCTGCGGAAGCAGTGGGCCCGCTTTTTGCTAGCCCACCACTCGGGCTGCAGAGCCTGGGTCCTGGGGAAGAACTTCCGATTCCTAGAGAAATGTCCCAAGAAGCTCTCGGAGGGGACCGGCTCCGGCAAGCTGCAGAAGGCGCGGCCCTCGCCCCACGGTGGGCAGCTCCTGCACTCGACTGAGGAGGGCCTGCGGGTGGCGGGCGCCCTGCCCCGCCAAGGCCACGCAGCCTGGCCCCGGGGCAGCAGCGTGTCGGAGAGCAGCGAGGGGGACTTCACCCTGGTCCACACCATGGAGGAGATTCTCGAGGAGAGCGAGATG
>Tur_trun
ATGAGGCCGGAACCGAGGCGGGCAGGGCCCAGGAGTAGGAGAGTGGGACCCCTGCCCGGAGCCCACACAGTGCCCGCGGGCATCCCTGCCACCCGGGGGGCCAGGCCTCCCCCCTCCCCCGGGAAGCGGGCTCTCTGGACCCCCGCGAGGCCCTTCCTGGCCCTGCTGCTTCTGGTTTCCATCAAGCAAGTTACGGGATCTCTCCTCGAGGAGACAACTCGGAAGTGGGCTCAGTACAAAGAGAAGTGTCTGAGAGACTTGCTCAAGGAAACTTCTGGCACAGTTTGTAACGGGACCTTTGATCAGTATGTGTGCTGGCCTCATTCCACTGCAGGAAATGTCTCTGTTCCCTGCCCTTCATACTTACCTTGGTGGCGCAAAGAGCACTCAGGAAGGGCCTACAGATACTGCCTTTCTCAGGGCACTTGGCAGACGCTGGAGAACTCCACAGATATTTGGCAGGACAACTCCGAATGTGCTGAGGACCACAGCTTCAAACAAAAGGTGGAACACCGCGCCTTGCTGTCGACCTTGCAGCTGTTGTACACTGTGGGCTACTCCCTCTCCATCGTCTCCCTCTTCCTGGCTCTCACCCTCCTCTTGTTTCTGCGAAAACTCCACTGCACACGCAACTATATCCACATGAACTTGTTTGCCTCTTTCATCCTGAGAGCCCTGGCTGTGCTGGTGAAAGACGTCATCTTCTACAACTCTTACTCTAAGAGGCCCGACAGTGAGAAACAGTGGATGTCCTACGTGTCAGAGGTGTCCACTTCCTGCCGCTCGGCCCAGGTTCTCCTGCACTACTTCGTGGGTGCCAATTACTCATGGCTGCTGGTTGAAGGCCTTTACCTCCACACGCTCCTGGAGCCCATAGTGCTTTCGGAAAGAAGGCTGTGGCCCAGATACCTGCTGGTGGGTTGGGCTTTCCCGGTGCTCTTCGTTGTACCCTGGAGCATCGCCCGCGCTCAGCTGGAGAACACAGGGTGCTGGGGAACCAACAGGAATAAGAATGTCTGGTGGATCATTCGGGGACCCATGCTGCTTTGTGTAACGGTCAATTTCTTCATCTTCTTGAAAATCCTCAAGCTTCTCATCTCTAAGCTCAAAGCTCATCAAATGTGCTTCAGAGATTATAAATACAGATTGGCCAAGTCCACGCTGGTCCTCATTCCTTTATTGGGTGTTCATGAGATTCTCTTCTCTTTCATCACGGACGATCAAGTTGAAGGATTTCCAAGATACATACGACTCTTCATTCAGTTGACTCTGAGCTCCTTCCACGGACTGCTTGTGGCCTTGCAGTATTGCTTTTCCAATGGAGAGGTGAAGGCCGAGCTGCGGAAGCAGTGGGCCCGCTTTTTGCTAGCCCACCACTCGGGCTGCAGAGCCTGGGTCCTGGGGAAGAACTTCCGATTCCTAGAGAAATGTCCCAAGAAGCTCTCGGAGGGGACTGGCTCCAGCAAGCTGCAGAAGGCGCGGCCCTCGCCCCACGGTGGGCAGCTCCTGCACTCGACTGAGGAGGGCCTGCGGGTGGCGGGCGCCCTGCCCCGCCAAGGCCACGCAGCCTGGCCCCGGGGCAGCAGCGTGTCGGAGAGCAGCGAGGGGGACTTCACCCTGGTCCACACCGTGGAGGAGATTCTCGAGGAGAGCGAGATC
>Bis_biso
ATGAGGCCGGGGCCGAGCTGGGCAGGGTCCCGGAGGAGGGCAGTGAGCCCCCTGCCTGGAGCCCATGTGCTGCTCATGGGCACCCCTGCTGCCCAGGGGGCTGGGCCTCTCTCCTCCCCCCACAAGCTGGCTCACTGGACCCCTGCGAGGCCCTTCCTGGCCCTTCTGCTTCTGGTTTCCATCAAACAAGTTACAGGATCTCTCCTTGAGGAGACAACTCGGAAGTGGGCTCAGTATAAAGAGAAGTGTCTGAGAGACTTACTCAAGGAAACTTCTGGTGCAGTCTGTAATGGGACCTTCGATAAGTATGTGTGCTGGCCTCATTCCACTCCTGGAAATGTCTCTGTCCCCTGCCCTTCCTACTTACCTTGGTGGCGCGAAGAGAACTCAGGAAGGGCCTACAGATACTGCCTGTCTCGGGGTGCTTGGCAGACGCTGGAAAACTCCACAGATATTTGGCAGGACAACTCCGAATGCGCCGAGGATGACAGCTTCAAACAAAAAGTTGAACACCGCACCTTGCTGTCGACACTGCAGCTGTTGTACACGGTGGGCTACTCTCTCTCCATCGTCTCGCTCTTCCTGGCTCTCACCCTCCTCTTGTTTCTTCGAAAACTCCACTGCACACGTAACTACATCCACATGAACTTGTTTGCCTCTTTCATCCTGAGAGCCCTGGCTGTGCTGGTGAAAGACGTCATCTTCTACAAATCTTACTCCAAGACGCCCAACAGTGAGACAGAGTGGCTGTCCTATGTGTCGGAGATTGCTGCCTCCTGCCGCTCAGCCCAGGTCCTCTTGCACTACTTTGTGGGCACCAATTACTCGTGGCTGCTCGTCGAAGGCCTTTACCTTCACACACTGCTGGAGCCCATAATGCTTTCAGAAAGGCGGCTGTGGCCCAGATACCTGCTGGTGGGTTGGGGCTTCCCAGTGCTCTTCGTTGTGCCCTGGAGCGTTGCCCGTGCTCAGCTGGAGAATACAGGGTGCTGGGGAAACAACAGGAATAAGAATATCTGGTGGATCATCCGAGGACCCATGATGCTTTGCATAACGGTCAATTTCTTCATCTTCCTGAAAATTCTCAAGCTTCTCATTTCTAAGCTCAAAGCTCATCAAATGTGCTTCAGAGATTATAAATACAGACTGGCCAAGTCCACACTGGTCCTCATCCCTTTATTGGGCGTTCATGACATTCTCTTCTCTTTCATCACTGATGATCAAGTTGAAGGATTTCCAAGACATATACGACTCTTCATTCAATTGACTCTGGGCTCCTTCCATGGGCTACTGGTGGCCTCGCAGTATTGCTTTGCTAATGGAGAGGTGAAGGCTGAGCTGCGAAAACAGTGGGCCCGCTTCTTGCTAGCCCACCACTCAGGCTGCAGGGCCTGGGTGCTGGGGAAGAACTTCCGATTCCTGGGGAAATGTCCCAAGAAGCTCTCTGAGGGGACCAACTCCGGGTCGCTGCAGAAGGCGCGGCCCTGGCCTGGTGGTGGGCGGCTCCTGCACTTGACCAAGGAGGGCCTAGGGGTGGCAGGCACCCCGCCTCATCAAGGCCACGCAGCCTGGCCCCGTGGCAGCAGCCTGTCGGAGAGCAGCGAGGGCTACTTCACCCTGGTGCACACCATGGAGGAGATCTTCAAGGAGAGTGAGATC
>Bos_mutu
ATGAGGCCGGGGCCGAGCTGGGCAGGGTCCCGGAGGAGGGCAGTGAGCCCCCTGCCTGGAGCCCATGTGCTGCTCATGGGCACCCCTGCTGCCCAGGGGGCTGGGCCTCTCTCCTCCCCCCACAAGCTGGCTCACTGGACCCCTGCGAGGCCCTTCCTGGCCCTTCTGCTTCTGGTTTCCATCAAACAAGTTACAGGATCTCTCCTTGAGGAGACAACTCGGAAGTGGGCTCAGTATAAAGAGAAGTGTCTGAGAGACTTACTCAAGGAAACTTCTGGTGCAGTCTGTAATGGGACCTTCGATAAGTATGTGTGCTGGCCTCATTCCACTCCTGGAAATGTCTCTGTCCCCTGCCCTTCCTACTTACCTTGGTGGCGCGAAGAGAACTCAGGAAGGGCCTACAGATACTGCCTGTCTCGGGGTGCTTGGCAGACGCTGGAAAACTCCACAGATATTTGGCAGGACAACTCCGAATGTGCCGAGGATGACAGCTTCAAACAAAAAGTTGAACACCGCACCTTGCTGTCGACACTGCAGCTGTTGTACACAGTGGGCTACTCTCTCTCCATCGTCTCGCTCTTCCTGGCTCTCACCCTCCTCTTGTTTCTTCGAAAACTCCACTGCACACGTAACTACATCCACATGAACTTGTTTGCCTCTTTCATCCTGAGAGCCCTGGCTGTGCTGGTGAAAGACGTCATCTTCTACAAATCTTACTCCAAGACGCCCAACAGTGAGACAGAGTGGCTGTCCTATGTGTCGGAGATTGCTGCCTCCTGCCGCTCAGCCCAGGTCCTCTTGCACTACTTTGTGGGCACCAATTACTCGTGGCTGCTCGTCGAAGGCCTTTACCTTCACACACTGCTGGAGCCCATAATGCTTTCAGAAAGGCGGCTGTGGCCCAGATACCTGCTGGTGGGTTGGGGCTTCCCGGTGCTCTTCGTTGTGCCCTGGAGCATTGCCCGTGCTCAGCTGGAGAATACAGGGTGCTGGGGAAACAACAGGAATAAGAATATCTGGTGGATCATCCGAGGACCCATGATGCTTTGCATAACGGTCAATTTCTTCATCTTCCTGAAAATTCTCAAGCTTCTCATTTCTAAGCTCAAAGCTCATCAAATGTGCTTCAGAGATTATAAATACAGACTGGCCAAGTCCACACTGGTCCTCATCCCTTTATTGGGCGTTCATGACATTCTCTTCTCTTTCATCACTGATGATCAAGTTGAAGGATTTCCAAGACATATACGACTCTTCATTCAATTGACTCTGGGCTCCTTCCATGGGCTACTGGTGGCCTCGCAGTATTGCTTTGCTAATGGAGAGGTGAAGGCTGAGCTGCGAAAACAGTGGGCCCGCTTCTTGCTAGCCCACCACTCAGGCTGCAGGGCCTGGGTGCTGGGGAAGAACTTCCGATTCCTGGGGAAATGTCCCAAGAAGCTCTCTGAGGGGACCAACTCCGGGTCGCTGCAGAAGGCGCGGCCCTGGCCTGGTGGTGGGCGGCTCCTGCACTTGACCAAGGAGGGCCTAGGGGTGGCAGGCACCCCGCCTCATCAAGGCCACGCAGCCTGGCCCCGTGGCAGCAGCCTGTCGGAGAGCAGCGAGGGCTACTTCACCCTGGTGCACACCATGGAGGAGATCTTCAAGGAGAGTGAGATC
>Bos_taur
ATGAGGCCGGGGCCGAGCTGGGCAGGGTCCCGGAGGAGGGCAGTGAGCCCCCTGCCTGCAGCCCATGTGCTGCTCATGGGCACCCCTGCTGCCCAGGGGGCTGGGCCTCTCTCCTCCCCCCGCAAGCCGGCTCACTGGACCCCTGCGAGGCCCTTCCTGGCCCTTCTGCTTCTGGTTTCCATCAAACAAGTTACAGGATCTCTCCTTGAGGAGACAACTCGGAAGTGGGCTCAGTATAAAGAGAAGTGTCTGAGAGACTTACTCAAGGAAACTTCTGGTGCAGTCTGTAATGGGACCTTCGATAAGTATGTGTGCTGGCCTCATTCCACTCCTGGAAATGTCTCTGTCCCCTGCCCTTCCTACTTACCTTGGTGGCGCGAAGAGAACTCAGGAAGGGCCTACAGATACTGCCTGTCTCGGGGTGCTTGGCAGACGCTGGAAAACTCCACAGATATTTGGCAGGACAACTCCGAATGCGCCGAGGATGACAGCTTCAAACAAAAAGTTGAACACCGCACCTTGCTGTCGACACTGCAGCTGTTGTACACAGTGGGCTACTCTCTCTCCATCGTCTCGCTCTTCCTGGCTCTCACCCTCCTCTTGTTTCTTCGAAAACTCCACTGCACACGTAACTACATCCACATGAACTTGTTTGCCTCTTTCATCCTGAGAGCCCTGGCTGTGCTGGTGAAAGACGTCATCTTCTACAAATCTTACTCCAAGACGCCCAACAGTGAGACAGAGTGGCTGTCCTATGTGTCGGAGATTGCTGCCTCCTGCCGCTCAGCCCAGGTCCTCTTGCACTACTTTGTGGGCACCAATTACTCGTGGCTGCTCGTCGAAGGCCTTTACCTTCACACACTGCTGGAGCCCATAATGCTTTCAGAAAGGCGGCTGTGGCCCAGATACCTGCTGGTGGGTTGGGGCTTCCCGGTGCTCTTCGTTGTGCCCTGGAGCATTGCCCGTGCTCAGCTGGAGAATACAGGGTGCTGGGGAAACAACAGGAATAAGAATATCTGGTGGATCATCCGAGGACCCATGATGCTTTGCATAACGGTCAATTTCTTCATCTTCCTGAAAATTCTCAAGCTTCTCATTTCTAAGCTCAAAGCTCATCAAATGTGCTTCAGAGATTATAAATACAGACTGGCCAAGTCCACACTGGTCCTCATCCCTTTATTGGGCGTTCATGACATTCTCTTCTCTTTCATCACTGATGATCAAGTTGAAGGATTTCCAAGACATATACGACTCTTCATTCAATTGACTCTGGGCTCCTTCCATGGGCTACTGGTGGCCTCGCAGTATTGCTTTGCTAATGGAGAGGTGAAGGCTGAGCTGCGAAAACAGTGGGCCCGCTTCTTGCTAGCCCACCACTCAGGCTGCAGGGCCTGGGTGCTGGGGAAGAACTTCCGATTCCTGGGGAAATGTCCCAAGAAGCTCTCTGAGGGGACCAACTCCGGGTCGCTGCAGAAGGCGCGGCCCTGGCCTGGTGGTGGGCGGCTCCTGCACTTGACCAAGGAGGGCCTAGGGGTGGCAGGCACCCCGCCTCGTCAAGGCCACGCAGCCTGGCCCCGTGGCAGCAGCCTGTCGGAGAGCAGCGAGGGCTACTTCACCCTGGTGCACACCATGGAGGAGATCTTCAAGGAGAGTGAGATC
>Bub_buba
ATGAGGCCGGGGCCGAGCTGGGCAGGGGCCCGGAGGAGGGCAGTGAGCCCCCTGCCTGGAGCCCATGTGCTGCTCATGGGCACCCCTGCTGCCCAGGGGGCTGGGCCTCTCTCCTCCCCCCGCGAGCCAGCTCGCTGGACCCCTGCGAGGCCCTTCCTGGCCCTTCTGCTTCTGGTTTCCATCAAACAAGTTACAGGATCTCTCCTTGAGGAGACAACTCGGAAGTGGGCTCAGTATAAAGAGAAGTGTCTGAGAGACTTACTCAAGGAAACTTCTGGCGCAGTCTGTAATGGGACCTTCGATAAGTATGTGTGCTGGCCTCATTCCACTCCTGGAAATGTCTCTGTCCCCTGCCCTTCCTACTTACCTTGGTGGCGCGAAGAGAACTCAGGAAGGGCCTACAGATACTGCCTGTCTCGGGGTGCTTGGCAGACGCTGGAAAACTCCACAGATATTTGGCAGGACAACTCCGAATGCGCCGAGGATGACAGCTTCAAACAAAAAGTTGAACACCGCTCCTTGCTGTCGACGCTGCAGCTGCTGTACACGGTGGGCTACTCTCTCTCCATCGTCTCGCTCTTCCTGGCTCTCACCCTCCTCTTGTTTCTTCGAAAACTCCACTGCACACGTAACTACATCCACATGAACTTGTTTGCCTCTTTCATCCTGAGAGCCCTGGCTGTGCTGGTGAAAGATGTCATCTTCTACAAATCTTACTCCAAGACACCCAACAGTGAGACAGAGTGGCTGTCCTACGTGTCAGAGATTGCTGCCTCCTGCCGCTCAGCCCAGGTCCTCTTGCACTACTTCGTGGGCACCAATTACTCATGGCTGCTCGTTGAAGGCCTTTACCTTCACACACTGCTGGAGCCCATAATGCTTTCAGAAAGGCGGCTGTGGCCCAGATACCTGCTGGTGGGTTGGGGCTTCCCAGTGCTCTTCATTGTGCCCTGGAGCATTGCCCGTGCTCAGCTGGAGAATACAGGGTGCTGGGGAAACAACAGGAATAAGAATATCTGGTGGATCATCCGAGGACCCATGATGCTTTGCATAACGGTCAATTTCTTCATCTTTCTGAAAATTCTCAAGCTTCTCATTTCTAAGCTCAAAGCTCATCAAATGTGCTTCAGAGATTATAAATACAGATTGGCCAAGTCCACACTGGTCCTCATCCCTTTATTGGGCGTTCATGACATTCTCTTCTCTTTCATCACTGATGATCAAGTTGAAGGATTTCCAAGACTTATACGACTCTTCATTCAATTGACTCTGGGCTCCTTCCATGGGCTACTGGTGGCCTCGCAGTATTGCTTTGCTAATGGAGAGGTGAAGGCTGAGCTGCGAAAACAGTGGGCCCGCTTCTTGCTAGCCCGCCACTCAGGCTGCAGAGCCTGGGTCCTGGGGAAGAACTTCCGATTCCTGGGGAAATGTCCCAAGAAGCTCTCGGAGGGGACCAACTCCGGGTCGCTGCAGAAAGCGCGGCCCTGGCCTGGTGGTGGGCGGCTCCTGCACTTGACCAGGGAGGGCCTAGGGGTGGCGGGCACCCCGCCTCGTCAAGGCCACGCAGCCTGGCCCCGCGGCAGCAGCCTGTCGGAGAGCAGCGAGGGCTACTTCACCCTGGTGCACACCATGGAGGAGATCTTCAAGGAGAGTGAGATC
>Cam_drom
ATGAGGCCGCCACCGAGCAGGGCAGGGCCCGGGAGGAGGAGACAGGGGCCCCTGCCCAGAGCCCACACGCTGCCCAGCGGCATCCCTGCCGCCCGGGCGCTGCCCTCCCCCGGGAGACGCGCTCTCTGGACCCCTGCGAGGCCCCTCATGGCCCTGCTGCTCCTGGTCTCCATCAAGCAAGTTACAGGATCTCTCCTTGAGGAGACAACTCGGAAGTGGGCTCAGTACAAAGAGAAGTGTCTGAGAGACTTGCTCAAGGAACCTTCTGGCACAGTTTGTAACGGGACCTTCGATCAGTACGTGTGCTGGCCTCATTCCTCTCCGGGAAATGTCTCCGTCCCCTGCCCTTCATACTTACCTTGGTGGCGTGAAGAGAACTCAGGAAGGGCCTACAGATACTGCCTGTCTCGGGGCACTTGGCAGACGCAGGAGAACTCCACAGATATTTGGCAGGACGACTCCGAATGCTCTGAGAATCACAGCTTCAAACAAAACGTGGAACATCACGCCCTGCTGTCGAGCCTGCAGCTGTTGTACACGGTGGGGTACTCCCTCTCCATTGTCTCCCTCTTCCTGGCTCTCACCCTCCTCTTGTTTCTTCGAAAACTCCACTGCACCCGCAACTACATCCACATGAACTTGTTTGCCTCTTTCATCCTGAGAGCCCTGGCTGTGCTGGTGAAGGATGTCGTCTTCTACAACTCTTACTCCAAGAGGCCCGACAACGAGCAGGAGTGGATGTCCTACGTGTCAGAGATGGCAGCCTCCTGCCGCTCGGCGCAGGTTCTCCTGCACTACTTTGTGGGCGCCAATTACTCGTGGCTGCTGGTTGAAGGGCTTTACCTCCGCACGCTGCTGGAGCCCACAGTGCTTTCTGAAAGGTGGCTGTGGCCCAGATACCTGCTGGTGGGCTGGGCCTTCCCGGTGCTGTTTGTTGTTCCTTGGAGCATCGCCCGTGCACAGCTGGAGAACACAGGGTGCTGGGGAACCAACAGGAATAAGAGTATCTGGTGGATCATCCGAGGACCCATGCTGCTGTGTGTGATGGTCAATTTCTTCATCTTCCTGAAAATTCTCAAGCTTCTCATTTCTAAGCTCAAAGCTCATCAAATGTGCTTCAGGGATTATAAATACAGACTGGCCAAGTCAACGCTGGTCCTCATTCCCTTACTGGGTGTTCACGAGATTCTCTTCTCTTTCATCACTGACGATCAAGTGGAAGGATTCTCCAAACTTATCCGACTCTTCATTCAGTTGACTCTGAGCTCCTTCCACGGACTACTCGTGGCCTTGCAGTATTGCTTTGCCAACGGAGAGGTGAAGGCCGAGCTGCGGAAGCAGTGGGCCCGCTTCCTGCTGGCCCACCACTCGGGCTGCAGAGCCTGGGTCCTGGAGAAGAACTTCCGATTCCTGGGGAAATGTCCCAAGAAGCTCTCGGAGGGGACCAGCGCCGGAACGCTGGGGAAGGTGCAGCCCTCGTCCGGCAGCAGGCAGCTCCTGCACTTGACTGTGGAGGGCCTGGGGGAGGTGGGCGCCCCACCCCGCCGCGGCCACGCCGCCTGGCCCCGGGGCAGCAGCCTGTCCGAGAGCAGCGAGGGGGACTTCACCCTGGCCCACACCATGGAGGAGATTCTCGAGGAGAGTGAGATC
>Cam_feru
ATGAGGCCGCCACCGAGCAGGGCAGGGCCCGGGAGGAGGAGACAGGGGCCCCTGCCCAGAGCCCACACGCTGCCCAGCGGCATCCCTGCCGCCCGGGCACTGCCCTCCCCCGGGAGACGCGCTCTCTCGACCCCTGCGAGGCCCCTCATGGCCCTGCTGCTCCTGGTCTCCATCAAGCAAGTTACAGGATCTCTCCTTGAGGAGACAACTCGGAAGTGGGCTCAGTACAAAGAGAAGTGTCTGAGAGACTTGCTCAAGGAACCTTCTGGCACAGTTTGTAACGGGACCTTCGATCAGTACGTGTGCTGGCCTCATTCCTTTCCGGGAAATGTCTCCGTCCCCTGCCCTTCATACTTACCTTGGTGGCGTGAAGAGAACTCAGGAAGGGCCTACAGATACTGCCTGTCTCGGGGCACTTGGCAGACGCAGGAGAACTCCACAGATATTTGGCAGGACGACTCCGAATGCTCTGAGAATCACAGCTTCAAACAAAACGTGGAACATCACGCCCTGCTGTCGAGCCTGCAGCTGTTGTACACGGTGGGGTACTCCCTCTCCATTGTCTCCCTCTTCCTGGCTCTCACCCTCCTCTTGTTTCTTCGAAAACTCCACTGCACCCGCAACTACATCCACATGAACCTGTTTGCCTCTTTCATCCTGAGAGCCCTGGCTGTGCTGGTGAAGGATGTCGTCTTCTACAACTCTTACTCCAAGAGGCCCGACAACGAGCAGGAGTGGATGTCCTACGTGTCAGAGATGGCAGCCTCTTGCCGCTCGGCGCAGGTTCTCCTGCACTACTTTGTGGGCGCCAATTACTCGTGGCTGCTGGTTGAAGGGCTTTACCTCCGCACGCTGCTGGAGCCCACAGTGCTTTCTGAAAGGTGGCTGTGGCCCAGATACCTGCTGGTGGGCTGGGCCTTCCCGGTGCTGTTTGTTGTTCCTTGGAGCATCGCCCGTGCACAGCTGGAGAACACAGGGTGCTGGGGAACCAACAGGAATAAGAGTATCTGGTGGATCATCCGAGGACCCATGCTGCTGTGTGTGATGGTCAATTTCTTCATCTTCCTGAAAATTCTCAAGCTTCTCATTTCTAAGCTCAAAGCTCATCAAATGTGCTTCAGGGATTATAAATACAGACTGGCCAAGTCAACGCTGGTCCTCATTCCCTTACTGGGTGTTCACGAGATTCTCTTCTCTTTCATCACTGACGATCAAGTGGAAGGATTCTCCAAACTTATCCGACTCTTCATTCAGTTGACTCTGAGCTCCTTCCACGGACTACTCGTGGCCTTGCAGTATTGCTTTGCCAACGGAGAGGTGAAAGCCGAGCTGCGGAAGCAGTGGGCCCGCTTCCTGCTGGCCCACCACTCGGGCTGCAGAGCCTGGGTCCTGGAGAAGAACTTCCGATTCCTGGGGAAATGTCCCAAGAAGCTCTCGGAGGGGACCGGCGCCGGGACGCTGGGGAAGGTGCAGCCCTCGTCCGGCAGCAGGCAGCTCCTGCACTTGACTGTGGAGGGCCTGGGGGAGGTGGGCGCCCCGCCCCGTCGCGGCCACGCCGCCTGGCCCCGGGGCAGCAGCCTGTCCGAGAGCAGCGAGGGGGACTTCACCCTGGCCCACACCATGGAGGAGATTCTCGAGGAGAGTGAGATC
>Cap_hirc
ATGAGGCCGGGGCCAAGCTGGGCAGGGTCCCGGAGGAGGGCAGTGAGCCCCCTGCCCGGAGCCCACGTGCTGCTCACAGGCACCCCTGCTGCCCAGGGGGCTGGGCCTCTCTCCTCCCCCTGCAAGCTGGCTCGCTGGACCCCTGCGAGGCCCTTCCTGGCCCTTCTGCTTCTGCTTTCCATCAAACAAGTTACAGGATCTCTCCTTCAGGAGACAACTCGGAAGTGGGCTCAGTACAAAGAGAAGTGTCTGAGAGACTTACTCAAGGAAACTTCTGGCACAGTCTGTAATGGGACCTTCGATCAGTATGTGTGCTGGCCTCATTCCACACCTGGAAATGTCTCTGTCCCCTGCCCTTCCTACTTACCTTGGTGGCGCGAAGAGAACTCAGGAAGGGCCTACAGATACTGCCTGTCTCGGGGTGCTTGGCAGACGCTGGAAAACTCCACAGATATTTGGCAGGACAACTCTGAATGCGCCGAGGATCACAGCTTCAAACAAAAAGTTGGACGCCACACCTTGCTGTCGACGCTGCAGCTGTTGTACACGGTGGGCTACTCTCTCTCCATCGTCTCGCTCTTCCTGGCTCTCACCCTCCTCTTGTTTCTCCGAAAACTCCACTGCACACGTAACTACATCCACATGAACTTATTTGCCTCTTTCATCCTGAGAGCCCTGGCTGTGCTGGTGAAAGATGTCATCTTCTACAAATCTTACTCCAAGAAGCCCAACAGTGAGAAAGAGTGGCTGTCCTACATGTCGGAGATTTCTGCCTCCTGCCGCTCAGCCCAGGTCCTCTTGCACTACTTTGTGGGCGCCAATTACTCATGGCTGCTCGTCGAAGGCCTTTACCTTGACACGCTGCTGGAGCCCATAGTGTTTTCAGAAAGGCGGCTGTGGCCCAGATACCTGCTGGTGGGTTGGGCCTTCCCGGTGCTCTTCGTTGTGCCCTGGAGCATTGCCCGTGCTCAGCTGGAGAATACTGGGTGCTGGGGAACCAACAGGAACAAGAATATCTGGTGGATCATCCGAGGACCCATGCTGCTCTGCATAATGGTCAATTTCTTCATCTTCCTGAAAATTCTCAAGCTTCTCATTTCTAAGCTCAAAGCTCATCAAATGTGCTTCAGAGATTATAAATACAGACTGGCCAAGTCCACACTGGTCCTCATCCCTTTATTGGGCGTTCATGAGATTCTCTTCTCTTTCATCACTGATGATCAAGTTGAAGGATTTCCAAGACTTATACGACTCTTCATTCAATTGACTCTGAGCTCCTTCCATGGGCTACTGGTGGCCTCGCAGTATTGCTTCACTAACGGAGAGGTGAAGGCCGAGCTGCGAAAGCAGTGGGCCCGCTTCTTGCTAGCCCACCACTCAGGCTGCAGAGCCTGGGTCCTGGGGAAGAACTTCCGATTCCTGGGGAAATGTCCCAAGAAGCTCTCGGAAGGGACCAACTCTGGGTCACTGCAGAAGGCGCGGCCCTTGCCTGGTGGTGGGCGGCTCCTGCACTCGACCAGGGAGAGCCTAGGGGTGGCGGGCACCCCGCCTCGTCAAGGCCACGCAGCCTGGCCCCGCGGCAGCAGCCTGTCGGAGAGCAGCGAGGGTGACTTCACCCTGGTGCACACCATGGAGGAGATCTTTGAGGAGAGTGAGATC
>Cat_wagn
ATGAGGCCGGATCCGAGCCTGGCGGGGCCCGGGAGGAGGCGAGCAGGGCTCTCGCGGGAAGCCCACGCGCTGCCCACGGGCGTCCCTGCCGCCCGGGGGGCCAGGCCGCCCCCCTCCCCCGGGAAGCGCGCCCTCCGGACGCCTGTGAGGCCCTTCATGGCCCTGCTGTTTCTGGTTTCCATCAAGCAAGTTACAGGCTCTCTCCTGGAGGAGACAACGCGGAAGTGGGCTCAGTACAAAGAGAAGTGTCTGAAAGACTTACTCAAGGAAACTTCTGACACAGTGTGTAACGGGACCTTCGATCAGTACATATGCTGGCCTCATTCCTCTGCCGGAAATGTCTCTGTTCCCTGCCCCTCATACTTACCTTGGTGGCGTGAAGAGAGCTCCGGGAGGGCCTACCGGCACTGCCTGCCGCGGGGCTCCTGGCGGACGCTGCGCAACTCCACCAGCGTGTGGCAGGACGACTCGCAGTGCTCCGAGGACCACGGCTTCCAAAAGAACGCGGAGCACCACACCTTGCTGTCGACCCTGCAGCTGTTGTACACGGTGGGCTACTCCCTCTCCGTCGTCTCCCTCCTCCTGGCTCTCACCCTCCTCTTGTTTCTTCGGAAACTCCACTGCACGCGCAACTACATCCACATGAACTTGTTCGCATCTTTCATCCTGAAAGCCGTGGCCGTGCTGGTGAAGGACGTCATCTTTTACAACTCTTACTCCAGGCGGCCCGACAGTGAGAAAGAGTGGCTGTCCTATGTGTCGGAGATGTCCACCTCCTGCCGTGCGGCCCAGGTTCTCCTGCATTACTTCGTGGGCGCCAATTACTCGTGGCTGCTGGTAGAGGGTCTTTACCTCCACACGCTGCTGGAGCCCATAGCGCTTTCCGAAAGGCGCCTGTGGCCCCGATACCTGCTGGTGGGTTGGGCCTTCCCCGTGCTCTTCGTTGTCCCCTGGAGCGTGGCCCGTGCACAGCTGGAGGACACAGGGTGCTGGGGAACCAACCGGAATAAGAATATCTGGTGGATCATCCGAGGACCCATGATGCTCTGTGTAATGGTCAACTTCTTCATCTTCCTGAAAATTCTCAAGCTTCTCATTTCTAAGCTCAAAGCTCATCAGATGTGCTTCAGAGATTATAAATACAGGTTGGCAAAGTCCACGCTGGTGCTTATCCCTTTACTGGGTGTTCACGAGATTGTCTTCTCTTTCATCACGGACGATCAAGTTGAAGGATTTTCGAAACTTGTACGACTCTTCATTCAGTTGACTCTGAGCTCCTTCCATGGACTGCTCGTGGCCTTGCAGTATTGCTTTGCCAATGGAGAGGTGAAGGCCGAGCTGCGGAAGCAGTGGGTCCGCTTCTTGCTAGCCCACTCCTCGAGCTGCAGAACCTGGGTCCTGGAGAGGAACTTCCGACTTCTGGGCAGATGTCCCAAGAAATTCTCAGAGGGGACTGGCACCGGGACACTGCAGAAGGCGCTGCCCTCGTCTGGCCAGGGCCGGGCGCTGCGCTTGACCGCGGAGGGGCCGGGGGAGGCGGGAGCCCCGCCCCGCCGCGGCCACCCAGCCTGGCCCCGGGGCAGCAGCCTGTCCGAGAGCAGCGAGGGCGACTTCACCCTGGTCCACACCATGGAGGAGATTCTCGAGGAGAGCGAGATC
>Cer_hang
ATGAGGCCAGAGCCGAGCTGGGCAGGGTCCCGGAGGAGGGCAGTGAGCCCCCTGCCCGGAGCCCACGTGCTATTCATGGACACCCCTGCCACCCGGGGGGCTGGGCCTCTCTCCTCCCCTCGCAAGCCGGCTCGCTGGACCCCTGCGAGGCCCTTCCTGGCCCTGCTGTTTCTGGTTTCCATCAAACAAGTTACAGGATCTCTCCTTGAGGAGACAACTCGGAAGTGGGCTCAGTACAAAGAGAAGTGTCTGAGAGACTTACTCAAGGAAACTTCTGGCGCAGTCTGTAATGGGACCTTCGATCAGTATGTGTGCTGGCCTCATTCCACTCCTGGAAATGTCTCTGTCCCCTGCCCTTCCTACTTACCTTGGTGGCGTGAAGAGAACTCAGGAAGGGCCTACAGATACTGCCTGTCTCGGGGTGCTTGGCAGACACTGGAGAACTCCACGGCTGTTTGGCAGGACAACTCTGAATGCGCCGAGGATCACAGCTTCAAACAAAAAGTTGAACACCGCACCTTGCTGTCGATACTGCAGCTGTTGTACACGGTGGGCTACTCTCTCTCCATCGTCTCGCTCTTCCTGGCTCTCACCCTCCTCTTGTTTCTTCGAAAACTCCACTGCACACGTAATTACATCCACATGAACTTGTTTGCCTCTTTCATCCTGAAAGCCCTGGCTGTGCTGGTGAAAGACGTCATCTTATACAAATCTTACTCCAAGAAGCCCAACAGTGAGAAAGGGTGGCTGTCCTACATGTCGGAGATTTCTGCCTCCTGCCGCTCGGCCCAGATCCTTTTACACTACTTTGTGGGCACCAATTATTCATGGCTGCTGGTCGAAGGCCTTTACCTTCACACCCTGCTGGAGCCCATAGTATTTTCAGAAAGGCGGCTGTGGCCCAGATACCTGCTGGTGGGTTGGGCCTTCCCGGTGCTCTTCGTTGTGCCCTGGAGCATTGTCCGTGCCTGGCTGGAGAATACAGGGTGCTGGGGAAACAATAAGAATAAGAAAATCTGGTGGATCATCCGAGGACCCATGATGCTTTGTGTAACGGTCAATTTCTTCATCTTCCTGAAAATTCTCAAGCTTCTCATTTCTAAGCTCAGAGCTCATCAAATGTGCTTCAGAGATTATAAATACAGATTGGCCAAGTCCACACTGGTTCTCATCCCTCTATTGGGTGTTCATGAGATTCTCTTCTCTTTTATCACTGACGATCAAGTTGAAGGATTTCCAAGACTTATACGACTCTACATTCAATTGACCCTGGGCTCCTTCCATGGGCTACTGGTGGCCTGGCAGTATTGCTTTGCTAATGGAGAGGTAAAGGCCGAGCTGCGGAAGCAGTGGGCCCGGTTCTTGCTAGCCCACCACTCAGGCTGCAGAGCCTGGGTCCTAGGGAAGAACTTCCGATTCCTGGGGAAATGTCCCAAGAAGCTCTCGGAGGGGACCAACTCTGGGTCGCTGCAGAAGGCACAGCCCTCGCCCGGTGGTGGGCGGCTCCTGCACTTGACCCGGGAGGGCCTAGGGGTGGTGGGCGCCCTGCCCCGTCAAGGCCACGTAGCCTGGCCCCGCGGCAGCAGCCTGTCGGAGAGCAGCGAGGGCGACTTCACCCTGGTGCACACCATGGAGGAGATCTTCGAAGAGAGTGAGATC
>Mos_mosc
ATGAGGCCGGGGCCGAGCTGGGCAGGGTCCCAGAGGAGGGCAGTGAGCCCCCTGCCCGGAGACCACATGCTGCTCATGGGCACCCCTGCTGCCCAGGGGTCTGGGCCGCTCTCCTCCCCCTGCAACCTGGCTCACTGGACCCCTGCGAGGCCCTTCCTGGCTCTGCTGCTTCTGGTTTCCATCAAACAAGTTACAGGATCTCTCCTTGAGGAGACAACTCGGAAGTGGGCTCAGTACAAAGAGAAGTGTCTGAGAGACTTACTCAAGGAAACTTCTGGTGCGGTCTGTAATGGCACCTTCGATCAGTATGTGTGCTGGCCTCATTCCACTCCTGGAAATGTCTCTGTCCCCTGCCCTTCCTACTTACCGTGGTGGCGCGAAGAGAACTCAGGAAGGGCCTACAGATACTGCCTGTCTCGGGGTGCTTGGCAGACGCTGGAGAACTCCACGGATATTTGGCAGGACAACTCCGAATGCGCCGAGGATCACAGCTTCAAACAAAAAGTTGAGCACCGCGCCTTGCTGTCGACGCTGCAGCTGTTGTACACGGTGGGCTACTCCCTCTCCATCGTCTCGCTCTTCCTGGCTCTCACCCTCCTCCTGTTTCTTCGAAAACTCCACTGCACACGTAACTACATCCACATGAACTTGTTTGCCTCTTTCATCCTGAGAGCCCTGGCTGTGCTGGTGAAAGACGTCATCTTCTACAAATCTTACTCCAAGAAGCCCACCAGTGAGAGAGAGTGGCTGTCCTACGTGTCGGAGATTTCTGCCTCCTGCCGCTCAGCTCAGGTCCTCTTGCACTACTTTGTGGGTGCCAATTACTCGTGGCTGCTCGTCGAAGGCCTTTACCTTCACACGCTGCTGGAGCCCATAGTGCTTTCAGAAAAGCGGCTGTGGCCCAGATACCTGCTGGTGGGTTGGGCCTTCCCGGTGCTCTTCGTTGTGCCCTGGAGCATTGCCCGTGCTCAGTTGGAGAATACAGGGTGCTGGGGAACCAACAGGAATAAGAATATCTGGTGGATCATCCGAGGACCCATGCTGCTTTGTGTAATGGTCAATTTCTTCATCTTCCTGAAAATTCTCAAGCTCCTCATTTCTAAGCTCAAAGCTCATCAAATGTGCTTCAGAGATTATAAATACAGATTGGCCAAGTCCACACTGGTCCTCATCCCTTTATTGGGCGTTCATGAGATTGTCTTCTCTTTCATCACTGATGATCAAGTTGAAGGATTTCCAAGACTTATACGACTCTTCATTCAGTTGACTCTGAGCTCCTTCCATGGGCTACTGGTGGCCTTGCAGTATTGCTTTGCTAATGGAGAGGTGAAGGCCGAGCTGCAAAAGCATTGGGCCCGCTTCTTGCTAGCCCACCACTTGGGCTGCAGAGCCTGGGTCCTGGGGAAGAACTTCCGATTCCTGGGGAAATGTCCCAAGAAGCTCTCGGAGGGGATCGACTCCGGGTCGCTGCAGAAGGCGCGGCCCTCGCCCGGCGGTGGGCGGTTCCTGCACTTGGCCAGGGAGGGCCTAGGGGTGGCGGGCACCCCGCCCCATCAAGGCCACGCAGCCTGGCCCCGTGGCAGCAGCCTGTCGGAGAGCAGCGAGGGCGACTTCACCTTGGTGCACACCATGGAGGAGATCTTCGAGGAGAGTGAGATC
>Sus_scro
ATGAGGCCGGAACGGAGCCGGGCGGGGCCCGGGAGGAAGCGAGCGGGGCTCTTGCCTGAAGCCCACGGGCTGCCCGCGGGCATCCCTGCCGCCTGGGGGGCCAGGCCTCTCCCCTCCCCGAGGAAGCGTGCTCCCCGGACTCCTGTGAGGCCCTTCATGGCCCTGCTGTTTCTGGTTTCCATCAAGCAAGTTACAGGCTCTCTCCTTGAGGAGACAACACGGAAGTGGGCTCAGTACAAAGAGAAGTGTCTGAAAGACTTACTCAAGGAAACTTCCGACACAGTGTGTAACGGGACCTTCGATCGATATATATGCTGGCCTCATTCCTCTGCCGGAAACGTTTCTGTTCCCTGCCCCTCATACTTACCTTGGTGGCGTGAAGAGAACTCTGGAAGGGCCTACCGATACTGCCTGCCTCGGGGCTCCTGGCAGACGCTGCAGAACTCCACGGATGTTTGGCAGGACGACTCCCAGTGCTCCGAGGACCACAGCTTCAAACAAAATGTGGAGCACCACCACGCCTTGCTGTCGACCCTGCAGCTGCTGTACACGGTGGGCTACTCCCTCTCCACCGCCTCCCTCTTCCTGGCTCTGACCCTCCTCTTGTGTCTTCGAAAACTCCACTGCACACGCAACTACATCCACATGAACCTGTTTGCCTCTTTCATCCTGAAAGCCGTGGCCGTGCTGGCGAAGGACGTCATCTTTGACAGCTCTTACTCCAAGAGGCCCGACAGTGAGAAAGCGTGGCTGTCCTACGTGTCGGAGATGTCGCCCTCCTGCCGCACGGCCCAGGTTCTCCTGCACTACTTCGTGGGCGCCAATTACTCGTGGCTGCTGGTAGAGGGCCTTTACCTCCACACGCTGCTGGAGCCCATCGCGCTCTCTGAAAGGCGCCTGTGGCCCAGATACCTGCTGGTGGGTTGGGCCTTCCCGGTGCTCTTTGTTGTCCCCTGGAGCGTGGCCCGTGCAAAGCTGGAGAACACAGGGTGCTGGGTAAACAACCGGAATAAGAATATCTGGTGGATCATCCGAGGACCCATGATGCTTTGCGTAATGGTCAACTTTTTCATCTTCCTGAAAATTCTCAAGCTTCTCATTTCAAAGCTCAAAGCTCATCAGATGTGCTTCAGAGATTATAAATACAGGCTGGCAAAGTCCACGCTGGTCCTCATCCCTTTACTGGGTGTTCACGAGATCGTCTTCGCTTTCGTCACGGACGATCAAGTTGAAGGATTTGCGAAACTTGTACGACTCTTCATTCAGTTGACTCTGAGCTCCTTCCATGGACTGCTCGTGGCCTTGCAGTATTGCTTTGCCAACGGAGAGGTGAAGGCCGAGCTGCGGAAGCAGTGGGCCCGCTTCTTGCTAGCCCACTACTCGGGCTGCAGAGCCTGGGTCCTGGAGAAGAACTTCCGATTCCTGGGGAAATGTCCCAAGAAGGTCCCGGAGGGGACTGGCACCGGGACACTGCAGAAGGCGCTGCCCTCGTCTGGCCGGGGCCAGTCGCTGCACTTGACCGCAGATGGGCTGGGGCAGGCAGAAGCCCTGCCCCGCCATGGCCACCCAGCCTGGCCCAGGGGCAGCAGCCTGTCGGAGAGCAGCGAGGGCGACTTCACCCTGGTCCACACCATGGAGGAGATTCTCGAGGAGAGTGAGATC
>Vic_paco
ATGAGGCCGCCACCGAGCAGGGCAGGGCCCGGGAGGAGGAGACAGGGGCCCCTGCCCAGAGCCCACGCGCTGCCCAGCGGCATCCCTGCCACCCGGCCGCTGCCCTCCCCCGGGAGACGCACTCTCTGGACCCCTGTGAGGCCCCTCATGGCCCTGCTGCTCCTGGTCTCCATCAAGCAAGTTGCAGGATCTCTCCTTGAGGAGACAACTCGGAAGTGGGCTCAGTACAAAGAGAAGTGTCTGAGAGACTTGCTCAAGGAACCTTCTGGCACAGTTTGTAACGGGACCTTCGATCAGTACGTGTGCTGGCCTCATTCCTCTCCGGGAAATGTCTCCGTCCCCTGCCCTTCATACTTACCTTGGTGGCGTGAAGAGAACTCAGGAAGGGCCTACAGATACTGCCTGTCTCGGGGCACTTGGCAGACGCAGGAGAACTCCACAGATATTTGGCAGGACGACTCCGAATGCTCTGAGAATCACAGCTTCAAACAAAACGTGGAACATCACGCCCTGCTGTCGAGCCTGCAGCTGTTGTACACGGTGGGGTACTCCCTCTCCATTGTCTCCCTCTTCTTGGCTCTCACCCTTCTCTTGTTTCTTCGAAAACTCCACTGCACCCGCAACTACATCCACATGAACTTGTTTGCTTCTTTCATCCTGAGAGCCCTGGCTGTGCTGGTGAAGGATGTCATCTTCTACAACTCTTATTCCAAGAGGCCCGACAACGAGCAGGAGTGGATGTCCTACGTGTCAGAGATGGCGGCCTCCTGCCGCTCGGCGCAGGTTCTCCTGCACTACTTTGTGGGCGCCAATTACTCGTGGCTGCTGGTTGAAGGGCTTTACCTCCGCACGCTGCTGGAGCCCATAGCGCTTTCTGAAAGGCGGCTGTGGCCCAGATACCTGCTGGTGGGCTGGGCCTTCCCGGTGCTGTCTGTTGTTCCTTGGAGCATCGCCCGTGCACAGCTGGAGAACACAGGGTGCTGGGTAACCAACAGGAATAAGAGTATCTGGTGGATCATCCGAGGACCCATGCTGCTGTGTGTCATGGTCAATTTCTTCATCTTCCTGAAAATTCTCAAGCTTCTCATTTCTAAGCTCAAAGCTCATCAAATGTGCTTCAGGGATTATAAATACAGACTGGCCAAGTCAACGCTGGTCCTCATTCCCTTACTGGGTGTTCACGAGATTCTCTTCTCTTTCATCACTGACGATCAAGTGGAAGGATTCTCCAAACTTATCCGACTCTTCATTCAGTTGACTCTGAGCTCCTTCCACGGACTACTCGTGGCCTTGCAGTATTGCTTTGCCAACGGAGAGGTGAAGGCCGAGCTGCGGAAGCAGTGGGCCCGCTTCCTGCTGGCCCACCACTCGGGCTGCAGAGCCTGGGTCCTGGAGAAGAACTTCCGATTCCTGGGGAAATGTCCCAAGAAGCTCTCGGAGGGGACCGGTGCCGGGACGCTGGGGAAGGCGCAGCCCTCGTCTGGCGGCAGGCAGCTCCTGCACTTGACCGTGGAGGGCCTGGGGGAGTTGGGCGCCCCGCCCCGCCGCTGCCACGCCGCCTGGCCCCGGGGCAGCAGCCTGTCCGAGAGCAGCGAGGGGGACTTCACCCTGGCCCACACCATGGAGGAGATTCTCGAGGAGAGTGAGATC
>Ail_mela
ATGGACACCCCTGCTGCCCGGGGGGCCAGGCCTCCCTCCCCCTGCAGGAAGCGCTCTCCCCCGGCCCTTGCGAGGCCCATGTTCGTCCTGCTGCTGCTGCTGCTGCTGGTCCCCATCAAGCAAGTTACAGGATCCCTCCTTGAGGAAACAACTCGCAAGTGGGCTCAATACAAGGAGAAATGTCTGAGAGACTTGCTCAAGGAACCTTCTGGGACCTTTTGTAACGGGACCTTTGATCGATACGTGTGCTGGCCTCATTCCTCTCCAGGAAATGTCTCTGTTCCCTGCCCTTCGTACTTACCTTGGTGGCGTGAAGAAAACTCAGGAAGGGCCTACAGATACTGCTTGGCTCGGGGCACTTGGCGGACGCTGGAAAACTCCACAGATATTTGGCAGGATGACTCTGAATGCTCCAAGAACCACAGCTCCGGACACAATGCGGAACACCGTGCCTTGCTGTCGACCTTGCAGCTGTTATACACCGTGGGGTACTCTCTCTCCATCATCTCCCTCCTCCTGGCACTCACCCTCCTCTTGTTTCTTCGAAAACTCCACTGCACACGTAACTACATCCACATGAACTTGTTTGCTTCTTTCATCCTGAGAGCCCTGGCGGTGCTGGTGAAGGATGCCATCTTCCACAACTCTTACTCCAGGAGGCCCAAGAGTGACAAAGAGTGGATGTCCTACGTGTCAGAGATATCTGCCTCCTGCCGTTCCGCCCAGGTCCTGCTTCACTACTTTGTGGGTGCCAATTACTCATGGCTGCTGGTCGAAGGCCTTTACCTCCACACGCTGCTGGAGCCCACAGTGCTCTCTGAGAGGCGGCTGTGGCCCAGATACATGCTGGTGGGTTGGGCCTTCCCGCTGCTGTTTGTTGTACCCTGGAGTATCGCCCGTGCGCAGCTGGAGAACACAGGGTGCTGGGGGATCAACAGGAATAAGAAAATCTGGTGGATCATCCGCGGGCCCATGCTGCTTTGCGTAATGGTCAATTTCTTCATCTTCCTGAAAATTGTCAGGCTTCTCATTTCTAAGCTCAAAGCCCATCAAATGTGCTTCAGAGATTATAAATTCAGGTTGGCAAAGTCAACCCTGGTCCTCATTCCTCTGTTGGGCGTTCACGAGATTCTCTTCTCTTTCATCACTGATGACCAAGTGGAAGGATTTTCAAAACTCATACGACTCTTCATTCAGTTGACTCTGAGCTCCTTCCACGGATTACTCATGGCCTTGCAGTATTGCTTTGCCAACGGAGAGGTGAAGGCGGAGCTGCGGAAGCACTGGGTTCGCTTCCTGCTCGCCCGCCACTCGGGCTGCAGGGCCTGGGTCCTGGAGAAGAACTTCCGATTCCTGGGAAAATGCCCCAAGAAGCTGTCCCAGGCAGACGGCGCGGGGACGCTGCAGAAGCTGCAGCCCGCGGCCGGCGGCGATGCGCCCCTCCTGCACCTGTCCGAGCACGGCCTCGGGGGGCGGGGCGCCCGGTCCCCGCGGGGACACGCAGCCTGGCCCCGGGGCAGGGGCAGCATCGTGTCCGAGAGCAGCGAGGGGGAATTCACCCTGACCCACACCATGGAGGAGATTCTCGAAGAGAGCGAGATC
>Cal_ursi
ATGGACACCCCTGCTGCCCAGGGGGCCAGGCCTCCCCCTCGCTCCAAGAAGCGCTCCCCGCCGGCCCCTGCGAGGCCCGTGCTCGCCCTGCTGCTGCTGGTCTCCATCAAGCAAGTTACAGGATCCCGCCTTGAGGAAACAACTCGCAAGTGGGCTCAATACAAAGAGAAGTGTCTGAGAGACTTGCTTAAGGAACCTTCTGGGACCTTTTGTAATGGAACCTTTGATCGATATGTGTGCTGGCCTCATTCTTCTCCGGGAAACGTCTCTGTTCCCTGCCCTTCATACTTACCTTGGTGGCGTGAAGAAAACTCAGGAAGGGCCTACAGATACTGCTTGGCTCCGGGCACTTGGCAGACGCTGGAAAACTCCACAAATATTTGGCAGGATGACTCCGAATGCTCCGAGAACCACAGCTCCCAATACAACGTGGAACACCATGCTTTGCTGTCGACATTGAAGGTGTTGTACACCGTGGGGTACTCTCTCTCCATCATCTCCCTCCTCCTGGCACTCACCCTCCTCTTGTTTCTTCGAAAACTCCACTGCACACGCAACTACATCCACATGAACTTGTTTGCTTCTTTCATCCTGAGAGCCCTGGCTGTGCTGGTGAAGGATGCCATCCACTCCAACTCTTACTCCAGGAGACCCAACAATGACAAAGGGTGGATATCCTACATGTCGGAAGTATCTGCCTCCTGCCGCTCGGCCCAGGTCCTGCTGCACTACTTTGTGGGTGCCAATCACTCATGGCTGCTGGTTGAAGGCCTTTACCTCCACACGCTGCTGGAGCCCACAGTGCTCTCTGAGAGGCGGCTGTGGCCCAGATACATGCTGGTGGGTTGGGCCTTCCCGCTGCTGTTTGTTGTACCGTGGAGTATCGCCCGTGCACAGCTGGAGAACACGGGGTGCTGGGGAACCAACAGGAATAAGAAAATCTGGTGGATCATCCGAGGGCCCATGCTGCTTTATGTAATGGTCAATTTCTTCATCTTCCTGAAAATTGTCAAGCTTCTCATTTCTAAGCTCAAAGCCCATCAAATGTGCTTCAGAGATTATAAGTACAGATTGGCAAAGTCAACACTGGTCCTCATTCCTCTGTTGGGTGTTCATGAGATTCTCTTCTCTTTCATCACTGATGATCAAGTGGAAGGAATTTCAAAACTCATACGACTCTTCATTCAGTTGACTCTGAGCTCCTTCCATGGATTACTCATGGCCTTGCAGTATTGCTTTGCCAATGGAGAGGTGAAGGCGGAGCTGCGGAAGCACTGGGTCCGCTTCCTGCTTGCCCGCCACTCAGGCTGCAGGGCCTGGGTCCTGGAGAAGAACTTCCGATTCTTTGGGAAATATCCCAAGAAGCTGTCCCAGGCAGACGGCACAGGGACGCTGCAGAAGCTGCAGACCTCGTGTGGCGGCAATGGGCAGCTCCTGCACATGTCCGTGCAGGGCCTTGGGGGGCGGGGCGCCGGGCCCCCGCGGGGACACAAAGCCTGGCCCCGGGGCAGCAGTGTGTCCGAGAGCAGCGAGGGGGACTTCACCCTGACCCACACCATGGAGGAGATTCTTGAAGAGAGCAAGATC
>Can_lupu
ATGGACACCCCTGCCTGCCCGGGGCCCAGGCCTCTGCCCCCCTCCAGGAAGCGCTCTCCGCCGGCCCCCACGAGGCCCGTGCTCACCCTGCTGCTCCTGGTCTCCGTCAAACAAGTTACAGGATCCCTCCTTGAGGAAACAACTCGCAAGTGGGCTCAATACAAAGAGAAGTGTCTGAAAGACTTGCTCAAGGAACCTTCTGGGACCTTTTGTAATGGGACCTTTGATCGATATGTGTGCTGGCCTCATTCTTCTCCAGGGAATGTCTCCGTCCCCTGCCCTTCATACTTACCTTGGTGGAGTGAAGAAAACTCAGGAAGGGCCTACAGATACTGCTTGGCTCGGGGTACTTGGCAAATGCTGGAGAACTCCACGGATATTTGGCAGGATGACTCCGAATGCTCCAAGGACCACAGCTCTGAACAGAATGTGGAGCACCATGCCTTGTTGTCGACTTTGCAGCTGTTGTACACTGTGGGGTACTCTCTCTCCGTCATCTCTCTCCTCCTGGCACTCACTCTCCTCTTGTTTCTTCGAAAGCTCCACTGCACACGCAACTACATCCACATGAACTTGTTTGCTTCTTTCATCCTGAGAGCCCTGGCTGTGCTGGTGAAGGATGCCATCTTCTACAACTCTTACTCCAGGAGGCCCAACAGTGACAAAGAGTGGATATCCTATGTGTCCGAGATATCTGCCTCCTGCCGCTCGGCTCAGGTCCTGCTGCACTACTTCGTGGGTGCCAATTACTCATGGCTGCTGGTCGAAGGCCTTTATCTGCACACGCTGCTGGAGCCCACAGTGCTTTCTGAGAGGCGGCTGTGGCCCAGATACATGCTGGTGGGTTGGGCCTTCCCGCTGCTGTTTGTTGTACCCTGGAGTATCACCCGTGCACAGCTGGAAAATACTGGGTGCTGGGTAACCAATAGAAATAAGAAAATCTGGTGGATCATCCGAGGGCCCATGCTGCTTTGTGTAATGGTCAATTTCTTCATCTTCCTGAAAATTGTCAAGCTTCTCATTTCAAAGCTCAAAGCCCATCAAATGTGCTTCAGAGATTATAAATACAGATTGGCAAAGTCAACACTGGTCCTCATTCCTTTGTTGGGTGTTCACGAGATTCTCTTCTCCTTCATCACTGATGATCAAGTAGAAGGATTTTCAAAACTTATACGACTCTTCATGCAGCTGACTCTGAGCTCATTTCATGGATTACTCGTGGCCTTGCAGTACTGCTTTGCCAATGGAGAGGTGAAGGCTGAGCTGCGGAAGCACTGGGTACGCTTCTTGCTGGCCCGCCACTCGGGCTGCAGTGCCTGGGTCCTGCAGAAAGACTTCCAGTTCCTGGGAAAATGTCCCAAGAAGCTGTCCCAGGCAGGCCGCACGAGGACACGGGAGAAGCTGCAGCCCTCGCTGGGCGGTGGTAACAACCATGGACAGCTCCTGCACCTGGCCATGCATGGCTTGGGGGGACTGGGCCCCCGGCCCCCACGGGGACACGCAGCCTGGCCCCGGGGCAGCAGCCTGTCCGAGAGCAGCGACGGGGACTTCACCCTGACCCACACCATGGAGGAGATTCTGGAAGAGAGTGAGATC
>Enh_lutr
ATGGACACCCCTGCTGCTGCCCGGGGGGCCAGGCCTCCCCCTCCCTCCAGGAAGCGCTCTCCCCCGGCCCCTGCGAGGCCCGTGCTCGCCCTGCTGCTCCTGGTCTCCATCAAGCAAGTTACAGGATCCCTTCTTGAGGAAACAACTCGCAAGTGGGCTCAATACAAAGAGAAGTGTCTGAGAGACCTGCTCGAGGAACCTTCTGGGACCTTTTGTAATGGGACCTTTGATCGATACGTGTGCTGGCCTCATTCTTCTCCAGGAAATGTCTCCGTTCCCTGCCCTTCATACTTACCTTGGTGGCGTGAAGAAAACTCAGGAAGGGCCTACAGATACTGCTTGGCTCCGGGCACTTGGCAGACGCTGGAAAACTCCACAGATATTTGGCAGGATGACTCCGAATGCTCCAAGAACCACAGCTCCGACAGCAACGCGGAACACCATGCCTTGCTGTCGACCTTGCAGCTGTTGTACACTGTGGGGTACTCCCTGTCCATCGTCTCCCTCCTCCTGGCACTCACCCTCCTCTTGTTTCTCCGAAAACTCCACTGCACACGCAACTACATCCACATGAACTTGTTTGCTTCTTTCATCCTGAGAGCCCTAGCTGTGCTGGTGAAGGATGCCATCATCTACAACTCTTACTCCAGGAGGCCCAACAGTGACAAAGAGTGGATGTCCTACGTGTCGGAGATCTCTGCCTCCTGCCGCTCAGCCCAGGTCCTGCTGCATTACTTCGTGGGCGCCAATTACTCATGGTTGCTGGTCGAAGGCCTTTACCTCCACACACTGCTGGAGCCCACAGTGCTCTCAGAGAGGCGGCTGTGGCCCAGATACATGCTGGTGGGTTGGGCCTTCCCAGTGCTGTTTGTGGTACCCTGGAGTATGGCCCGTGCACAGCTGGAGAACACAGGGTGCTGGGGAACCAACAAGAATAAGAAAATCTGGTGGATCATCAGAGGACCCATGCTTCTTTGTGTAATGGTCAATTTCTTTATCTTCCTGAAAATCGTCAAGCTTCTCATTTCTAAGCTCAAAGCCCATCAAATGTGCTTCAGAGATTATAAGTACAGATTGGCAAAGTCAACACTGGTCCTTATTCCTCTGCTGGGTGTTCATGAGATTCTCTTTTCTTTCGTCACTGATGATCAAGTGGAAGGATTTTCAAAACTTATACGACTCTTCATTCAGCTGACTCTGAGCTCCTTCCATGGATTACTCGTGGCCTTGCAGTATTGCTTTGCCAATGGAGAGGTGAAGGCAGAGCTGCGGAAGCACTGGGTCCGCTTCCTGCTCGCCCGCCACTCAGGCTGCAGGGCCTGGGTCCTGGAGAAGAACTTCCAATTCCTGGGGAAATGTCCCAAGAAGCTGTCCCAGGCGGACGGCACGGGGACGCTCCAGAAGCTGCAGACCTCATCGGGCGGTGATGGGCAGCTCCTGCACCTGTCTGTGCATGTCCTCGGGGGGCGGGGCGCCCGGGCCCCACGGGGACACCCAGCCTGGCCAAGGGGCAGCAGCGTATCCGAGAGCAGCGAGGGGGACTTCACCCTGACCCACACCATGGAGGAGATTCTTGAAGAGAGCGAGATC
>Eum_juba
ATGGACACTCCCGCTGCCCAGGGGGCCCGGCCTCCCCCTCGCTCCAAGAAGCGCTCCCCGCCGGCCCCTGCGAGGCCCGTGCTCGCCCTGCTGCTGCTGGTCTCCATCAAGCAAGTTACAGGATCCCGCCTTGAGGAAACAACTCGCAAGTGGGCTCAATACAAAGAGAAGTGTCTGAGAGACTTGCTTAAGGAACCTTCTGGGACCTTTTGTAATGGAACCTTTGATCGATATGTGTGCTGGCCTCATTCTTCTCCGGGAAATGTCTCTGTTCCCTGCCCTTCATACTTACCTTGGTGGCGTGAAGAAAACTCAGGAAGGGCCTACAGATACTGCTTGGCTCCGGGCACTTGGCAGACGCTGGAAAACTCCACAAATATTTGGCAGGATGACTCCGAATGCTCCGAGAACCACAGCTCCCAATACAACGTGGAACACCATGCTTTGCTGTCGACATTGAAGGTGTTGTACACCGTGGGGTACTCTCTCTCCATCATCTCCCTCCTCCTGGCACTCACCCTCCTCTTGTTTCTTCGAAAACTCCACTGCACACGCAACTACATCCACATGAACTTGTTTGCTTCTTTCATCCTGAGAGCCCTGGCTGTGCTGGTGAAGGATGCCGTCCACTCCAACTCTTACTCCAGGAGACCCAACAATGACAAAGGGTGGATATCCTACATGTCGGAAGTATCTGCTTCCTGCCGCTCGGCCCAGGTCCTGCTGCACTACTTCGTGGGTGCCAATCACTCATGGCTGCTGGTTGAAGGCCTTTACCTCCACACGCTGCTGGAGCCCACAGTGCTCTCTGAGAGGCGGCTGTGGCCCAGATACATGCTGGTGGGTTGGGCCTTCCCGCTGCTGTTTGTTGTACCCTGGAGTATCGCCCGTGCACAGCTGGAGAACACCGGGTGCTGGGGAACCAACAGGAATAAGAAAATCTGGTGGATCATCCGAGGGCCCATGCTGCTTTATGTAATGGTCAATTTCTTCATCTTCCTGAAAATTGTCAAGCTTCTCATTTCTAAGCTCAAAGCCCATCAAATGTGCTTCAGAGATTATAAGTACAGATTGGCAAAGTCAACACTGGTCCTCATTCCTCTGTTGGGTGTTCATGAGATTCTCTTCTCTTTCATCACTGATGATCAAGTGGAAGGAATTTCAAAACTCATACGACTCTTCATTCAGTTGACTCTGAGCTCCTTCCATGGATTACTCATGGCCTTGCAGTATTGCTTTGCCAATGGAGAGGTGAAGGCGGAGCTGCGGAAGCACTGGGTCCGCTTCCTGCTTGCCCGCCACTCAGGCTGCAGGGCCTGGGTCCTGGAGAAGAACTTCCGATTCTTTGGGAAATATCCCAAGAAGCTGTCCCAGGCAGACGGCACAGGGACGCTGCAGAAGCTGCAGACCTCGTGTGGCGGCAATGGGCAGCTCCTGCACATGTCCGTGCAGGGCCTTGGGGGGCGGGGCGCCGGGCCCCCGCGGGGACACACAGCCTGGCCCCGGGGCAGCAGTGTGTCCGAGAGCAGCGAGGGGGACTTCACCCTGACCCACACCATGGAGGAGATTCTTGAAGAGAGCAAGATC
>Fel_catu
ATGGGCACCCCCGTTGCCCGGGGGGCCAGGCCTCTCCCCGCCTCCGGGAAGCGCTCTCCCCCGGTCCTCGGCCTGCTGCTCCTGGTCTTCATCAAGCAAGTTACAGGATCCCTCCTTGAGGACACAACTCGCAAGTGGGCTCAATACAAAGAGAAGTGTCTGAGAGACTTACTCAAGGAACCTCCTGGGACCTTTTGTAACGGGACCTTTGATCGATACGTGTGCTGGCCTCATTCTTCTCCAGGAAATGTCTCTGTTCCCTGCCCTTCCTACTTACCTTGGTGGCATGAAGAAAACTCTGGAAGGGCCTACAGACGCTGCCTGGCTCAGGGCACCTGGCAGACACTGGAGAACTCCACAAATATTTGGCAAGATGATTCCGAATGCTCCAAGAAGCACAGTTCTGAACAGAAAGTGGAAAACCACGCCTTGCTGTCGACCTTGCAGCTGTTGTACACCGTGGGGTACTCTCTCTCCGTCATCTCCCTCCTCTTGGCTCTCACCATCCTCTTGTTTCTTCGAAAACTCCACTGCACACGCAACTATATCCACATGAACCTGTTTGCTTCTTTCATCCTGAGAGCCCTGGCCGTGCTGGTGAAGGACGCCATCTTCTACAACTCTTACTCCAGGAGGCCCAACAGCGACAACAAGTGGCTGTCCTTCGTGTCAGAGATATCTGTCTCCTGCCGCTCTGCCCAGTTCCTGCTGCACTACTTTGTGGGAGCCAATTACTCGTGGCTGCTGGTCGAAGGCCTTTACCTCCACACGTTGCTGGAGCCCACAGTGCTCTCTGAGAGGCGGCTGTGGCCCAGATACATGCTGGTGGGTTGGGCCTTCCCGCTGCTGTTTGTGGTACCCTGGAGTATTGCTCGTGCACAGCTGGAGAACACCGGGTGCTGGGGAACCAACAGGAATAAGAAAATCTGGTGGATCATCCGGGGGCCCATGCTGCTTTGTGTCATGGTCAATTTCTTCATCTTCCTGAAAATTGTCAAGCTTCTCATTTCTAAGCTCAAAGCCCATCAAATGTGCTTCAGAGATTATAAATACAGATTGGCAAAGTCAACGCTGGTCCTCATTCCTTTGTTGGGCGTTCACGAGATCCTCTTCTCTTTCATCACTGACGACCAAGTCGAAGGATTTTCAAAACTTATACGACTCTTCATTCAGTTGACTCTGAGCTCCTTCCACGGATTGCTCGTGGCCTTGCAGTACTGTTTTGCCAATGGAGAGGTGAAGGCTGAGCTGCACAAGCACTGGGTCCGCTTCCTGCTCGCCCGCCACTCCGGCTGCAGGGCCTGGGTCCTGGAGAAGAACTTCCGATTCCTGGGGAAATGTCCCAAGAAGCTGTCCCAGGCAGACGGCAAGGGGACGCTCGAGAAGCCGCAGCCCTCGCCGGGCGGTGGGCAGCTCCTGCACCTGGCCATGCAGGGCCTGGGGGGGCTGGGCGCTCGGCCGCCGCGGGGACACGGGGCCTGGCCCCGGGGCAGCAGCCTGTCCGAGAGCAGCGAGGGAGACTTCACCCTGACCCACACCATGGAGGAGATTCTGGAAGAGAGCGAGATC
>Lyn_cana
ATGGGCACCCCCGTTGCCCGGGGGGCCAGGCCTCTCCCCGCCTCCGGGAAGCACTCTCCCCCGGTCCTCGGCCTGCTGCTCCTCGTCTTCGTCAAGCAAGTTACAGGATCCCTCCTTGAGGACACAACTCGCAAGTGGGCTCAATACAAAGAGAAGTGTCTGAGAGACTTACTCAAGGAACCTCCTGGGACCTTTTGTAACGGGACCTTTGATCGATACGTGTGCTGGCCTCATTCTTCTCCAGGAAATGTCTCTGTTCCCTGCCCTTCCTACTTACCGTGGTGGCATGAAGAAAACTCTGGAAGGGCCTACAGACGCTGCCTGGCTCAGGGCACCTGGCAGACACTGGAGAACTCCACAAATATTTGGCAAGATGATTCTGAATGCTCCAAGAAGCACAGTTCCGAACAGAAAGTGGAAAACCACGCCTTGCTGTCGACCTTGCAGCTGTTATACACCGTGGGGTACTCTCTCTCCGTCGTCTCCCTCCTCTTGGCTCTCACCATCCTCTTGTTTCTTCGAAAACTCCACTGCACACGCAACTATATCCACATGAACCTGTTTGCTTCTTTCATCCTGAGAGCCCTGGCTGTGCTGGTGAAGGATGCCATCTTCTACAACTCTTACTCCAGGAGGCCCAACAGCGACAACAAGTGGCTGTCCTTCGTGTCAGAGATATCTGTCTCCTGCCGCTCTGCCCAGTTCCTGCTGCACTACTTTGTGGGAGCCAATTACTCGTGGCTGCTGGTCGAAGGCCTTTACCTCCACACGCTGCTGGAGCCCACAGTGCTCTCTGAGAGGCGGCTGTGGCCCAGATACATGCTGGTGGGTTGGGCCTTCCCGCTGCTGTTTGTGGTACCCTGGAGTGTTGCTCGTGCACAGCTGGAGAACACCGGATGCTGGGGAACCAACAGGAATAAGAAAATCTGGTGGATCATCCGGGGGCCCATGCTGCTTTGTGTCATGGTCAATTTCTTCATCTTCCTGAAAATTGTCAAGCTTCTCATTTCTAAGCTCAAAGCCCATCAAATGTGCTTCAGAGATTATAAATACAGATTGGCAAAGTCAACGCTGGTCCTCATTCCTTTGTTGGGCGTTCACGAGATTCTCTTCTCTTTCATCACTGACGATCAAGTCGAAGGATTTTCAAAACTTATACGACTCTTCATTCAGTTGACTCTGAGCTCCTTCCATGGATTGCTCGTGGCTTTGCAGTACTGCTTTGCCAATGGAGAGGTGAAGGCTGAGCTGCGCAAGCACTGGGTCCGCTTCCTGCTCGCCCGCCACTCCGGCTGCAGGGCCTGGGTCCTGGAGAAGAACTTCCGATTCCTGGGGAAATGTCCCAAGAAGCTGTCCCAGGCAGACGGCAAGGGGACGCTCCAGAAGCCGCAGGCCTCGCCGGGCGGTGGGCAGCTCCTGCACCTGGCCATGCAGGGCCTGGGGGGGCTGGGCGCTCGGCCGCCGCGGGGACACGGGGCCTGGCCCCGGGGCAGCAGCCTGTCCGAGAGCAGCGAGGGAGACTTCACCCTGACCCACACCATGGAGGAGATTCTGGAAGAGAGCGAGATC
>Mir_leon
ATGGACACCACCGCTGCCCGGGGGGCCAGGCCTCCCCCTCCCTCCAAGAAGCGCTCGCCCCCGGCCCCTGCGAGGCCCGTGCTCGCCCTGTTGCTGCTGCTGGTCTCCATCAAGCAAGTTACAGGATCCCGCCTTGAGGAAACAACTCGCAAGTGGGCTCAATACAAAGAGAAGTGTCTGAGAGACTTGCTCAAGGAACCTTCTGGGACCTTTTGTAACGGAACCTTTGATCGATATGTGTGCTGGCCTCATTCTTCTCCGGGAAATGTCTCTGTTCCCTGCCCTTCATACTTACCTTGGTGGCGTGAAGAAAACTCAGGAAGGGCCTACAGATACTGCTTGGCTCCGGGCACTTGGCAGACGCTGGAAAACTCCACAAATATTTGGCAGGATGACTCCGAATGCTCCGAGAACCACAGCTCCCAATACAACGTGGAACACCATGCTTTGCTGTCGACATTGAAGGTGTTGTACACCGTGGGGTACTCTCTCTCCATCATCTCCCTCCTCCTGGCACTCACCCTCCTCTTGTTTCTTCGGAAACTCCACTGCACACGCAACTACATCCACATGAACTTGTTTGCTTCTTTCATCCTGAGAGCCCTGGCTGTGCTGGTGAAGGATGCCATCCACTCCAACTCTTATTCCAGGAGACCCAACAGTGACAAAGGGTGGATATCCTACATGTCGGAGGTATCTGCCTCCTGCCGCTCGGCCCAGGTCCTGCTGCACTACTTCGTGGGCGCCAATCACTCATGGCTGCTGGTCGAAGGCCTTTACCTCCACACGCTGCTGGAGCCCACAGTGCTCTCTGAGAGGCGGCTGTGGCCCAGATACATGCTGGTGGGTTGGGCCTTCCCGCTGCTGTTTGTTGTACCCTGGAGTATCGCCCGTGCACAGCTGGAGAACACAGGGTGCTGGGGAACCAACAGGAATAAGATAATCTGGTGGATCATCCGAGGGCCCATGCTGCTTTATGTAATGGTCAATTTCTTCATCTTCCTGAAAATTGTCAAGCTTCTCATTTCTAAGCTCAAAGCCCATCAAATGTGCTTCAGAGATTATAAGTACAGATTGGCAAAGTCAACACTGGTCCTCATTCCTCTGTTGGGTGTTCATGAGATTCTCTTCTCTTTCATCACTGATGATCAAGTGGAAGGATTTTCAAAACTCATACGACTCTTCATTCAGTTGACTCTGGGCTCCTTCCATGGATTACTCATGGCCTTGCAGTATTGCTTTGCCAATGGAGAGGTGAAGGCGGAGCTGCGGAAGCACTGGGTCCGCTTCCTGCTTGCCCGCCACTCGGGCTGCAGGGCCTGGGTCCTGGAGAAGAACTTCCGATTCCTGGGGAAATGTCCCAAGAAGCTGTCCCAGGCAGACGGCACGGGGACGCTGCAGAAGCTGCAGCCCTCATCCGGCGGCAATGGGCAGCTCCTGCACTTGTCCGTGCACGGCCTCGGGGGGCAGGGCGCCCGGCCCCCGCGGGGACACGCAGCCTGGCCCCAGGGCAGCAGCGTGTCCGAGAGCAGCGAGGGGGACTTCACCCTGACCCACACCATGGAGGAGATTCTCGAAGAGAGCGAGATC
>Mus_ermi
ATGGACACCCCTGCTACTGCCCGGGGGGCCAGGCCTCCCCCTCCCTCCAGGAAGCGCTCTCCCCCGGCCCCTGCGAGGCCCATGCTCGCCCTGCTGGTCCTGGTCTCCATCAAGCAAGTTACAGGATCCCTCCTTGAGGAAACAACTCGCAAGTGGGCTCAATACAAAGAGAAGTGTCTGAGAGACCTGCTCAAGGAACCTTCTGGGACCTTTTGTAATGGGACCTTTGATCGATACGTGTGCTGGCCTCATTCTTCTCCAGGAAATGTCTCCGTTCCCTGCCCTTCATACTTACCTTGGTGGCGTGAAGAAAACTCAGGAAGGGCCTACAGATACTGCTTGGCTTCGGGCACTTGGCAGACGCTGGAAAACTCCACAGATATTTGGCAGGATGACTCCGAATGCTCCAAGAACCACAGCTCCAACAGCAACGCGGAACACCATGCCTTGCTGTCGACCTTGCAGCTGTTGTACACCGTGGGGTACTCCCTGTCCATCGTCTCCCTCCTCCTGGCACTCACCCTCCTCTTGTTTCTCCGAAAACTCCACTGCACGCGCAACTACATCCACATGAACTTGTTTGCTTCTTTCATCCTGAGAGCCCTAGCTGTGCTGGTGAAGGATGCCATTGTCTACAACTCTTACTCCAGGAGGCCCAACAGTGACAAAGAGTGGGTGTCCTACGTGTCGGAGATCTCTGCCTCCTGCCGCTCAGCCCAGGTCCTGCTGCATTACTTCGTGGGCGCCAATTACTCATGGTTGCTGGTCGAAGGCCTTTACCTCCACACACTGCTGGAGCCCACAGTGCTCTCAGAGAGGCGGCTGTGGCCCAGATACATGCTGGTGGGTTGGGCCTTCCCAGTGCTGTTTGTGGTACCCTGGAGTATGGCCCGTGCACAGCTGGAGAACACAGGGTGCTGGGGAACCAACAAGAGTAAGAAAATCTGGTGGATCATCAGAGGACCCATGCTGCTTTGTGTAATGGTCAATTTCTTCATCTTCCTGAAAATCGTCAAGCTTCTCATTTCTAAGCTCAAAGCCCATCAAATGTGCTTCAGAGATTATAAGTACAGATTGGCAAAGTCAACACTGGTCCTCATTCCTCTGCTGGGTGTTCATGAGATTCTCTTCTCTTTCGTCACTGATGATCAAGTAGAAGGATTTTCAAAACTTATACGACTCTTCATTCAGCTGACTCTGAGCTCCTTCCATGGATTACTCGTGGCCCTGCAGTATTGCTTTGCCAATGGAGAGGTGAAGGCAGAGCTGCAGAAGCACTGGGTCCGCTTCCTGCTCGCCCGCCACTCGGGCTGCAGGGCCTGGGTCCTGGAGAAGAACTTCCGATTCCTGGGAAAATGTCCCAAGAAGCTGTCCCAGGCGGACGGCACGGGGACGCTCCAGAAGCTGCAGACCTCATCGAGCGGCGATGGGCAGCTCCTGCACCTGTCCGTGCACGGCCTCGGGGGGCGGGACGCCCGGGCCCCGCGGGGACACGCAGCCTGGCCAAGGGGCAGCAGCGTATCCGAGAGCAGCGAGGGGGACTTCACCCTGACCCACACCATGGAGGAGATTCTCGAAGAGAGTGAGATC
>Mus_puto
ATGGACACCCCTGCTACTGCCCGGGGGGCCAGGCCTCCCCCTCCCTCCAGGAAGCGCTCTCCCCCGGCCCCTGCGAGGCCCATGCTCGCTCTGCTGGTCCTGGTCTCCATCAAGCAAGTTACAGGATCCCTCCTTGAGGAAACAACTCGCAAGTGGGCTCAATACAAAGAAAAGTGTCTGAGAGACCTGCTCAAGGAACCTTCTGGGACCTTTTGTAATGGGACCTTTGATCGATACGTGTGCTGGCCTCATTCTTCTCCAGGAAATGTCTCCGTTCCCTGCCCTTCATACTTACCTTGGTGGCGTGAAGAAAACTCAGGAAGGGCCTACAGATACTGCTTGGCTTCGGGCACTTGGCAGACGCTGGAAAACTCCACAGATATTTGGCAGGATGACTCCGAATGCTCCAAGAACCACAGCTCCAACAGCAACGCGGAACACCATGCCTTGCTGTCGACCTTGCAGCTGTTGTACACCGTGGGGTACTCCCTATCCATCGTCTCCCTCCTCCTGGCACTCACCCTCCTCTTGTTTCTCCGAAAACTCCACTGCACACGCAACTACATCCACATGAACTTGTTTGCTTCTTTCATCCTGAGAGCCCTAGCTGTGCTGGTGAAGGATGCCATTGTCTACAACTCTTACTCCAGGAGGCCCAACAGTGACAAAGAGTGGGTGTCCTACGTGTCGGAGATCTCTGCCTCCTGCCGCTCAGCCCAGGTCCTGCTGCATTACTTCGTGGGCGCCAATTACTCATGGTTGCTGGTCGAAGGCCTTTACCTCCACACACTGCTGGAGCCCACAGTGCTCTCAGAGAGGCGGCTGTGGCCCAGATACATGCTGGTGGGTTGGGCCTTCCCAGTGCTGTTTGTGGTACCCTGGAGTATGGCCCGTGCACAGCTGGAGAACACAGGGTGCTGGGGAACCAACAAGAGTAAGAAAATCTGGTGGATCATCAGAGGACCCATGCTGCTTTGTGTAATGGTCAATTTCTTCATCTTCCTGAAAATCGTCAAGCTTCTCATTTCTAAGCTCAAAGCCCATCAAATGTGCTTCAGAGATTATAAGTACAGATTGGCAAAGTCAACACTGGTCCTCATTCCTCTGCTGGGTGTTCATGAGATTCTCTTCTCTTTCGTCACTGATGATCAAGTAGAAGGATTTTCAAAACTTATACGACTCTTCATTCAGCTGACTCTGAGCTCCTTCCATGGATTACTCGTGGCCCTGCAGTATTGCTTTGCCAATGGAGAGGTGAAGGCAGAGCTGCGGAAGCACTGGGTCCGCTTCCTGCTCGCCCGCCACTTGGGCTGCAGGGCCTGGGTCCTGGAGAAGAACTTCCGATTCCTGGGGAAATGTCCCAAGAAGCTGTCCCAGGCGGACGGCACGGGGACGCTCCAGAAGCTGCAGACCTCATCGGGCGGCGATGGGCAGCTCCTGCACCTGTCCGTGCACGGCCTCGGGGGGCGGGACGCCCGGGCCCCGCGGGGACACGCAGCCTGGCCAAGGGGCAGCAGCGTATCCGAGAGCAGCGAGGGGGACTTCACCCTGACCCACACCATGGAGGAGATTCTCGAAGAGAGCGAGATC
>Neo_scha
ATGGACACCGCTGCTGCCCAGGGGGCCAGGCCTCCCCCTCCCTCCAAGAAGCGCTCGCCCCCGGCCCCTGCGAGGCCCGTGCTCGCCCTGCTGCTGCTGGTCTCCATCAAGCAAGTTACAGGATCCCGCCTTGAGGAAACAACTCGCAAGTGGGCTCAATACAAAGAGAAGTGTCTGAGAGACTTGCTCAAGGAACCTTCTGGGACCTTTTGTAACGGAACCTTTGATCGATATGTGTGCTGGCCTCATTCTTCTCCGGGAAATGTCTCTGTTCCCTGCCCTTCATACTTACCTTGGTGGCGTGAAGAAAACTCAGGAAGGGCCTACAGATACTGCTTGGCTCCGGGCACTTGGCAGACGCTGGAAAACTCCACAAATATTTGGCAGGATGACTCCGAATGCTCCGAGAACCACAGCTCCCAATACAACGTGGAACACCATGCTTTGCTGTCGACATTGAAGGTGTTGTACACCGTGGGGTACTCTCTCTCCATCATCTCCCTCCTCCTGGCACTCACCCTCCTCTTGTTTCTTCGAAAACTCCACTGCACACGAAACTACATCCACATGAACTTGTTTGCTTCTTTCATCCTGAGAGCCCTGGCTGTGCTGGTGAAGGATGCCATCCACTCCAACTCTTATTCCAGGAGACCCAACAATGACAAAGGGTGGATATCCTACATGTCGGAGGTATCTGCCTCCTGCCGCTCGGCCCAGGTCCTGCTGCACTACTTCGTGGGCGCCAATCACTCATGGCTGCTGGTCGAAGGCCTTTACCTCCACACGCTGCTGGAGCCCACAGTGCTCTCTGAGAGGCGGCTGTGGCCCAGATACATGCTGGTGGGTTGGGCCTTCCCGCTGCTGTTTGTTGTACCTTGGAGTATCGCCCGTGCACAGCTGGAGAACACAGGGTGCTGGGGAACCAACAGGAATAAGATAATCTGGTGGATCATCCGAGGGCCCATGCTGCTTTATGTAATGGTCAATTTCTTCATCTTCCTGAAAATTGTCAAGCTTCTCATTTCTAAGCTCAAAGCCCATCAAATGTGCTTCAGAGATTATAAGTACAGACTGGCAAAGTCAACACTGGTCCTCATTCCTCTGTTGGGTGTTCATGAGATTCTCTTCTCTTTCATCACTGATGATCAAGTGGAAGGATTTTCAAAACTCATACGACTCTTCATTCAGTTGACTCTGGGCTCCTTCCATGGATTACTCATGGCCTTGCAGTATTGCTTTGCCAATGGAGAGGTGAAGGCGGAGCTGCGGAAGCACTGGGTCCGCTTCCTGCTTGCCCGCCACTCGGGCTGCAGGGCCTGGGTCCTGGAGAAGAACTTCCGATTCCTGGGGAAATGTCCCAAGAAGCTGTCCCAGGCAGATGGCACGGGGACGCTGCAGAAGCTGCAGCCCTCATCCGGCGGCAATGGGCAGCTCCTGCACTTGTCCGTGCACGGCCTCGGGGGGCAGGGCGCCCGGCCCCCGCGGGGACACGCAGCCTGGCCCCGGGGCAGCAGCGTGTCCGAGAGCAGCGAGGGGGACTTCACCCTGACCCACACCATGGAGGAGATTCTCGAAGAGAGCGAGATC
>Odo_rosm
ATGGACACCCCTGCTGCCCAGGGGGCCAGGCCTCCCCCTCGCTCCAAGAAGCGCTCCCCGCCAGCCCCTGCGAGGCCCGTGCTCGCCCTGCTGCTGCTGGTCTCCATCAAGCAAGTTACAGGATCCCGCCTTGAGGAAACAACTCGCAAGTGGGCTCAATACAAAGAGAAGTGCCTGAGAGACTTGCTTAAGGAACCTTCTGGGACCTTTTGTAATGGAACCTTTGATCGATATGTGTGCTGGCCTCATTCTTCTCCGGGAAATGTCTCTGTTCCCTGCCCTTCATACTTACCTTGGTGGCGTGAAGAAAACTCAGGAAGGGCCTACAGATACTGCTTGGCTCCGGGCACTTGGCAGACGCTGGAAAACTCCACAAATATTTGGCAGGATGACTCCGAATGCTCCGAGAACCACAGCTCCCAATACAACGTGGAACACCATGCTTTGCTGTCGACATTGAAGGTGTTGTACACCGTGGGGTACTCTCTCTCCATCATCTCCCTCCTCCTGGCACTCACCCTCCTCTTGTTTCTTCGAAAACTCCACTGCACACGCAACTACATCCACATGAACTTGTTTGCTTCTTTCATCCTGAGAGCCCTGGCTGTGCTGGTGAAGGATGCCATCCACTCCAACTCTTACTCCAGGAGACCCAACAATGACAAAGGGTGGATATCCTACATGTCGGAAGTGTCTGCCTCCTGCCGCTCGGCCCAGGTCCTGCTGCACTACTTCGTGGGTGCCAATCACTCATGGCTGCTGGTCGAAGGCCTTTACCTCCACACGCTGCTGGAGCCCACGGTGCTCTCTGAAAGGCGGCTGTGGCCCAGATACATGCTGGTGGGTTGGGCCTTCCCGCTGCTGTTTGTTGTACCCTGGAGTATCGCCCGTGCACAGCTGGAGAACACGGGGTGCTGGGGAACCAACAGGAATAAGAAAATCTGGTGGATCATCCGAGGGCCCATGTTGCTTTATGTAATGGTCAATTTCTTCATCTTCCTGAAAATTGTCAAGCTTCTCATTTCTAAGCTCAAAGCCCATCAAATGTGCTTCAGAGATTATAAGTACAGATTGGCAAAGTCAACACTGGTCCTCATTCCTCTATTGGGTGTTCATGAGATTCTCTTCTCTTTCATCACTGATGATCAAGTGGAAGGAATTTCAAAACTCATACGACTCTTCATTCAGTTGACTCTGAGCTCCTTCCATGGATTACTCATGGCCTTGCAGTATTGCTTTGCCAATGGAGAGGTGAAGGCGGAGCTGCGGAAGCACTGGGTCCGCTTCCTGCTTGCCCGCCACTCAGGCTGCAGGGCCTGGGTCCTGCAGAAGAACTTCCGGTTCTTTGGGAAATGTCCCAAGAAGCTGTCCCAGGCAGACGGCACAGGAACGCTGCAGAAGCTGCAGCCCTCGTCCGGCGGCAATGGGCAGCTCCTGCACATGTCCGTGCAGGGCCTCGGGGGGCGGGGCGCCGGGCCCCAGCGGGGACACGCAGCCTGGCCCCGGGGCAGCAGCGTGTCCGAGAGCAGCGAGGGGGACTTCACCCTGACCCACACCATGGAGGAGATTCTTGAAGAGAGCGAGATC
>Pan_pard
ATGGGCACCCCCGTTGCCCGGGGGGCCAGGCCTCTCCCCGCCTCCGGGAAGCGCTCTCCCCCGGTCCTCGGCCTGCTGCTCCTGGTCTTCATCAAGCAAGTTACAGGATCCCTCCTTGAGGACACAACTCGCAAGTGGGCTCAATACAAAGAGAAGTGTCTGAGAGACTTACTCAAGGAACCTCCTGGGACCTTTTGTAACGGGACCTTTGATCGATACGTGTGCTGGCCTCATTCTTCTCCAGGAAATGTCTCTGTTCCCTGCCCTTCCTACTTACCTTGGTGGCATGAAGAAAACTCTGGAAGGGCCTACAGACGCTGCCTGGCTCAGGGCACCTGGCAGACATTGGAGAACTCCACAAATATTTGGCAAGATGATTCCGAATGCTCCAAGAAGCACAGTTCCGAACAGAAAGTGGAAAACCACGCCTTGCTGTCGACCTTGCAGCTATTGTACACCGTGGGGTACTCTCTCTCCGTCGTCTCCCTCCTCTTGGCTCTCACCATCCTCTTGTTTCTTCGAAAACTCCACTGCACACGCAACTATATCCACATGAACCTGTTTGCTTCTTTCATCCTGAGAGCCCTGGCCGTGCTGGTGAAGGATGCCATTTTCTACAACTCTTACTCCAGGAGGCCCAACAGCGACAACAAGTGGCTGTCCTTCGTGTCAGAGATATCTGTCTCCTGCCGCTCTGCCCAGTTCCTGCTGCACTACTTTGTGGGAGCCAATTACTCGTGGCTGCTGGTCGAAGGCCTTTACCTCCACACGCTGCTGGAGCCCACAGTGCTCTCTGAGAGGCGGCTGTGGCCCAGATACATGCTGGTGGGTTGGGCCTTCCCGCTGCTGTTTGTGGTACCCTGGAGTATTGCTCGTGCACAGCTGGAGAACACCGGGTGCTGGGGAACCAACAGGAATAAGAAAATCTGGTGGATCATCCGGGGGCCCATGCTGCTTTGTGTCATGGTCAATTTCTTCATCTTCCTGAAAATTGTCAAGCTTCTCATTTCTAAGCTCAAAGCCCATCAAATGTGCTTCAGAGACTATAAATACAGATTGGCAAAGTCAACGCTGGTCCTCATTCCTTTGTTGGGCGTTCACGAGATTCTCTTCTCTTTCATCACTGACGATCAAGTCGAAGGATTTTCAAAACTTATACGACTCTTCATTCAGTTGACTCTGAGCTCCTTCCATGGATTGCTCGTGGCTTTGCAGTACTGCTTTGCCAATGGAGAGGTGAAGGCTGAGCTGCGCAAGCACTGGGTCCGCTTCCTGCTCGCCCGCCACTCCGGCTGCAGGGCCTGGGCCCTGGAGAAGAACTTCCGATTCCTGGGGAAATGTCCCAAGAAGCTGTCCCAGGCAGACGGCAAGGGGACGCTCCAGAAGCCGCAGCCCTCGCCGGGCGGTGGGCAGCTCCTGCACCTGGCCATGCAGGGCCTGGGGGGGCTGGGCGCTCGGCCGCCGCGGGGACACGGGGCCTGGCCCCGGGGCAGCAGCCTGTCCGAGAGCAGCGAGGGAGACTTCACCCTGACCCACACCATGGAGGAGATTCTGGAAGAGAGCGAGATC
>Pho_vitu
ATGGACACCGCCGCTGCCCAGGGGGCCAGGCCGCCCCCTCCCTCCAAGAAGCGCTCGCCCCCGGCCCCTGCGAGGCCCGTGCTCGCCCTGCTGCTGCTGGTCTCCATCAAGCAAGTTACAGGATCCCGCCTTGAGGAAACAACTCGCAAGTGGGCTCAATACAAAGAGAAGTGTCTGAGAGACTTGCTCAAGGAACCTTCTGGGACCTTTTGTAATGGAACCTTTGATCGATATGTGTGCTGGCCTCATTCTTCTCCGGGAAATGTCTCTGTTCCCTGCCCTTCATACTTACCTTGGTGGCGTGAAGAAAACTCAGGAAGGGCCTACAGATACTGCTTGGCTCCGGGCACTTGGCAGACGCTGGAAAACTCCACAAATATTTGGCAGGATGACTCCGAATGCTCCGAGAACCACAGCTCCCAATACAACGTGGAACACCATGCTTTGCTGTCGACATTGAAGGTGTTGTACACCGTGGGGTACTCTCTCTCCATCATCTCCCTCCTGCTGGCACTCACCCTCCTCTTGTTTCTTCGAAAACTCCACTGCACACGCAACTACATCCACATGAACTTGTTTGCTTCTTTCATCCTGAGAGCCCTGGCTGTGCTGGTGAAGGATGCCATCCACTCCAACTCTTACTCCAGGAGACCCAACAGTGACAAAGGGTGGATATCCTACATGTCGGAGGTATCTGCCTCCTGCCGCTCGGCCCAGGTCCTGCTGCACTACTTCGTGGGCGCCAATCACTCATGGCTGCTGGTCGAAGGCCTTTACCTCCACACGCTGCTGGAGCCCACAGTGCTCTCTGAGAGGCGGCTGTGGCCCAGATACATGCTGGTGGGTTGGGCCTTCCCGCTGCTGTTTGTTGTACCCTGGAGTATCGCCCGTGCACAGCTGGAGAACACAGGGTGCTGGGGAACCAACAGGAATAAGATAATCTGGTGGATCATCCGAGGGCCCATGCTGCTTTATGTAATGGTCAATTTCTTCATCTTCCTGAAAATTGTCAAGCTTCTCATTTCTAAGCTCAAAGCCCATCAAATGTGCTTCAGAGATTATAAGTACAGATTGGCAAAGTCAACACTCGTCCTCATTCCTCTATTGGGTGTTCATGAGATTCTCTTCTCTTTCATCACTGATGATCAAGTGGAAGGATTTTCAAAACTCATACGACTCTTCATTCAGTTGACTCTGGGCTCCTTCCATGGATTACTCATGGCCTTGCAGTATTGCTTTGCCAATGGAGAGGTGAAGGCAGAGCTGCGGAAGCACTGGGTCCGCTTCCTGCTTGCCCGCCACTCGGGCTGCAGGGTCTGGGTCCTGGAGAAGAACTTCCGATTCCTGGGGAAATGTCCCAAGAAGCTGTCCCAGGCAGACGGCACGGGGACGCTGCAGAAGCTGCAGCCCTCATCCGGCGGCAATGGGCAGCTCCTGCACTTGTCCGTGCACGGCCTTGGGGGGCGGGGCGCCCGGCCCCCGCGGGGACACGCAGCCTGGCCCCGGGGCAGCAGCGTGTCCGAGAGCAGCGAGGGGGACTTCACCCTGACCCACACCATGGAGGAGATTCTCGAAGAGAGCGAGATC
>Sur_suri
ATGGGCACCCCTGTGGCCCGGGGGGCCAGGCCTCTCTCCGCCTCCAGGAAGCGCGCGCCCCCGGTCTTCGCCCTGCTGCTGCTGGTGTGCATCAAGCAAGTTACAGGATCCCTCCTTGAGGAGACAACTCGCAAGTGGGCTCAATACAAAGAGAAGTGTTTGAGAGATTTGCTCAAGGAACCTCCTGGGACCTTTTGTAACGGGACTTTTGATCGATACGTGTGCTGGCCTCATTCTTCTCCAGGAAATGTTTCTGTTCCCTGCCCTTCCTACTTACCTTGGTGGCGTGAAGAAAACTCAGGAAGGGCCTACAGACGCTGCCTGGCCCAGGGCACCTGGGAGACGCTGGAGAATTCCACAGACATTTGGCAGGATGATTCTGAATGCTCCCAGCAGCACAGTTCCGAACAGAACGTGGAACACCATTCCTTGCTGTCGACCCTGCAGCTGCTGTACACCGTGGGGTACTCCCTCTCTGTCATCTCCCTCCTCTTGGCGCTCACCCTCCTCTTGTTTCTTCGAAAACTCCACTGCACACGCAACTACATCCACATGAACTTGTTTGCGTCCTTCATCCTGAGAGCCCTGGCCGTGCTGGTGAAGGACGCCATCTTCTACAACTCCTACTCCAGGAGGCCCACCAGTGACAAAAAGTGGATGTCCTTCGTGTCGGAGATATCTGTCTCCTGCCGCTCTGCCCAGTTCCTGCTGCATTACTTCGTGGGTGCCAATTACTCATGGCTGCTGGTCGAAGGTCTTTACCTCCATGCGCTGCTGGAGCCCACAGTGCTCTCTGAGAAGCGGCTGTGGCCCAGATACATGCTGGTGGGTTGGGCCTTCCCACTGCTGTTTGTGGCACCCTGGAGTGTTGCTCGCGCACAGCTGGAGAACACAGGGTGCTGGGGAACCAACAGGAACAAGAAAATCTGGTGGATAATCCGGGGACCTATGCTGCTTTGTGTCATGGTCAATTTCTTCATCTTCCTGAAAATTGTCAAGCTTCTCATTTCTAAGCTCAAAGCCCATCAAATGTGCTTCAAAGATTATAAATGCAGATTGGCAAAGTCGACGCTGGTCCTCATTCCTTTGTTGGGCGTTCACGAGATTCTCTTCTCTTTCATCACTGACGATCAGGTTGAAGGATTTTCAAAACTTATACGACTCTTCATTCAGTTGACTCTGAGCTCCTTCCATGGATTCCTCGTGGCCTTGCAGTATTGTTTTGCCAATGGAGAGGTGAAGGCCGAGCTCCGAAAGCAGTGGGTCCGCTTCCTACTCGCCCGCAGCTCTGGCTGCAGAGCCTGCGTCCTGGAGAAGAACTTCCGATTCCTGGGGAAATGTCCCAAGACGCTGGCCAGGGCAGACGGCAAGCGGACGCTGCAGAAGTTGCAGCCGGGTGGCGGGCAGCTGCTGCCTCTGGCCGCTCAGGGCCTGGGGGGGCGGGGCGCCCGGCCGCCGCGGGGACACGGGGCCTGGCCCAGGGGCGGCAGCCTGTCTGAGAGCAGCGACGGAGACTTCACCCTGACCCACACCATGGAGGAGATTCTGGAAGAGAGCGAGATC
>Urs_thib
GTGAGGCCGGCACCGGGCGGGGCAGCGCCCGGGAGAAGGAAAGCGGGACCCCCGCCCCGAGTCCACGCGCTGCCCATGGACACCCCTGCTGCCCGGGGGGCCAGGCCCCCCTCCCCCTGCAGGAAGCGCTCTCCCCTGGCCCCTGCGAGGCCCATGCTCGCCCTGCTGCTGCTGCTGCTGGTCCCCATCAAGCAAGTTACAGGATCCCTCCTTGAGGAAACAACTCGCAAGTGGGCTCAATACAAAGAGAAGTGTCTGAGAGACTTGCTCAAGGAACCTTCTGGGACCTTTTGTAACGGGACCTTTGATCGATACGTGTGCTGGCCTCATTCCTCTCCAGGAAATGTCTCTGTTCCCTGCCCTTCGTACTTACCTTGGTGGCGTGAAGAAAACTCAGGAAGGGCCTACAGATACTGCTTGGCTCGGGGCACTTGGCGGACGCTGGAAAACTCCACGGATATTTGGCAGGATGACTCCGAATGCTCCAAGAACCACAGCTCCAGACACAACGCGGAACACCGTGCCTTGCTGTCGACCTTGCAGCTGTTATACACCGTGGGGTACTCTCTCTCCATCATCTCCCTCCTCCTGGCACTCACCCTCCTCTTGTTTCTTCGAAAACTCCACTGCACACGCAACTACATCCACATGAACCTGTTTGCTTCTTTCATCCTGAGAGCCCTGGCGGTGCTGGTGAAGGATGCCATCTTCTACAACTCTTACTCCAGGAGGCCCAAGAGTGACAAAGAGTGGATGTCCTACGTGTCAGAGATATCTGCCTCCTGCCGCTCTGCCCAGGTCCTGCTTCACTACTTCGTGGGTGCCAATTACTCATGGCTGCTGGTCGAAGGCCTTTACCTCCACACGCTGCTGGAGCCCACAGTGCTCTCTGAGAGGCGGCTGTGGCCCAGATACATGCTGGTGGGTTGGGCCTTCCCGCTGCTGTTTGTTGCACCCTGGAGTATCGCCCGTGCGCAGCTGGAGAACACGGGGTGCTGGGGGATCAACAGGAATAAGAAAATCTGGTGGATCATCCGCGGGCCCATGCTGCTTTGCGTAATGGTCAATTTCTTCATCTTCCTGAAAATTGTCAAGCTTCTCATTTCTAAGCTCAAAGCCCATCAAATGTGCTTCAGAGATTATAAGTTCAGGTTGGCAAAGTCAACCCTGGTCCTCATTCCTCTGTTGGGTGTTCACGAGATTGTCTTCTCTTTCATCACTGATGACCAAGTGGAAGGATTTTCAAAACTCATACGACTCTTCATTCAGTTGACTCTGAGCTCCTTCCACGGATTACTCATGGCCTTGCAGTATTGCTTTGCCAACGGAGAGGTGAAGGCGGAGCTACGGAAGCACTGGGTTCGCTTCCTGCTCGCCCGCCACTCGGGCTGCAGGGCCTGGGTCCTGGAGAAGAACTTCCGATTCCTGGGGAAATGCCCCAAGAAGCTGTCCCAGGCAGACGGCGCGGGGACGCTGCAGAAGCTGCAGCCTGTGGCCGGCGGCGATGCGCCCCTCCTGCACCTGGCAGAGCACGGCCTCGGGGGGCGGGGCGCCCGGCCCCCGCGGGGACACGCAGCCTGGCCCCGGGGCAGGGGCAGCATCGTGTCCGAGAGCAGCGAGGGGGACTTCACCCTGACCCACACCATGGAGGAGATTCTCGAAGAGAGCGAGATC
>Vul_vulp
ATGGACACCCCTGCCCACCCGGGGCCCAGGCCTCTGCCCCCCTCCAGGAAGCGCTCCCTGCCGGCCCCTGCGAGGCCGGTGCTCACCCTGCTGCTCCTGGTCTCCGTCAAACAAGTTACAGGATCCCTCCTTGAGGAAACAACTCGCAAGTGGGCTCAATACAAAGAGAAGTGTCTGAAAGACTTGCTCAAGGAACCTTCTGGGACCTTTTGTAATGGGACCTTTGATCGATATGTGTGCTGGCCTCATTCTTCTCCAGGGAATGTCTCCGTCCCCTGCCCTTCATACTTACCTTGGTGGAGTGAAGAAAACTCAGGAAAGGCCTACAGATACTGCTTGGCTCGGGGTACTTGGCAAATGCTGGAGAACTCCACGGATATTTGGCAGGATGACTCCGAATGCTCCAAGGACCACAGCTCTGAACAGAATGTGGAGCACCATGCCTTGTTGTCGACTTTGCAGCTGTTGTACACTGTGGGGTACTCTCTCTCCGTCATCTCCCTCCTCCTGGCACTCACTCTCCTCTTGTTCCTTCGAAAGCTCCACTGCACACGCAACTACATCCACATGAACTTGTTTGCCTCTTTCATCCTGAGAGCCCTGGCTGTGCTGGTGAAGGATGCCATCTTCTACAACTCTTACTCCAGGAGGCCCAACAGTGACAAAGAGTGGATGTCCTATGTGTCCGAGATATCTGCCTCCTGCCGCTCGGCTCAGGTCCTGCTGCACTACTTCGTGGGTGCCAATTACTCATGGCTGCTGGTCGAAGGCCTTTATCTGCACACGCTGCTGGAGCCCACAGTGCTCTCTGAGAGGCGGCTGTGGCCCAGATACATGCTGGTGGGTTGGGCCTTCCCGCTGCTGTTTGTTGTACCCTGGAGTATCACCCGTGCACAGCTGGAAAACACTGGGTGCTGGGTAACCAATAGAAATAAGAAAATCTGGTGGATCATCCGAGGGCCCATGCTGCTTTGTGTAATGGTCAATTTCTTCATCTTCCTGAAAATTGTCAAGCTTCTCATTTCAAAGCTCAAAGCCCATCAAATGTGCTTCAGAGATTATAAATACAGATTGGCAAAGTCAACACTGGTCCTCATTCCTTTGTTGGGTGTTCACGAGGTTCTCTTCTCCTTCATCACTGATGATCAAGTGGAAGGATTTTCAAAACTTATACGACTCTTCATGCAGCTGACTCTGAGCTCATTTCATGGATTACTCGTGGCCTTGCAGTACTGCTTTGCCAATGGAGAGGTGAAGGCTGAGCTGCGGAAGCACTGGGTCCGCTTCTTGCTGGCCCGCCACTCGGGCTGCAGTGCCTGGGTCCTGCAGAAAGACTTCCGGTTCCTGGGAAAATGTCCCAAGAAGCTGTCCCAGGCAGGCCACACGAGGACACGGGAGAAGCTGCAGCCCTCGCTGGGCGGTGGCAACAACCATGGACAGCTCCTGCACCTGGCAATGCACGGCCTGGGGGGACTGGGCCCCCGGCCCCCACGGGGACACGCAGCCTGGCCCCGGGGCAGCAGCCTGTCCGAGAGCAGCGACGGGGACTTCACCCTGACCCACACCATGGAGGAGATTCTGGAAGAGAGTGAGATC
>Zal_cali
ATGGACACTCCCGCTGCCCAGGGGGCCCGGCCTCCCCCTCGCTCCAAGAAGCGCTCCCCGCCGGCCCCTGCGAGGCCCGTGCTCGCCCTGCTGCTGCTGGTCTCCATCAAGCAAGTTACAGGATCCCGCCTTGAGGAAACAACTCGCAAGTGGGCTCAATACAAAGAGAAGTGTCTGAGAGACTTGCTTAAGGAACCTTCTGGGACCTTTTGTAATGGAACCTTTGATCGATATGTGTGCTGGCCTCATTCTTCTCCGGGAAATGTCTCTGTTCCCTGCCCTTCATACTTACCTTGGTGGCGTGAAGAAAACTCAGGAAGGGCCTACAGATACTGCTTGGCTCCGGGCACTTGGCAGACGCTGGAAAACTCCACAAATATTTGGCAGGATGACTCCGAATGCTCCGAGAACCACAGCTCCCAATACAACGTGGAACACCATGCTTTGCTGTCGACACTGAAGGTGTTGTACACCGTGGGGTACTCTCTCTCCATCATCTCCCTCCTCCTGGCACTCACCCTCCTCTTGTTTCTTCGAAAACTCCACTGCACACGCAACTACATCCACATGAACTTGTTTGCTTCTTTCATCCTGAGAGCCCTGGCTGTGCTGGTGAAGGATGCCGTCCACTCCAACTCTTACTCCAGGAGACCCAACAATGACAAAGGGTGGATATCCTACATGTCGGAAGTATCTGCTTCCTGCCGCTCGGCCCAGGTCCTGCTGCACTACTTCGTGGGTGCCAATCACTCATGGCTGCTGGTTGAAGGCCTTTACCTCCACACGCTGCTGGAGCCCACAGTGCTCTCTGAGAGGCGGCTGTGGCCCAGATACATGCTGGTGGGTTGGGCCTTCCCGCTGCTGTTTGTTGTACCCTGGAGTATCGCCCGTGCACAGCTGGAGAACACCGGGTGCTGGGGAACCAACAGGAATAAGAAAATCTGGTGGATCATCCGAGGGCCCATGCTGCTTTATGTAATGGTCAATTTCTTCATCTTCCTGAAAATTGTCAAGCTTCTCATTTCTAAGCTCAAAGCCCATCAAATGTGCTTCAGAGATTATAAGTACAGATTGGCAAAGTCAACACTGGTCCTCATTCCTCTGTTGGGTGTTCATGAGATTCTCTTCTCTTTCATCACTGATGATCAAGTGGAAGGAATTTCAAAACTCATACGACTCTTCATTCAGTTGACTCTGAGCTCCTTCCATGGATTACTCATGGCCTTGCAGTATTGCTTTGCCAATGGAGAGGTGAAGGCGGAGCTGCGGAAGCACTGGGTCCGCTTCCTGCTTGCCCGCCACTCAGGCTGCAGGGCCTGGGTCCTGGAGAAGAACTTCCGATTCTTTGGGAAATATCCCAAGAAGCTGTCCCAGGCAGACGGCACAGGGACGCTGCAGAAGCTGCAGACCTCGTGTGGCGGCAATGGGCAGCTCCTGCACATGTCCGTGCAGGGCCTTGGGGGGCGGGGCGCCGGGCCCCCGCGGGGACACACAGCCTGGCCCCGGGGCAGCAGTGTGTCCGAGAGCAGCGAGGGGGACTTCACCCTGACCCACACCATGGAGGAGATTCTTGAAGAGAGCAAGATC
>Ept_fusc
ATGAGGCCGGAACCGAGCAGGACAGGGCCCGGGAGGAGGACCGCGGGGCCCTGGCCGGGGGTCCGCGCGTTGCCCACCCACATCCCTGCCTCCCCGGGGGCCAGCTCTCTCCCCTCCCGTGGGAAGCGCTCTCTCCAGTCCCCTGCGCGGCCCTTCCTCGCTCTGCTGCTTCTGGTTTCCGTCAAGCAAGTTACAGGATCTCTCCTTGAGGAGACAACTCGAAAGTGGGCTCAGTACAAAGAGAAGTGCCTGAGAGACTTACTCAAAGAACCTTCTGGCATATTTTGTAATGGAACCTTTGATCGGTATGTATGCTGGCCTCATTCTTCTCCGGGAAATGTCTCCGTTCCCTGCCCTTCATACTTACCTTGGTGGAGTGAAGAGAACCCGGGAAGGGCCTACAGACGCTGCCTGGCGCGGGGCACTTGGCAGACGCTGGAGAACCGCACAGTTTGGCAGGATGACTCCGAATGCTCCGAGAACCACAGCTTCCAAGCAAACGTGGAACACCACGCCTTGCTGTCGACCTTGCAGCTGTTGTACACCGTGGGCTATTCCCTCTCCACTGTCGCCCTCCTCCTGGCTCTCACTCTCCTCCTGTTTCTTCGGAAGCTCCACTGCACCCGCAACTACATCCACATGAACCTGTTTGCCTCCTTCGTCCTGAAAGCCCTGGCCGTGCTGGGGAAGGACATCGTCTTCCACAACTCTTACTCCCGGAGGCCCGACACCGAGAAGGAGTGGGTGTCCTACATGTCCGAGATTTCCGCCTCCTGCCGCTCAGCCCAGGTTCTCCTGCACTACTTCGTGGGCGCCAATTACTCGTGGCTCCTGGTGGAAGGCCTTTACCTCCGCACGCTGCTGGAGCCCACGGTGCTTTCCGAAAGGCGGCTGTGGCCCACATACCTGCTGGTGGGTTGGGCCTTCCCACTGCTGTTTGTTGTGCCCTGGAGTATCGCCCGTGCGCAGCTGGAGAACACAGGATGCTGGGTAACCAACAAAAATAAGGAAATCTGGTGGATCATCCGAGGACCCATGCTGCTTTGTGTAGCAGTCAATTTCTTCATCTTCCTGAAAATTCTCAAGCTTCTCATTTCTAAGCTCAAAGCCCATCAAATGTGCTTCAAAGATTATAAATACAGATTGGCAAAATCAACGCTGGTTCTCATCCCTTTGTTGGGTGTTCACGAGATTCTCTTCTCTTTTGTCACTGATGATCAAGTTGAAGGATTTTCAAAACTTATACGCCTCTTCATCCAGTTGACTCTGAGCTCCTTCCATGGACTACTTGTGGCCTTGCAGTATTGCTTTGTCAATGGAGAGGTGAAGGCCGAGCTGCGGAGGCACTGGGGCCGCTTCCTGCTGGCCCACCACTCGGGCTGCAGAGCCTGGGGCCTGGAGAAGAACTTCCGATTCCTGGGGAAGGGCCCCAAGAAGCTCTCCGAGGGAGACAGTGCCAGGGCGCTGCAGAAGTCACAGTCCTTGCCTGGCAGTGGGCAGCCCCTGCCACTGACCATGCAGGGCCTGGGGGAGCTGGGCACCAGGTCCCATGGGGGCCACACAGCCTGGCGCTGGGCCCGCAGCCTGTCCGAGAGCAGCGAGGGGGACTTCACCCAGGCCCACACCATGGAGGAGATTCTGGAGGAGAGTGAGATG
>Min_nata
ATGAGACTGCTGGAGAAACGGAACTCGCCTGGAGAGTTAGGGGTGGGGCCCGCCCGCACCCCTGCCTCCCCCGGGGCCGGCCCTCTCCCCTCCCGCGGGAAGGGCTCCCTCCAGCCCCCTGCGCGGCCCTTCCTCGCTCTGCTGCTTCTGGTTTCCGTCAAGCAAGTTACAGGATCTCTCCTTGAGGAGACAACTCGAAAGTGGGCTCAGTACAAGGAGAAGTGCCTGAGAGACTTACTCAAAGAACCTTCTGGCACATTTTGTAACGGAACCTTTGATCAGTATGTCTGTTGGCCACATTCTCCTGCGGGAAATGTCTCCGTCCCCTGCCCTTCCTACTTACCTTGGTGGCGTGAAGAGAACTCAGGAAGGGCCTACAGACGCTGCCTGGCTCGGGGCACTTGGCAGACTCTGGAGAACTCCACGGATATTTGGCAGGATGACTCCGAATGCTCTGAGAACCACAGCTTCAAAGAAAACGTGGAGCACCATGCCTTGCTGTCGACCTTGCAGCTGTTGTACACCGTGGGCTATTCTCTCTCCATAGTCTCCCTCCTCCTGGCTCTCACTCTCCTCCTGTTTCTTCGAAAACTGCACTGCACACGCAACTACATCCACATGAACCTGTTCGCGTCTTTCGTCCTGAGAGGCCTGGCCGTGCTGGTGAAGGACGTCATCTTGTACAACTCCTACTCCAGGCGGCCCGACAACGAGAAGGAGTGGGTGTCCTACGTGTCCCAGATATCTGCCTCCTGCCGCTCGGCCCAGGTTCTCCTGCACTACTTCGTGGGCACCAATTACTCCTGGCTTCTGGTGGAAGGCCTTTACCTCCACACGCTGCTGGAGCCCACCATGCTTTCTGAAAGGCGGCTGTGGCCCACATACCTGCTGGTGGGTTGGGCCTTCCCACTGCTGTTTGTCGTGCCCTGGGGTATCGCCCGTGCACAGCTGGAGGACACAGGGTGCTGGGGAATCAACAGGAATAAGAAAATCTGGTGGATCATCCGAGGACCCATGCTGCTTTGTGTAGCAGTCAATTTCTTCATCTTCCTGAAAATTCTCAAGCTTCTCATTTCTAAGCTCAAAGCCCATCAAACGTGCTTCAGAGATTATAAATACAGATTGGCAAAGTCCACGCTGGTTCTCATCCCTCTGTTGGGCGTTCACGAGATCCTCTTCTCTTTTATCACTGATGATCAAGTTCAAGGATTTTCAAAACTTATACGGCTCTTCGTTCAATTGACTCTGAGCTCCTTCCATGGACTGCTTGTGGCCTTGCAGTATTGCTTTGCCAATGGAGAGGTGAAGGCCGAGCTGCGGAGGCACTGGCTCCGCTTCCTGCTGGCCCACCACTCGGGCTGCAGAGCCTGGGCCCTGCAGAAGAACTTCCGATTCCTGGGGAAGTGTCCCAAGAAGCTCTCCCAGGGAGGCAGTGCCAGGGCACTGCAGAAGCCGCTGTCCTCGCCCGGCAGTGGGCAGCTCCTGCAGCTGACCGTGCAGGGCCAGGGGGAGCAGGGTGCCCGGTCCCCCCGCGGCCACACAGCCTGGCGCTGGGGTGGCAGCCTGTCTGAGAGCAGCGAGGGGGACTTGACCCTGGCCCATACCATGGAGGAGATTCTCGAAGAGAGTGAGATG
>Myo_luci
ATGAGGCCGGAACCCAGCAGGATAGGGCCCCGGAGGAGGACCGCGGGGCCCCGGCGGGGGGTCCGCGCGTTGCCCACCCACAGCCCTGCCTCCCCGGGGGCCAGCTCTCTCCCCTCCCGTGGGAAGCGCTCTCTCCAGTCCCCTGCGCGGCCCTTCCTCGCTCTGCTGCTTCTGGTTTCCGTCAAGCAAGTTGCAGGATCTCTCCTTGAGGAGACAACTCGAAAGTGGGCTCAGTACAGAGAGAAGTGCCTGAGAGACTTACTCAAACAACCTTCCGGCGTATTTTGTAACGGAACCTTTGATCGGTATGTATGCTGGCCTCATTCTTCTCCGGGAAACGTCTCCGTTCCCTGCCCTTCATACTTACCTGGGTGGAGTGAAGAGAACCCGGGAAGGGCCTACAGACGCTGCCTGGCTCGGGGCACTTGGCAGACGCTGGCGAACCGCACAGTTTGGCAGGATGACTCCGAATGCTCTGAGAACCACAACGTCCAAAAAAACGTGGAACACCACGCCTTGCTGTCGACCTTGCAGCTGTTGTACACGGTGGGCTATTCCCTCTCCGCTGTCGCCCTCCTCCTGGCTCTCACTCTCCTCCTGTTTCTTCGAAAACTCCACTGCACCCGCAACTACATCCACATGAACCTGTTTGCTTCCTTCGTCCTGAAAGCCCTGGCCGTGCTGGGGAGGGACATCGTCTTCCACAACTCTTACTCCAGGAGGCCCGACACCGAGAGGCAGTGGGTGTCCTACATGTCCGAGATTTCTACCTCCTGCCGCTCCGCCCAGGTTCTGCTGCACTACGTCGTGGGCGCCAACTACTCCTGGCTGCTGGTGGAAGGCCTGTACCTCCGCACGCTGCTGGAGCCCACGGCGCTCTCCGAAAGGCGGCTGTGGCCCACGTACCTGCTGGTGGGTTGGGGCTTCCCACTGCTGTTTGTTGTGCCCTGGGGTATCGCCCGTGCGCAGCTGGAGAACACAGGATGCTGGGTAAACAACCGAAATAAAGCAATCTGGTGGATCATCCGAGGACCCATACTTCTTTGTATAGCAGTCAACTTCTTCATCTTCCTGAAAATTCTCAAGCTTCTCATTTCTAAGCTGAAAGCCCATCAAATGTGCTTCAAAGATTATAGATACAGGTTGGCAAAATCAACGCTGGTTCTCATCCCTTTATTGGGTGTTCACGAGATTCTCTTCTCTTTTGTCACTGATGATCAAGTTCAAGGATTTTCAAGACTTGTACGACTCTACATCCAGTTGACTCTGAGCTCCTTCCATGGACTGCTTGTGGCCTTGCAGTACTGCTTTGTCAATGGAGAGGTGAAGGCCGAGCTGCGGAGGCACTGGGGCCGCTTCCTGCTGGCCCACCACTCGGGCTGCAGAGCCTGGGGCCTGGAGAAGAACTTCCGGTTCCTGGGGAAGTATCCCAAGAAGCTCTCAAAGGGAGACAGCGCCAGGGCGCTGCAGAAGTCACAGTCCTCGCCTGGCAGCGGGCAGCTCCTGCCGCTGACCATGCAGGGCCTCGGGGAGCCAGGCACCAGGTCCCACGGGGGCCACACAGCTTGGCGCTGGGGCCGCAGCCTGTCCGAGAGCAGCGAGGGGGACTTCACCCAGGCCCACACCATGGAGGAGATTCTGGAGGAGAGTGAGATG
>Myo_myot
ATGAGGCCGGAACCCAGCAGGATAGGGCCCCGGAGGAGGACCTCGGGGCCCCGGCCGGGGGTCCGTGCGTTGCCCACCCACAGCCCTGCCTCCCCGGGGGCCAGCTCTCTCCCCTCCCGTGGGAAGCGCTCTCTCCAGTCCCCTGCGCGGTCCTTCCTCGCTCTGCTGCTTCTGGTTTCCGTCAAGCAAGTTACAGGATCTCTCCTTGAGGAGACAACTCGAAAGTGGGCTCAGTACAGAGAGAAGTGCCTGAGAGACTTACTCAAACAACCTTCCGGCGTATTTTGTAACGGAACCTTTGATCGGTATGTATGCTGGCCTCATTCTTCTCCGGGAAACGTCTCCGTTCCCTGCCCTTCATACTTACCTGGGTGGAGTGAAGAGAACCCGGGAAGGGCCTACAGACGCTGCCTGGCTCGAGGCGCTTGGCAGACGCTGGCGAACCGCACAGTTTGGCAGGATGACTCCGAATGCTCTGAGAACCACAGCATCCAAAAAAACGTGGAACACCACGCCTTGCTGTCCACCTTGCAGCTATTGTACACCGTGGGCTATTCCCTCTCCACTGTCGCCCTCCTCCTGGCTCTCACTCTCCTCCTGTTTCTTCGAAAGCTCCACTGCACCCGCAACTACATCCACATGAACCTGTTTGCTTCCTTCGTCCTGAAAGCCCTGGCCGTGCTGGGGAAGGACATCGTCTTCCACAACTCTTACTCCAGGAGGCCCGACACCGAGAGGGAGTGGGTGTCCTACATGTCCGAGATTTCCACCTCCTGCCGCTCCGCCCAGGTTCTGCTGCACTACGTCGTGGGCGCCAACTACTCCTGGCTGCTGGTGGAAGGCCTGTACCTCCGCACGCTGCTGGAGCCCACGGTGCTCTCCGAAAGGCGGCTGTGGCCCACGTACCTGCTGGTGGGTTGGGGCTTCCCGCTGCTGTTCGTTGTGCCCTGGGGCATCGCCCGTGCGCAGCTGGAGAACACAGGATGCTGGGTAAACAACCGAAATAAGGCAATCTGGTGGATCATCCGAGGACCCATGCTTCTTTGTGTAGCTGTCAACTTCTTCATCTTCCTGAAAATTCTTAAACTTCTCATTTCTAAGCTCAAAGCCCATCAAATGTGCTTCAAAGATTACAGATACAGGTTGGCAAAATCAACGCTGGTTCTCATCCCTTTATTGGGCGTTCACGAGATTCTCTTCTCTTTTGTCACTGATGATCAAGTTCAAGGATTTTCAAGACTTGTACGACTCTTCATCCAGTTGACTCTGAGCTCCTTCCATGGACTACTTGTGGCCTTGCAGTACTGCTTTGTCAATGGAGAGGTGAAGGCCGAGCTGCGGAGGCACTGGGGCCGCTTCCTGCTGGCCCACCACTCCGGCTGCAGAGCCTGGGGCCTGGAGAAGAACTTCCGGTTCCTGGGGAAGTACCCCAAGAAGCTCTCCAAGGGAGACAGCGCCAGGGCGCTGCAGAAGTCACAGTCCTCGCCTGGCGGCGGGCAGCTCCTGCCGCTGACCACGCAGGGCCTGGGGGAGCCAGGCACCAGGTCCCACGGGGGCCACACAGCCTGGCGCTGGGGCCGCAGCCTGTCCGAGAGCAGCGAGGGGGACTTCACCCAGGCCCACACCATGGAGGAGATTCTGGAGGAGAGTGAGATG
>Pip_kuhl
ATGAGGCTGGAACCGAGCAGGAGAGGGCCCGGGAGGAGGACCGCGGGGCCCCGGCCGGGGGTCCATGTGTCGCCCACCCACGTCCCTGCCTTCCCGGGGGCCAGCTCACTCCCCTCCCTTGGGAAGCGCTCTCTCCAGTCCCCTGCGCGGCCCTTCCTCGCGCTGCTACTTCTGGTTTCCGTCAAGCAAGTTACAGGATCTCTCCTTGAGGAGACAACTCGAAAGTGGGCTCAGTACAGAGAGAAGTGCCTGAGAGACTTACTCAAAGTACCTTCTGGCATATTTTGCAATGGAACCTTTGATCGGTATGTATGCTGGCCTCATTCTTCTCCTGGAAATGTCTCCGTTCCCTGCCCTTCATACCTACCTTGGTGGAGTGAAGAGAACCCGGGAAGGGCCTACAGACGCTGCCTGGCTCGGGGCACTTGGCAGACGCTGGTGAACCGCACCGTTTGGCAGGATGACTCCGAATGCTCTGAGAACCACAGCTTCCAAAAAAAAGTGGAACACCACGCCTTGCTGTCGACCTTGCAGCTGCTGTACACCGTGGGCTATTCCCTCTCCACGGTCACCCTCCTCCTGGCTCTCACTCTCCTCCTGTTTCTTCGGAAGCTCCACTGCACCCGCAACTACATCCACATGAACCTCTTTGCCTCCTTCATCCTGAAAGCCCTGGCCGTGCTGGGGAAGGACATCGTGTTCCACAACTCCTACTCCAGGCGGCCCGACACCGAGAAGGAGTGGGTGTCCTACATGTCTGAGATTTCCGCCACCTGCCGCTCGGCCCAGGTCCTCCTGCACTACTTCGTGGGCACCAATTACTCATGGCTCCTGGTGGAAGGCCTCTACCTCCGCACGCTGCTGGAGCCCACGGTGCTTTCTGAGAGGCGGCTGTGGCCCACATACCTGCTGGTGGGTTGGGCCTTCCCACTGCTGTTTGTTGTGCCCTGGTGTATTGCCCGTGCGCAGCTGGAGAACACAGGATGCTGGGTAACCAACGAAAATAAGGGAATCTGGTGGAT
CATCCGAGGACCCATGCTGCTTTGTGTAGCAGTCAATTTCTTCATCTTCCTGAAAATTCTCAAGCTTCTCATTTCTAAGCTCAAAGCCCATCAAATGTGCTTCAAAGATTATAAATACAGATTGGCAAAATCAACGCTGGTTCTCATCCCTTTGTTGGGTGTTCACGAGATTCTTTTCTCTTTTGTCACTGATGATCAAGTTCAAGGATTTTCAAAACTTGTACGCCTCTTCATCCAGTTGACTCTGAGCTCCTTCCATGGACTACTTGTGGCCTTGCAGTATTGCTTTGTCAATGGAGAGGTGAAGGCCGAGCTGCGGAGGCACTGGGGCCGCTTCCTGCTGGCCCACCACTCGGGCTGCAGAGCCTGGGGCATGGAGAAGAACTTCCGATTCCTGGGGAAGTGCCCCAAGAAGCTCTCCAAGGGAGACAGTGCCAGGGCGCTGCAGAAGTCACAATCCTCGCCTGGCAGTGGGCAGCCCCTGCCACTGACCATGCAGGGCCTGGGGGAGCTGGACACCAGGTCCCATGGGGGCCACACCGCCTGGCGCTGGGGCCGCAGCCTGTCTGAGAGCAGCGAGGGGGACTTCACCCAGGCCCACACCATGGAGGAGATTCTGGAGGAGAGTGAGATG
>Pte_alec
ATGAGGCTGGAACCGAGCCGGGCAGGGCCTGGGAGAAGGAACGTGGGGCTGTTGCCTGGGGTCCAGGCGCTGCCCACCCTTATCCCTGCTGCCTGGGAGGCCAGTCCTTCCCCCTCCCGCAGTAAGTGCTCTCTCCCGTCCCCTGCGAGGCCCTTCCTTGCTCTGCTGCTTCTGGTTTCCATCAAGCAAGTTACAGGATCTCTCCTTGAGGAGACAACTCGGAAGTGGGCTCAGTACAAAGAGAAATGCCTAAGAGATTTACTCAAGGAACCTTCTGGCATATTTTGTAATGGGACCTTTGATCAGTATGTGTGCTGGCCTCATTCCTCTCCAGGAAATATCTCCGTTCCCTGCCCTTCGTACTTACCTTGGTGGCGTGAAGAGAACTCAGGAAGGGCCTACAGACACTGCTTGGCTCAGGGTACTTGGCAGACGCTGAAGAACTCCACAGATATTTGGCAGGATGATTCTGAATGCTCTGAGAACCACAGCTTCAAAGAAAACGTGGAAAGCCATGCCTTACTGTCGACCTTGCAGCTATTGTACACCGTGGGGTACTCCCTCTCCATTGTCTCCCTCCTCCTGGCTCTCACCCTCCTCCTGTGTCTTCGAAAACTCCACTGCACACGCAACTACATCCACATGAACTTGTTTGCTTCTTTCATCCTGAGAGCCCTGGTTGTGCTGGTGAAGGACGTCATCCTCCATAACTCTTACTCCAAGAGGCCCAACAATGAGAAAGAGTGGATGTCCTATGTGTCAGAGATATCCGCCTCCTGCCGCTCCGCCCAGGTTCTTCTGCACTACTTCGTGGGTGCCAACTACTCATGGCTTCTGGTGGAAGGCCTTTACCTTTACACGTTGCTGGAGCCCACAGTGATTTCTGAAAGGTGGCTGTGGCCCAGATACCTGCTGGTGGGTTGGGCCTTCCCACTGCTGTTTGTTGTGCCCTGGAGTATTGCCCGTGCACAGCTGGAGAACACAGGGTGCTGGGGAATCAATGGGAATATGAAAATCTGGTGGATCATCCGAGGACCCATGCTGCTTTGTGTGGCAGTCAATTTCTTCATCTTCCTGAAAATTCTCAAACTTCTCATTTCTAAGCTCAAAGCCCATCAAATGTGCTTCAGAGATTACAAATACAGATTGGCAAAATCGACACTGGTTCTCATTCCTTTATTGGGTGTTCACGAGATTCTCTTCTCTTTCATCACTGATGATCAAGTTCAAGGATTTTCAAAACTTATACGACTCTTCATTCAGTTGACTCTGAGCTCCTTCCATGGACTACTTGTGGCCTTGCAGTATTGTTTTGCCAATGGAGAGGTGAAGGCTGAGCTGCGGAAACACTGGGTCCGCTTCCTGCTAGCCCGCCACTCAGGCTGCAGAGCCTGGGTCCTGGAGAAGAACTTCCGATTCCTGGGGAAATGTCCCAAGAGGCTCTCCAAGAGAGACAACGCCAGGATGCTACAGAAGCCGCAGCCCTCACCTGGCAGTGGGCAGCTCCTACAGCTGACCGTTCAGGGCCCGGGGCAGCCGGGCGCCCGGCCCCACCAGGGCCACACAGCCTGGCCCTGGGTCAGCAGCTTGTCTGAGAGCAGCGAGGGAGACTTCACCCTGGCCCACACCATGGAGGAGAGTCTTGAGGAGAGTGAGATC
>Rhi_ferr
ATGAGGCGGGAACCCAGCAGGGCAGGGCCTGGGAGAAGGAGCGTGGGGCCGTGGCCTGGGGTCCGTGTGCTGCCCACCCGGATCCCTGCTGCCAGGGGCGCCAGTCCTCTCCTCTCCCGCAGGAAGTGCTCTCTCCAGTCCCCTGCGAGGCCCCTCCTTGCTCTGCTGCTTCTGGTTTCCATCAAGCAAGTTACAGGATCTCTCCTTGAAGAGACAACTCGGAAGTGGGCTCAATACAAAGAGAAGTGCCTGAGAGACTTACTCAAGGAACCTTCTGGTATATTTTGTAATGGGACCTTTGATCAGTATGTGTGCTGGCCTCATTCTTCTCCGGGAAACGTCTCCGTTCCCTGCCCTTCATACTTACCTTGGTGGCGCGAAGAGAACACAGGAAGGGCCTACAGACACTGCTTGGCTCAGGGCACTTGGCAGCTGCTGAAGAACTCCACAGATATTTGGCAGGATGACTCAGAATGCGCTGAGAACCACAGCTTCAAAGAAAACGTGGAACACCACGCCTTGCTGTCGACCTTGCAGATGTTGTACACCGTGGGGTACTCCCTCTCAATTGTCTCCCTCCTCCTGGCTCTCACCCTCCTCTTGTTTCTTCGGAAACTCCACTGCACACGCAACTACATCCACATGAACTTGTTTGCTTCTTTCATCCTGAGAGCTGTGGCTGTGCTCGTGAAGGACATCATCCTTTACAACTCTTACTCCAAGAGGCCCAACAATGAGAAAGAGTGGATATCCTATGTGTCAGAGATGTCCGCCTCCTGCCGCTCAGCCCAGGTTCTCCTGCACTACTTCGTGGCTGCTAATTACTCATGGCTTCTGGTGGAAGGCCTTTACCTCCACACACTGCTGGAGCCCATAGTGCATCCTGAGAGGCGGCTCTGGCCCAGATACCTGCTGGTGGGCTGGGCCTTCCCATTGCTGTTTGTTGTACCGTGGAGTATCGCCCGTGCACAGTTGGAGAACACAGGGTGCTGGGGAACCAACGGGAATAAGAAAATCTGGTGGATCATCCGAGGACCCATGCTGCTTTGTGTGGCAGTCAATTTCTTCATCTTCCTGAAAATTCTCAAGCTTCTCATTTCTAAGCTCAAAGCCCATCAAATGTGCTTCAGAGATTATAAATACAGATTGGCAAAATCTACGCTGGTTCTCATCCCTTTATTGGGTGTTCACGAGGTTCTCTTCTCTTTCATCACTGATGATCAAGTTCAAGGATTTTCAAAACTTATTCGACTCTTCATTCAGTTGACTCTGAGCTCCTTCCATGGACTACTTGTGGCCTTGCAGTATTGCTTTGCCAATGGAGAGGTGAAAGCCGAGCTGCGGAAGCACTGGGTCCGCTTCCTGCTAGCCCACCCCTTGGGCTGCAGAGCCTGGGTCCTTGAAAAGAACATCCGATTCCTGGGGAAATGTCCCAAGAAGCTTTCCAAAGGAAACAGCACCAGGACACTGCAGAAGCCGCGACCCTCACCTGGCAGTGGGCAGATCCTGCAGCTGTCCGTGCAGAGCCTTGGGGCGCTGGGTGCCCGGCCCCACCTGGGCCATACAGCCTGGCCCTGGGGCAGCAGCCTGTCCGAGAGCAGTGAGGGAGACCTCACCCTGGCCCACACCATGGAGGAGATTCTCGAGGAGAGTGAAATC
>Stu_hond
ATGTGCTCTCTCCAGTCCCCTGCTCAGCCCTTTCTCGCTCTGCTGCTTCTGGTTTCCATCAAACAAATTTCAGGATCTCTCCTTCAGGAGACAACTCGAAAGTGGGCTCAGTACAAAGAGAAGTGCCTGAGAGACTTACTCAAAGAACCTTCTGGTATATTTTGTAATGGAACCTTTGATCGGTATGTATGCTGGCCTCATTCTTCTCCAGGAAATGTCTCCGTTCCCTGCCCGTCATACTTACCTTGGTGGCGTGAAGAGGACTCAGGAAGGGCCTACCGACACTGCTTGGAGCAGGGCACTTGGCGGACTCTGGAGAACTCCACAGGTATTTGGCAGGACGACTCCGAATGCGCTGAAAACCACAGCTTCAAAGAAAATGTGAAACACCGTGGCTTGCTGTCCACCTTGCAGCTGCTGTATACTGTGGGGTATTCACTCTCCATTGCCGCCCTCCTCCTGGCTCTCACCATCCTCCTGTGTCTTCGAAAACTCCACTGCACACGCTACTACATCCACATGAACTTGTTTGCTTCTTTTATTCTGCGAGGCGTGGCTGTGCTGGTGAAGGACATCATCTTCTACAACTCTTACTCCAAGAGGCCCAACAGCGAGAAGGAGTGGATGTCCTATGTGTCAGAGATCTCCACCTCCTGCCGCTCCGCCCAGGTCCTCCTGCACTACTTCGTGGGGGCCAATTACTCCTGGTTTCTGGTGGAAGGCTTGTACCTCCACACGCTGCTGGAGCCCACAGTGCTTTCTGGAAGGCGGCTGTGGCCCAGATACCTGCTGGTGGGTTGGGCTTCCCCACTGCTATTCGTTGTGCCCTGGAGTGTCGCCCGTGCGCAGCTGGAGAACACAGGGTGCTGGGGAATAAACAATAATAAGCCAATCTGGTGGATCATCCGAGGACCCATGCTCCTCTGTGTAGCAGTCAACTTCTTTTTCTTCCTGAAAATTCTCAAGCTTCTCATCTCTAAGCTCAAAGCCCACCAAATGTGTTTCAGAGACTATAAATACAGGTTGGCAAAATCAACATTGGTTCTCATTCCTTTATTGGGTGTTCATGAGGTTATCTTCTCTTTTATCTCTGATGATCAAGTTCAAGGATTTTCAAGACTTATACGACTCTTCATTCAGTTGACTCTGAGCTCCTTCCATGGGCTGCTTGTGGCCTTGCAGTATTGTTTTGCCAATGGAGAGGTGAAGGCTGAGCTGCGGAAGTACTGGGTCCGCTTCCTGCTAGCCCACCACTTGAGCTGCAGAGCCTGGGTCCTAGAGAAGAATTTCCGGTTCCTGAGGAATTTTCCCAAGAAGTTCTCCAAGGGAGACAGTGCCAGGGCCCTGCAGAGGCCGAGGTGCTTGCCTGGCAGCGGGCAGCTCCTGCAGCTGACTGCGCAGGGCCCGGGGGAGCCAGGCACCAGGTCCCAGAGGGGCCATGCAGCCTGGTCCTATGGCCGCAGCCTGTCTGAGAGCAGTGAGGGAGACTTCTCTCTGGCCCACACCATGGAGGAGATTCTTGAGGAGAGTGAGACC
>Con_cris
ATGGGGCCTGGGAGAAGGAAAGTGGGGTCCCTGCCTGGAGTTCATGTGCTTCCCATGGGCATCCCAGCCCCTGAGCCCTTCCACAGGAAGCTCTCTCTCTGTGCCCCTAGGAGGTCCTTCCTTGCCTTGCTGCTTCTGGTTTCCATCAAGCAAGTTACAGGATCTCTCCTAGAGAAGACAACTCAGAAGTGGATTCAATACAAAGAGCAGTGTCTGAGAGACTTACTCAAGAAGCCTTCCGGCATATTTTGTAATGGGACCTTTGATAAGTATGCATGCTGGCCTCATTCCTCTCCAGGAAATGTCTCCATTCCTTGCCCTCCATACTTACCTTGGTGGCGTGAAGAGAGCCCAGGACGGGTCCACAGACACTGTTTGGCTCAGGGGACTTGGCAGACGCTGGAAAACTCCTCAGATATTTGGCAGGATATCTCCGAATGCTTGGAGGACCAGAGCTTCAAAGAAGACGAGAAGCACCATGACTTGCTGTCGACCTTGAAGCTGTTGTATACTGTGGGATACTCCCTCTCCCTTGCCTCCCTCTGCCTGGCTCTCACCCTCCTCTTGTTTCTTCGAAGACTCCACTGCACACGCAACTACATCCACATGAACTTGTTTGCATCTTTTATCCTGAGAGCCCTGGCCGTGCTGGTAAAGGATGTTGTCATCCATAACTCTTACTCCAAGAGGCCTAGCAATGAGAAAGGCTGGATATCCTACATGCCAGAGATATTCATGCCCTGCCGCATGGCCCAGGCTCTCCTGCACTTCTTCGTGGGCACCAATTACTCATGGCTGCTGGTCGAAGGCCTTTACCTCCACTCACTGCTGGACCCCACAGTGTTTTCTGAAAGGCGTTTGTGGCCCACATATCTGCTTCTGGGTTGGGCCTTCCCGGTTCTATTTGTTGTACCCTGGGTTATTGTTCGTTTCCAGCTGGAGAACACAGGGTGCTGGAGAAACAACAAGAATATGATGATCTGGTGGATCATTCGAGGACCCATAATGTTTTGTGTGTCGGTCAATTTCTTCCTCTTCATGAAAATCCTCAAGCTTCTCATTTCCAAGCTCAAAGCTCATCAAATGTGCTTCAGAGATTACAGATACAGATTGGCAAAGTCAACACTAGTCCTCATTCCCTTACTGGGTGTTCATGAGCTGGTCTTCTTTTTTGTCACTGATGACCACGTTTTTGGATTTTCAAAACTTGTACGGCTCTTCTTTCAATTGACCCTGGGCTCCGTCCACGGGTTCATCGTGGCCTTGCTGTACTGTTTTGCCAATGGAGAGGTGAAGGCCGAGCTTTGGAAGCACTGGTTTCGCTTCTTACTAGCCCCACACTCCGGCTACAGAGCCCGGTTCCTAAAGACCTTCCGATTCCTGGGAAAATGTCCGAAGAAGCTCTCGGAGGAGGATAGCACCAGGAAGCTGCAGAAACTGAGGCCTTCACAAGGCAGAGAGCAGCTCCGGAACCTGTCCATGCAGGGCCTGGGGCAGCGGGGGCCCCGGCCCCCACGGGGCAGCAGCCTGTCTGAAAGCAGTGAGGGCTACTTCACAATGGCCCACACCACGGAGGAGATCCTCGAGGAGAGTGAGATC
>Sor_aran
ATGAGGCTAGAGCTGAGCAGTTCGGGACCTGTGAGAAGAAAAGTGGGACCCCTCTCTGGGATTTATGCGCTGTCCATGGGCAGCAGGGATGCCCGGAGGGCGTGGAGGGCCAGACCCATCTGCTTTCACCCGAGTCTCACCGTCTGCACCCCTGTGAGGTCCGTCTTCACCCTGCTGCTTCTGGTTTCTGTCAAGCATGTTACAGGATCTCTTCTTGAGAAGACAACCCAGCGATGGGCTCAATATAAAGAAAAGTGTCTAAGAGACTTACATGAGGAACCTTCTGGCATATTTTGCAATGGTACCTTTGATCAGTATGTGTGCTGGCCTCATTCCCTCCCAGGAAATGTCTCTGTTCCCTGCCCATTTTATTTACCTTGGTGGAATGAAGAGAGATCAGGAATGGCCCACAGATACTGTTCGGCTCAAGGGACTTGGCAGATGCGGGAGAACTCCACAGATATTTGGCAGGATGATTCTGAATGTTCTGAAGAACACAGCTTCAAAAAAAAAGAGAAGCACCACGACTTGCTGTTGAACTTGCAACTGTTGTACACCGTGGGTTACTCTGTCTCCATTGCTTCCCTCTGCCTGGCTCTCAGCCTTCTCTTATTTCTTCGAAAACTCCACTGCACGCGCAATTACATCCACATGAACTTGTTTGCATCTTTCATTTTGAGAGCCTTAGCAGTTCTGGTGAAGGATGTTGTCATCCATAAATCTTACTCCAAGAGACCCAACAATGAGGAAGAGTGGATGTCCTACATGTCAGAGGTATCAGTCTCCTGCCGTTCCGTCCAGATTCTCCTGCACTACTTTGTGGGCACCAATTACTCATGGCTGCTTGTCGAAGGGCTTTACCTCCACTGGCTGCTTGAACCCATTGTGCATTTTGAAAGGTGGCTTTGGCCCAGATACCTTCTGGTGGGATGGGCTTTCCCAGTGCTTTTTGTTGCACCATGGGGGATTGTCCGTGCAAAATTGGAAAACACAGGGTGCTGGGGAAACAACAATAATATGAAAATATGGTGGATCATTCGAGGACCTATGATGTTTTGTGTAGCGGTCAATTTTTTCATCTTCATGAAAATTCTCAAGCTTCTCATTTCTAAGCTGAAAGCCCGTCAAATGTGCTTCAAAGATTATAAATACAGGTTAGCAAAATCAACGCTGGTCCTCATTCCTTTATTGGGTGTTCATGAGATGATCTTCTCTTTCATCACTGATGATCACATTACTGGATTTTCAAGACATCTCCGACTCATCTTTCAGTTGACTCTGAGCTCCTTCCATGGATTTCTTGTTGCCTTGCTGTATTGCTTTGCCAATGGAGAGGTGAAGACTGAGCTGCGGAAGCACTGGGTTCGCTTTTTGCTAGCCCGCGAGTCTGGCTGTAGAGCCTGGGTCCTAGAGAAGAACTTCCGATTCCTGGGCAAATATCCCAATAAGTTCTCAGAGGGAGACCATTCACTGCAGCCCTTACCTGGCAGGGGTCAGATACTGCACCTGCCCCTACAGAGTCCTGGGGCTCGGGGACCGCGGACGCCCCGGGGTAGCAGTGTGTCAGAGAGCAGTGAGGGGGACATCACCCTCACTCACACCATGGAGGAGATCCTTGAGGAAAGCGAGATG
>Tal occi
ATGGGCGTCCCAGCTCCTCGGGGGGCCAGGCCTGATCCCTTCCACAGGAAGCTCTCTCTCTGTGTCCCTGTGAGGCCCTTCCTTACCTTGCTGCTTCTGGTTTCCATCAAGCAAGTTACAGGATCGCTCCTGGAGAAGACAACTCAAAAGTGGATTCAATACAAAGAGCAGTGTCTGAGAGACTTACTCAAGGAGCCTTCTGGCATATTTTGTAATGGGACCTTTGATAAGTATGCCTGCTGGCCTCATTCCTCTCCAGGAAATGTCTCTGTTCCTTGCCCTTCATACTTACCTTGGTGGCGTGAAGAGAGCTCAGGACGGGTCCACAGACACTGTTTGGCTCAGGGGACTTGGCAGACGCTGGAAAACTCCACAGATATTTGGCAGGATAACTCCGAATGCTTGGAGGACCAGCGCTTCAAAGAAAATGTGAGTAAGCACCGTGACTTGCTGTCAACCTTGCAGCTGTTGTATACCGTGGGATACTCCCTCTCCCTTGCCTCCCTCTGCCTGGCTCTCACCCTCCTCTTGTTTCTTCGAAAACTCCACTGCAAACGCAACTACATCCACATGAACTTGTTTGCGTCTTTCATCCTGAGAGCCCTGGCTGTGCTGGTGAAGGATGTTATCATCCATAACTCTTACTCCAACAGGCCCAGCAGTGAGAAAGGATGGGTGTCCTACATGACAGAGATATCCACGTCCTGCCGCGTGGTCCAGTCTCTCCTTCATTTCTTCACGGGCACCAATTACTCTTGGCTGCTGGTCGAAGGCCTTTACCTCCACTCACTGCTGGACCCTACAGTGTTTTCTGAAAGGCGTTTGTGGCCCACATACCTGCTGCTGGGTTGGGCCTTCCCAGTGCTATTTGTTGTACCCTGGATTATTGTTCGTTTCCAGCTGGAGAACACGGGGTGCTGGATAAACAGGAATATGAAGATCTGGTGGATCATTCGAGGACCCATGATGTTCTGTGTGGCAGTCAATTTCTTTCTCTTCATGAAAATCCTCAAGCTTCTCATTTCCAAGCTCAAAGCCCATCAAATGTGCTTCAGAGATTACAGATACAGATTGGCAAAGTCAACACTGGTCCTCATTCCTTTACTGGGTGTTCACGAGCTGGTCTTCTTCTTTGTCACCGATGACCATATTCTGGGATTTCCAAAACTTGTACGGCTCTACATTCAGTTGACCCTGGGCTCTGTCCACGGGCTCATCGTGGCCTTGCTGTACTGTTTTGCCAATGGAGAGGTGAAGGCCGAGCTTTGGAAGCACTGGTTTCGCTTTTTACTAGCCCCGCACTCGGGCTACAGAGCCTGGTTCCTGAAGAACTTCCGATTCCTGGGAAAATGTCCCCAGAAGCTCTCGGAGGAGGATAGCACCAGGACGCGGCCGAAACTGAGGCCCTTGGCCCGCAGCGAGCAGCTCCTGCACCTGACCACGCAGGGCCCGGGGCAGCGAGGACCCCAGCCTCCACGGGGCAGCAGCCTGTCTGAGAGCAGCGAGGGGTACGTCACAATGGCCCACACCACGGAGGAGATCCTCGAGGAGAGTGAGATC
>Cer_simu
ATGAGGCCAGAGCCGAGCAGGGCAGGGCCTGGGAGAAGGAGAGTGGGGCCCCTGCCTGGAGTCCATGTGCTGCCCTTGGGCATCGCTCCTGCCCAGGGCGCCACACCACCCCCCTCCCACAGGAAGTGCTCTCTCCTGGCCGCTGCAAGGCCCTTCCTCGCCCTGCTGCTGCTGGCTTCCATCAAGCAAGTTACAGGATCTCTCCTTCAGGAGACAACTCGGAAGTGGGCTCAGTACAAAGAGAAGTGTCTGAGAGACTTACTCAAGAAACCTTCTGGCGTATTTTGTAACGGGACCTTTGATCAGTACGTGTGCTGGCCTCATTCCTCTCCAGGAAATGTCTCTGTTCCCTGCCCTTCATACTTACCTTGGTGGCGCGAAGAGAACTCAGGAAGGGCCTACAGACACTGCTTGGCTTGGGGCACTTGGCAGACGCAGGAGAACTCCACAGATATTTGGCAGGACGACTCTGAATGCTCTGAGAACCACAGCTTCAAACAAAACGTGGAGCACCATGCCTTGCTGTCGACCTTGCAGCTGTTGTACACCGTGGGTTACTCCCTCTCCATTGTCTCCCTCTTCCTGGCTCTCACCCTCCTCTTGTTTCTTCGAAAACTCCACTGCACACGCAACTACATCCACATGAACTTGTTTGCTTCTTTCATCCTGAGAGCCCTGGCCGTGCTGGTGAAGGATGTCGTCTTCCACAACTCTTACTCCAGGAGGCCCAACAACGAGGAGGAGTGGATGTCCTACGTGTCGGAAATATCCACCTCCTGCCGCTCAGCCCAGGTTCTCCTGCACTACTTCGTGGGTGCCAATTACTCATGGCTGCTAGTTGAAGGCCTTTACCTCCACACGCTTCTGGAGCCCACGGTGCTTTCTGAAAGGCGGCTGTGGCCTAGATACCTGCTGGTGGGTTGGGCCTTCCCAGTGCTGTTTGTTGTACCTTGGAGTATCGCCCGTGCACAGCTGGAGAACACAGGGTGCTGGGGAACCAATGGGAATAAGAAAATCTGGTGGATCATCCGAGGACCTATGCTGCTCTGTGTAATGGTCAATTTCTTCATCTTCCTGAAAATTCTCAAGCTTCTCATTTCTAAGCTCAAAGCCCATCAAATGTGCTTCAGAGATTATAAATACAGATTGGCAAAATCAACGCTGGTCCTCATTCCTTTATTGGGTGTTCACGAGATTCTCTTCACCTTCATCACTGATGATCAAGTTGAAGGATTTTCAAAACTTATAAGACTCTTCATCCAGTTGACTCTGAGCTCCTTCCATGGATTACTTGTGGCCTTGCAGTATTGCTTTGCCAATGGAGAGGTGAAGGCCGAGCTGCGGAAGCACTGGGTCCGCTTCTTGCTAGCCCGCCACTCGGGCTGCAGAGCCTGGGTCCTGGAGAAGAACTTCCGATTCCTGGGGAAAGGGCCCAAGAAGCTCTCTGAGGGAGACAGTGCTGGGACGCTGCAGAAGCTGCGGCCCTCGCCTGGCAGCGGGCAGCTCCTGCACCTGGCGGTGCAGGGCCTGGGGGTGCTGGGCGGCGGGCCCCACCGGGGCCATGCGGGCTGGCCCCGGGGCAGCAGCCTGTCCGAGAGCAGCGAGGGCGACTTCACCCCGGCCCACACCATGGAGGAAATTCTCGAGGAGAGCGAGATC
>Equ_caba
ATGAGGCCGGACCCGAGCAGGGCAGGGCCTGGGAGACAGAAAGTGGGGCCCCTGCCTGGAATCCACGTGCCGCCCCTGGGCATCCCTCCTGCCCGGGGGGCTGGGCCGCCCGCCTCCCGCAGGAAGCGCTCTCTCCCGGCCCCTGCGAGGCCCGTCCTCACCCTCCTGCTGCTGGTTTCCATCAAGCAAGTTACAGGATCTCTCCTTCAGGAGACAACTCAGAAGTGGGCTCAGTACAAAGAGAAGTGTCTGAGAGACCTACTCAAGAAACCTTCTGGCATATTTTGTAATGGGACCTTTGATCGGTATGTGTGCTGGCCTCATTCCCTTCCAGGAAATGTGTCTGTTCCCTGCCCTTCATACTTACCTTGGTGGCGCAAAGAGAACGCAGGAAGGGCCTACAGACACTGCTTGGCTCGGGGCGCTTGGCAGACGCGGGAGAACTCCACAGATACTTGGCAGGATGTCTCCGAATGCTCTGAGAACCACAGCTTCAAACAAAACGAGGAGCACCATGCCTTGCTGTCGACCTTGCAGCTGTTGTACACCGTGGGTTACTCCCTCTCCATTGTCTCCCTCTTCCTGGCTCTCACCCTCCTCTTGTTTCTTCGAAAACTCCACTGCACACGCAACTACATCCACATGAACTTGTTTGCTTCTTTCATCCTGAGAGCCCTGGCTGTGCTGGTGAAGGATGTCATCTTCTACAACTCCTACTCCCGGAGGCCCAACAATGAGAAGGAGTGGATGTCCTATGTGTCGGAGATATCCACCTCCTGCCGCTCAGCCCAGGTCCTCCTGCATTACTTCGTGGGTGCCAATTACTCATGGCTGCTAGTCGAAGGCCTTTACCTCCACACACTGCTGGAGCCCACGGTGCTTTCTGAAAGGCGGCTGTGGCCCAGATACCTGCTGGTGGGTTGGGCCTTCCCAGTGCTATTTGTTGTACCTTGGAGCATCGCCCGTGCGCATCTGGAGAACACAGGATGCTGGGGAACCAACAGCAATAAGAAAATCTGGTGGATCATCCGAGGACCCATGCTGCTTTGTGTAACGGTCAATTTCTTCATCTTCCTGAAAATTCTCAAACTTCTCATTTCTAAGCTCAAAGCCCATCAAATGTGCTTCAGAGACTATAAATACAGATTGGCAAAATCAACGCTGGTCCTCATTCCTTTACTGGGTGTTCACGAGATTCTCTTCACCTTTGTCACTGATGATCAAGTTGAAGGATTTTCGAAACTTATCCGACTCTTCATCCAGTTGACTCTGAGCTCCTTCCATGGACTACTTGTGGCCTTGCAGTATTGCTTTGCCAATGGAGAGGTGAAGGCCGAGCTGCGGAAGCACTGGGTCCGCTTCTTGCTAGCCCGCCACTCAGGCTGCAGAGCCTGGGTCCTAGAGAAGAATTTTCGATTCCTGGGGAAATGCCCCAAGAAGCTCTCCGAGGGAGACAGCGCCGGGACGCTGCGGAAGCTGCGACCCTCGCCCGGCAGTGGGCAGCTCCTGCACCTGGCCATGCAGGGCCTGGGGGAGCTGGGCGGCCGGCCGCAGCGGGGTCACGCAGGCTGGCCCCGGGGCAGCAGCCTGTCGGAAAGCAGTGAGGGAGACTTCACCCTGGCCCACACCATGGAGGAGATTCTGGAAGAGAGCGAGATC
>Man_java
ATGAGGCCGGAATCTAGCAGGACAGCACCCAGGAGGAGGAAGGGGGGGCCTCTGCCTGGAGCCCACATGCTGTCCACCGCCACCCCTGCTGCCCTGGGGACCTGGCCTCTCCCCCGCCACAGCAAACATCCCCTGTGGACCCCCGTGAGGCCCTTCCATGCCCTGCTGCTGCTGGTTTCCATCAAGCAAGTTACAGGATCTCTTCTTGAGGAGACAACTCAGAAGTGGGCTCAGTACAAGGAGAAGTGTCTGAAAGATTTACGCAAGGAAGCTTCTGGCATATTTTGTAATGGGACCTTTGATCAGTACGTGTGCTGGCCTCATTCCTCCCCAGGAAACATCTCCGTTCCTTGCCCTTCATACTTACCATGGTGGCGTGAAGAGAACTCAGGAAAGGCCTACAGACACTGCTCGGCCCAGGGCGCTTGGCAGACACTGGAGAACTCCACAGATATTTGGCAGGATGACTCCGAATGCTCCGAGAACCACAGCTTCAAACAAAACGTGGAACACCATGCCTTGCTGTCAACCTTGCAGCTATTGTACACCGTGGGGTACTCCCTCTCCATCGTCTCCCTCCTCCTGGCTCTCACCCTCCTCTTGTTTCTTCGAAAACTCCACTGCACACGCAACTACATCCACATGAACTTGTTTGCGTCTTTCATCCTGAGAGCCCTGGCCGTGCTGGTAAAGGATGTCATCTTCTACAACTCTTACTCCAAGAGGCCTAACAATGAGAAAGAGTGGATGTCCTATGTGTCAGAGATATCCACCTCCTGCCGCTCAGCCCAGGTTCTGCTGCACTACTTCGTGGGTGCCAATTACTCATGGCTGCTAGTTGAAGGCTTATATCTGCACACACTGCTGGAGCCCACAGTGCTTTCTGAGAGGCGGCTGTGGCCCAGATACCTGCTGGTGGGTTGGGTCTTCCCGCTGCTGTTTGTTATACCCTGGAGTATTGCCCGCACACAGCTGGAAAACACAGGGTGCTGGGTGACCAACAGGAATAAGAAGGTCTGGTGGATCATCCGAGGACCCATGTTGCTTTATGTGATGGTAAATTTCTTCATCTTCCTAAAAATTCTCAAGCTTCTCATTTCTAAGCTCAAAGCCCATCAAATGTGCTTCAGAGATTATAAATACAGATTGGCAAAATCAACGCTGGTCCTCATTCCTTTATTGGGTGTTCATGAGATTCTCTTCTCTTTCATCACTGATGATCAAGTTGAAGGATTTTCAAGAATTATACGACTCTTCATTCAGCTGACGCTGAGCTCCTTCCATGGATTCCTCGTGGCCCTGCAGTATTGCTTCGCCAATGGAGAGGTGAAGGCTGAGCTGCAGAAGCACTGGGTCCGCTTCTTGCTAGCCCACCACTCGGGATGCACAGCCTGGGTCCTGGAGAAGAACTTCCAGTTCCTGGGGAAATGTCCCAAGAAGCTCTCCAAGGGAGACAGGGCCAGGGCACTGCGGAGGCTGCGGCCCCCACCTGGCAGTGGGCAGCTCCTGCACCTGACGGGACAGGGCCTGGAGGAGCTGGGCGCCCGGCTGCATGGGGGTCATGCAGACTGGCCCCGGGGCAGCAGCCTGTCTGAGAGCAGCGAGGGAGACTTCACCCTGGCCCACACCATGGAGGAGATCCTTGAGGAGAGTGAGATC
>Man_pent
ATGAGGCCGAAATCGAGCAGGACAGCACCCAGGAGGAGGAAGGGGAGGCCTCTGCCTGGAGCTCACATGCTGCCCACGGGCACCCCTGCTGCCCGGGGGGCCTGGCCTCTCCTCCGCCACAGCAAGCATTCCCTCTGGACCCCCGCGAGGCCCTTCCATGCCCTGCTGCTGCTGGTTTCCGTCAAGCAAGTAACAGCATCTCTTCTTGAGGAGACAACTCAGAAGTGGGCTCAGTACAAGGAGAAGTGCCTGAAAGATTTACTCAAGGAAGCTTCTGGCATATTTTGTAATGGGACCTTTGATCAGTACGTGTGCTGGCCTCATTCCTCCCCAGGAAATGTCTCTGTTCCTTGCCCTTCATACTTACCATGGTGGCGTGAAGAGAACTCAGGAAAGGCCTACAGACACTGCTTGGCCCAGGGTGCTTGGCAGACACTGGAGAACTCCACAGATATTTGGCAGGATGACTCCGAATGCTCCGAGAACCACAGCTTCAAACAAAACGTGGAACACCATGCCTTGCTGTCAACCTTGCAGCTATTGTACACCGTGGGGTACTCCCTCTCCATCGTCTCCCTCCTCCTGGCTCTCACCCTCCTCTTGTTTCTTCGAAAACTCCACTGCACACGCAACTACATCCACATGAACTTGTTTGCGTCTTTCATCCTGAGAGCCCTGGCTGTGCTGGTAAAGGATGTCATCTTCTACAACTCTTACTCCAAGAGGCCTAACAATGAGAAAGAGTGGATGTCCTATGTGTCAGAGATATCCACCTCCTGCCGCTCAGCCCAGGTTCTGCTGCACTACTTCGTGGGTGCCAATTACTCGTGGCTGCTAGTTGAAGGCTTATACCTTCACACACTGCTGGAGCCCACAGTGCTTTCTGAGAGGCGGCTGTGGCCCAGATACCTGCTGGTGGGTTGGGTCTTCCCGCTGCTGTTTGTTATACCTTGGAGCATTGCCCGCACACAGCTGGAAAACACAGGGTGCTGGGTAACCAACAGGAATAAGAAGGTCTGGTGGATCATCCGAGGACCCATGTTGCTTTATGTGTTGGTAAATTTCTTCATCTTCCTAAAAATTCTCAAGCTTCTCATTTCTAAGCTCAAAGCCCATCAAATGTGCTTCAGAGATTATAAATACAGATTGGCAAAATCAACACTGGTCCTCATTCCTTTATTGGGTGTTCATGAGATTCTCTTCTCTTTCATCACTGATGATCAAGTTGAAGGATTTTCAAGAATTATACGACTCTTCATTCAGCTAACGCTGAGCTCCTTCCATGGATTCCTTGTGGCCCTGCAGTATTGCTTCGCCAATGGAGAGGTGAAGGCTGAGCTGCAGAAGCACTGGGTCCGCTTCTTGCTAGCCCACCACTCAGGGTGCACAGCCTGGGTCCTGGAGAAGAACTTCCAGTTCCTGGGGAAATGTCCCAAGAAGCTCTCCAAGGGAGACAGGGCCAGGGCACTGCGGAGGCTGCGGCCCCCACCTGGCAGTGGGCAGCTCCTGCACCTAACGGGACAGGGCCTGGAGGAGCTGGGCGCCCGGCTGCACGGGTGTCATGCAGACTGGCCCCGGGGCAGCAGTCTGTCTGAGAGCAGCGAGGGAGACTTCACCCTGGCCCACACCATGGAGGAGATCCTCGAGGAGAGTGAGATC
>Pro_simu
GTGAAGCCAGAGCCGGACAGGGCAAGGCCTGGGAGAAGGGAGGGACCCCTGCCGGGGGTCGCCGAGCTGCCCATGGGCATCCCTGCTCCCCGGGGGGACAGCCCTGTCCCCTCCCACAGGAAGCGCTCGCTCTGGACCCCTGGGAAACCCTTCCTCACCCTGGTGCTGCTGGTTTCCATCAAGCAAGTTACAGGCTCTCTCCTTGAGGAGACAACGCGGAAGTGGGCACTGTACAAACAGGAGTGTCTGCGAGACTTACTCAAGAAACCTTCCGGCGTATTTTGCAATGGGACATTTGATCAGTATGTGTGCTGGCCTCATTCTCCTCCTGGAAATGTCTCTGTGCCCTGCCCTTCGTACTTACCTTGGTGGAATGAAGAGAGCTCAGGAAGGGCCCACAGATACTGCTTGGCTCGGGGGACTTGGCAGACGCGCGAGAACGCCACAGATATTTGGCAGGACGACTCCGAATGCTCTGAGAACCACAGCTTCAAGCAAAACGTGGATCATTATGCCTTGCTCTCAACCTTGCAGCTGATGTACACCGTGGGATACTCCTTCTCTCTCGTCTCCCTCCTCCTGGCTCTCACCCTCCTCTTGTTTCTTCGAAAACTCCACTGTACACGCAACTACATCCACATGAACTTGTTTGCTTCTTTCATCCTGAGAGCTGTGGCCGTGCTGGTGAAGGATGTCGTCTTCTACAACTCTTACTCCAAGAGGCCGGACAATGAGGATGGGTGGATGTCCTACCTGTCAGAGATATCGACCTCCTGCCGCTCAGTGCAGGTTCTCCTTCACTACTTCGTGGGTGCCAATCACTCATGGCTGCTGGTCGAAGGGCTTTACCTGCATGCACTGCTGGAGCCCACGGTGCTTCCTTCGAGGCGGCTGTGGCCCAGATACCTGCTGGTGGGCTGGGCCTTCCCTGTGTTCTTTGTTGTCCCCTGGGGTATTGCCCGTGCACACCTGGAGAACACAGGGTGCTGGGCCACAAATGGGAACAAGACAGTCTGGTGGATGATCCGAGGACCCCTGCTGCTTTGTGTGACAGTCAATTTCTTCATCTTTGTGAAAATTCTCAAGCTGCTCATTTCTAAGCTCAAAGCCCATCAAATGTGCTTCCGAGATTACAAATACAGATTGGCAAAATCAACACTGGTCCTCATTCCTTTATTGGGTGTTCACGAGATTCTCTTCTCCTTCATCACTGATGATCAAGTTCAAGGATTTTCAAAACTTGTACGACTTTTCATTCAGTTGACATTGAGCTCCTTCCATGGATTCCTAGTGGCCTTGCAGTATGGCTTTGCCAATGGAGAGGTGAAGGCCGAGCTTCGGAAGCACTGGGTCCGCTTCCTGCTGGCCCGTCACTCGGGCTGCAGAGCCTGTGGCCCGGGCAAGAACCTGCGGTTCCTGGGCAAAAGTCCCAAGAAGCTCTCGGAGGGAGATGGCGCCGAGAAGCTTCGGAAGCTGCAGCCCTCACTCAACAGCGGGCAGCTCCTGCACCTGGCCATGAGGGGGCTGGGGGAGCTGGGAGCCCGGCCCCACCAGGGCCACGCACCCTGGCCCCGGGCCAGCAGCCTATCTGAGTACAGCGAGGGGGATGTCACCCTGGCCCACACCATGGAGGAGATTCTGGAAGAGAGTGAGATC
>Tup_chin
ATGCAGCGGGGACCGAGCAGTGCTGGGCCTGGCGGTGGAAAAGGGAGGCCCCTGCCCGGGGTCCCTGTGCAGCCCGTAGGCATCTCTGCTTCCCGGGGCACCAGCCCTCTCCCCTCCCACGGGAAGCGCTCTCTCTGGGTCCCTGGGAGGCCCTTCCTCGCTCTGGTGCTGCTGGTTTCCATCAAGCAAGTTACAGGATCTCTCCTTCAGGAGACTACTCGAAAGTGGAATCAGTACAAAGAGGAATGTCTGAGAAACTTACTCAAGAAACCTTCTGGCATATTTTGTAATGGAACTTTTGATCGATATGTGTGCTGGCCTCATTCTTCTCCTGGAAATGTCTCCGTTCCCTGCCCTTCATACTTACCTGGATGGAGTAAAGAGAGCTCAGGAAGGGCCTACAGACACTGCTTGGCTCGGGGGACTTGGCAGACGCTAGAGAACTCCACAGATATTTGGCAGGATGATTCCGAATGCTCCAAGAATCACAGCTTCAAACAAAACGTGGACCATTATGCTTTGCTGTCGACCTTGCAGCTGATGTACACCGTGGGATACTCCCTCTCTCTTATCTCCCTCTTCCTGGCTCTCACCCTCCTCTTGCTTCTTCGAAAACTCCACTGCACACGCAACTACATCCACATGAACTTGTTTGCTTCTTTCATCCTGAGAGCCCTGGCTGTCCTGGTGAAGGATGTTGTCTTCTACAACTCTTACTCCAAGAGGCCTGACAACGAGAATGGGTGGATGTCCTACCTGTCAGAGATGTCCACCTCCTGCCGCTCTGTCCAGATTCTCCTGCACTACTTTGTGGGTGCCAATCACTTATGGCTGCTGGTCGAAGGCCTTTACCTCCATGCGCTGCTGGAGCCCACCGTGTTTCCTGAAAGGCATCTGTGGCCCAAATACTTGCTGTTGGGTTGGGCCTTCCCTGTGCTATTCGTTGTTCCCTGGGGTTTCGCTCGTGCACACCTGGAGAACACCGGATGCTGGGCAACAAATGCGAATAAGAAAATCTGGTGGATCATCCGGGGACCCATGCTGCTTTGTGTAGCGGTCAATTTTTTCATCTTCCTGAAAATTCTCAAGCTTCTCATTTCTAAACTCAAAGCCCATCAAATGTGCTTCAGAGATTATAAATACAGATTGGCAAAATCAGCGCTGGTCCTCATTCCTTTATTGGGTGTTCACGAGGTCCTCTTCTCTTTCATCACCGATGATCAAGTCCAAGGCTTTTCAAAACTTGTACGACTGTTCATTCAGTTGACATTGAGCTCCTTCCATGGATTCCTCGTGGCCTGGCAGTACGGCTTTGCCAGTGGAGAGGTGAAGGCAGAGCTGCGGAAGCAATGGGTCCGCTTCCTGTTAGCCGACCACTCAGGCTGCGGAGCCTGGGTCCTGGGGAAGAACTTCCGGTTCTTGGGCAAATATCCTAAGAAGCTCTCAGGCAGAGATGGTGCTGAGAAGCTCGGAAAGCGGCAGCCTTCACTCAGTAATGGGCAGTTCCTGCACCAGGCCATGCGGGGTCTGGGGGAGCTGGGCACTCGGCCCCACCGGGGCCAGACAGCCTGGCCCCGGGGTGGTAGCCTGTCTGAGTGCAGCGAGGGGGACTTCACCCTGGCCAACACCATGGAGGAGATTCTGGAAGAAAGTGAGATT
>Aot_nanc
ATGAAGCTGGGATCGAGCAGGGCAGGGCCTGGGAGAGGAAGCGTGAGACTCCTGCCTGGCATCCCCGAGCTGCCCATGGGCATCCGTGCCCCCTGGAGGACCAGCCCTTTCCCCCTCTACACAAAGTGTATCTGGGCCCCTGGGAGGCCCATCCTTGCCCTGGTCCTGCTGGTTTCCATCAAGCAAGTTACAGGATCTCTCCTTGAGGAAACGACTCGGAAGTGGGCTCAGTATAAACAGGCGTGTCTGAAAGACTTACTCAAGGAACCTCCTGGCATATTTTGTAACGGGACGTTTGATCAGTTCGTGTGTTGGCCTCATTCTCCTCCTGGAAATGTCTCTGTGCCCTGCCCTTCGTACTTACCTTGGTGGAGTGAAGAGAGCTCAGGAAGGGCCTACAGACACTGCTTGGCTCAGGGGACTTGGCAGACGATAGAGAACGCCACGGATATTTGGCAGGATGACTCCGAATGCTCCGAGAACCACAGCTTCAAGCAAAACGTGGATCATTATGCCTTGCTGTCAACCTTGCAGCTGATGTACACCGTGGGATACTCCTTCTCTCTCATCTCCCTCTTCCTGGCTCTCACCCTCCTCTTGTTTCTTCGAAAACTCCACTGCACACGCAACTACATCCACATGAACTTATTTGCTTCTTTCATCCTGAGAACCCTGGCTGTGCTGGTGAAGGACGTCGTCTTCTACAACTCTTACTCCAAGAGGCCTGACAATGAGAATGGGTGGATGTCCTACCTATCAGAGATGTCCACCTCCTGCCGCTCAGTCCAGGTTCTCTTGCACTACTTTGTGGGTGCCAATTACTTATGGCTGCTGGTCGAAGGCCTCTACCTCCACGCGTTGCTGGAGCCCACAGTGCTTCCTGAAAGACGGCTGTGGCCCAGATACCTGCTGTTGGGTTGGGCCTTCCCTGTGCTATTCGTTGTACCCTGGGGTTTCGCCCGTGCACACCTGGAGAACACAGGGTGCTGGACAACAAACGGGAATAAGAAAATCTGGTGGATCATCCGAGGACCTATTTTACTCTGTGTAACAGTCAATTTCTTCATCTTCCTGAAAATTCTCAAGCTTCTCATTTCTAAGCTCAAAGCTCATCAAATGTGCTTCAGAGATTATAAATACAGATTGGCGAAATCAACACTGGTCCTCATTCCTTTATTGGGTGTTCATGAGATCCTCTTCTCTTTCATCACTGATGATCAAGTTGAAGGATTTGCGAAACTTGTACGACTTTTCATTCAATTGACACTGAGCTCCTTTCATGGATTCCTGGTGGCCTTGCAGTATGGTTTTGCCAATGGAGAGGTGAAGGCTGAGCTGCGGAAATACTGGATCCGCTTCTTGCTAGCCCGCCACTCAGGCTGCAGAGCCTGTGTCCTGGGGAAGAACTTCCGGTTCCTGGGAAAATGTCCCAAGAAGCTCTCAGAGGGAGATGGCGCTGAGAAGCTTCGGCAGCTGCAGCCCTCGCTTAACAGTGGGCGGCTCCTACACCTAGCCATGCGAGGTCTGGGGGAGCTGGGCACCAGGCCCCAACAGGACCATGCACGCTGGCCCCGGGGCAGCAGCCTGTCCGAGTACAGCGAGGGGGATGTCACCCTGGCCAACACCATGGAGGAGATTCTGGAAGAGAGTGAGATC
>Cal_jacc
ATGAAGCTGGGATCGAGCAGGGCAGGGCCTGGGAGAGGAAGCATGGGACTCCTGCCTGGCATCCCCGAGCTGCCCATGGGCATCCGTGCCCCCTGGGGGACCAGCCCTTTCCCCCTCTACACAAAGTGTATCTGGGCCTCTGGGAGGCCCATCGTTGCCCTGGTCCTGCTGGTTTCCATCAAGCAAGTTACAGGATCTCTCCTTGAGGAAACGACTCGGAAGTGGGCTCAGTATAAACAGGCGTGTCTGAGAGACTTACTCAAGGAACCTCCTGGCATATTTTGTAATGGGACGTTTGATCAGTTCGTCTGTTGGCCTCATTCTCCTCCTGGAAATGTCTCTGTGTCCTGCCCTTCATACTTACCTTGGTGGAGTGAAGAGAGCTCAGGAAGGGCCTACAGACACTGCTTGGCTCAGGGGACTTGGCAGACGATAGAGAACGCCACGGATATTTGGCAGGATGACTCCGAATGCTCCGAGAACCACAGCTTCAAGCAAAACGTGGATCATTATGCCTTGCTGTCAACCTTGCAGCTGATGTACACCGTGGGATACTCCTTCTCTCTCATCTCCCTCTTCCTGGCTCTCACCCTCCTCTTGTTTCTTCGAAAACTCCACTGCACACGCAACTACATCCACATGAACTTGTTTGCTTCTTTCATCCTGAGAACCCTGGCTGTACTGGTGAAGGACGTCGTCTTCTACAACTCTTACTCCAAGAGGCCTGACAATGAGAATGGGTGGATGTCCTACCTATCAGAGATGTCCACCTCCTGCCGCTCAGTCCAGGTTCTCTTGCACTACTTTGTGGGTGCCAATTACTTATGGTTGCTGGTCGAAGGCCTCTACCTCCACACGTTGCTGGAGCCCACAGTGCTTCCCGAAAGACGGCTGTGGCCCAGATACCTGCTGTTGGGTTGGGCCTTCCCTGTGCTGTTTGTTGTACCCTGGGGTTTCGCCCGTGCACACCTGGAGAACACAGGGTGCTGGACAACAAATGGGAATAAGAAAATCTGGTGGATCATCCGAGGACCCATTTTACTCTGTGTAACAGTCAATTTCTTCATCTTCCTGAAAATTCTCAAGCTTCTCATTTCTAAGCTCAAAGCTCATCAAATGTGCTTCAGAGATTATAAATACAGATTAGCGAAATCAACACTGGTCCTCATTCCTTTATTGGGTGTTCATGAGATTCTCTTCTCTTTCATCACTGATGATCAAGTTGAAGGATTTGCGAAACTTGTGCGACTTTTCATTCAGTTGACACTGAGCTCCTTTCATGGATTCCTGGTGGCCTTGCAATATGGTTTTGCCAATGGAGAGGTGAAGGCTGAGCTGCGGAAATACTGGATCCGCTTTTTGCTGGCCCGCCACTCAGGCTGCAGAGCCTGTGTCCTGGGCAAGAACTTCCGGCTCCTGGGAAAATGTCCCAAGAAGCTCTCGGAGGGAGATGGCACTGAGAAACTTCGGCAGCTGCAGCCCTCACTTAACAGGGGGCGGCTCATACACCTAGCCATGCGAGGTCTGGGGGAGCTGGGCACCCGGCCCCAACAGGACCATGCACGCTGGCGCCAGGGCAGCAGCCTCTCCGAGTACAGCGAGGGGGATGTCACCCTGGCCAACACCATGGAGGAGATTCTGGAAGAGAGTGAGATC
>Car_syri
ATGAAGTCGGCACCCAGCAGGGCACGGCCTGGACGAAGAAGAGCAGGACTCCTGCCTGGGGTCCCCCCGTTGCCCATGGGCATCCCTGCTCCCTGGGGGACCAGCCCTCTCCCCTTCCACAGGAAGTGCTCTCTCTGGGCCCCTGGAAGGCCCTTCCTCACCCTGGTGCTGCTGGTTTCCATCAAGCAAGTTACAGGATCTCTCCTTGAAGAGACAACTCGGAAGTGGGCTCAGTACAAAGAGGAGTGTCTGAGAGGCTTACTCAAGGTACCTTCTGGTGAATTTTGTAACGGGACATTTGATAGGTATGTGTGCTGGCCTCATTCTTCTCCTGGAAATGTCTCTGTGCCCTGCCCTTCATACTTACCTTGGTGGAGTAAAGAGAGTTCAGGAAGGGCCTACCGACACTGCTTGGCTCAGGGGACTTGGCAGACGATAGAGAACACCACAGATATTTGGCAGGATGACTCCGAATGCTCCAAGAACCACAGCTTCAATAAAAACGTGGACCATTATCCCTTGCTGTCAACCTTGCAGCTGATGTACACCGTGGGATACTCCCTCTCTCTCATCTCCCTCTTCCTGGCTCTCACCCTCCTCTTGTTTCTTCGAAAACTCCACTGCACACGCAACTACATCCATATGAATTTGTTTGCTTCTTTCATCCTGAAAGCCCTGGTTGTACTAGTGAAGGATGTCGTTTCCCACAACTCTTACTCCAAGAGGCCCAACAATGAGAGTGGGTGGATGTCCTACGTGCCAGAGATGTTGGCCTCCTGCCGCTCCGTCCATGTTCTCCTGCACTACTTCGTGAGCACTAATCACTTATGGCTGCTGGTTGAAGGCCATTACCTGCATGCACTGCTGGAGCCCACAGTGATCCCTAACAGGTGGCTGTGGCCCAGATACCTGCTGGTGGGTTGGGTCTGCCCCATGTTATTTGTTGTCCCCTGGGGTTTCGCCCGTGCACATTTGGAGAATTCAGGGTGCTGGGCACAAAATAAGAATAAGGAAATCTGGTGGATCATCCGAGGACCCATAATGCTTTGCATAATGGTCAATTTTTTCATCTTCCTGAAAATCCTCAGGCTTCTCATTTCTAAGCTCAAAGCCCACCAAATGTGCTTCAGAGATTACAAATACAGATTGGCAAAATCAACGCTTGTCCTCATTCCTTTATTGGGTGTTCATGAGATCCTCTTCTCTTTCCTCACTGATGATCAAGTTGAAGGATTTCCGAGAGTGATACGACTTTTCATTCAGCTAACACTGGGCTCCTTCCATGGATTCCTAGTGGCCTTGCTGTTTGGTTTCGCCAATGGAGAGGTGAAGGCCGAGCTGTGGAAGTACTGGGTCCGCTTCTTGCTAGCCCACAACTTGGGCTGCAGAGCCTTTTTCCTGGGGAAGAACTTCCGGTTCCTGGGCAAATGTCCCAAGAAGTTCTCAGAGGGAGATGGCGCTGAGAAGCTTCGGAAGCTGCAGCCCTCACTTAACAGTGAGCAACTCTTGCGCCTGGCCATGCGGGGTCTTGGGGAGCTGGGCACCCGGCCCCACCAGGGGCATGCACCCTGGCCCCGGGGCAGCAGCCTGTCTGAGTGCAGCGAGGGAGACGTCACCCTGGCCAACACCATGGAGGAGATTCTGGAAGAGAGTGAGATC
>Ceb_capu
ATGAAGCTGGGATCGAGCAGGGCAGGGCCTGGGAGAGGAAGCGTGGGACTCCTGCCTGGCATCCCCGAGCTGCCCATGGGCATCCGTGCCCCCTGGGGGACCAGCCCTTTCCCCCTCTACACAAAGTGTATATGGGCCCCTGGGAGGCCCATCCTTGCCCTGGTCCTGCTGGTTTCCATCAAGCAAGTTACAGGATCTCTCCTTGAGGAAACGACTCGGAAGTGGGCTCAGTATAAACAGGCATGTCTGAGAGACCTACTCAAGGAACCTCCTGGCATATTTTGTAACGGGACGTTTGATCAGTTCTTGTGTTGGCCTCATTCTCCTCCTGGAAATGTCTCTGTGCCCTGCCCTTCATACTTACCTTGGTGGAGTGAAGAGAGCTCAGGAAGGGCCTACAGACACTGCTTGGCTCAGGGGACTTGGCAGACGGTAGAGAACGCCACGGATATTTGGCAGGACGACTCCGAATGCTCCGAGAACCACAGCTTCAAGCAAAACGTGGATCATTATGCCTTGCTGTCAACCTTGCAGCTGATGTACACCGTGGGATACTCCTTCTCTCTTATCTCCCTCTTCCTGGCTCTCACCCTCCTCTTGTTTCTTCGAAAGCTCCACTGCACACGCAACTACATCCACATGAACCTGTTTGCTTCTTTCATCCTGAGAACACTGGCTGTGCTGGTGAAGGACGTCGTCTTCTACAACTCTTACTCCAAGAGACCTGACAATGAGAATGGGTGGATGTCCTACCTGTCAGAGATGTCTACCTCCTGCCGCTTAGTCCAGGTTCTCTTGCACTACTTTGTGGGTGCCAATTACTTATGGCTGCTGGTCGAAGGCCTCTACCTCCATGCGTTGCTGGAGCCCACAGTGCTTCCTGAAAGACGGCTGTGGCCCAGATACCTGCTGTTGGGTTGGGCCTTCCCTGTGCTGTTTGTTGTACCCTGGGGTTTCGCCCGTGCACACCTGGAGAACACAGGGTGCTGGACAACAAATGGGAATAAGAAAATCTGGTGGATCATCCGAGGACCCATTTTACTCTGTGTAACAGTCAATTTCTTCATCTTCCTGAAAATTCTCAAGCTTCTCATTTCTAAGCTCAAAGCTCATCAAATGTGCTTCAGAGATTATAAATACAGATTGGCGAAATCAACACTGGTCCTCATTCCTTTATTGGGTGTTCATGAGATCCTCTTCTCTTTCATTACTGATGATCAAGTTGAAGGATTTGCGAAACTTGTACGACTTTTCATTCAGTTGACACTGAGCTCCTTTCATGGATTCCTGGTGGCCTTGCAGTATGGTTTTGCCAATGGAGAGGTGAAGGCTGAGCTGCGGAAATACTGGATCCGCTTCTTGCTAGCCCGCCACTCAGGCTGCAGAGCCTGTGTCCTGGGGAAGAACTTCCGGTTCCTGGGAAAAGGTCCCAAGAAGCTCTCGGAGGGAGATGGCGCTGAGAAGCTTCGGCAGCTGCAGCCCTCACTTAACAGTGGGCGGCTCCTACACCTAGCCATGCGAGGTCTTGGGGAGCTGGGCACCCGGCCCCAACAGGACCATGCACGCTGGCCCCGGGGCAGCAGCCTGTCCGAGTACAGCGAGGGGGATGTCACCCTGGCCAACACCGTGGAGGAGATTCTGGAAGAGAGTGAGATC
>Chl_saba
ATGAAGCTGGGATCAAGCAGGGCAGGGCCTGGGAGAGGAAGCGCGGGACTCCTGCCTGGCGTCCCCGAGCTGCCCATGGGCATCCCTGCTTCCTGGGGGACCAGTCCTCTCTCCTTCCACAGGAAGTGCTCTCTCTGGGCCCCTGGGAGGCCCTTCCTCACCCTGGTCCTGCTGGTTTCCATCAAGCAAGTTACAGGATCCCTCCTTGAGGAAACGACTCGGAAGTGGGCTCAGTACAAACAGGCGTGTCTGAGAGACTTACTCAAGGAACCTTCTGGCGTGTTTTGTAATGGGACATTTGATAAGTACATATGTTGGCCTCATTCTTCTCCTGGAAACGTCTCTGTACCCTGCCCTTCATACTTACCTTGGTGGAGTGAAGAGAGCTCAGGAAGGGCCTACAGACACTGTTTGGCTCGGGGGACTTGGCAGACGATAGAGAACGCCACGGATATTTGGCAGGATGACTCCGAATGCGCCGAGAACCACAGCTTCAAGCAAAACGTGGATCATTATGCCTTGCTGTCAACCTTGCAGCTGATGTACACCGTGGGATACTCTGTCTCTCTTATCTCCCTCTTCCTGGCTCTCACCCTCCTCTTGTTTCTTCGAAAACTCCACTGCACACGCAACTACATCCACATGAACTTGTTTGCTTCTTTCATCCTGAGAACCCTGGCTGTACTGGTGAAGGACGTCGTCTTCTACAACTCTTACTCCAAGAGGCCTGACAATGAGAATGGGTGGATGTCCTATCTGTCAGAGATGTCCACCTCCTGCCGCTCAGTCCAAGTTCTCTTGCATTACTCTGTGGGTGCCAATTACTTATGGCTACTGGTTGAAGGCCTCTACCTCCACGCGCTGCTGGAGCCCACAGTGCTTCCTGAGAGGCGGCTGTGGCCCAGATACCTACTGTTAGGTTGGGCCTTCCCTGTGCTATTTGTTGTGCCTTGGGGTTTTGCCCGTGCACACCTGGAGAACACGGGGTGCTGGACAACAAATGGGAATAAGAAAATCTGGTGGATCATCCGAGGACCCATGCTGCTCTGTGTAACGGTCAATTTCTTCATCTTCCTGAAAATTCTCAAGCTTCTCATTTCTAAGCTCAAAGCGAATCAAATGTGCTTCAGAGATTATAAATACAGATTGGCAAAATCAACACTGGTCCTCATTCCTTTATTGGGCGTTCATGAGATCCTCTTCTCTTTCATCACTGATGATCAAGTCGAAGGATTTGCAAAACTTATACGACTTTTCATTCAGTTGACACTGAGCTCCTTTCACGGGTTCCTGGTGGCCTTGCAGTATGGTTTTGCCAGTGGAGAGGTGAAGGCTGAGCTGCGGAAATACTGGGTCCGCTTCCTGCTAGCCCGCCACGCAGGCTGCAGAGCCTGTGTCCTGGGGAAGAACTTCCGGTTCCTGGGAAAATGTCCCAAGAAGCTCTCGGAAGGAGATGGCGCTGAGAAGCTTCGGACACTGCAGCCCTCGCTTAACAGTGGGCGGTTCCTACACCTAGCCATGCGAGGTCTGGGGGAGCTGGGCGCCCGGCCCCAACAGGACCATGCACGCTGGCCCCGGGGCAGCAGCCTGTCTGAGTGTAGCGAGGGGGATGTCACCATGGCCAACACCATGGAGGAGATTCTGGAAGAGAGTGAGATC
>Cer_atys 
ATGAAGCTGGGATCAAGCAGGGCAGGGCCTGGGAGAGGAAGCGCGGGACTCCTGCCTGGCGTCCCCGAGCTGCCCATGGGCATCCCTGCTCCCTGGGGGACCAGTCCTCTCTCCTTACACAGGAAGTGCTCTCTCTGGGCCCCTGGGAGGCCCTTCCTCACCCTGGTCCTGCTGGTTTCCATCAAGCAAGTTACAGGATCCCTCCTTGAGGAAACGACTCGGAAGTGGGCTCAGTACAAACAGGCATGTCTGAGAGACTTACTCAAGGAACCTTCTGGCGTATTTTGTAATGGGACGTTCGATCAGTACGTATGTTGGCCTCATTCTTCTCCTGGAAATGTCTCTGTACCCTGCCCTTCATACTTACCTTGGTGGAGTGAAGAGAGCTCAGGAAGGGCCTACAGACACTGTTTGGCTCAGGGGACTTGGCAGACGATAGAGAACGCCACGGATATTTGGCAGGATGACTCCGAATGCTCCGAGAACCACAGCTTCAAGCAAAACGTGGATCATTATGCCTTGCTGTCAACCTTGCAGCTGATGTACACCGTGGGATACTCTGTCTCTCTTATCTCCCTCTTCCTGGCTCTCACCCTCCTCTTGTTTCTTCGAAAACTCCACTGCACACGCAACTACATCCACATGAACTTGTTTGCTTCTTTCATCCTGAGAACCCTGGCTGTACTGGTGAAGGACGTCGTCTTCTACAATTCTTACTCCAAGAGGCCTGACAATGAGAATGGGTGGATGTCCTATCTGTCAGAGATGTCCACCTCCTGCCGCTCAGTCCAGGTTCTCTTGCACTACTCTGTGGGTGCCAATTACTTATGGCTGCTGGTTGAAGGCCTCTACCTCCACGCGCTGCTGGAGCCCACAGTGCTTCCTGAGAGGCGGCTGTGGCCCAGATACCTGCTGTTAGGTTGGGCCTTCCCTGTGCTATTTGTTGTGCCCTGGGGTTTTGCCCGTGCACACCTGGAGAACACGGGGTGCTGGACAACAAATGGGAATAAGAAAATCTGGTGGATCATCCGAGGACCCATGCTGCTCTGTGTAACGGTCAATTTCTTCATCTTCCTGAAAATTCTCAAGCTTCTCATTTCTAAACTCAAAGCTAATCAAATGTGCTTCAGAGACTATAAATACAGATTGGCAAAATCAACACTGGTCCTCATTCCTTTATTGGGCGTTCATGAGATCCTCTTCTCTTTCGTCACCGATGATCAAGTCGAAGGATTTGCAAAACTTATACGACTTTTCATTCAGTTGACACTGAGCTCCTTTCATGGGTTCCTGGTGGCCTTGCAGTATGGTTTTGCCAGTGGAGAGGTGAAGGCTGAGCTGCGGAAATACTGGGTCCGCTTCCTGCTAGCCCACCACGCAGGCTGCAGAGCCTGTGTCCTGGGGAAGAACTTCCGGTTCCTGGGAAAATGTCCCAAGAAGCTCTCGGAAGGAGATGGCGCTGAGAAGCTTCGGACGCTGCAGCCCTCGCTTAACAGTGGGCGGTTCCTACACCTAGCCATGCGAGGTCTGGGGGAGCTGGGCTCCCGGCCCCAACAGGACCATGCACGCTGGCCCCGGGGCAGCAGCCTGTCTGAGTGCAGCGAGGGGGATGTCACCATGGCCAACACCATGGAGGAGATTCTGGAAGAGAGTGAGATC
>Col_ango
ATGACGCTGGGATCAAGCAGGGCAGGGCCTGGGAGAGGAAGCGCGGGACTCCTGCCTGGCGTCCCTGAGCTGCCCATGGGCATCCCTGCTCCCTGGGGGACCAGTCCTCTCTCCTTCCACAGGAAGTGCTCTCTCTGGGCCCCTGGGAGGCCCTTCCTCACCCTGGTCCTGCTGGTTTCCATCAAGCAAGCTACAGGATCCCTCCTTGAGGAAACGACTCGGAAGTGGGCTCAGTACAAACAGGCGTGCCTGAGAGACTTACTCAAGGAACCTTCTGGCATATTTTGTAACGGGACGTTTGATCAGTATGTATGTTGGCCTCATTCTTCTCCTGGAAATATCTCTGTACCCTGCCCTTCATACTTACCTTGGTGGAGTGAAGAGAGCTCAGGAAGGGCCTACAGACACTGTTTGGCTCAGGGGACTTGGCAGACGATAGAGAACGCCACGGATATTTGGCAGGATGACTCCGAATGCTCCGAGAACCACAGCTTCAAGCAAAACGTGGATCATTATGCCTTGCTGTCAACCTTGCAGCTGATGTACACCGTGGGATACTCTGTCTCTCTTATCTCCCTCTTCCTGGCTCTCACCCTCCTCTTGTTTCTTCGAAAACTCCACTGCACACGCAACTACATCCACATGAACTTGTTTGCTTCTTTCATCCTGAGAACCCTGGCTGTGCTGGTGAAGGACGTCGTCTTCTACAACTCTTACTCCAAGAGGCCTGACAATGAGAATGGGTGGATGTCCTATCTGTCAGAGATGTCCACCTCCTGCCGCTCAGTCCAGGTTCTCTTGCACTACTCTGTGGGTGCCAATTACTTATGGCTGCTGGTTGAAGGCCTCTACCTCCATGCGCTGCTGGAGCCCACAGTGCTTCCTGAGAGGCGGCTGTGGCCCAGATATCTGCTGTTAGGTTGGGCCTTCCCTGTGCTATTTGTTGTACCCTGGGGTTTTGCCCGTGCACACCTGGAGAACACAGGGTGCTGGACGACAAACGGGAATAAGAAAATCTGGTGGATCATCCGAGGACCCATGCTGCTGTGTGTAACAGTCAATTTCTTCATCTTCCTGAAAATTCTCAAGCTTCTCATTTCTAAGCTCAAAGCTAATCAAATGTGCTTCAGAGATTATAAATACAGATTGGCAAAATCAACACTGGTCCTCATTCCTTTATTGGGCGTTCATGAGATCCTCTTCTCTTTCATCACCGATGATCAAGTCGAAGGATTTGCAAAACTTATACGACTTTTCATTCAGTTGACACTGAGCTCCTTTCATGGGTTCCTGGTGGCCTTGCAGTATGGTTTTGCCAGTGGAGAGGTGAAGGCTGAGCTGCGGAAATACTGGGTCCGCTTCTTGCTAGCCCGCCACGCAGGCTGCAGAGCCTGTGTCCTGGGGAAGAACTTCCGGTTCCTGGGAAAATGTCCCAAGAAGCTCTCGGAAGGAGACGGCGCTGAGAAGCTTCGGACACTGCAGCCCTCGCTTAACAGTGGGCGGTTCCTACACCTAGCCATGAGAGGTCTGGGGGAGCTGGGCGCCCGGCCCCAACAGGACCATGTACGCTGGCCCCGGGGCAGCAGCCTGTCCGAGTGCAGCGAGGGGGATGTCACCATGGCCAACACCATGGAGGAGATTCTGGAAGAGAGTGAGATC
>Gor_gori 
ATGAAGCTGGGATCGAGCAGGGCAGGGCCTGGGAGAGGAAGCGCGGGACTCCTGCCTGGCATCCCCGAGCTGCCCATGGGCATCCCTGCCCCCTGGGGGACCAGTCCTCTCTCCTTCCACAGGAAGTGCTCTCTCTGGGCCCCTGGGAGGCCCTTCCTCACTCTGGTCCTGCTGGTTTCCATCAAGCAAGTTACAGGATCCCTCCTTGAGGAAACGACTCGGAAGTGGGCTCAGTACAAACAGGCATGTCTGAGAGACTTACTCAAGGAACCTTCTGGCATATTTTGTAACGGGACATTTGATCAGTACGTGTGTTGGCCTCATTCTTCTCCTGGAAATGTCTCTGTACCCTGCCCTTCATACTTACCTTGGTGGAGTGAAGAGAGCTCAGGAAGGGCCTACAGACACTGCTTGGCTCAGGGGACTTGGCAGACGGTAGAGAACGCCACGGATATTTGGCAGGATGACTCCGAATGCTCCGAGAACCACAGCTTCAAGCAAAACGTGGATCGTTACGCCTTGCTGTCAACCTTGCAGCTGATGTACACCGTGGGATACTCCTTCTCTCTTATCTCCCTCTTCCTGGCTCTCACCCTCCTCTTGTTTCTTCGAAAACTCCACTGCACGCGCAACTACATCCACATGAACTTGTTTGCTTCTTTCATCCTGAGAACCCTGGCTGTACTGGTGAAGGACGTCGTCTTCTACAACTCTTACTCCAAGAGGCCTGACAATGAGAATGGGTGGATGTCCTACCTGTCAGAGATGTCCACCTCCTGCCGCTCAGTCCAGGTTCTCTTGCACTACTTTGTGGGTGCCAATTACTTATGGCTGCTGGTTGAAGGCCTCTACCTCCACACGCTGCTGGAGCCCACAGTGCTTCCTGAGAGGCGGCTGTGGCCCAGATACCTGCTGTTGGGTTGGGCCTTCCCTGTGCTATTTGTTGTACCCTGGGGTTTCGCCCGTGCACACCTGGAGAACACAGGGTGCTGGACAACAAATGGGAATAAGAAAATCTGGTGGATCATCCGAGGACCCATGATGCTCTGTGTAACAGTCAATTTCTTCATCTTCCTGAAAATTCTCAAGCTTCTCATTTCTAAGCTCAAAGCTCATCAAATGTGCTTCAGAGATTATAAATACAGATTGGCAAAATCAACACTGGTCCTCATTCCTTTATTGGGCGTTCATGAGATCCTCTTCTCTTTCATCACTGATGATCAAGTTGAAGGATTTGCAAAACTTATACGACTTTTCATTCAGTTGACACTGAGCTCCTTTCATGGGTTCCTGGTGGCCTTGCAGTATGGTTTTGCCAATGGAGAGGTGAAGGCTGAGCTACGGAAATACTGGGTCCGCTTCTTGCTAGCCCGCCACTCAGGCTGCAGAGCCTGTGTCCTGGGGAAGAACTTCCGGTTCCTAGGAAAATGTCCCAAGAAGCTCTCGGAAGGAGATGGCACTGAGAAGCTTCGGAAGCTGCAGCCCTCACTTAACAGTGGGAGGCTCCTACACCTAGCCATGCGAGGTCTTGGGGAGCTGGGCGCCCAGCCCCAACAGGACCATGCACGCTGGCCCCGGGGCAGCAGCCTGTCCGAGTGCAGTGAGGGGGATGTCACCATGGCCAACACTATGGAGGAGATTCTGGAAGAGAGTGAGATC
>Hom_sapi
ATGAAGCTGGGATCGAGCAGGGCAGGGCCTGGGAGAGGAAGCGCGGGACTCCTGCCTGGCGTCCACGAGCTGCCCATGGGCATCCCTGCCCCCTGGGGGACCAGTCCTCTCTCCTTCCACAGGAAGTGCTCTCTCTGGGCCCCTGGGAGGCCCTTCCTCACTCTGGTCCTGCTGGTTTCCATCAAGCAAGTTACAGGATCCCTCCTTGAGGAAACGACTCGGAAGTGGGCTCAGTACAAACAGGCATGTCTGAGAGACTTACTCAAGGAACCTTCTGGCATATTTTGTAACGGGACATTTGATCAGTACGTGTGTTGGCCTCATTCTTCTCCTGGAAATGTCTCTGTACCCTGCCCTTCATACTTACCTTGGTGGAGTGAAGAGAGCTCAGGAAGGGCCTACAGACACTGCTTGGCTCAGGGGACTTGGCAGACGATAGAGAACGCCACGGATATTTGGCAGGATGACTCCGAATGCTCCGAGAACCACAGCTTCAAGCAAAACGTGGATCGTTATGCCTTGCTGTCAACCTTGCAGCTGATGTACACCGTGGGATACTCCTTCTCTCTTATCTCCCTCTTCCTGGCTCTCACCCTCCTCTTGTTTCTTCGAAAACTCCACTGCACGCGCAACTACATCCACATGAACTTGTTTGCTTCTTTCATCCTGAGAACCCTGGCTGTACTGGTGAAGGACGTCGTCTTCTACAACTCTTACTCCAAGAGGCCTGACAATGAGAATGGGTGGATGTCCTACCTGTCAGAGATGTCCACCTCCTGCCGCTCAGTCCAGGTTCTCTTGCATTACTTTGTGGGTGCCAATTACTTATGGCTGCTGGTTGAAGGCCTCTACCTCCACACGCTGCTGGAGCCCACAGTGCTTCCTGAGAGGCGGCTGTGGCCCAGATACCTGCTGTTGGGTTGGGCCTTCCCTGTGCTATTTGTTGTACCCTGGGGTTTCGCCCGTGCACACCTGGAGAACACAGGGTGCTGGACAACAAATGGGAATAAGAAAATCTGGTGGATCATCCGAGGACCCATGATGCTCTGTGTAACAGTCAATTTCTTCATCTTCCTGAAAATTCTCAAGCTTCTCATTTCTAAGCTCAAAGCTCATCAAATGTGCTTCAGAGATTATAAATACAGATTGGCAAAATCAACACTGGTCCTCATTCCTTTATTGGGCGTTCATGAGATCCTCTTCTCTTTCATCACTGATGATCAAGTTGAAGGATTTGCAAAACTTATACGACTTTTCATTCAGTTGACACTGAGCTCCTTTCATGGGTTCCTGGTGGCCTTGCAGTATGGTTTTGCCAATGGAGAGGTGAAGGCTGAGCTGCGGAAATACTGGGTCCGCTTCTTGCTAGCCCGCCACTCAGGCTGCAGAGCCTGTGTCCTGGGGAAGGACTTCCGGTTCCTAGGAAAATGTCCCAAGAAGCTCTCGGAAGGAGATGGCGCTGAGAAGCTTCGGAAGCTGCAGCCCTCACTTAACAGTGGGCGGCTCCTACATCTAGCCATGCGAGGTCTTGGGGAGCTGGGCGCCCAGCCCCAACAGGACCATGCACGCTGGCCCCGGGGCAGCAGCCTGTCCGAGTGCAGTGAGGGGGATGTCACCATGGCCAACACCATGGAGGAGATTCTGGAAGAGAGTGAGATC
>Hyl_molo
ATGAAGCTGGGATCGAGCAGGGCAGGGCCTGGGAGAGGAAGCGTGGGACTCCTGCCTGGCGTCCCCGAGCTGCCCATGGGCATCCCTGCCCCCGGGGGGACCACTCCTCTCTCCTTCCACAGGAAGTGCTCTCTCTGGGCCCCTGGGAGGCCCTTCCTCACCCTGGTCCTGCTGGTTTCCATCAAGCAAGTTACAGGATCCCTCCTGGAGGAAACGACTCGGAAGTGGACTCAGTACAAACAGGCGTGTCTGAGAGACTTACTCCAGGAACCTTCCGGCATATTTTGTAACGGGACATTTGATCAGTACGTGTGTTGGCCTCATTCTTCTCCTGGAAATGTCTCTGTACCCTGCCCTTCATACTTACCTTGGTGGAGTGAAGAGAGCTCAGGAAGGGCCTACAGACACTGCTTGGCTCAGGGGACTTGGCAGACGATAGAGAACGCCACGGATATTTGGCAGGATGACTCCGAATGCTCCGAGAACCACAGCTTCAAGCAAAACGTGGATCATTATGCCTTGCTGTCAACCTTGCAGCTGATGTACACCGTGGGATACTCCTTCTCTCTTATCTCCCTCTTCCTGGCTCTCACCCTCCTCTTGTTTCTTCGAAAACTCCACTGCACGCGCAACTACATCCACATGAACTTGTTTGCTTCTTTCATCCTGAGAACCCTGGCTGTACTGGTGAAGGACGTCGTCTTCTACAACTCTTACTCCAAGAGGCCTGACAATGAGAATGGGTGGATGTCCTACCTGTCGGAGATGTCCACCTCCTGCCGCTCAGTCCAGGTTCTCTTGCACTACTTTGTGGGTGCCAATTACTTATGGCTGCTGGTTGAAGGCCTCTACCTCCACACACTGCTGGAGCCCACAGTGCTTCCTGAGAGGCGGCTGTGGCCCAGATACCTGCTGTTGGGTTGGGCCTTCCCTGTGCTATTTGTTGTACCCTGGGGTTTCGCCCGTGCGCACCTGGAGAACACAGGGTGCTGGACAACAAATGGGAATAAGAAAATCTGGTGGATCATCCGAGGACCCATACTGCTCTGTGTAACAGTCAATTTCTTCATCTTCCTGAAAATTCTCAAGCTTCTCATTTCTAAGCTCAAAGCTCATCAAATGTGCTTCAGAGATTATAAATACAGATTGGCAAAATCGACACTGGTCCTCATTCCTTTATTGGGCGTTCATGAGATCCTCTTCTCTTTCATCACTGATGATCAAGTTGAAGGATTTGCAAAACTTATACGACTTTTCATTCAGTTGACACTGAGCTCCTTTCATGGGTTCCTGGTGGCCTTGCAGTATGGTTTTGCCAACGGAGAGGTGAAGGCTGAGCTGCGGAAATACTGGGTCCGCTTCTTGCTAGCCCGCCACTCAGGCTGCAGAGCCTGTGTCCTGGGGAAGAACTTCCGGTTCCTGGGAAAATGTCCCAAGAAGCTCTCGGAAGGAGATGGCGCTGAGAAGCTTCGGAAGCTGCAGCCCTCGCTTAACAGTGGGCGGCTCCTACACCTAGCCATGCGAGGTCTGGGGGAGCTGGGCGCCCAGCCCCAACAGGACCATGCACGCTGGCCCCGGGGCAGCAGCCTGTCCGAGTGCAGTGAGGGGGATGTCACCATGGCCAACACCATGGAGGAGATTCTGGAAGAGAGTGAGATC
>Mac_fasc
ATGAAGCTGGGCTCAAGCAGGGCAGGGCCTGGGAGAGGAAGCGCGGGACTCCTGCCTGGCGTCCCCGAGCTGCCCATGGGCATCCCTGCTCCCTGGGGGACCAGTCCTCTCTCCTTCCACAGGAAGTGCTCTCTCTGGGCCCCTGGGAGGCCCTTCCTCACCCTGGTCCTGCTGGTTTCCATCAAGCAAGTTACAGGATCCCTCCTTGAGGAAACGACTCGGAAGTGGGCTCAGTACAAACAGGCGTGTCTGAGAGACTTACTCAAGGAACCTTCTGGCATATTTTGTAACGGGACGTTTGATCAGTACGTATGTTGGCCTCATTCTTCTCCTGGAAATGTCTCTGTACCCTGCCCTTCATACTTACCTTGGTGGAGTGAAGAGAGCTCAGGAAGGGCCTACAGACACTGTTTGGCTCGGGGGACTTGGCAGACGATAGAGAACGCCACGGATATTTGGCAGGATGACTCCGAATGCTCCGAGAACCACAGCTTCAAGCAAAACGTGGATCATTATGCCTTGCTGTCAACCTTGCAGCTGATGTACACCGTGGGATACTCTGTCTCTCTTATCTTCCTCTTCCTGGCTCTCACCCTCCTCTTGTTTCTTCGAAAACTCCACTGCACACGCAACTACATCCACATGAACTTGTTTGCTTCGTTCATCCTGAGAACCCTGGCTGTACTGGTGAAGGACGTCGTCTTCTACAACTCTTACTCCAAGAGGCCTGACAATGAGAATGGGTGGATGTCCTATCTGTCAGAGATGTCCACCTCCTGCCGCTCAGTCCAGGTTCTCTTGCACTACTCTGTGGGTGCCAATTACTTATGGCTGCTGGTTGAAGGCCTCTACCTCCATGCGCTGCTGGAGCCCACAGTGCTTCCTGAGAGGCGGCTGTGGCCCAGATATCTGCTGTTAGGTTGGGCCTTCCCTGTGCTATTTGTTGTGCCCTGGGGTTTTGCCCGTGCACACCTGGAGAACACGGGGTGCTGGACAACAAATGGGAATAAGAAAATCTGGTGGATCATCCGAGGACCCATGCTGCTCTGTGTAACGGTCAATTTCTTCATCTTCCTGAAAATTCTCAAGCTTCTCATTTCTAAGCTCAAAGCTAATCAAATGTGCTTCAGAGACTATAAATACAGATTGGCAAAATCAACACTGGTCCTCATTCCTTTATTGGGCGTTCATGAGATCCTCTTCTCTTTCATCACCGATGATCAAGTCGAAGGATTTGCAAAACTTATACGACTTTTCATTCAGTTGACACTGAGCTCCTTTCATGGGTTCCTGGTGGCCTTGCAGTATGGTTTTGCCAGTGGAGAGGTGAAGGCTGAGCTGCGGAAATACTGGGTCCGCTTCCTGCTAGCCCGCCATGCAGGCTGCGGAGCCTGTGTCCTGGGGAAGAACTTCCGGTTCCTGGGAAAATGTCCCAAGAAGCTCTCGGAAGGAGATGGCGCTGAGAAGCTTCGGACGCTGCAGCCCTCGCTTAACAGTGGGCGGTTCCTACACCTAGCCATGCGAGGTCTGGGGGAGCTGGGCTCCCGGCCCCAACAGGACCATGCACGCTGGCCCCGGGGCAGCAGCCTGTCTGAGTGCAGCGAGGGGGATGTCACCATGGCCAACACCATGGAGGAGATTCTGGAAGAGAGTGAGATC
>Mac_mula
ATGAAGCTGGGATCAAGCAGGGCAGGGCCTGGGAGAGGAAGCGCGGGACTCCTGCCTGGCGTCCCCGAGCTGCCCATGGGCATCCCTGCTCCCTGGGGGACCAGTCCTCTCTCCTTCCACAGGAAGTGCTCTCTCTGGGCCCCTGGGAGGCTCTTCCTCACCCTGGTCCTGCTGGTTTCCATCAAGCAAGTTACAGGATCCCTCCTTGAGGAAACGACTCGGAAGTGGGCTCAGTACAAACAGGCGTGTCTGAGAGACTTACTCAAGGAACCTTCTGGCATATTTTGTAACGGGACGTTTGATCAGTACGTATGTTGGCCTCATTCTTCTCCTGGAAATGTCTCTGTACCCTGCCCTTCATACTTACCTTGGTGGAGTGAAGAGAGCTCAGGAAGGGCCTACAGACACTGTTTGGCTCGGGGGACTTGGCAGACGATAGAGAACGCCACGGATATTTGGCAGGATGACTCCGAATGCTCCGAGAACCACAGCTTCAAGCAAAACGTGGATCATTATGCCTTGCTGTCAACCTTGCAGCTGATGTACACCGTGGGATACTCTGTCTCTCTTATCTTCCTCTTCCTGGCTCTCACCCTCCTCTTGTTTCTTCGAAAACTCCACTGCACACGCAACTACATCCACATGAACTTGTTTGCTTCGTTCATCCTGAGAACCCTGGCTGTACTGGTGAAGGACGTCGTCTTCTACAACTCTTACTCCAAGAGGCCTGACAATGAGAATGGGTGGATGTCCTATCTGTCAGAGATGTCCACCTCCTGCCGCTCAGTCCAGGTTCTCTTGCACTACTCTGTGGGTGCCAATTACTTATGGCTGCTGGTTGAAGGCCTCTACCTCCATGCGCTGCTGGAGCCCACAGTGCTTCCTGAGAGGCGGCTGTGGCCCAGATATCTGCTGTTAGGTTGGGCCTTCCCTGTGCTATTTGTTGTGCCCTGGGGTTTTGCCCGTGCACACCTGGAGAACACGGGGTGCTGGACAACAAATGGGAATAAGAAAATCTGGTGGATCATCCGAGGACCCATGCTGCTCTGTGTAACAGTCAATTTCTTCATCTTCCTGAAAATTCTCAAGCTTCTCATTTCTAAGCTCAAAGCTAATCAAATGTGCTTCAGAGACTATAAATACAGATTGGCAAAATCAACACTGGTCCTCATTCCTTTATTGGGCGTTCATGAGATCCTCTTCTCTTTCATCACCGATGATCAAGTCGAAGGATTTGCAAAACTTATACGACTTTTCATTCAGTTGACACTGAGCTCCTTTCATGGGTTCCTGGTGGCCTTGCAGTATGGTTTTGCCAGTGGAGAGGTGAAGGCTGAGCTGCGGAAATACTGGGTCCGCTTCCTGCTAGCCCGCCACGCAGGCTGCAGAGCCTGTGTCCTGGGGAAGAACTTCCGGTTCCTGGGAAAATGTCCCAAGAAGCTCTCGGAAGGAGATGGCGCTGAGAAGCTTCGGACGCTGCAGCCCTCGCTTAACAGTGGGCGGTTCCTACACCTAGCCATGCGAGGTCTGGGGGAGCTGGGCTCCCGGCCCCAACAGGACCATGCACGCTGGCCCCGGGGCAGCAGCCTGTCTGAGTGCAGCGAGGGGGATGTCACCATGGCCAACACCATGGAGGAGATTCTGGAAGAGAGTGAGATC
>Mac_neme
ATGAAGCTGGGATCAAGCAGGGCAGGGCCTGGGAGAGGAAGCGCGGGACTCCTGCCTGGCGTCCCCGAGCTGCCCATGGGCATCCCTGCTCCCTGGGGGACCAGTCCTCTCTCCTTCCACAGGAAGTGCTCTCTCTGGGCCCCTGGGAGGCCCTTCCTCACCCTGGTCCTGCTGGTTTCCATCAAGCAAGTTACAGGATCCCTCCTTGAGGAAACGACTCGGAAGTGGGCTCAGTACAAACAGGCGTGTCTGAGAGACTTACTCAAGGAACCTTCTGGCATATTTTGTAACGGGACGTTTGATCAGTACGTATGTTGGCCTCATTCTTCTCCTGGAAATATCTCTGTACCCTGCCCTTCATACTTACCTTGGTGGAGTGAAGAGAGCTCAGGAAGGGCCTACAGACGCTGTTTGGCTCGGGGGACTTGGCAGACGATAGAGAACGCCACGGATATTTGGCAGGATGACTCCGAATGCTCCGAGAACCACAGCTTCAAGCAAAACGTGGATCATTATGCCTTGCTGTCAACCTTGCAGCTGATGTACACCGTGGGATACTCTGTCTCTCTTATCTTCCTCTTCCTGGCTCTCACCCTCCTCTTGTTTCTTCGAAAACTCCACTGCACACGCAACTACATCCACATGAACTTGTTTGCTTCGTTCATCCTGAGAACCCTGGCTGTACTGGTGAAGGACGTCGTCTTCTACAACTCTTACTCCAAGAGGCCTGACAATGAGAATGGGTGGATGTCCTATCTGTCAGAGATGTCCACCTCCTGCCGCTCAGTCCAGGTTCTCTTGCACTACTCTGTGGGTGCCAATTACTTATGGCTGCTGGTTGAAGGCCTCTACCTCCATGCGCTGCTGGAGCCCACAGTGCTTCCTGAGAGGCGGCTGTGGCCCAGATATCTGCTGTTAGGTTGGGCCTTCCCTGTGCTATTTGTTGTGCCCTGGGGTTTTGCCCGTGCACACCTGGAGAACACGGGGTGCTGGACAACAAATGGGAATAAGAAAATCTGGTGGATCATCCGAGGACCCATGCTGCTCTGTGTAACAGTCAATTTCTTCATCTTCCTGAAAATTCTCAAGCTTCTCATTTCTAAGCTCAAAGCTAATCAAATGTGCTTCAGAGACTATAAATACAGATTGGCAAAATCAACACTGGTCCTCATTCCTTTATTGGGCGTTCATGAGATCCTCTTCTCTTTCATCACCGATGATCAAGTCGAAGGATTTGCAAAACTTATACGACTTTTCATTCAGTTGACACTGAGCTCCCTTCATGGGTTCCTGGTGGCCTTGCAGTATGGTTTTGCCAGTGGAGAGGTGAAGGCAGAGCTGCGAAAATACTGGGTCCGCTTCCTGCTAGCCCGCCACGCAGGCTGCAGAGCCTGTGTCCTGGGGAAGAACTTCCGGTTCCTGGGAAAATGTCCCAAGAAGCTCTCGGAAGGAGATGGCGCTGAGAAGCTTCGGACGCTGCAGCCCTCGCTTAACAGTGGGCGGTTCCTACACCTAGCCATGCGAGGTCTGGGGGAGCTGGGCTCCCGGCCCCAACAGGACCATGCACGCTGGCCCCGGGGCAGCAGCCTGTCTGAGTGCAGCGAGGGGGATGTCACCATGGCCAACACCATGGAGGAGATTCTGGAAGAGAGTGAGATC
>Man_leuc
ATGAAGCTGGGATCAAGCAGGGCAGGGCCTGGGAGAGGAAGCGCAGGACTCCTGCCTGGCGTCCCCGAGCTGCCCATGGGCATCCCTGCTCCCTGGGGGACCAGTCCTCTCTCCTTACACAGGAAGTGCTCTCTCTGGGCCCCTGGGAGGCCCTTCCTCACCCTGGTCCTGCTGGTTTCCATCAAGCAAGTTACAGGATCCCTCCTTGAGGAAACGACTCGGAAGTGGGCTCAGTACAAACAGGCGTGTCTGAGAGACTTACTCAAGGAACCTTCTGGCGTATTTTGTAATGGGACGTTTGATCAGTACGTATGTTGGCCTCATTCTTCTCCTGGAAATGTCTCTGTACCCTGCCCTTCATACTTACCTTGGTGGAGTGAAGAGAGCTCAGGAAGGGCCTACAGGCACTGTTTGGCTCGGGGGACTTGGCAGACGATAGAGAACGCCACGGATATTTGGCAGGATGACTCCGAATGCTCCGAGAACCACAGCTTCAAGCAAAACGTGGATCATTATGCCTTGCTGTCAACCTTGCAGCTGATGTACACCGTGGGATACTCTGTCTCTCTTATCTCCCTCTTCCTGGCTCTCATCCTCCTCTTGTTTCTTCGAAAACTCCACTGCACACGCAACTACATCCACATGAACTTGTTTGCTTCTTTCATCCTGAGAACCCTGGCTGTACTGGTGAAGGACGTCGTCTTCTACAACTCTTACTCCAAGAGGCCTGACAATGAGAATGGGTGGATGTCCTATCTGTCAGAGATGTCCACCTCCTGCCGCTCAGTCCAGGTTCTCTTGCACTACTCTGTGGGTGCCAATTACTTATGGCTACTGGTTGAAGGCCTCTACCTCCACGCGCTGCTGGAGCCCACAGTGCTTCCTGAGAGGCGGCTGTGGCCCAGATACCTGCTGTTAGGTTGGGCCTTCCCTGTGCTATTTGTTGTGCCCTGGGGTTTTGCCCGTGCACACCTGGAGAACACGGGGTGCTGGACAACAAATGGGAATAAGAAAATCTGGTGGATCATCCGAGGACCCATGCTGCTCTGTGTAACGGTCAATTTCTTCATCTTCCTGAAAATTCTCAAGCTTCTCATTTCTAAGCTCAAAGCTAATCAAATGTGCTTCAGAGACTATAAATACAGATTGGCAAAATCAACACTGGTCCTCATTCCTTTATTGGGCGTTCATGAGATCCTCTTCTCTTTCATCACCGATGATCAAGTCGAAGGATTTGCAAAACTTATACGACTTTTCATTCAGTTGACACTGAGCTCCTTTCATGGGTTCCTGGTGGCCTTGCAGTATGGTTTTGCCAGTGGAGAGGTGAAGGCTGAGCTGCGGAAATACTGGGTCCGCTTCCTGCTAGCCCGCCATGCAGGCTGCAGAGCCTGTGTCCTGGGGAAGAACTTCCGGTTCCTGGGAAAATGTCCCAAGAAGCTCTCGGAAGGAGATGGCGCTGAGAAGCTTCGGACGCTGCAGCCCTCGCTTAACAGTGGGCGGTTCCTACACCTAGCCATGCGAGGTCTGGGGGAGCTGGGCTCCCGGCCTCAACAGGACCATGCACGCTGGCCCCGGGGCAGCAGCCTGTCTGAGTGCAGCGAGGGGGATGTCACCATGGCCAACACCATGGAGGAGATTCTGGAAGAGAGTGAGATC
>Mic_muri
ATGAAGCCAGAGCCCGACGGCGCGAGGCCTGCGAGAAGAGCGCGAGCCCTGCCCGGGGTCCCCCAGCTGCCCATGGGCACCCCTGCTCCCCGGGGGGACAGCCCTGGCCCCTCCCACAGGAAGCACTCGCTCTGGACCCCTGGGAGGCCCTTCCTCACCCTGGTGCTGCTGGTTTCCATCAAGCAAGTGACAGGCTCTCTCCTTGAGGAGACAACGCGGAAGTGGGCTCTGTACAAACAGCAGTGTCTGCGAGACTTGCTCGAGAAGCCTTCTGGTGTATTTTGTAACGGGACATTTGATCAGTACGTGTGCTGGCCTCATTCTTCTCCTGGAAATGTCTCGGTGCCCTGCCCTTCATACTTACCTTGGTGGAATGAAGAGAGCTCAGGAAGGGCCCACAGATACTGCCTGGCTCGGGGGACTTGGCAGACGCGCGAGAACGCCACAGATATTTGGCAGGACGACTCCGAATGCTCTGAGAACCACAGCTTCAAGCAAAACGTGGATCATTATGCCTTGCTCTCAACCTTGCAGCTGATGTACACCGTGGGATACTCCTTCTCTCTCGTCTCCCTCTTCCTGGCTCTCACCCTCCTCTTGTTTCTTCGAAAACTCCACTGTACACGCAACTACATCCACATGAACTTGTTTGCCTCTTTCATCCTGAGAGCCGTGGCGGTGCTGGTGAAGGACGTCGTCTTCTACAACTCCTACTCCAAGAGGCCCGACAGTGAGGCCGGGTGGATGTCCTACCTGTCAGAGATCTCGACCTCCTGCCGCTCGGTCCAGGTTCTCCTGCACTACTTCGTGGGCGCCAATCACTCATGGCTGCTGGTCGAAGGCCTCTACCTGCACGCACTGCTGGAGCCCTCCGTGCTTCCTTCGAGGCGGCTGTGGGCCAGATACCTGCTGGTGGGTTGGGCCTTCCCTGTGCTCTTCGTTGTCCCCTGGGGCATTGCCCGTGCACACCTGGAGAACACGGGATGCTGGGCCACAAATGGGAACAAGACAGTCTGGTGGATCATCCGAGGACCCCTGCTGTTTTGCGTGACAGTCAATTTCTTCATCTTTGTGAAAATTCTCAAGCTTCTCATTTCTAAGCTCAAAGCCCATCAAATGTGCTTCCGAGATTACAAATACAGATTGGCAAAATCAACGCTGGTCCTCATTCCTTTATTGGGTGTTCACGAGATTCTCTTCTCCTTCATCACTGACGATCAAGTTCAAGGATTTTCAAAACTTGTACGACTTTTCATTCAGTTGACATTGAGCTCCTTCCATGGATTCCTAGTGGCCTTGCAGTATGGCTTTGCCAATGGAGAGGTGAAGGCCGAGCTTCGGAAGCACTGGGTCCGCTTCCTGCTGGCCCGTCACTCAGGCTGCAGAGCCTGCGGCCCGGGCAGGAACCTCCGGTTCCTGGGCAAATGTCCCAAGAAGCTCTCGGAGGGAGATGGCGCCGAGAAGCTTGGGAAGCTGCAGCCCTCACTCAACCGCGGGCAGCTCCTGCACCTGGCCATGAGGGGGCTGGGGGAGCTGGGAGCGCGGCCCCACCAGGGCCACGCAGCCTGGCCCCGGGGCGGCAGCCTGTCTGAGTACAGCGAGGGGGATGTCACCCTGGCCAACACCATGGAGGAGATTCTGGAAGAGAGCGAGATC
>Nom_leuc
ATGAAGCTGGGATCGAGCAGGGCAGGGCCTGGGAAAGGAAGCGTGGGACTCCTGCCTGGCTTCCCTGAGCTGCCCATGGGCATACCTGCCCCCAGGGGGACCACTCCTCTCTCCTTCCACAGGAAGTGCTCTCTCTGGGCCCCTGGGAGGCCCTTCCTCACCCTGGTCCTGCTGATTTCCATCAAGCAAGTTACAGGATCCCTCCTTGAGGAAACGACTCGGAAGTGGACTCAGTACAAACAGGCGTGTCTGAGAGACTTACTCAAGGAACCTTCCGGCATATTTTGTAACGGGACATTTGATCAGTACGTGTGTTGGCCTCATTCTTCTCCTGGAAATGTCTCTGTACCCTGCCCTTCATACTTACCTTGGTGGAGTGAAGAGAGCTCAGGAAGGGCCTACAGACACTGCTTGGCTCAGGGGACTTGGCAGACCATAGAGAACGCCACGGATATTTGGCAGGATGACTCCGAATGCTCCGAGAACCACAGCTTCAAGCAAAACGTGGATCATTATGCCTTGCTGTCAACCTTGCAGCTGATGTACACCGTGGGATACTCCTTCTCTCTTATCTCCCTCTTCCTGGCTCTCACCCTCCTCTTGTTTCTTCGAAAACTCCACTGCACGCGCAACTACATCCACATGAACTTGTTTGCTTCTTTCATCCTGAGAACCCTGGCTGTACTGGTGAAGGACGTCGTCTTCTACAACTCTTACTCCAAGAGGCCTGACAATGAGAATGGGTGGATGTCCTACCTGTCGGAGATGTCCACCTCCTGCCGCTCAGTCCAGGTTCTCTTGCACTACTTTGTGGGTGCCAATTACTTATGGCTGCTGGTTGAAGGCCTCTACCTCCACACACTGCTGGAGCCCACAGTGCTTCCTGAGAGGCGGCTGTGGCCCAGATACCTGCTGTTGGGTTGGGCCTTCCCTGTGCTATTTGTTGTACCCTGGGGTTTCGCCCGTGCGCACCTGGAGAACACAGGGTGCTGGACAACAAATGGGAATAAGAAAATCTGGTGGATCATCCGAGGACCCATACTGCTCTGTGTAACAGTCAATTTCTTCATCTTCCTGAAAATTCTCAAGCTTCTCATTTCTAAGCTCAAAGCTCATCAAATGTGCTTCAGAGATTATAAATACAGATTGGCAAAATCAACACTGGTCCTCATTCCTTTATTGGGCGTTCATGAGATCCTCTTCTCTTTCATCACTGATGATCAAGTTGAAGGATTTGCAAAACTTATACGACTTTTCATTCAGTTGACACTGAGCTCCTTTCATGGGTTCCTGGTGGCCTTGCAGTATGGTTTTGCCAATGGAGAGGTGAAGGCTGAGCTGCGGAAATACTGGGTCCGCTTCTTGCTAGCCCGCCACTCAGGCTGCAGAGCCTGTGTCCTGGGGAAGAACTTCCGGTTCCTGGGAAAATGTCCCAAGAAGCTCTCGGAAGGAGATGGCACTGAGAAGCTTCGGAAGCTGCAGCCCTCGCTTAACAGTGGGCGGCTCCTACACCTAGCCATGCGAGGTCTGGGGGAGCTGGGCGCCCAGCCCCAACAGGACCATGCACGCTGGCCCCGGGGCAGCAGCCTGTCCGAGTGCAGTGAGGGGGATGTCACCATGGCCAACACCATGGAGGAGATTCTGGAAGAGAGTGAGATC
>Oto_garn
ATGACAAAGCCAGAACCGAGCAGGAGGAGAGTGGGACCCCTGCCTGGGGTCCCTGAGCTGCCCATGGACATCCCTGCTCCTGGAGGGGCCAGTCCTCCCCCCTCTCCTAGGAAGCCTTTGCTCCGGACCCCTGGAAGGCCCTTCCTCATCCTGGTGCTGCTGGGTTCCATCAAACAAGTTTCAGGATCTCTTCTAGAGGAGACAACCCGTAAGTGGGCTCTGTACAAACAGGATTGTCTGCGAGACTTACTCAAGAAACCTTCTGGTGTATTTTGTAATGGGACATTTGATCAATATGTGTGCTGGCCTCATTCTTCTCCTGGAAATGTCTCTGTGCCCTGCCCTTCATACTTACCTTGGTGGAATGAAGAGAGCTCAGGAAGGGCCTACAGATACTGCTTGGTGCAGGGAACTTGGCAGACGCGAGAGAACGCCACAGATATTTGGCAGGATGACTCTGAATGCTCTGAGAACCACAGCTTCAAGCAAAACGTGGATCATTACTCCTTGCTGTCAACGCTGCAGCTGATGTACACTGTGGGATACTCTTTCTCTCTAATTTCCCTCTTCCTGGCTCTTGCTCTCCTCTTGTGTCTCCGAAGACTCCACTGCACACGCAACTACATCCACATGAACTTGTTTGCTTCTTTCATCCTGAGAGCCATGGCTGTACTGGTGAAGGATATCGTCTTCTACAACTCTTACTCCAAGAGGCCGGACAATGAGGATGGATGGATGTCCTACCTGTCAGAGATATCAACCTCGTGCCGCTCAGTCCAGGTTCTCCTGCACTACTTCGTGGGTGCCAATCACTTATGGCTGCTGGTTGAAGGCCTTTACCTCCACGCCCTGCTGGAGCCCACAGTGCTTCCCAAGAGGCGGCTATGGCCCAGATACCTGCTGGTGGGTTGGGCCTTCCCTGTGCTATTTGTTGTCCCTTGGGGTATTGCCCGTGCACACCTGGAGAACACCGGGTGCTGGGCAACAAATGGGAATAAGACAATCTGGTGGATCATCCGAGGACCCATGCTGCTTTGCATAACAGTCAATTTCTTCATCTTCTTGAAAATTCTCAAGCTTCTCATTTCTAAGCTCAAAGCCCATCAAATGTGCTTCAGAGATTATAAATACAGATTGGCAAAATCAACGCTTGTCCTCATTCCTTTATTGGGTGTTCACGAGATTCTGTTCTCCTTCATCACTGATGATCAAGTACAAGGATTTTCAAAACTTATACGACTTTTCATTCAGTTGACACTGAGCTCCTTCCATGGATTCCTAGTGGCCTTGCAGTATGGCTTTGCCAATGGGGAGGTGAAGGCTGAGCTTCGGAAGCATTGGGTCCGCTTCCTGCTGGCCCGCCACTCAGGCTGCAGAGCCTGTGGCTCCGGCAAGAACTTCCGGATCCCCAGCAAGTGTCCCAAGAAGATCTCGGAGGGAGACAGTGCTGAGAAGCTTCAGAAGCTGCAGCCCTCACTTAACAGTGGGCAGCTCCTGCACCTGGCCATGAGGGGACTCGGGGAGCTGGGTGCCCGGCCCCACCAGGGCCGTACTCCCTGGCCCCGGGGCAGCAGTTTGTCCGAGTGCAGCGAAGGGGACGTCACCCTGGCCAACACCATGGAGGAGATACTGGAAGAGAGTGAGATC
>Pan_pani
ATGAAGCTGGGATCGAGCAGGGCAGGGCCTGGGAGAGGAAGCGCGGGACTTCTGCCTGGCGTCCCCGAGCTGCCCATGGGCATCCCTGCCCCCTGGGGGACCAGTCCTCTCTCCTTCCACAGGAAGTGCTCTCTCTGGGCCCCTGGGAGGCCCTTCCTCACTCTGGTCCTGCTGGTTTCCATCAAGCAAGTTACAGGATCCCTCCTTGAGGAAACGACTCGGAAGTGGGCTCAGTACAAACAGGCATGTCTGAGAGACTTACTCAAGGAACCTTCTGGCATATTTTGTAACGGGACATTTGATCAGTACGTGTGTTGGCCTCATTCTTCTCCTGGAAATGTCTCTGTACCCTGCCCTTCATACTTACCTTGGTGGAGTGAAGAGAGCTCAGGAAGGGCCTACAGACACTGCTTGGCTCAGGGGACTTGGCAGACGATAGAGAACGCCACGGATATTTGGCAGGATGACTCCGAATGCTCCGAGAACCACAGCTTCAAGCAAAACGTGGATCGTTATGCCTTGCTGTCAACCTTGCAGCTGATGTACACCGTGGGATACTCCTTCTCTCTTATCTCCCTCTTCCTGGCTCTCACCCTCCTCTTGTTTCTTCGAAAACTCCACTGCACGCGCAACTACATCCACATGAACTTGTTTGCTTCTTTCATCCTGAGAACCCTGGCTGTACTGGTGAAGGACGTCGTCTTCTACAACTCTTACTCCAAGAGGCCTGACAATGAGAATGGGTGGATGTCCTACCTGTCAGAGATGTCCACCTCCTGCCGCTCAGTCCAGGTTCTCTTGCACTACTTTGTGGGTGCCAATTACTTATGGCTGCTGGTTGAAGGCCTCTACCTCCACACGCTGCTGGAGCCCACAGTGCTTCCTGAGAGGCGGCTGTGGCCCAGATACCTGCTGTTGGGTTGGGCCTTCCCTGTGCTATTTGTTGTACCCTGGGGTTTCGCCCGTGCACACCTGGAGAACACAGGGTGCTGGACAACAAATGGGAATAAGAAAATCTGGTGGATCATCCGAGGACCCATGATGCTCTGTGTAACAGTCAATTTCTTCATCTTCCTGAAAATTCTCAAGCTTCTCATTTCTAAGCTCAAAGCTCATCAAATGTGCTTCAGAGATTATAAATACAGATTGGCAAAATCAACACTGGTCCTCATTCCTTTATTGGGCGTTCATGAGATCCTCTTCTCTTTCATCACTGATGATCAAGTTGAAGGATTTGCAAAACTTATACGACTTTTCATTCAGTTGACACTGAGCTCCTTTCATGGGTTCCTGGTGGCCTTGCAGTATGGTTTTGCAAATGGAGAGGTGAAGGCTGAGCTGCGGAAATACTGGGTCCGCTTCTTGCTAGCCCGCCACTCAGGCTGCAGAGCCTGTGTCCTGGGGAAGAACTTCCGGTTCCTAGGAAAATGTCCCAAGAAGCTCTCGGAAGGAGATGGCGCTGAGAAGCTTCGGAAGCTGCAGCCCTCACTTAACAGTGGGCGGCTCCTACACCTAGCCATGCGAGGTCTTGGGGAGCTGGGCACCCAGCCCCAACAGGACCATGCACGCTGGCCCCGGGGCAGCAGCCTGTCCGAGTGCAGTGAGGGGGATGTCACCATGGCCAACACCATGGAGGAGATTCTGGAAGAGAGTGAGATC
>Pan_trog 
ATGAAGCTGGGATCGAGCAGGGCAGGGCCTGGGAGAGGAAGCGCGGGACTTCTGCCTGGCGTCCCCGAGCTGCCAATGGGCATCCCTGCCCCCTGGGGGACCAGTCCTCTCTCCTTCCACAGGAAGTGCTCTCTCTGGGCCCCTGGGAGGCCCTTCCTCACTCTGGTCCTGCTGGTTTCCATCAAGCAAGTTACAGGATCCCTCCTTGAGGAAACGACTCGGAAGTGGGCTCAGTACAAACAGGCATGTCTGAGAGACTTACTCAAGGAACCTTCTGGCATATTTTGTAACGGGACATTTGATCAGTACGTGTGTTGGCCTCATTCTTCTCCTGGAAATGTCTCTGTACCCTGCCCTTCATACTTACCTTGGTGGAGTGAAGAGAGCTCAGGAAGGGCCTACAGACACTGCTTGGCTCAGGGGACTTGGCAGACGATAGAGAACGCCACGGATATTTGGCAGGATGACTCCGAATGCTCCGAGAACCACAGCTTCAAGCAAAACGTGGATCGTTATGCCTTGCTGTCAACCTTGCAGCTGATGTACACCGTGGGATACTCCTTCTCTCTTATCTCCCTCTTCCTGGCTCTCACCCTCCTCTTGTTTCTTCGAAAACTCCACTGCACGCGCAACTATATCCACATGAACTTGTTTGCTTCTTTCATCCTGAGAACCCTGGCTGTACTGGTGAAGGACGTCGTCTTCTACAACTCTTACTCCAAGAGGCCTGACAATGAGAATGGGTGGATGTCCTACCTGTCAGAGATGTCCACCTCCTGCCGCTCAGTCCAGGTTCTCTTGCACTACTTTGTGGGTGCCAATTACTTATGGCTGCTGGTTGAAGGCCTCTACCTCCACACGCTGCTGGAGCCCACAGTGCTTCCTGAGAGGCGGCTGTGGCCCAGATACCTGCTGTTGGGTTGGGCCTTCCCTGTGCTATTTGTTGTACCCTGGGGTTTCGCCCGTGCACACCTGGAGAACACAGGGTGCTGGACAACAAATGGGAATAAGAAAATCTGGTGGATCATCCGAGGACCCATGATGCTCTGTGTAACAGTCAATTTCTTCATCTTCCTGAAAATTCTCAAGCTTCTCATTTCTAAGCTCAAAGCTCATCAAATGTGCTTCAGAGATTATAAATACAGATTGGCAAAATCAACACTGGTCCTCATTCCTTTATTGGGCGTTCATGAGATCCTCTTCTCTTTCATCACTGATGATCAAGTTGAAGGATTTGCAAAACTTATACGACTTTTCATTCAGTTGACACTGAGCTCCTTTCATGGGTTCCTGGTGGCCTTGCAGTATGGTTTTGCCAATGGAGAGGTGAAGGCTGAGCTGCGGAAATACTGGGTCCGCTTCTTGCTAGCCCGCCACTCAGGCTGCAGAGCCTGTGTCCTGGGGAAGAACTTCCGGTTCCTAGGAAAATGTCCCAAGAAGCTCTCGGAAGGAGATGGCACTGAGAAGCTTCGGAAGCTGCAGCCCTCACTTAACAGTGGGCGGCTCCTACACCTAGCCATGCGAGGTCTTGGGGAGCTGGGCGCCCAGCCCCAACAGGACCATGCACGCTGGCCCCGGGGCAGCAGCCTGTCCGAGTGCAGTGAGGGGGATGTCACCATGGCCAACACCATGGAGGAGATTCTGGAAGAGAGTGAGATC
>Pil_teph
ATGACGCTGGGATCAAGCAGGGCAGGGCCTGGGAGAGGAAGCGCGGGACTCCAGCCTGGCGTCCCCCAGCTGCCCATGGGCATCCCTGCTCCCTGGGGGACCAGTCCTCTCTCCTTCCACAGGAAGTGCTCTCTCTGGGCCCCTGGGAGGCCCTTCCTCACCCTGGTCCTGCTGGTTTCCATCAAGCAAGTTACAGGATCCCTCCTTGAGGAAACGACTCGGAAGTGGGCTCAGTACAAACAGGCGTGTCTGAGAGACTTACTCAAGGAACCTTCTGGCATATTTTGTAACGGGACATTTGATCAGTACGTATGTTGGCCTCATTCTTCTCCTGGAAATGTCTCTGTACCCTGCCCTTCATACTTACCTTGGTGGAGTGAAGAGAGCTCAGGAAGGGCCTACAGACACTGTTTGGCTCAGGGGACTTGGCAGACGATAGAGAACGCCACGGATATTTGGCAGGATGACTCCGAATGCTCCGAGAACCACAGCTTCAAGCAAAACGTGGATCATTATGCCTTGCTGTCAACCTTGCAGCTGATGTACACCGTGGGATACTCTGTCTCTCTTATCTCCCTCTTCCTGGCTCTCACCCTCCTCTTGTTTCTTCGAAAACTCCACTGCACACGCAACTACATCCACATGAACTTGTTTGCTTCTTTCATCCTGAGAACCCTGGCTGTGCTGGTGAAGGACGTCGTCTTCTACAACTCTTACTCCAAGAGGCCGGACAATGAGAATGGGTGGATGTCCTATCTGTCAGAGATGTCCACCTCCTGCCGCTCAGTCCAAGTTCTCTTGCATTACTCTGTGGGTGCCAATTACTTATGGCTGCTGGTTGAAGGCCTCTACCTCCATGCGCTGCTGGAACCCACAGTGCTTCCTGAGAGGCGGCTGTGGCCCAGATACCTGCTGTTGGGTTGGGCCTTCCCTGTGCTATTTGTTGTACCCTGGGGTTTTGCCCGTGCACACCTGGAGAACACAGGGTGCTGGACGACAAACGGGAATAAGAAAATCTGGTGGATCATCCGAGGACCCATGCTGCTCTGTGTAACAGTCAATTTCTTCATCTTCCTGAAAATTCTGAAGCTTCTCATTTCTAAGCTCAAAGCTAATCAAATGTGCTTCAGAGATTATAAATACAGATTGGCAAAATCAACACTGGTCCTCATTCCTTTATTGGGCGTTCATGAGATCCTCTTCTCTTTCATCACCGATGATCAAGTCGAAGGATTTGCAAAACTTATACGACTTTTCATTCAGTTGACACTGAGCTCCTTTCATGGGTTCCTGGTGGCCTTGCAGTATGGTTTTGCCAGTGGAGAGGTGAAGGCTGAGCTGCGGAAATACTGGGTCCGCTTCTTGCTAGCCCGCCACGCAGGCTGCAGAGCCTGTGTCCTGGGGAAGAACTTCCGGTTCCTGGGAAAATGTCCCAAGAAGCTCTCGGAAGGAGACGGCGCTGAGAAGCTTCGGACGCTGCAGCCCTCGCTTAACAGTGGGGGGTTCCTACACCTAGCCATGCGAGGTCTAGGGGAGCTGGGCACCCGGCCCCAACAGGACCATGCACGCTGGCCCCGGGGCAGCAGCCTGTCCGAGTGCAGCGAGGGGGATGTCACCATGGTCAACACCATGGAGGAGATTCTGGAAGAGAGTGAGATC
>Pon_abel
ATGAAGCTGGGATCAAGCAGGGCAGGGCCTGGGAGAGGAAGCGTGGGACTTCTGCCTGGCGTCCCCGAGCTGCCCATGGGCATCCCTGCCCGCTGGGGGACCAGTCCTCTCTCCTTCCACAGGAAGTGCTCTCTCTGGGCCCCTGGGAGGCCTTTCCTCACCCTGGTCCTGCTGGTTTCCATCAAGCAAGTTACAGGATCCCTCCTTGAGGAAACGACTCGGAAGTGGGCTCAGTACAAACAGGCATGTCTGAGAGACTTACTCAAGGAACCTTCTGGCATATTTTGTAACGGGACATTTGATCAGTATGTGTGTTGGCCTCATTCTTCTCCTGGAAATGTCTCTGTACCCTGCCCTTCATACTTACCTTGGTGGAGTGAAGAGAGCTCAGGAAGGGCCTACAGACACTGCTTGGCTCAGGGGACTTGGCAGACGATAGAGAACGCCACGGATATTTGGCAGGATGACTCCGAATGCTCCGAGAACCACAGCTTCAAGCAAAACGTGGATCGTTATGCCTTGCTGTCAACCTTGCAGCTGATGTACACCGTGGGATACTCCTTCTCTCTTATCTCCCTCTTCCTGGCTCTCACCCTCCTCTTGTTTCTTCGAAAACTCCACTGCACGCGCAACTACATCCACATGAACTTGTTTGCTTCTTTCATCCTGAGAACCCTGGCTGTACTGGTGAAGGACGTCGTCTTCTACAACTCTTACTCCAAGAGGCCTGACAATGAGAATGGGTGGATGTCCTACCTGTCGGAGATGTCCACCTCCTGCCGCTCAGTCCAGGTTCTCTTGCACTACTTTGTGGGTGCCAATTACTTATGGTTGCTGGTTGAAGGCCTCTACCTCCACACGCTGCTGGAGCCCACAGTGCTTCCTGAGAGGCGGCTGTGGCCCAGATACCTGCTGTTGGGTTGGGCCTTCCCTGTGCTATTTGTTGTACCCTGGGGTTTCGCCCGTGCGCACCTGGAGAACACAGGGTGCTGGACAACAAACGGGAATAAGAAAATCTGGTGGATCATCCGAGGACCCATGCTTCTCTGTGTAACAGTCAATTTCTTCATCTTCCTGAAAATTCTCAAGCTTCTCATTTCTAAGCTCAAAGCTCATCAAATGTGCTTCAGAGATTATAAATACAGATTGGCAAAATCAACACTGGTCCTCATTCCTTTATTGGGCGTTCATGAGATCCTCTTCTCTTTCATCACTGATGATCAAGTTGAAGGATTTGCAAAACTTATACGACTTTTCATTCAGTTGACACTGAGCTCCTTTCATGGGTTCCTGGTGGCCTTGCAGTATGGTTTTGCCAATGGAGAGGTGAAGGCTGAGCTGCGGAAATACTGGGTCCGCTTCTTGCTAGCCCGCCACTCAGGCTGCAGAGCCTGTGTCCTGGGGAAGAACTTCCGGTTCCTGGGAAAATGTCCCAAGAAGCTCTCAGAAGGAGATGGCGCTGAGAAGCTTCGGAAGCTGCAGCCCTCACTTAACAGTGGGCGGCTCCTACACCTAGCCATGCGAGGTCTGGGGGAGCTGGGCGCCCAGCCCCAACAGGACCATGCACGCTGGCCCCGGGGCAGCAGCCTGTCAGAGTGCAGTGAGGGGGATGTCACCATGGCCAACACCATGGAGGAGATTCTGGAAGAGAGTGAGATC
>Pro_coqu
ATGAAGCCAGAGCCGGACAGGGCAAGGCCTGGGAGAAGAGTGGGACCCCTGCCGGGGGTCCCTGAGGTGCCCATGGGCATCCCTGCTCCCTGGAGGGACAGCCCTGTCCCCTCCCACAGGAAGCGCTCGCTCTGGACCCCTGGGAGGCCCTTCCTCACCCTGGTGCTGCTGGTTTCCATCAACCAAGTTACAGGCTCTCTCCTTGAGGAGACAACGCGCAAGTGGGCTCTGTACAAACAGGAGTGCCTGCGAGACTTACTCAAGAAACCTTCTGGTGTATTTTGTAACGGGACATTTGATCAGTATGTGTGCTGGCCTCATTCTTCTCCTGGAAATGTCTCTGTGCCCTGCCCTTCATACTTACCTTGGTGGAATGAAGAGAGCTCGGGAAGGGCCCGCAGATACTGCTTGGCTCGGGGGACTTGGCAGACGCGCGAGAACGCCACAGATATTTGGCAGGATGACTCCGAATGCTCTGAGAACCACAGCTTCAAGCAAAACGTGGATCATTATGCCTTGCTCTCAACCTTGCAGCTGATGTACACCGTGGGATACTCCTTCTCTCTCGTCTCCCTCTTCCTGGCTCTCACCCTCCTCTTGTTTCTTCGAAAACTCCACTGTACACGCAACTACATCCACATGAACTTGTTTGCTTCTTTCATCCTGAGAGCTGTGGCCGTGCTGGTGAAGGACGTCGTCTTCTACAACTCTTACTCCAAGAGGCCCGACAATGAGGACGGGTGGATGTCCTACCTGTCGGAGATATCGACCTCCTGCCGCTCGGTCCAGGTTCTCCTGCATTACTTCGTGGGCGCCAATCACTCATGGCTGCTGGTCGAAGGCCTTTACCTGCATGCGCTGCTGGAGCCCACGGTGCTCCCTTCAAGGCGCCTGTGGCCCAGATACCTGCTGGTGGGTTGGGCCTTCCCTGTGCTCTTTGTTGTCCCCTGGGGTATTGCCCGTGCACACCTGGAGAACACAGGGTGTTGGGCCACAAATGGGAACAAGACAGTCTGGTGGATCATCCGAGGACCCCTGCTGCTTTGCGTGACAGTCAATTTCTTCATCTTTGTGAAAATTCTCAAGCTTCTCATTTCCAAGCTCAAAGCCCATCAAATGTGCTTCCGAGATTACAAATACAGATTGGCAAAATCAACGCTGGTCCTCATTCCTTTATTGGGTGTTCACGAGATTCTCTTCTCCTTCATCACTGACGATCAAGTTCAAGGATTTTCAAAACTTGTACGACTTTTCATTCAGTTGACATTGAGCTCCTTCCATGGATTCCTAGTGGCCTTGCAGTATGGCTTTGCCAATGGAGAGGTGAAGGCCGAGCTTCGGAAGCACTGGGTCCGCTTCCTGCTGGCCCGACACTCAGGCTGCAGAGCCTGTGGCCCAGGCAAGAACCTCCGGTTCCTGGGCAAATGTCCCAAGAAGCTCTCGGAGGGAGATGGCGCCGAGAAACTTCGGAAGCTGCAGCCCTCACTCAACAGCGGACAGCTCCTGCACCTGGCCATCAGGGGGCTCGGGGACCTGGGAGCCCGGCCCCACCAGGGCCACGCACCCTGGCCCCGGGGCAGCAGCCTGTCTGAGTACAGCGAGGGGGATGTCACCCTGGCCAACACCATGGAGGAGATTCTGGAAGAGAGTGAGATC
>Rhi_biet
ATGACGCTGGAATCAAGCAGGGCAGGGCCTGGGAGAGGAAGCGCGGGACTCCTGCCTGGCGTCCCCGAGCTGCTCATGGGCATCCCTGCTCCCTGGGGGACCAGTCCTTTCTCCTTCCACAGGAAGTACTCTCTCTGGGCCCCTGGGAGGCCCTTCCTCACCCTGGTCCTGCTGGTTTCCATCAAGCAAGCTACAGGATCCCTCCTTGAGGAAACGACTCGGAAGTGGGCTCAGTACAAACAGGCGTGTCTGAGAGACTTACTCAAGGAACCTTCTGGCATATTTTGTAACGGGACGTTTGATCAGTACGTATGTTGGCCTCATTCTTCTCCTGGAAATGTCTCTGTACCCTGCCCTTCATACTTACCTTGGTGGAGTGAAGAGAGCTCAGGAAGGGCCTACAGACACTGTTTGGCTCAGGGGACTTGGCAGACGATAGAGAACGCCACGGATATTTGGCAGGATGACTCCGAATGCTCCGAGAACCACAGCTTCAAGCAAAACGTGGATCATTATGCCTTGCTGTCAACCTTGCAGCTGATGTACACCGTGGGATACTCTGTCTCTCTTATCTCCCTTTTCCTGGCTCTCACCCTCCTCTTGTTTCTTCGAAAACTCCACTGCACACGGAACTACATCCACATGAACTTGTTTGCTTCTTTCATCCTGAGAACCCTGGCTGTGCTGGTGAAGGACGTCGTCTTCTACAACTCTTACTCCAAGAGGCCTGACAATGAGAATGGGTGGATGTCCTATCTGTCAGAGATGTCCACCTCCTGCCGCTCAGTCCAGGTTCTCTTGCACTACTCTGTGGGTGCCAATTACTTATGGCTGCTGGTTGAAGGCCTCTACCTCCATGCGCTGCTGGAGCCCACAGTGCTTCCTGAGAGGCGGCTGTGGCCCAGATATCTGCTGTTAGGTTGGGCCTTCCCTGTGCTGTTTGTTGTACCCTGGGGTTTTGCCCGTGCACACCTGGAGAACACGGGGTGCTGGACGACAAACGGGAATAAGAAAATCTGGTGGATCATCCGAGGACCCATGCTGCTCTGTGTAACAGTCAATTTCTTCATCTTCCTGAAAATTCTCAAGCTTCTCATTTCTAAGCTCAAAGCTAATCAAATGTGCTTCAGAGATTATAAATACAGATTGGCAAAATCAACACTGGTCCTCATTCCTTTATTGGGCGTTCATGAGATCCTCTTCTCTTTCATCACCGATGATCAAGTCGAAGGATTTGCAAAACTTATACGACTTTTCATTCAGTTGACACTGAGCTCCTTTCATGGGTTCCTGGTGGCCTTGCAGTATGGTTTTGCCAGTGGAGAGGTGAAGGCTGAGCTACGGAAATACTGGGTCCGCTTCTTGCTAGCCCGCCACGCAGGCTGCAGAGCCTGTGTCCTGGGGAAGAACTTCCGGTTCCTGGGAAAATGTCCCAAGAAGATCTCGGAAGGAGATGGCGCTGAGAAGCTTCGGACGCTGCAGCCCTCGCTTAACAGTGGGCGGTTCCTACACCTAGCCATGCGAGGTCTGGGGGAGCTGGGCGCCCGGCCCCAACAGGACCATGCACGCTGGCCCCGGGGCAGCAGCCTGTCCGAGTGCAGTGATGGGGATGTCACCATGGCCAACACCATGGAGGAGATTCTGGAAGAGAGTGAGATC
>Rhi_roxe
ATGACGCTGGAATCAAGCAGGGCAGGGCCTGGGAGAGGAAGCGCGGGACTCCTGCCTGGCGTCCCCGAGCTGCTCATGGGCATCCCTGCTCCCTGGGGGACCAGTCCTTTCTCCTTCCACAGGAAGTGCTCTCTCTGGGCCCCTGGGAGGCCCTTCCTCACCCTGGTCCTGCTGGTTTCCATCAAGCAAGCTACAGGATCCCTCCTTGAGGAAACGACTCGGAAGTGGGCTCAGTACAAACAGGCGTGTCTGAGAGACTTACTCAAGGAACCTTCTGGCATATTTTGTAACGGGACGTTTGATCAGTACGTATGTTGGCCTCATTCTTCTCCTGGAAATGTCTCTGTACCCTGCCCTTCATACTTACCTTGGTGGAGTGAAGAGAGCTCAGGAAGGGCCTACAGACACTGTTTGGCTCAGGGGACTTGGCAGACGATAGAGAACGCCACGGATATTTGGCAGGATGACTCCGAATGCTCCGAGAACCACAGCTTCAAGCAAAACGTGGATCATTATGCCTTGCTGTCAACCTTGCAGCTGATGTACACCGTGGGATACTCTGTCTCTCTTATCTCCCTTTTCCTGGCTCTCACCCTCCTCTTGTTTCTTCGAAAACTCCACTGCACACGGAACTACATCCACATGAACTTGTTTGCTTCTTTCATCCTGAGAACCCTGGCTGTGCTGGTGAAGGACGTCGTCTTCTACAACTCTTACTCCAAGAGGCCTGACAATGAGAATGGGTGGATGTCCTATCTGTCAGAGATGTCCACCTCCTGCCGCTCAGTCCAGGTTCTCTTGCACTACTCTGTGGGTGCCAATTACTTATGGCTGCTGGTTGAAGGCCTCTACCTCCATGCGCTGCTGGAGCCCACAGTGCTTCCTGAGAGGCGGCTGTGGCCCAGATATCTGCTGTTAGGTTGGGCCTTCCCTGTGCTGTTTGTTGTACCCTGGGGTTTTGCCCGTGCACACCTGGAGAACACGGGGTGCTGGACGACAAACGGGAATAAGAAAATCTGGTGGATCATCCGAGGACCCATGCTGCTCTGTGTAACAGTCAATTTCTTCATCTTCCTGAAAATTCTCAAGCTTCTCATTTCTAAGCTCAAAGCTAATCAAATGTGCTTCAGAGATTATAAATACAGATTGGCAAAATCAACACTGGTCCTCATTCCTTTATTGGGCGTTCATGAGATCCTCTTCTCTTTCATCACCGATGATCAAGTCGAAGGATTTGCAAAACTTATACGACTTTTCATTCAGTTGACACTGAGCTCCTTTCATGGGTTCCTGGTGGCCTTGCAGTATGGTTTTGCCAGTGGAGAGGTGAAGGCTGAGCTGCGGAAATACTGGGTCCGCTTCTTGCTAGCCCGCCACGCAGGCTGCAGAGCCTGTGTCCTGGGGAAGAACTTCCGGTTACTGGGAAAATGTCCCAAGAAGATCTCGGAAGGAGATGGCGCTGAGAAGCTTCGGACGCTGCAGCCCTCGCTTAACAGTGGGCGGTTCCTACACCTAGCCATGCGAGGTCTGGGGGAGCTGGGCGCCCGGCCCCAACAGGACCATGCACGCTGGCCCCGGGGCAGCAGCCTGTCCGAGTGCAGCGAGGGGGATGTCACCATGGCCAACACCATGGAGGAGATTCTGGAAGAGAGTGAGATC
>Sai_boli
ATGAAGCTGGGATCGAGCAGGGCAGGGCCTGGGAGAGGAAGCGTGGGACTCCTGCCTGGCATCCCCGAGCTGCCCATGGGCATCCGTGCCCCCTGGGGGACCAGCCCTTTCCCCCTCTACACAAAGTGTATCTGGGCCCGTGGGAGGCCCATCCTTGCCCTGGTCCTGCTGGTTTCCATCAAGCAAGTTACGGGATCTCTCCTTGAGGAAACGACTCGGAAGTGGGCTCAGTATAAACAGGCGTGTCTGAGAGACTTACTCAAGGAACCTCCTGGCATATTTTGTAACGGGACGTTTGATCAGTTCGTGTGTTGGCCTCATTCTCCTCCTGGAAATGTCTCTGTGCCCTGCCCTTCATACTTACCTTGGTGGACTGACGAGAGCTCAGGAAGGGCCTACAGACACTGCTTGGCTCAGGGGACTTGGCAGACGATAGAGAACGCCACGGATATTTGGCAGGATGACTCCGAATGCTCCGAGAACCACAGCGTCAAGCAAAACGTGGATCATTATGCCTTGCTGTCAACCTTGCAGCTGATGTACACCGTGGGATACTCCTTCTCTCTCATCTCCCTCTTCCTGGCTCTCACCCTCCTCTTGTTTCTTCGAAGGCTCCACTGCACACGCAACTACATCCACATGAACTTGTTTGCTTCTTTCATCCTGAGAACCCTGGCTGTACTGGTGAAAGACGTCGTCTTCTACAACTCTTACTCCAAGAGGCCTGACAATGAGAATGGGTGGATGTCCTACCTATCAGAGATGTCCGCCTCCTGCCGCTCAGTCCAGGTTCTCTTGCACTACTTTGTGGGTGCCAATTACTTATGGCTGCTGGTCGAAGGCCTCTACCTCCACACGTTGCTGGAGCCCACAGTGCTTCCTGAAAGACGGCTGTGGCCCAGATACCTGCTGTTGGGTTGGGCCTTCCCTGTGCTGTTTGTTGGACCCTGGGGTTTCGCCCGTGCACACCTGGAGAACACAGGGTGCTGGACAACCAATGGGAATAAGAAAATCTGGTGGATCATCCGAGGACCCATTTTACTCTGTGTAACAGTCAATTTCTTCATCTTCCTGAAAATTCTCAAGCTTCTCATTTCTAAGCTCAAAGCTCATCAAATGTGCTTCAGAGATTATAAATACAGATTGGCGAAATCAACACTGGTCCTCATTCCTTTATTGGGTGTTCATGAGATCCTCTTCTCTTTCATCACTGACGATCAAGTTGAAGGATTTGCGAAACTTGTGCGACTTTTCATTCAGTTGACTCTGAGCTCCTTTCATGGATTCCTGGTGGCCTTGCAGTATGGTTTTGCCAATGGAGAGGTGAAGGCTGAGCTGCGGAAATACTGGATCCGCTTCTTGCTAGCCCGCCACTCAGGCTGCAGAGCCTGTGTCCTGGGGAAGAACTTCCGGTTCCTGGGAAAATGTCCCACGAAGCTCTCGGAGGGAGATGGCGCTGAGAAGCTTCGGCAGCTGCAGCCCTCGCTTAACAGTGGGCGGCTTCTACACCTAGCCATGCGAGGTCTGGGGGAGCTGGGCACCCGGCCCCAACAGGACCATGCACGCTGGCCCCGGGGCAGCAGCCTGTCCGAGTACAGCGAGGGGGATGTCACCCTGGCCAACACCATGGAGGAGATTCTGGAAGAGAGTGAGATC
>Sap_apel
ATGAAGCTGGGATCGAGCAGGGCAGGGCCTGGGAGAGGAAGCGTGGGACTCCTGCCTGGCATCCCCGAGCTGCCCATGGGCATCCGTGCCCCCTGGGGGACCAGCCCTTTCCCCCTCTACACAAAGTGTATCTGGGCCCCTGGGAGGCCCATCCTTGCCCTGGTCCTGCTGGTTTCCATCAAGCAAGTTACAGGATCTCTCCTTGAGGAAACGACTCGGAAGTGGGCTCAGTATAAACAGGCATGTCTGAGAGACCTACTCAAGGAACCTCCTGGCATATTTTGTAACGGGACGTTTGATCAGTTCTTGTGTTGGCCTCATTCTCCTCCTGGAAATGTCTCTGTGCCCTGCCCTTCATACTTACCTTGGTGGAGTGAAGAGAGCTCAGGAAGGGCCTACAGACACTGCTTGGCTCAGGGGACTTGGCAGACGGTAGAGAACGCCACGGATATTTGGCAGGATGACTCCGAATGCTCCGAGAACCACAGCTTCAAGCAAAACGTGGATCATTATGCCTTGCTGTCAACCTTGCAGCTGATGTACACCGTGGGATACTCCTTCTCTCTTATCTCCCTCTTCCTGGCTCTCACCCTCCTCTTGTTTCTTCGAAAGCTCCACTGCACACGCAACTACATCCACATGAACCTGTTTGCTTCTTTCATCCTGAGAACGCTGGCTGTGCTGGTGAAGGACGTCGTCTTCTACAACTCTTACTCCAAGAGGCCTGACAATGAGAATGGGTGGATGTCCTACCTGTCAGAGATGTCCACCTCCTGCCGCTCAGTCCAGGTTCTCTTGCATTACTTTGTGGGTGCCAATTACTTATGGCTGCTGGTCGAAGGCCTCTACCTCCATGCGTTGCTGGAGCCCACAGTGCTTCCTGAAAGACGGCTGTGGCCCAGATACCTGCTGTTGGGTTGGGCCTTCCCTGTGCTATTTGTTGTACCCTGGGGTTTCGCCCGTGCACACCTGGAGAACACAGGGTGCTGGACAACAAATGGGAATAAGAAAATCTGGTGGATCATCCGAGGACCCATTTTACTCTGTGTAACAGTCAATTTCTTCATCTTCCTGAAAATTCTCAAGCTTCTCATTTCTAAGCTCAAAGCTCATCAAATGTGCTTCAGAGATTATAAATACAGATTGGCGAAATCAACACTGGTCCTCATTCCTTTATTGGGTGTTCATGAGATCCTCTTCTCTTTCATCACTGATGATCAAGTTGAAGGATTTGCGAAACTTGTACGACTTTTCATTCAGTTGACACTGAGCTCCTTTCATGGATTCCTGGTGGCCTTGCAGTATGGTTTTGCCAATGGAGAGGTGAAGGCTGAGCTGCGGAAATACTGGATCCGCTTCTTGCTAGCCCGCCACTCAGGCTGCAGAGCCTGTGTCCTGGGGAAGAACTTCCGATTCCTGGGAAAAGGTCCCAAGAAGCTCTCGGAGGGAGATGGCGCTGAGAAGCTTCGGCAGCTGCAGCCCTCACTTAACAGTGGGCGGCTCCTACACCTAGCCATGCGAGGTCTTGGGGAGCTGGGCACCCGGCCCCAACAGGACCATGCACGCTGGCCCCGGGGCAGCAGCCTGTCCGAGTACAGCGAGGGGGATGTCACCCTGGCCAACACCGTGGAGGAGATTCTGGAAGAGAGTGAGATC
>The_gela
ATGAAGCTGGGATCAAGCAGGGCAGGGCCTGGGAGAGGAAACGCGGGACTCCTGCCTGGCGTCCCCCAGCTGCCCATGGGCATCCCTGCTCCCTGGGGGACCAGTCCTCTCTCCTTACACAGGAAGTGCTCTCTCTGGGCCCCTGGGAGGCCCTTCCTCACCCTGGTCCTGCTGGTTTCCATCAAGCAAGTTACAGGATCCCTCCTTGAGGAAACGACTCGGAAGTGGGCTCAGTACAAACAGGCGTGTCTGAGAGACTTACTCAAGGAACCTTCTGGCGTATTTTGTAATGGGACGTTTGATCAGTACGTATGTTGGCCTCATTCTTCTCCTGGAAATGTCTCTGTACCCTGCCCTTCATACTTACCTTGGTGGAGTGAAGAGAGCTCAGGAAGGGCCTACAGGCACTGTTTGGCTCAGGGGACTTGGCAGACGATAGAGAACGCCACGGATATTTGGCAGGATGACTCCGAATGCTCCGAGAACCACAGCTTCAAGCAAAACGTGGATCATTATGCCTTGCTGTCAACCTTGCAGCTGATGTACACCGTGGGATACTCTGTCTCTCTTATCTTCCTCTTCCTGGCTCTCACCCTCCTCTTGTTTCTTCGAAAACTCCACTGCACACGCAACTACATCCACATGAACTTGTTTGCTTCTTTCATCCTGAGAACCCTGGCTGTACTGGTGAAGGACGTCGTCTTCTACAACTCTTACTCCAAGAGGCCTGACAATGAGAATGGGTGGATGTCCTATCTGTCAGAGATGTCCACCTCCTGCCGCTCAGTCCAGGTTCTCTTGCACTACTCTGTGGGTGCCAATTACTTATGGCTACTGGTTGAAGGCCTCTACCTCCACGCGCTGCTGGAGCCCACAGTGCTTCCTGAGAGGCGGCTGTGGCCCAGATACCTGCTGTTAGGTTGGGCCTTCCCTGTGCTATTTGTTGTGCCCTGGGGTTTTGCCCGTGCACACCTGGAGAACACGGGGTGCTGGACAACAAATGGGAATAAGAAAATCTGGTGGATCATCCGAGGACCCATGCTGCTCTGTGTAACGGTCAATTTCTTCATCTTCCTGAAAATTCTCAAGCTTCTCATTTCTAAGCTCAAAGCGAATCAAATGTGCTTCAGAGACTATAAATACAGATTGGCAAAATCAACACTGGTCCTCATTCCTTTATTGGGCGTTCATGAGATCCTCTTCTCTTTCATCACCGATGATCAAGTCGAAGGATTTGCAAAACTTATACGACTTTTCATTCAGTTGACACTGAGCTCCTTTCATGGGTTCCTGGTGGCCTTGCAGTATGGTTTTGCCAGTGGAGAGGTGAAGGCTGAGCTGCGGAAATACTGGGTCCGCTTCCTGCTAGCCCGCCACGCAGGCTGCAGAGCCTGTGTCCTGGGGAAGAACTTCCGGTTCCTGGGAAAATGTCCCAAGAAGCTCTCGGAAGGAGATGGCGCTGAGAAGCTTCGGACGCTGCAGCCCTCGCTTAACAGTGGGCGGTTCCTACACCTAGCCATGCGAGGTCTGGGGGAGCTGGGCTCCCGGCCCCAACAGGACCATGCACGCTGGCCTCGGGGCAGCAGCCTGTCTGAGTGCAGCGAGGGGGATGTCACCATGGCCAACACCATGGAGGAGATTCTGGAAGAGAGTGAGATC
>Arv_nilo
ATGCGTCTGCTCTGGGGCCCTGGGAGGCCCTTCCTCACCCTGCTTCTGCTGGTTTTCATCAAGCAAGTTACAGGATCTCTTCTTGAGGAGACAACTCGGAAGTGGGCTCAGTATAAGGAGATGTGTCTGAGAGACTTGCACCATGAACCTTCCGGCGTATTTTGTAATGGAACATTTGATCAGTATGTGTGCTGGCCTCATTCTTCTCCTGGAAATGTCTCTGTTCCCTGTCCTTCATACTTACCTTGGTGGAATGAAGAGAGCCCAGGAAGGGCCTACAGACACTGCTTGGCTCAGGGGACTTGGCAGAAGCAAGAGAACACCACAGATATTTGGCAGGATGACTCAGAATGCTCAAAGAACCACAGCGTCAAACAAAACATGGATCACTACACCCTGCTGTCCACCTTGCAGCTGATGTACACTGTGGGCTACTCCCTGTCTCTCATCTCCCTCTTCCTGGCTCTTGCACTTCTCTTGTTCCTTCGAAAATTGCACTGCACACGCAATTACATCCACATGAACTTGTTCGCTTCATTCATCCTGAGAGCTCTGGCTGTCCTGGTGAAGGACATGGTCTTCTACAACTCCTACTCCAAGAGGCCTGACAATGAGAGTGGATGGATGTCATATATATCAGAGATGTCCACCTCCTGTCGCTCCGTCCAGGTCCTCCTGCACTACTTCGTGGGCGCCAATCACTTGTGGCTGCTGGTTGAAGGACTTTACCTCCATGCTCTGCTGGAGCCCACAGTGCTTCCTGAGAGGCGGCTGTGGCCCAAGTACCTGGTGGTGGGCTGGGCCTTCCCTATGCTGTTTGTTATTCCCTGGGGTTTTGCCCGTGCACATCTGGAGAACACAGGGTGCTGGGCAATAAATGGGAATAAGGCAATCTGGTGGATCATCAGAGGACCCATGCTTCTTTGTGTGACAGTTAATTTCTTCATCTTCCTCAAGATTCTCAAGCTTCTCATTTCTAAGCTCAAAGCTCATCAGATGTGCTTCAGAGACTACAAATACAGATTGGCAAAATCAACGCTGCTCCTCATTCCTTTGTTGGGGGTTCATGAGGTCCTCTTTACTTTCTTCACTGATGACCAAGTTCAAGGATTTTCAAGACTTATTCGGCTCTTCATCCAGCTGACTCTGAGCTCCTTCCACGGATTTCTGGTGGCCTTGCAGTACGGCTTTGCCAGTGGAGAGGTGAAGGCGGAGCTGAGCAAGTCCTGGGGCCGCTTCTTATTGGCTCGCCACTGGGGCTGCAGAGCCTGTGTCCTCGGGAAGAACTTCCGGTTCCTGGGAAAATGTTCCAAGAAGCTGTCGGAGAGAAATGATGCTGAGACACTCCAGAAGCTACAGTCCTCAGCGTGCAGCTCACACTTGACCACTGGGACCCTGGGGGATCAGAGGGCACAGCTTCACAGGGGTCGTGGAGCTTGGCCCCCGGGAAGCAGCCTGTCTGAGAGCAGTGACGGAGACTTCACCCTGGCTAATACGGTGGAGGAGATTCTGGAAGAGAGTGAGATC
>Arv_amph
ATGCGTCTGCTCTGGGTCCCTAGGAGGTCCTTGCTCACCCTGCTTCTGCTGACTTCCATCAAGCAAGTTACAGGATCTCTCCTGGAGGACACAACTCGGAAGTGGGCTCAGTATAAGGAGAAGTGTCTGAGAGACTTACGCAAACAACCTTCTGGCATCTTTTGCAATGGAACGTTCGATCAGTTTGTATGTTGGCCTCATTCTTCTCCCGGAAATGTCTCTGTTCCCTGCCCTTCATTCTTACCTTGGTGGAGTGAAGAGAGCCCAAAGAGGGCCTACAGACACTGCTTGGCTCAGGGGACTTGGCAGACGCGAGAGAACGCCACAACTATTTGGCAAGATGACTCAGAATGCTCAGGGAACTACAGCTTCAAACAAAAGGTGGAGCACTATGCCTTGCTGTCCACCTTGCAGCTGATGTACACCGTGGGCTACTCCCTCTCTCTCATCTCGCTCTTGCTGGCTCTTACACTCTTCCTGTGTCTTCGAAAACTGCACTGCACACGCAATTACATCCACATGAACTTGTTTGCTTCGTTCATCCTGAGAGCACTGGCCGTCCTGGTGAAAGACATTGTCTTCTACAACTCTTACTCCAAGAGGCCTAACAGTGAGAGCGGCTGGATGTCGTATCTGTCAGAGGACTCACCCCGGTTCTGCCCCTGCAGGTGTCTGCCCTCCTGCCGCTCCGTCCAGGTCCTCCTGCACTACTTCGTGGGTGCCAACCACTTTGGGCTGCTGGTGGAAGGGCTTTACCTCCACGCCCTGCTGGAGCCCACAGTGCTTCCTGAAAGGCGGCTGTGGCCCAGATACCTGGTGGTGGGCTGGGCCTTCCCCATGCTGTTTGTTATTCCCTGGGGTTTCACCCGCGCACACCTGGAGAACACGGGGTGCTGGACATCAAATGCAAACAAGAAAATCTGGTGGATTATCCGAGGACCCATGCTGCTTTGTGTGACAGTCAATTTCTTCATATTCCTCAAAATTCTCAAGCTTCTTATTTCTAAGCTCAAAGCCCATCAGATGTGCTTCAGAGACTATAAATACAGATTGGCAAAGTCCACGCTGCTCCTCATTCCTTTACTGGGGGTTCATGAGGTCCTCTTCTCTTTCATCACTGATGACCAACTTGAAGGATTTTCAAAACTTATTCGACTCTTCATCCAGCTGACACTGAGCTCCTTCCATGGATTTCTGGTGGCCTTGCAGTATGGCTTTGCCAATGGAGAGGTGAAGGCCGAGCTGCGCAAGTTCTGGGGCCGCTTCTTGCTAGCTCGCCGCCACTGTGGCTGCAGAGCCTGTGTCCTGGGGAAGAACTTCCGGTTCCTGGGGCAATGTCCCAAGAAGCTGTCAGAGGGAGATAGTGCTGAGACGCTTCGGAAGCTGCAGTCCTCAACCTGCCGCTCACACTTGGCCTCTGAGACCCTGGGGGAGCTGGGGGCTAGGCCTATGCCGGGCCGTAGAGCTTGGCCCCGGGGAAGCAGCCTGTCTGAGAGCAGTGAGGGGGACTTCACCCTGGCCAATACCATGGAGGAGATTCTGGAAGAGAGTGAGATA
>Cas_cana
ATGGGCGGCAGGCTTGCCTGGGGGACGGGTCCCCACCCCTCCCACAAGAAGCGCTCACTCTGGGTCCCTGGGAGCCCCTTCTTCGCCCTGGTGCTGTTGGGTTCCATCAAGCAAGTTACAGGATCTCTCCTAGAGGAGACAACTCGGAAGTGGGCTCAGTACAAGGAGAAGTGTCTGAGAGACTTACTCAAGGAGCCTTCTGGCATATTTTGTAATGGAACATTCGATCGATATGTGTGCTGGCCTCATTCTTCTCCTGGAAATGTCTCTGTTCCCTGCCCTTCATACTTACCTTGGTGGAATGAAGAGAGCTCAGGAAGGGCCTACAGACACTGCTTGGCTCGGGGAACTTGGCAGACACGAGAAAACTCCACAAATATTTGGCAGGATGACTCTGAATGCTCCGAGAACCACAGCTTCAAAGAAAATGTGGATCACTATGCCTTGCTGTCCACCTTGCAGCTGATGTACACCGTGGGATACTCCCTCTCTCTTATCTCCCTCTTCCTGGCTCTCACCCTCTTCCTGTTTCTTCGAAAGCTGCACTGCACACGCAACTACATCCACATGAACTTGTTTGCTTCGTTCATCCTAAGAGCCCTCGCAGTGTTGGTGAAAGACATCGTGTTCCACAACTCTTACTCCAAGAGGCCTGACAGTGAGAAGGGGTGGATGTCCTACCAGTCTGAGATGTCCCCCTCCTGCCGCTTAGTCCAAGTCCTCCTGCATTACTTCGTGGGTGCCAACCACTTGTGGCTCCTGGTTGAAGGCCTTTACCTCCACGCGCTGCTGGAGCCCACGGTGCTTCCTGAAAGGCGGCTGTGGCCCAGATACCTGGTGGTGGGTTGGGCTTTCCCCGTGCTCTTTGTGGTGCCCTGGGGGATCGCCCGCGCACACCTCGAGAATGAAGGGTGCTGGGCAAAAAATGAGAATAAGGAAATCTGGTGGATTATCCGGGGACCCATGCTGCTTTGTGTAACAGTCAATTTCTTCATCTTCTTGAAAATTCTCAAGCTTCTCATTTCTAAACTTAAAGCCCATCAAATGTGCTTCAGAGACTATAAATACAGATTGGCAAAATCAACGCTGCTCCTCATTCCTTTATTGGGTGTTCATGAGATCATCTTTTCTTTTATCACTGATGACCAAGTTCAAGGACATTCGAGACGTGTACGTCTCTTCATTCAGCTGGCACTGAGCTCCTTTCATGGATTCCTCGTGGCCTTGCAGTATGGCTTCGCCAATGGAGAGGTGAAGGCTGAGTTGCGGAAGTTCTGGGGCCGCTTCTTGCTAGCCCGCCACTCAGGCTGCCTGGCATGGGTCCTGGGGAAGAACTTCCAGTTCCTGGGGAAATGTCCCAAGAAGCTCTCAGAGGGAGATGGTGCTGAGACTCTTCAGAAGTTGCAGTCCTCATCTGACAGCTCAAACTTGAGCACACGGAGCCTGGGGGAGCTGGGCACCCAGCCCAACCGGGGTCATGCAGCCTGGCCCCGCGGCAGCAGCCTCTCTGAGAGCAGTGAGGGGGACTTCACCCTAGCCAACACCATGGAGGAGATTCTGGAAGAAAGTGAGATC
>Cav_porc
ATGAGGCCCCATTTGCACCAGCCGAGGCCTGGGCCAAGCAACAAGGGACCCTGGCCCAGGGCCTGGGTGCTGTGTATGGACACCCCTGCTTCCTGGGGGACCCGGCCTCTCTGCCCCCACAGGACGCGCTTGCTCTGGGCTCCCGGGAGGTCCTTCCTTGCCCTAGTGCTGCTGGTTTCCATCAAGCAAGTTACAGGATCTCTGCTTGAGGAGACAACTCGGAAGTGGGCTGACTACAAGGGGAAGTGTCTGCAGGACTTGCTGAAGGAACCTTCCGGTGTATTTTGCAACGGAACATTTGACCGGTACGTGTGTTGGCCTCATTCACCCCCTGGAAACGTCTCTGTCCCGTGCCCTTCGTACCTGCCTGGGTGGAATGAAGAGAGCCCAGGAAAGGCCTACAGACACTGCCTGGCTCGGGGGACTTGGCAGACACTAGAGAACACCACAGACATTTGGCAGGATGACTCCGAATGCTCCGAGAAACACAGCTTCAAACCAAACGTGGATCATTATGCCTTGTTGGCAACCCTGCAGCTGATGTACACCGTGGGCTACTCCGTGTCTCTTGTCTCCCTCTTCCTGGCGCTTAGTCTTCTCTTGTTTCTTAGAAAACTCCACTGTACTCGCAACTACATCCACATGAATTTATTTGCATCATTCATTCTGAGAGCCGTGGCTGTGCTGGTGAAGGACGTTGTCTTCTCCAGCTCCTACTCCAGGAGGCCCGACGACGAGAGCGGGTGGATGTCCTACCTGTCCGAGGTGTCCACCTCCTGCCGCTCTGTCCAAGTCCTCCTGCACTACTTTGTAGGCGCCAACCACTTATGGCTGCTGGTCGAAGGCCTTTACCTCCACGCACTGCTGAAGCCCACAGTGCTTCCTGAAAGGCGGCTGTGGCCCAGATACCTGGTGGTGGGCTGGGCTTTCCCCGTGCTGTTTGGTGTCCCCTGGGCTGGTACCCGTGCGCTGCTGGAGAACAGCGGGTGCTGGGCCACAAACACGAATACGAAAATCTGGTGGATCATCCGAGGACCCATGCTGCTCTGTGTCACCGTCAACTTCTTAATCTTCCTGAAAATTCTCAAGCTTCTCATTTCTAAGCTCAAAGCTCATCAGATGTGCTTCAGAGATTATAAATACAGATTGGCAAAGTCAACCCTGCTCCTCATTCCTTTGCTGGGTGTTCACGAGATCCTTTTCTCTTTCATCACTGATGACCAAGTCCAAGGACTTCCCAGACGTATACGACTGTTCATTCAGCTGACACTGAGCTCGTTCCATGGGTTCCTCGTGGCCTTGCAGTATGGCTTTGCTAATGGAGAGGTGAAGGCCGAGCTGTGGAAGTCCTGGGTCCGCTTCTTGCTTGCCCGACACTCAGGCTGCAGGGCCTGGGTCCTGAGGAGGAACTTTCGTTTCCTGGGGAAGTGTCCCAAGAAGCTCTCAGAGGGAGATGGCACCCAGACAATTCACAAGCCGCAGGCCTCATCAGACAGCTCACATCTGACCTCTCAGGCCCTGGCAGGGCTGAACACCCGGCCCCACCAGGGCCACAGAGTCTGGCCCCGGGGCATCAGCCTGTCCGAGAGCAGCGAGGGGGACTTCACCCTGGCCAACACCACGGAGGAGATTCTGGAAGAGAGTGAGATC
>Cri_gris
ATGCGTCTGCTCTGGGGTCCTAGGAAGCCCTTCCTCACCCTGCTTCTGCTGGTTTCTATCAAGCAAGTTACAGGATCTCTCCTTGAGGATACAACTCGGAAGTGGGCTCAGTATAGGGAGAAGTGTCTGAGAGACTTGCTCAATGAACCTTCTGGCATATTTTGCAATGGAACATTCGATCAGTATGTGTGCTGGCCTCATTCTTCTCCTGGAAATGTCTCTGTTCCCTGCCCTTCCTACTTACCTTGGTGGAATGAAGAGAGCCCAGGAAGGGCCTACAGACACTGCTTGGCTCAGGGGACTTGGCAGACGCGAGTGAACGCCACAGCTATTTGGCAGGATGACTCAGAATGCTCAGAGAACCACAGCTTCAAACAAAACGTGGATCATTATTCCTTGCTGTCCACCTTGCAGCTGGTGTACACCGTGGGCTACTCCCTCTCTCTCATCTCCCTCTTCCTGGCTCTTACACTCCTCTTGTTTCTTCGAAAACTGCACTGCACACGCAATTACATCCACATGAACTTGTTTGCTTCGTTCATCCTGAGAGCACTGGCCGTCCTGGTGAAAGACATCATCTTCTACAACTCTTACTCCAAGAGGCCTGACAACGAGAGTGGATGGATGTCTTATCTGTCAGAGATGTCCGCATCCTGCCGCTGCGTCCAGGTCCTCCTGCACTACTTTGTGGGTGCCAATCACTTGTGGCTGCTGGTGGAAGGACTTTACCTCCATGCTCTGCTGGAGCCCACGGTGCTTCCAGAAAGGCGGCTGTGGCCCAGATACCTGGTGGTGGGTTGGGCCTTCCCCATGCTGTTTGTTATTCCCTGGGGTTTTGCCCGTGCACACCTGGAGAACACAGGGTGCTGGGCAACAAATGGAAACAAGAAAATCTGGTGGATCATCCGAGGACCCATGCTGCTTTGTGTGACAGTCAACTTCTTCATATTCCTCAAAATTCTCAAGCTTCTCATTTCTAAGCTCAAAGCCCATCAGATGTGCTTCAGAGACTATAAATACAGATTGGCAAAGTCAACGCTGCTCCTCATTCCTTTACTGGGGGTTCATGAGGTTCTCTTCTCTTTCATCACTGATGACCAAGTTCAAGGATTTTCAAAACTTATTCGACTCTTCATCCAGCTGACATTGAGCTCCTTCCATGGATTTCTGGTGGCCTTGCAGTATGGCTTTGCCAATGGAGAGGTGAAGGCCGAGCTGCGCAAGTCCTGGGGCCGCTTCTTACTAGCTCGCCACTGGGGCTGCAGAGTCTGTGTCCTGGGGAAGAACTTCCGGTTCCTGGGGAAATGTTCCAAGAAGCTGTCAGAGGGAGATGGTGCTGAGACACTTAGGAAGCTGCAGTCCTCAACCTGCAGCTCACACTTGGCCTCTGAGACCCTGGGGGAGCTGGGGGCTAGACCTCACCAGGGCCGTGGAGCTTGGCCCCGGGGAAGCAGCCTGTCTGAGAGCAGTGAGGGGGACTTCACCCTGGCCAATACCATGGAGGAGATTCTGGAAGAGAGTGAAATC
>Fuk_dama 
ATGAGGTCCCATTTGTGCCAGCCAGAGCCCAGGGCAGGCAGCAAGAGACCCTGGCCCAGGGTCTGGGCGCTGTGTATGGACATCCCTGCTTCTCGGGGGGCCGGCCCTCTCTGCTCCCATAGGACACGCTTGCTCTGGGGCCCGGGCAGGCCCTTCTTCGCTCTGGTGCTGCTGGCTTCCATCAAGCAAGTTACAGGATCTCTGCTTGAGGAGACAACTCGGAAGTGGGCTCAGTACAAGGAGAAGTGTCTGCGAGATTTACTCAAGGAACCTTCTGGTATATTTTGTAATGGAACGTTTGATCGGTATGTGTGCTGGCCTCACTCTTCTCCTGGAAATGTCTCTGTTCCCTGCCCTTCATACTTGCCTTGGTGGAATGAAGAGCTTTGTTTACTTTCAGAGAGCTCAGGAAGGGCCTACAGACACTGCCTGGCTCGGGGGACTTGGCAGATACTAGAGAACACCACAGATATTTGGCAGGATGACTCCGAATGCGCCGAGAACCACAGCTTCAAACAAAACGTGGATCATTATGCCTTGCTGTCAACCTTGCAGCTGATGTACACCGTGGGATACTCCCTCTCTCTTATCTCCCTCTTCCTGGCTCTCAGCCTCCTCTGGTTTCTTCGAAAACTCCACTGTACTCGCAACTACATCCACATGAACTTGTTTGCGTCGTTCATTCTGAAAGCTGTGGCCGTACTGGTGAAGGATGTCGTCTTCTCTAACTCCTACTCAAAGAGGCCTGACGATGAGAGCGGGTGGACGTCCTACCTGTCCGAGGTGTCCACCTCCTGCCGCTCTGTCCAAGTCCTGCTGCACTACTTCGTGGGGGCCAACCACTTGTGGCTCTTGGTCGAAGGCCTTTACCTCCATGCACTGCTGGAGCCCACAGTGCTTCCTGAAAGACGGCTGTGGCCCAGATACCTGGTTGTGGGTTGGGCCTTCCCTGTGCTATTTGTTGTCCCCTGGGGCATTGCCCGTGCACTCCTGGAGAACACAGGGTGCTGGGCAACAAATGGGAATAAGATAATCTGGTGGATCATCCGAGGACCCATGCTGCTTTGTGTAATGGTCAATTTTTTCATCTTCCTGAAAATTCTCAAGCTACTCATTTCTAAGCTCAAAGCCCATCAGATGTGCTTCAGAGATTATAAATACAGATTGGCAAAGTCAACACTACTCCTCATTCCTTTATTGGGTGTTCATGAGATCCTCTTCTCTTTCATCACTGATGATCAAGTTCAAGGATTTTCCAAACTTATACGACTCTTCATCCAGTTGACCTTGAGCTCCTTCCATGGATTCCTCGTGGCCTTGCAGTATGGCTTTGCCAATGGAGAGGTAAAGGCTGAGCTTTGGAAGTCCTGGGCCCGCTTCTTGCTCGCCCGGAATTCAGGCTGCAGAGCCTGTGTCCTTCGGAAGAACTTCGGGCTCCTGGGGAAGTGTCCCAAGAAGTTCTCAGAGAGAGACGGCATCCAGATAATTCGCAAGCCGCAGGCCTCCGTCGACAGCTCCCGCCTGGCCTTACAGGGTCTGCGGGAGCTGGACACCTGGCCTCACCAGGACCACAGAGCCTGGCCCCGGGGCATCAGCCTTTCTGATAGCAGCGAGGGGGACTTCACTCTGGCCAACACCATGGAGGAGATTCTGGAAGAGAGTGAGATC
>Gra_surd
ATGTGTCTGCTCTGGGGTCCTGGGAGGCCCTTCATCGCCCTGCTTCTGCTGGTTTCCATCAAGCAAGTTACAGGTTCTCTCCTTGAGGAGACAACTCGGAAGTGGGCTCAGTATAAGGAGATGTGTCTGAGAGACTTGCGCCATGAACCTTCCGGCGTATTTTGTAATGGAACATTTGATCAGTATGTGTGTTGGCCTCATTCTACTCCTGGAAATGTCTCTGTTCCCTGTCCTTCATATTTACCTTGGTGGAATGAAGAGAGCCCAGGAAGGGCCTACAGACACTGCTTGGCTCAGGGGACTTGGCAGAAGCAAGAGAACACCACAGATATTTGGCAGGATGACTCAGAATGCTCAGAGGACCACAGCGTCAAACAAAACATAGATCACTACACCCTGCTGTCCACCTTGCAGTTGATGTACACTGTGGGCTACTCCCTGTCTCTCATCTCCCTCTTCCTGGCTCTTGCACTCCTCTTGTTCCTTAGAAAATTGCACTGTACACGCAATTACATCCACATGAACTTGTTTGCTTCATTCATCCTGAGAGCTCTGGCTGTCCTGGTGAAGGACATGGTCTTCTACAACTCCTACTCCAAGAGGCCTGACAATGAGAGTGGATGGATGTCATATACATCAGAGATATCCGCCTCCTGTCGCTCTGTCCAAGTCCTCCTGCACTATTTTGTGGGCGCCAATCACTTGTGGCTGCTGGTTGAAGGACTTTACCTCCATGCTCTTCTGGAGCCCACAGTGCTTCCTGAGAGGCGGCTGTGGCCCAAGTACCTGGTGGTGGGCTGGGCCTTCCCTATGCTGTTTGTTATTCCCTGGGGTTTTGCCCGTGCACATCTGGAGAACAAAGGGTGCTGGGCAATAAATGGGAATAAGAAAATCTGGTGGATCATCAGAGGACCCATGCTTCTTTGTGTGACAGTTAATTTCTTCATCTTCCTCAAGATTCTCAAGCTTCTCATTTCTAAGCTCAAAGCTCATCAGATGTGCTTCAGAGACTACAAATACAGATTGGCAAAATCAACGCTGCTCCTCATTCCTTTGCTGGGGGTTCATGAGGTCCTCTTCACTTTCTTCACTGATGACCAAGTTCAAGGATTTTCAAGACTTATTCGGCTCTTCATCCAGCTGACACTGAGCTCCTTCCACGGATTTCTGGTGGCCTTGCTGTATGGCTTTGGCAGTGGAGAGGTGAAGGCGGAGCTGAGCAAGTCCTGGGGCCGCTTCTTATTAGCTCGCCACTGGGGCTGCAGAGCCTGTGTCCTGGGGAAGAACTTCCGGTTCCTGGGAAAATGTTCCAAGAAGCTGTCAGAGAGAGATGGTGCTGAGACACTCCAGAAGCTACAGTCCTCAGCGTGCAGCTCACACTTGGCCACTGGGACCCTGGGAGATCATAGGGCACAGCTTCATAGGGGGCGTGGAGCTTGGCCCCCAGGAAGCAGCCTGTCTGAGAGCAGTGATGGAGATTTCACCCTGGCCAATACAGTGGAGGAGATTCTGGAAGAGAGTGAGATC
>Het_glab
ATGAGGCCCCATTTGAGCCAGCCAGGGCCCAGGGCAAGCAGCAAGGGACCCTGGCCCAGGGTCTGGGTGTTGTCCATGGACCTCCCTACTGCCCGGGGGGCTGCTCCTCTCTGCTCCCATAGGACTCGGTTGCTCTGGGCCCCGGGTAGGCCCTTCTTCACTCTGGTGCTGCTGGCTTCCATCAAGCAAGTTACAGGATCTCTGCTTGAGGAGACAACTCGGAAGTGGGCTCAGTACAAGGAGAAGTGTCTGCGAGACTTACTCAAGGAACCTTCTGGTATATTTTGTAATGGAACATTTGATCGGTATGTGTGCTGGCCTCATTCTTCTCCTGGAAACGTCTCTGTTCCCTGCCCTTCATACTTGCCTTGGTGGAATGAAGAGAGCTCAGGAAGGGCCTACAGACACTGCCTGGCTCGGGGGACTTGGCAGACATTAGAGAACACCACAGATATTTGGCAGGATGACTCCGAATGCGCCGAGAACCACAGCTTCAAACAAAACGTGGATCATTATGCCTTACTGTCAACCTTGCAGCTGATGTACACTGTGGGATACTCCCTCTCTCTTATCTCCCTCTTCCTGGCTCTCAGCCTCCTCTTGTTTCTTCGAAAACTCCACTGTACTCGCAACTACATCCACATGAACTTGTTTGCGTCGTTCATTCTGAGAGCCGTGGCTGTACTGGTGAAGGATGTCGTCTTCTCCAATTCCTACTCCAAGAGGCCTGACAGCGAGAGTGGGTGGATGTCCTACCTGTCTGAGGTGTCCACCTCCTGCCGCTCTGTCCAAGTGCTGCTGCACTACTTTGTGGGCGCCAACCACTTATGGCTCCTGGTTGAAGGCCTTTACCTCCACGCTCTTCTGGAGCCCACAGTGCTTCCTGAAAGACGGCTGTGGCCCAGATACCTGGTGGTGGGTTGGGCCTTCCCTATGCTATTTGTTGTCCCCTGGGGCATTGCCCGTGCACTCCTGGAAAACATGGGATGCTGGGCAACAAATGGGAACAAGAAAATCTGGTGGATCATCCGAGGACCCATGCTGCTTTGTGTAACTGTCAATTTCTTCATCTTCCTGAAAATTCTCAAGCTTCTCATTTCTAAGCTCAAAGCCCATCAAATGTGCTTCAGAGATTATAAATACAGATTGGCAAAGTCAACACTACTCCTCATTCCTTTGTTGGGTGTTCATGAGATCCTCTTCTCTTTCATCACTGATGATCAAGTTCAAGGATTTTCCAAACTTATACGACTCTTCATTCAGTTGACCTTGAGCTCCTTCCATGGATTCCTTGTGGCCTTGCAGTATGGCTTTGCCAATGGAGAGGTAAAGGCTGAGCTTTGGAAGTCCTGGGCCCGCTTCTTGCCTGTCCAACATTCAGGCTGCAGAGCCTGGGTCCTGAGGAAGAACTTCGGGTTCCTGGGGAAGTGTCCCAAGAAGTTCTCAGAGAGAGATGGCACCCAGAGAATTTGTAAGCCGCAGGCCTCAGCAGACAGCTCACACCTGGCCTCACAGGGCATGGGGGAACTGGACACCCGGCCTCACCAGGGCCACGCAGCCTGGCCCCGGGGCATCAGCCTGTCTGAGAGCAGCGAGGGGGACTTCACTCTGGCCAACACCATGGAGGAGATTCTGGAAGAGAGTGAGATC
>Ict_trid
ATGAGGCCCCAGCTGAGCCGGGCAGGGCCGGGGAGAGGCAGCCCGGGGTCCTTGCCTGGGGTCCTGCCTAGGAACATCTCTGCTGCGGGGGGCACCGGCTCCCTCCTTTCCCATGGGAAACAGTTGCTCTGGGCCCCTGGGAGGCCCTTCCTCACCCTGGTGCTGCTGGTTTTCATCAAGCAAGCCACAGGATCTCTCCTTGAGGAGACAACTCGGAAGTGGGCTCAGTACAAAGAGAAGTGTCTGAAAGATTTACTTAAGAAACCTTCTGGCATATTTTGTAATGGAACCTTTGATCAGTATGTGTGCTGGCCTCATTCTTCTCCTGGAAATGTCTCCGTTCCCTGCCCATCCTATCTACCTTGGTGGAATGAAGAGAGCTCAGGAAGAGCCTACAGACACTGCTTGGCTCGGGGAACTTGGCAGACCCTAGTGAACACCACAGATATTTGGCAGGATGACTCCGAATGCTCCGAGAACCACAGCTTCAAACAAAACGTGGAGAATTACGCCTTGCTGTCCACTCTGCAGCTGATGTACACGGTGGGATACTCCCTCTCCCTTATCTCCCTCTTCCTGGCTCTCACCCTCCTTTTGTTCCTTCGAAAGCTCCACTGTACACGCAACTACATCCACATGAACTTGTTTGCTTCATTCATCCTGAAAGCCCTGGCTGTGCTGGTGAAAGATGTTGTCTTCTATAACTCTTACTCCAAGAGGCCAGACAGTGAGAGTGGGTGGATGTCCTATCTGTCAGAGATGTCCACCTCCTGCCGCTCCGTCCAGGTTTTCCTGCACTACTGCGTGGGTGCCAATCACTTATGGCTGCTGGTCGAAGGTCTTTACCTCCATGCCCTGTTGGAGCCCACGGTGCTTCCTGAAAGGCGACTGTGGCCCAGATACCTGGTGGTGGGTTGGGCCTTCCCTGTGCTGTTTGTGGTGCCCTGGGGTTTCGCCCGTGCACATCTGGAGAACACGGGATGCTGGGCAACAAATGGAAATAAGAAAATCTGGTGGATCATCCGCGGACCCATGATGCTTTGTGTAATGGTTAATTTCTTCATCTTCCTGAAAATTCTCAGGCTTCTCATTTCTAAGCTGAAAGCTCATCAAATGTGCTTCAGAGATTATAAATACAGACTGGCAAAATCAACACTGGTCCTCATTCCTTTATTGGGTGTCCACGAGATCCTCTTCTCTTTCATCACTGATGACCAAATCCAAGGATTTTCAAAACTCATACGACTCTTCGTTCAACTGACATTGAGCTCCTTCCACGGGTTCCTCGTGGCCTTGCAGTACGGCTTTGTCAATGGAGAGGTGAAGGCTGAACTGCGGAAGTTCTGGGCCCGCTTCTTGCTCGACAACCACTCAAGCTGTGGAGCCTGGGTCCTGGGGAAGAACTTCCGGTTCCTGGGGAAATGTCCCAAGAATCTCTCAGATGGAGATGGTGCCGAGACGCTTCAGAAGCTGAAGACCTCTCCTGGCGGCTCACACCTGGCCACACGGGGCCGGGGGGAGCTGGGTGCCCATCCTCACCGGGGCCACACAGCCTGGCCCCGAGGCAGCAGCCTGTCGGAGAGCAGCGAGGGGGACTTCACCCTGGCCAACACCATGGAGGAGATTCTGGAAGAGAGTGAGATC
>Jac_jacu
ATGAGACTCCCCTCGAGCCCAGCGGTGCCCAGGAGGAGCAGTGAGGGGCCTCTGCTCGGGGTGCAGACTCGGCTGGTGGGCACCCCTGAGGCTCTGGGGACCACCCCTCTCCCCTCCCACAGGATGCGCCTGCTCTGGGCCCCTGGCAGGCCTTTCCTCGCCCTGGTGCTGGTGGCTTCCATCAAACAAGTTACTGGATCCCTCCTTAAAGAGACGACTCAGAAGTGGGCTCAGTACAAGGAGAAGTGTCTGAGAGACTTACTCAATAAGCCTTCAGGTGTGTTTTGTAATGGAACATTTGATCAGTATATCTGCTGGCCTCATTCTTCTCCTGGAAATGTCTCTGTTCCCTGCCCTTCATACTTACCTTGGTGGAGTGAAGAGAGCTCAGGAAGGGCCTACAGATACTGCTTGGCGCGGGGGACTTGGCAGACGCTAGAGAACGCCACAGATATTTGGCAAGATGACTCTGAATGCTCCGAGAACCACAGCTTCAAACAAAACGTGGATCACTATGCCTTGCTGTCCACTTTGCAGCTGATGTACACGGTGGGATACTCCCTCTCCCTTATCTCCCTCTTCCTGGCTCTCACCCTCCTCTTGTTTCTTCGGAAACTGCACTGCACCCGCAATTACATCCACATGAACTTGTTTGCCTCCTTCATCCTGCGAGCTGTGGCCGTCCTGGTAAAGGACGTTGTCTTCTACAACTCCTACTCCAGGCGACCTGACAATGAGAGAGGGTGGATGTCCTACGTGTCGGAGATGTCCACTTCTTGCCGCTCCGTCCAAGTCCTCCTGCACTATTTCGTGGGTGCCAATCATCTGTGGCTGCTGGTTGAAGGACTTTACCTCCATGCACTGCTGGAGCCCACCGTGCTTCCTGAGAGGCGGCTGTGGCCCAGATACCTGGTGGTGGGTTGGGCATTCCCCGTGCTGTTTGTTGTCCCTTGGGGTTTTGCACGTGCACACCTGGAGAACACAGGGTGCTGGGCAACGAATGGGAATAAGAAAATCTGGTGGATCATCCGAGGACCCATGCTGCTTTGTGTAACAGTGAATTTCTTCATCTTCCTGAAAATTCTCAAGCTCCTCATTTCTAAGCTCAAAGCCCATCAAATGTGCTTTAGAGACTATAAATACAGATTGGCAAAATCAACACTGGTCCTCATTCCGTTACTGGGCGTTCACGAAATCATCTTCTCGTTCATCACTGATGACCAAGTACAAGGATTTTCGAGGCTCATTCGACTCTTCATCCAGTTGACACTGAGCTCCTTCCATGGATTCCTGGTGGCCTTACAGTATGGCTTTGCCAATGGAGAGGTAAAGGCAGAGCTGCGAAAGTCCTGGGGCCGCTTCTTGCTAGCTCGCCACTGGGGCTGTCGAGCCTGTGTCCTGGGGAAGACCTTCCAGTTCCTGGGGACATGTCCCAAGAAGCTGACAGAGGGAGATGGTGCTGAGACCCATCGGCAGCTGCAATCCTCGCCTGATGGCTCACAGCTGGCCACGGGGGCCCAGGGGCAGGTTGGCGCCCGACCTCACCGAGGCCATGGAGTGTGGCCCCGGGGCAGCAGCCTCTCTGAGAGCAGTGAGGGAGACTTCACCCTGGCCAACACCATGGAGGAGATTCTGGAAGAGAGTGAGATC
>Mar_flav
ATGAGGCCCCAGCTGAGCCGGGCAGGGCCGGGGAGAGGCAGCCCGGGGTCCTTGCCTGGGGTCCGGGTCCTGCCTATGAGCATCTCTGCTGCGGGGGGCACCGGCTCCCTCCTTTCCCATGGAAAGCACTTGCTCTGGGCCCCTGGGAGGCCCTTTCTCACCCTGGTGCTGCTGGTTTTCATCAAGCAAGCCACAGGATCTCTCCTTGAGGAGACAACTCGGAAGTGGGCTCAGTACAAAGAGAAGTGTCTAAAAGACTTACTTAAGAAACCTTCTGGCATATTTTGTAATGGAACCTTTGATCAGTATGTGTGCTGGCCTCATTCTTCTCCTGGAAATGTCTCCGTTCCCTGCCCATCATACCTACCTTGGTGGAATGAAGAGAGCTCAGGAAGAGCCTACAGACACTGCTTGGCTCGGGGAACTTGGCAGACCCTAGTGAACACCACAGATATTTGGCAGGATGACTCCGAATGCTCCGAGAACCACAGCTTCAAACAAAACGTGGAGAATTACGCCTTGCTGTCCACTCTGCAGCTGATGTACACAGTGGGATACTCCCTCTCCCTTATCTCCCTCTTCCTGGCTCTCACCCTCCTTTTGTTCCTTCGAAAGCTCCACTGTACACGCAACTACATCCACATGAACTTGTTTGCTTCATTCATCCTGAAAGCCCTGGCTGTGCTGGTGAAGGATGTTGTCTTCTATAACTCTTACTCCAAGAGGCCAGACAGTGAGAGTGGATGGATGTCCTATCTGTCAGAGATGTCCACCTCCTGCCGCTCCGTCCAGGTTTTCCTGCACTACTGCGTGGGTGCCAACCACTTATGGCTGCTGGTCGAAGGTCTTTACCTCCATGCCCTGTTGGAGCCCACGGTGCTTCCTGAAAGGCGGCTGTGGCCCAGATACCTGGTGGTGGGTTGGGCCTTCCCTGTGCTGTTTGTGGTGCCCTGGGGTTTCGCCCGTGCACACCTGGAGAACACGGGATGCTGGGCAACAAATGGAAATAAGAAAATCTGGTGGATCATCCGAGGACCCATGATGCTTTGTGTAATGGTTAATTTCTTCATCTTCCTGAAAATTCTCAGGCTTCTCATTTCTAAGCTGAAAGCTCATCAAATGTGCTTCAGAGATTATAAATACAGACTGGCAAAATCAACACTGGTCCTCATTCCTTTACTGGGTGTCCATGAGATCCTCTTCTCTTTCATCACTGATGACCAAATCCAAGGATTTTCAAAACTCATACGACTCTTCGTTCAATTGACATTGAGCTCCTTCCACGGGTTCCTCGTGGCCTTGCAGTACGGCTTTGTCAATGGAGAGGTGAAGGCTGAACTGCGGAAGTTCTGGGCCCGCTTCTTGCTCGACAACCACTCAGGCTGTGGAGCCTGGGTCCTGGGGAAGAACTTCCGGTTCCTGGGGAAATGTCCCAAGAATCTCTCAGATGGAGATGGTGCCGAGACGCTTCGGAAGCTGAAGACCTCTCCTGACAGCTCACACCTGGCCACACGGGGCCGGGGGGAGCTGGGTGCTCATCCTCACCGGGGCCACACAGCCTGGCCCCGTGGCAGCAGCCTGTCGGAGAGCAGTGAGGGGGACTTCACCCTGGCCAACACCATGGAGGAGATTCTGGAAGAGAGTGAGATC
>Mar_marm
ATGAGGCCCCAGCTGAGCCGGGCAGGGCCGGGGAGAGGCAGCCCGGGGTCCTTGCCTGGGGTCCGGGTCCTGCCTATGAGCATCTCTGCTGTGGGGGGCACCGGCTCCCTCCTTTCCCATGGAAAGCACTTGCTCTGGGCCCCTGGGAGGCCCTTCCTCACCCTGGTGCTGCTGGTTTTCATCAAGCAAGCCACAGGATCTCTCCTTGAGGAGACAACTCGGAAGTGGGCTCAGTACAAAGAGAAGTGTCTAAAAGACTTACTTAAGAAACCTTCTGGCATATTTTGTAATGGAACCTTTGATCAGTATGTGTGCTGGCCTCATTCTTCTCCTGGAAATGTCTCCGTTCCCTGCCCATCATACCTACCTTGGTGGAATGAAGAGAGCTCAGGAAGAGCCTACAGACACTGCTTGGCTCGGGGAACTTGGCAGACCCTAGTGAACACCACAGATATTTGGCAGGATGACTCCGAATGCTCCGAGAACCACAGCTTCAAACAAAACGTGGAGAATTACGCCTTGCTGTCCACTCTGCAGCTGATGTACACGGTGGGATACTCCCTCTCCCTTATCTCCCTCTTCCTGGCTCTCACCCTCCTTTTGTTCCTTCGAAAGCTCCACTGTACACGCAACTACATCCACATGAACTTGTTTGCTTCATTCATCCTGAAAGCCCTGGCTGTGCTGGTGAAGGATGTTGTCTTCTATAACTCTTACTCCAAGAGGCCAGACAGTGAGAGTGGATGGATGTCCTATCTGTCAGAGATGTCCACCTCCTGCCGCTCCGTCCAGGTTTTCCTGCACTACTGCGTGGGTGCCAACCACTTATGGCTGCTGGTAGAAGGTCTTTACCTCCATGCCCTGTTGGAGCCCACGGTGCTTCCTGAAAGGCGGCTGTGGCCCAGATACCTGGTGGTGGGTTGGGCCTTCCCTGTGCTGTTTGTGGTGCCCTGGGGTTTCGCCCGTGCACACCTGGAGAACACGGGATGCTGGGCAACAAATGGAAATAAGAAAATCTGGTGGATCATCCGAGGACCCATGATGCTTTGTGTAATGGTTAATTTCTTCATCTTCCTGAAAATTCTCAGGCTTCTCATTTCTAAGCTGAAAGCTCATCAAATGTGCTTCAGAGATTATAAATACAGACTGGCAAAATCAACACTGGTCCTCATTCCTTTACTGGGTGTCCACGAGATCCTCTTCTCTTTCATCACTGATGACCAAATCCAAGGATTTTCAAAACTCATACGACTCTTCGTTCAATTGACCTTGAGCTCCTTCCACGGGTTCCTCGTGGCCTTGCAGTACGGCTTTGTCAATGGAGAGGTGAAGGCTGAACTGCGGAAGTTCTGGGCCCGCTTCTTGCTCGACAACCACTCAGGCTGTGGAGCCTGGGTCCTGGGGAAGAACTTCCGGTTCCTGGGGAAATGTCCCAAGAATCTCTCAGATGGAGATGGTGCCGAGACGCTTCGGAAGCTGAAGACCTCTCCTGACGGCTCACACCTGGCCACACAGGGCCGGGGGGAGCTGGGTGCCCATCCTCACCGGGGCCACACAGCCTGGCCCCGTGGCAGCAGCCTGTCGGAGAGCAGTGAGGGGGACTTCACCCTGGCCAACACCATGGAGGAGATTCTGGAAGAGAGTGAGATC
>Mas_couc
ATGCGTCTGCTCCGGGGCCCTGGGAGGCCCTTCCTCATTCTGCTTCTGCTGGTTTCCATCAACCAAGTTACGGGATCTCTCCTTGAGGAGACAGTTCGGAAGTGGGCTCGGTATAAGGAGATGTGTCTGACAGAGTTGCGCAGTGAACCTTCTGGTGTATTTTGTAATGGAACATTTGATCAGTACGTGTGCTGGCCTCATTCTTCCCCTGGAAATGTCTCTGTTCCTTGTCCTTCATATTTACCATGGTGGAATGAAGAAAGCCCAGGAAGGGCGTACAGACACTGCTTGGCTCAGGGGACTTGGCAGACGAAAGAGAACACCACAGATATTTGGCAGGACGACTCAGAATGCTCCAAGAACCAGAGCTCCAAACAAAACGTGGATCACTACCCTTTGCTGTACACATTGCAGCTGATGTACACTGTGGGCTACTCCCTGTCTCTCATCTCCCTCTGCCTGGCTCTTACACTCCTCTTGTTCCTTCGAAAACTGCACTGCACACGCAATTACATCCACATGAACCTGTTTGCTTCGTTCATCCTGAGAGCTCTCGCTGTCCTGGTAAAGGATGTGGTCTTCCACAATTCTTACTCCAAGAGGCCTGACAATGAGAGTGGATGGATATCATATCTGTCAGAGATATCCACCTCCTGTCGCTCCGTCCAGGTCCTCCTGCACTACTCTGTGAGTGCCAATAACTTGTGGCTGCTGGTTGAAGGACTTTACCTCCATTCTCTGCTGGAGCCCACAGTGCTTCCTGAAAGGCGGCTGTGGCCCAAGTACCTGGTGATAGGTTGGGCCTTCCCTATGCTGTCTGTGATTCCCTGGGGTTTTGCCCGTGCACACCTGGAGAACAAAGGGTGCTGGGCAAGAAATGAGAATAAGAAAATCTGGTGGATCATCAGAGGACCTATGCTGCTTTGTGTAACGGTTAATTTCTTCATCTTCCTCAAGATTCTCAAGCTTCTCATTTCTAAGCTCAAAGCTCATCAGATGTGCTTCAAAGACTACAAATACAGATTGGCAAAATCAACACTGCTCCTCATTCCTTTGTTGGGGGTTCATGAGGTCCTCTTCACTTTCGTCACCGATGACCAAGTTCAAGGATTTTCAAGACATATTCGACTCTTCATCCAGCTGACACTGAGCTCCTTCCACGGATTTCTGGTGGCCTTGCAGTACGGCTTTGCCAGTGGAGAGGTGAAGGCGGAGCTGAGCAAGTCCTGGGGCCGCTTCTTATTAGCTCGCCACTGGGGCTGCAGAGCCTGTGTGCTGGGGAAGAACTTCCGGTTCCTGGGGAAATGTTCCAAGAAGCTGTCCGAGGGGGATGGTGCTGAGACGCTCCAGAAGCTGCAGTCCTCGAAGTGCAGCTCACGCTCGGCCACTGGAACCCTGGGGGATCATGGGGCACAGCCTCACAGGGGCCGTGGAGCTTGGCCCCGGGGAAGCAGCCTGTCCGAGAGCAGTGAGGGAGATTTCACCCTGGCCAATACTATGGAGGAGATTCTGGAAGAGAGTGAGATC
>Mer_ungu
ATGCGTCTGTTCTGGGGCCCCTCGAGGCCCTTCCTCGCCCTGCTTCTGCTGGTTTCCATCAAGCAAGTTACAGGGTCCCTTCTTGAGGAGACCACTCGGAAGTGGGCTCAGTATAAGAAGACATGTCTTCAAGACTTGCACAATGAACCTTCTGGCATATTTTGTAATGGAACATTCGATCGGTATGTGTGCTGGCCTCATTCTTCTCCTGGAAATGTCTCTGTTCCCTGTCCTTCGTACTTGCCTTGGTGGAATGAAGAGAGCCCAGGAAGGGCCTACAGATACTGCTCGGCTCAGGGGACTTGGCAGAAGCAAGAGAACGCCACAGATATTTGGCAGGATGACTCAGAATGCTCAGAGAACCACAGCCTCAAACAAAACGTGGATCACCTTGCCTTGCTGTCCACCTTGCAGCTGATGTACACCGTGGGCTACTCCCTCTCTCTCATCTCCCTCTTCCTGGCTCTTACACTCTTCTTGTTCCTTCGGAAGCTGCACTGCACACGCAACTACATCCACATGAACCTGTTTGCCTCGTTCATCCTGAGAGCGCTGGCCGTGCTGGTGAAGGATGCCGTCTCCCACAGCTCTTACTCCAGGAGGCCTGACAGCGAGAGCGGGTGGCTGTCCTATCTGTCCGAGATGTCCGCCTCCTGCCGCTCCGTCCAGGTCCTCCTGCACTACTTTGTGGGCGCCAACCACTTGTGGCTGCTGGTTGAAGGACTTTACCTCCATGCTCTGCTGGCGCCCACAGTGCTTCCTGAAAGGCGGCTGTGGCCCAGATACCTGGTGGTGGGTTGGGCCTTCCCCATGCTGTTTGTTGTTCCCTGGAGTTTTGCCCGCACACACCTGGAGAACATAGGGTGCTGGGCAACAAACGGGAATAAGAAAATCTGGTGGATCATCAGAGGACCCATGCTGCTTTGTGTGACAGTTAATTTCTTCATCTTCCTCAAAATTCTCAAGCTTCTCATCTCTAAGCTCAAAGCCCATCAGATGTGCTTCAGAGACTATAAATACAGATTGGCAAAGTCAACACTGCTCCTCATTCCTTTGCTGGGGGTTCACGAGATCCTCTTTTCTTTCGTCACCGATGACCAAGTTCAAGGATTTTCAAAGCTTATTCGACTCTTCATCCAACTGACATTGAGCTCCTTCCATGGATTTCTGGTGGCCTTGCAGTACGGCTTTGCCAACGGAGAGGTGAAGGCGGAACTGCGCAAGTCCTGGGGCCGCTTCTTATTAGCTCGCCACTGGGGCTGCAGAGCGTGTGTCCTGGGGAAGAACTTCCGGTTCCTGGGGAAATGTTCCAAGAAGCTGTCGGAGGGAGACGGTGCCGGTGCCGAGACACTCCGGAAGCTGCGGTCCTCACCGTGCAGCTCTCGATCGGCTTCTGGGACCCTGGGAGATCGGGGGGCACAGCCTCACCGGGGCCATGGAACTTGGCCCCGGGGAATCAGCCTGTCTGAGAGCAGCGATGGGGACTTCACCCTGGCCAATACCGTGGAGGAGATCCTGGAAGAGAGTGAGATC
>Mes_aura
ATGAGGCCCCAGTCAAGCCCGGCAGTGCCCAATAGAGGCAGAGAGGGGCGCTTGCCCCGGGTGCGGGCACAGACGGTGGGCATCCCTGCGGCCCAGAGGACCGATCTTCTCCATTCCCACAAGATGCATCTGCTCTGGGGTCCTAGGAGGCCTTTCCTCACCCTGCTTCTGCTGGTTTCCATCAAGCAAGTTACAGGATCTCTCCTTGAGGAGACAACTCGGAAGTGGGCTCAGTATAGGGAGAAGTGTCTGAGAGACTTGCTCAATGAACCTTCTGGCATATTCTGCAATGGAACATTCGATCAGTATGTATGCTGGCCTCATTCTTCTCCTGGAAATGTCTCTGTTCCCTGCCCTTCATACTTACCTTGGTGGAGTGAAGAGAGCCCAGGAAGGGCCTACAGACACTGCTTGGCTCAGGGGACTTGGCAGACGCGAGCGAACGCCACAGCTATTTGGCAGGATGACTCAGAATGCTCAGAGAACCACAGCTTCAAACAAAACGTGGATCACTATGGCCTGCTGTCCACTTTGCAGCTGATGTACACCGTGGGCTACTCCCTCTCTCTCATCTCCCTCTTCCTGGCTCTTACACTCCTCTTGTTTCTTCGAAAACTGCACTGCACACGCAATTACATCCACATGAACTTGTTTGCTTCGTTCATCCTGAGAGCACTGGCCGTCCTGGTGAAAGACATCATCTTATATAACTCCTACTCCAAGAGGCCTGATAATGAGAGTGGATGGATGTCCTATCTGTCAGAGATGTCTGCCTCCTGCCGCTCCGTCCAGGTCCTCCTGCACTACTTTGTGGGTGCCAATCACTTGTGGCTGCTGGTGGAAGGACTTTACCTCCATGCTCTGCTGGAGCCCACAGTGCTTCCTGAAAGGCGGCTGTGGCCCAGATACCTGGTGGTGGGTTGGGCCTTCCCCATGCTGTTTGTTATTCCCTGGGGTTTCGCCCGTGCACACCTGGAGAACACAGGGTGCTGGGCAACAAATGGAAACAAGAAAATCTGGTGGATCATCCGAGGACCCATGCTGCTTTGTGTAACAGTCAATTTCTTCATATTCCTCAAAATCCTCAAGCTTCTCATTTCGAAGCTCAAAGCCCATCAGATGTGCTTCAGAGACTATAAGTACAGATTGGCAAAGTCAACGCTGCTTCTCATTCCTTTATTGGGGGTTCATGAGGTCCTCTTCTCTTTCATCACCGATGACCAAGTTCAAGGATTTTCAAAACTTATTCGACTCTTCATCCAGCTGACATTGAGCTCCTTCCATGGATTTCTGGTGGCCTTGCAGTATGGCTTTGCCAATGGAGAGGTGAAGGCTGAGCTGCGCAAGTCCTGGGGCCGCTTCTTGCTAGCTCGCCACTGGGGCTGCAGAGCCTGTGTCCTGGGGAAGAACTTCTGGTTCCTGGGGAAATGTTCCAAGAAGCTGTCAGAGGGAGACGGTGCTGAGACACTTAGGAAGCTGCAGTCTTCAACCTGCAGCTCACACTTGGCCTCTGAGACCCTGGGGGAGCTGGGGGCTAGGCCTTACCGGGGCCGTGGAGCTTGGCCCCGGGGAAGCAGCCTGTCTGAGAGCAGCGAGGGGGACTTCACCCTGGCCAATACCATGGAAGAGATTCTGGAAGAGAGTGAGATC
>Mic_ochr
ATGCGTCTGCTCTGGGGCCCTAGGAGGTCCTTCCTCACCCTGCTTCTGCTGGCTTCCATCAAGCAAGTTACAGGATCTCTCCTGGAGGAGACAACTCGGAAGTGGGCTCAGTATAAGGAGAAGTGTCTGAGAGACTTGCGCAAACAACCTTCTGGCATCTTTTGCAATGGAACGTTCGATCAGTTTGTGTGCTGGCCTCATTCTTCTCCCGGAAATGTCTCTGTTCCCTGCCCTTCATTCCTACCTTGGTGGAGTGAAGAGAGCCCAAGAAGGGCCTACAGACACTGCTTGGCTCAGGGGACTTGGCAGACGCGAGAGAACGCCACAACTATTTGGCAGGATGACTCAGAATGCTCAGGGAACTACAGCTTCAAACAAAAGGTGGAGCATTATGCCTTGCTGTCCACCTTGCAGCTGATGTACACCGTGGGCTACTCCCTCTCTCTCATCTCGCTCTTGCTGGCTCTTACACTCTTCCTGTGTCTTCGAAAACTGCACTGCACACGCAATTACATCCACATGAACTTGTTTGCTTCGTTCATCCTGAGAGCGCTGGCTGTCCTGGTGAAAGACATCGTCTTCTACAACTCTTACTCCAAGAGGCCTAACAGTGAGAGCGGATGGATGTCATATCTGTCAGAGGTGTCTGCCTCCTGCCGCTCTGTCCAGGTCCTCCTGCACTACTTCGTGGGTGCCAACCATTTGTGGCTGCTGGTGGAAGGGCTTTACCTCCACGCTCTGCTGGAGCCCACAGTGCTTCCTGAAAGGCGGCTGTGGCCCAGATACCTGGTGGTGGGCTGGGCCTTCCCCATGCTGTTTGTTATTCCCTGGGGTTTCACCCGCGCACACCTGGAGAACACGGGGTGCTGGACATCAAATGCAAACAAGAAAATCTGGTGGATTATCCGAGGACCCATGCTGCTTTGTGTGACAGTCAATTTCTTCATATTCCTCAAAATTCTCAAGCTTCTTATTTCTAAGCTCAAAGCCCATCAGATGTGCTTCAGAGACTACAAATACAGATTGGCAAAGTCCACGCTGCTCCTCATTCCTTTACTGGGGGTTCATGAGGTCCTCTTCTCTTTCATCACCGATGACCAACTCGAAGGATTTTCAAAACTGATTCGACTCTTCATCCAGCTGACACTGAGCTCCTTCCATGGATTTCTGGTGGCCTTGCAGTATGGCTTTGCCAATGGAGAGGTGAAGGCCGAGCTGCGCAAGTTCTGGGGCCGCTTCTTGCTAGCTCGCCGCCACTGTGGCTGCAGAGCCTGCGTCCTGGGGAAGAACTTCCGGTTCCTGGGGCAGTGTCCCAAGAAGCTGTCAGAGGGAGATAGTGCTGAGATGCTTCGGAAGCTGCAGTCCTCAACCTGCAGCTCACACTTGGCCTCTGAGACCCTGGGGGAGCTGGGGGCTAGGCCTGTGCCGGGTCGTAGAGCTTGGCCCCGGGGAAGCAGCCTGTCTGAAAGCAGTGAGGGGGACTTCACCCTGGCCAACACCATGGAGGAGATTCTGGAAGAGAGTGAAATG
>Mus_caro
ATGCGTCGGCTCTGGGGCCCTGGGACGCCCTTCCTCGCCCTGCTTCTGCTGGTTTCCATCAAGCAAGTTACTACAGGAACTCTCCTTGAGGAGACAGTTCAGAAGTGGGCTCAGTATAAGGAGACGTGTCTGAAAAACTTGCTCAAGAAACCTTCTGGTGTATTTTGTAATGGAACATTTGATAAGTACGTGTGCTGGCCTCATTCTTTTCCTGGAAATGTCTCTGTTCCCTGTCCTTCATACTTACCTTGGTGGAATAAAGAGAGCCCAGGAAGGGCCTACAGACACTGCTTGGCTCAGGGGACTTGGCAGAAGCGAGAGAACTCCACAGATACTTGGCAGGATGAGTCAGAATGCTCAGAGAACCACAGCTTCAAACAAAACGTGGATCACTATCACTATACCTTGCTGTCCACCTTGCAGCTGATGTACACTGTGGGCTACTCCCTGTCTCTCATCTCCCTCTCCTTGGCTCTTACACTCTTCTTGTTCCTTCGAAAACTGCACTGCACACGCAATTACATCCACATGAACCTGTTCGCTTCGTTCATCCTGAGAGCTCTGACTGTCCTTGTGAAGGATATGGTCTTCTACAACTCTTACTCCAGGAGGCCTGACAGTGAGAGTGGATGGATGTCATATCTGTCAGAGGTTTCTGCCTCCTGCCGCTCCGTCCAGGTCCTCCTGCACTACTTTGTGGGCGCCAATCACTTGTGGCTGCTGGTTGAAGGACTTTACCTCCATGCTCTGCTGGAGCCAACAGTGCTTCCTGAAAGGGGGCTGTGGCCCAAGTACCTGTTGTTGGGTTGGGCCTTCCCCATGCTGTTTGTTATTCCCTGGGTTTTTGCCCGAGCAAGCCTGGAGAATACAGGGTGCTGGGCAGTAAATGAGAATAAGAAAATCTGGTGGATCATCAGAGGACCCAATCTGCTTTGTGTAACAGTTAATTTCTTAATCTTCCTCAAGATTCTCAAGCTTCTCATTTCTAAGTTCAGAGCTCATCAGATGTGCTTCAGAGACTACAAATATAGACTGGCAAAATCAACACTGCTCCTCATTCTTTTGATGGGGGTTCATGAGTTCCTCTTCACTTTCTTCACCGACGACCAAGTTCAAGGATTTTCAAGACTTATTCGTCTCTTCATCCAGTTGACCCTGAGCTCCTTCCATGGATTTCTGGTGGCCTTGCAGTACGGCTTTGCCAGTAGAGAGGTGAAGGCAGAGCTGAGAAAGACCTGGGGCCGCTTCTTATTAGCTCGCCACTGGGGCTGCAGAGCCTGTGTCCTGGGGAAGAACTTCCGGTTCCTGGGGAAATGTTCCAAGAAGCTGTCGGAGGGAGATGGTGCCGAGACACTCCAGAAGCTGCAGTCTTCAGCGTTCGGCTCACACCTGACCGCTGGGACCCTGCGGGATCATGGGGCACAGCCTCACAGGGGCCGTGGAGCTTGGCCCCGGGCAAGCAGCCTGTCTGAGAGCAGCGAGGGAGACTTCACCCTGGCCAATACCATGGAGGAGATTCTGGAAGAGAGTGAGATC
>Mus_muscu
ATGCGTCGGCTCTGGGGCCCTGGGACGCCCTTCCTCGCCCTGCTTCTGCTGGTTTCCATCAAGCAAGTTACTACAGGATCTCTCCTTGAGGAGACAGTTCAGAAGTGGGCTCAGTATAAGGAGACGTGTCTGAAAGACTTGCTCGAGAAACCTTCTGGTGTATTTTGTAATGGAACATTTGATAAGTACGTGTGCTGGCCTCATTCTTTTCCTGGAAATGTCTCTGTCCCCTGTCCTTCATACTTACCTTGGTGGAATAAAGAGAGCCCAGGAAGGGCCTACAGACACTGCTTGGCTCAGGGGACTTGGCAGAAGCAAGAGAACTCCACAGATACTTGGCAGGATGAGTCAGAATGCTCAGAGAACCACAGCTTCAAACAAAACGTGGATCACTATCACCATACCTTGTTGTCCACCTTGCAGCTGATGTACACTGTGGGCTACTCCCTGTCTCTCATCTCCCTCTTCTTGGCTCTTACACTCTTCTTGTTCCTTCGAAAACTGCACTGCACACGCAATTACATCCACATGAACCTGTTCGCTTCGTTCATCCTGAGAGCTCTGGTTGTCCTTGTGAAGGACATGGTCTTCTACAACTCTTACTCCAGGAGGCCTGACAGTGAGAGTGGATGGATGTCATATCTGTCAGAGATTTCTGCCTCCTGCCGCTCTGTCCAGGTCCTCCTGCACTACTTTGTGGGCACCAATCACTTGTGGTTGCTGGTTGAAGGACTTTACCTCCATGCTCTGCTGGAGCCAACAGTGCTTCCTGAAAGGCGGCTGTGGCCCAAGTACCTGGTGGTGGGTTGGGCCTTCCCCATGCTGTTTGTTATTCCCTGGATTTTTGTCCGAGCAAGCCTGGAGAATACAGGGTGCTGGGCAGTAAATGAGAATAAGAAAATCTGGTGGATCATCAGAGGACCCATTCTGCTTTGTGTAACAGTTAATTTCTTCATCTTCCTCAAGATTCTCAAGCTTCTCATTTCTAAGTTCAGAGCTCATCAGATGTGCTTCAGAGACTACAAATATAGACTGGCAAAATCAACCCTGCTCCTCATTCTTTTGATGGGGGTTCATGAGTTCCTCTTCACTTTCTTCACCGACGACCAAGTTCAAGGATTTTCAAGACTTATTCGTCTCTTCATCCAGTTGACCCTGAGCTCCTTCCATGGATTTCTGGTGGCCTTGCAGTACGGCTTTGCCAGTAGAGAGGTGAAGGCAGAGCTGAGAAAGACCTGGGGCCGCTTCTTATTAGCTCGCCACTGGGGCTGCAGAGCCTGTGTCCTAGGGAAGAACTTCCGGTTCCTGGGGAAATGTTCCAAGAAGCTGTCGGAGGGAGATGGTGCCGAGACACTCCAGAAGCTGCAATCTTCAGGTGTCAGCTCACACCTGACCGCTGGGAACCTGCGGGATCATGGGGCACAGCCTCACAGGGGCCGTGGAGCTTGGCCCCGGGCAAGCAGCCTGTCTGAGAGCAGCGAGGGAGACTTCACCCTGGCCAATACCATGGAGGAGATTCTGGAAGAGAGTGAGATC
>Mus_paha
ATGCGTCGGCTCTGGGGCCCTGGGACGCCTTTCCTCGCCCTGCTTCTGCTGGTTTCCATCAAGCAAGTTACAGGATCTCTCCTTGAGGAGACAGTTCAGAAGTGGGCTAAGTATAAGGAGACGTGTCTGAAAGACTTGCACGACAATACTTCTGTGCAAGGCGTATTTTGTAATGGAACATTTGATCGGTACGTGTGCTGGCCTCATTCTTCTCCTGGAAATGTCTCTGTCCCCTGTCCTTCATACTTACCTTGGTGGAACAAAGAGAGCCCAGGAAGGGCCTACAGACACTGCTTGGCTCAGGGGACTTGGCAGAGGCAAGAGAACACCACAGATATTTGGCAGGATGACTCAGAGTGCTCAGAGAACCACAGCTTCAAACAAAACGTGGATCGCTATCACTATACCTTGCTGTCCACCTTGCAGCTGATGTACACTGTGGGCTACTCCCTGTCTCTCATCTCCCTCTTCCTGGCTCTTGCACTCCTCTTGTTCCTCCGAAAACTTCACTGCATACGTAACTACATCCACATGAACCTGTTCGCTTCATTCATCCTGAGAGCTCTGGCAGTCCTTGTGAAGGATATGGTCTTCTACAACTCTTACTCCAGGAGGCCTGACAGTGAGAGTGGATGGATGTCATATGTGTCAGAGATTTCTGCCTCCTGCCGCTCCGTCCAGGTCCTCCTGCACTACTTTGTGGGTGCCAATTACTTGTGGCTGCTGGTTGAAGGACTTTACCTCCACGCTCTGCTGGAGCCCACAGTGCTTCCTGAAAGACGGCTGTGGCCCAAGTACCTGGTGGTGGGTTGGGCCTTCCCCATGCTGTTTGTTATTCCCTGGGGTTTTGCCCGAGCAAGCCTGGAGAACACGGGGTGCTGGGCAATAAATGAGAATAAGAAAATCTGGTGGATCATCAGGGGACCCATGCTGCTTTGTGTAACAGTTAATTTCTTCATCTTCCTCAAGATTCTCAAGCTTCTCATTTCTAAGCTCAGAGCTCATCAGATGTGCTTCAGAGACTACAAATACAGACTGGCAAAATCAACGCTGCTCCTCATTCTTTTGTTGGGGGTTCATGAGGTCCTCTTCACTTTCTTCACCGATGATCAAGTTGAAGGATTTTCAAAACTTATTCGACTCTTCATCCAGTTGACCCTCAGCTCCTTCCATGGATTTCTGGTGGCCCTGCAGTATGGCTTTGCCAGTAGAGAGGTGAAGGCGGAGCTGAGCAAGGCCTGGGACCGCTTCTTATTAGCTCGCCACTGGGGCTGCAGAGCCTGTGTCCTGGGGAAGAACTTCCAGTTCCTGGGGAAATGTTCCAAGAAGCTGTCGGAGGGAGATGGCGCGGAGACACACCAGAAGCTGCAGTCCTCCACGTGCAGCTCACACCTGACCACTGGGACCCTGCGGGATCATGGGGCACAGCCTCATAAGGGCCGTGGAGCTTGGCCCCGGGCAAGCAGCCTGTCTGAGAGCAGTGAGGGAGACTTCAACCTGGCCAATACCATGGAGGAGATTCTGGAAGAGAGTGAGATC
>Mus_spic
ATGCATCGGCTCTGGAGCCCTGGGACGCCCTTCCTCACCCTGCTTCTGCTGGTTTCCATCAAGCAAGTTACTACAGGATCTCTCCTTGAGGAGACAGTTCAGAAGTGGGCTCAGTATAAGGAGACGTGTCTGAAAGACTTGCTCGAGAAACCTTCTGGTGTATTTTGTAATGGAACATTTGATAAGTACGTGTGCTGGCCTCATTCTTTTCCTGGAAATGTCTCTGTCCCCTGTCCTTCATACTTACCTTGGTGGAATAAAGAGAGCCCAGGAAGGGCCTACAGACACTGCTTGGCTCAGGGGACTTGGCAGAAGCAAGAGAACTCCACAGATACTTGGCAGGATGAGTCAGAATGCTCAGAGAACCACAGCTTCAAACAAAACGTGGATCACTATCACCATACCTTGTTGTCCACCTTGCAGCTGATGTACACTGTGGGCTACTCCCTGTCTCTCATCTCCCTCTTCTTGGCTCTTACACTCTTCTTGTTCCTTCGAAAACTGCACTGCACACGCAATTACATCCACATGAACCTGTTTGCTTCGTTCATCCTGAGAGCTCTGGCTGTCCTTGTGAAGGACATGGTCTTCTACAACTCTTACTCCAGGAGGCCTGACAGTGAGAGTGGATGGATGTCATATCTGTCAGAGATTTCTGCCTCCTGCCGCTCCGTCCAGGTCCTCCTGCACTACTTTGTGGGCGCCAATCACTTGTGGCTGTTGGTTGAAGGACTTTACCTCCATGCTCTGCTGGAGCCAACAGTGCTTCCTGAAAGGCGGCTGTGGCCCAAGTACCTGGTGGTGGGTTGGGCCTTCCCCATGCTGTTTGTTATTCCCTGGGTTTTTGCCCGAGCAAGCCTGGAGAATACAGGGTGCTGGGCAATAAATGAGAATAAGAAAATCTGGTGGATCATCAGAGGACCTATGCTGCTTTGTGTAACAGTTAATTTCTTCATCTTCCTCAAGATTCTCAAGCTTCTCATTTCTAAGTTCAGAGCTCATCAGATGTGCTTCAGAGACTACAAATATAGACTGGCAAAATCAACGCTGCTCCTCATTCTTTTGATGGGGGTTCATGAGTTCCTCTTCACTTTCTTCACCGACGACCAAGTTCAAGGATTTTCAAGACTTATTCGTCTCTTCATCCAGTTGACCCTGAGCTCCTTCCATGGATTTCTGGTGGCCTTGCAGTACGGCTTTGCCAGTAGAGAGGTGAAGGCAGAGCTGAGAAAGACCTGGGGCCGCTTCTTATTAGCTCGCCACTGGGGCTGCAGAGCCTGTGTCCTGGGGAAGAACTTCCGGTTCCTGGGGAAATGTTCCAAGAAGCTGTCAGAGGGAGATGGTGCCGAGACACTCCAGAAGCTGCAATCTTCAGCGTTCAGCTCACACCTGACCGCTGGGAACCTGCGGGATCATGGGGCACAGCCTCACAGGGGCCATGGAGCTTGGCCACGGGCAAGCAGCCTGTCTGAGAGCAGCGAGGGAGACTTCACCCTGGCCAATACCATGGAGGAGATTCTGGAAGAGAGTGAGATC
>Nan_gali
ATGAAGCCCCAACTTGGCCGGGCAGTGCCCGGGAGAAGCAGAGAAGGGCCCCTGCCAGTGGTGCAGGCGCGACCCATGGGCATCCCCGAGACCCAGGGGACCAGCCCTCTCCCCTCCCACCGGATTCACCAGCTCTGGACCCCTGGGAGGCCCTTCCTCGCTCTGGTGCTGCTGGCTTCCATCAAGCAAGTTACAGGATCCCTCCTTGAGGAGACAACTCGGAAATGGGCTCAGTATAAGGAGAAGTGTCTAAGAGACTTGCTCAATGAGCCTTCTGGCATATTTTGTAATGGAACATTCGATCAGTTTGTGTGTTGGCCTCATTCTTCTCCTGGAAACGTCTCTGTTCCCTGCCCTTCCTACTTACCTTGGTGGAATGAAGAGGGCTCAGGAAGGGCCTACAGACACTGCTTGGCTCGGGGGACTTGGCAGACGCTAGAGAACGCCACAGATATTTGGCAGGATGACTCCGAATGCTCTGAGAACCACAGCTTCAAACAAAACGTGGATCACTACGCCTTGCTGTCCACCTTGCAGCTGATATACACTGTGGGATACTCCCTCTCTCTTATTTCCCTCTTCCTGGCTCTCACACTCTTCTTGTTTCTTCGAAAACTACACTGCACACGCAATTACATCCACATGAACTTGTTTGCTTCGTTCATCCTGAAAGCGCTGGTTGTACTGGTAAAGGATGTCGTCTTCTATAACTCTTACTCCAGAAGGCCTGACAGTGAGAGTGGGTGGATGTCCTACCTGTCCGAGGTGTCCACCCCCTGCCGCTCCGTGCAGGTCCTCTTGCACTACTTCGTGGGTGCCAATCACCTGTGGCTGCTGGTTGAAGGTCTTTATCTCCATGCTCTGCTGGAGCCCACTGTGCTTCCTGAAAGGCGGCTGTGGCCCAGATATCTGGTGGTGGGCTGGGCCTTCCCTACGCTGTTTGTTGTCCCCTGGGGCTTTGCCCGAGCACACCTGGAGAACATAGGGTGCTGGGCGACCAATGGGAATAAGAAAATCTGGTGGATCATCCGAGGACCCATGCTGCTTTGTGTAACAGTTAATTTCTTCATCTTCCTGAAAATTCTCAAGCTTCTCATCTCTAAACTCAAAGCCCATCAGATGTGCTTCAGAGATTATAAATACAGATTGGCAAAGTCAACACTTGTCCTCATTCCTTTATTGGGTGTTCATGAAATCATCTTTTCTTTCATCACTGATGACCAAGTTCAAGGATATTCGAAACTTATTCGACTCTTCATCCAGTTGACACTGAGCTCCTTCCATGGATTCCTGGTGGCCTTGCAGTACTGCTTTGCCAATGGAGAGGTGAAGGCGGAGCTGCGCAAGTCCTGGGGCCGCTTTTTGCTAGCTCGTCACTGGGGCTGCAGAGCCTGTGTCTTGGGGAAGAACTTCCGGTTCCTAGGGAAATGTCCCAAGAAGCTGTCGGAGAGAGAGGGTGCTGAGACACTTCAGAAGTTGCAGACTTCATCTGGCAGCTCGAATCTGGAATCAGAGGCCCTGAGGGAGCTGGGTGCCAGGCCTCACAGGGGCCATGGAGCTTGGCCCCGGGGCAGCAGCCTGTCTGAGAGCAGTGATGGGGATTTCACCCTGGCCAACACTATGGAGGAGGTTCTGGAAGAGAGTGAGATA
>Oct_degu
ATGAGGCCCCATCTGCACCAGCTGGGGCCCGAAGCAAGCAGCAAGGGACCCTGGCCCAGGGTCTGGGTGCTGTGTATGGACATCCCTGCTTCCCAGGGGCCCGGCCCTCTCTGCCCTCCTAAGACGCGTTTGCTCTGGGCCCCAGGGAGGCCCTTCCTTGCTCTGGTTCTGCTGGTTTCCATCAAGCAAGTTACAGGATCTCTGCTTGAGGAGACAACTCGGAAGTGGGCTCAGTACAAGGACAAGTGTCTGCGAGACTTGCTCAAGGAACCTTCTTCTGGTATATTTTGTAATGGAACATTCGATCGGTACGTGTGCTGGCCTCACTCTTCTCCTGGAAACGTCTCTGTTCCCTGCCCTTCATACTTGCCTTGGTGGAATGAAGAGAGCTCAGGAAGGGCCTATAGACACTGCCTGGCCCGGGGGACTTGGAAGACACGAGAGAACACCACAGATATTTGGCAGGATGACTCTGAATGCTCCGAGAACCATAGCTTCAAACAAAACGTGGATCACTATGCCCTGCTGTCAACCTTGCAGCTGATGTACACCGTGGGATACTCCCTCTCTCTTATCTCCCTCTTCCTGGCTCTCAGCCTTCTCTTGTTTCTCCGAAAACTCCACTGTACTCGCAACTACATCCACATGAACTTGTTCGCCTCGTTCATTCTGAGGGCCGTGGCTGTGCTGGTGAAGGATGTTGTCTTCTCCAACTCTTACTCCAAGAGGCCCGACAGCGAGAACGGGTGGCTGTCTTACCTGTCTGAGGTGTCCACCTCTTGCCGCTCTGTCCAGGTCCTCCTGCACTACTTCGTGGGTGCCAACCATTTATGGCTACTGGTCGAAGGCCTTTACCTACATGCGCTGCTGGAGCCCACAGTGCTCCCTGAAAGGCGGCTGTGGCGCAGATACCTGGTGGTGGGTTGGGCCTTCCCTGTGCTATTTGTTGTCCCCTGGGGCATTGCCCGGGCATTGCTGGAGAACACGGGGTGCTGGGCAACAAATGGGAATAAGAAAATCTGGTGGATCATCCGAGGACCCATGCTGCTCTGTGTGACTGTCAATTTCTTCATCTTCCTGAAAATTCTCAAGCTTCTCATTTCTAAGCTCAAAGCCCATCAAATGTGCTTCAGAGATTATAAATACAGATTGGCAAAGTCAACACTACTCCTCATTCCTTTATTGGGTGTTCATGAGATCCTCTTCTCTTTCATCACCGATGACCAAGTTCAAGGATTTTCCAAACTTATACGACTCTTCATTCAGTTGACATTGAGCTCCTTCCATGGATTCCTCGTGGCCTTGCAGTATGGCTTTGCCAATGGAGAGGTGAAGGCTGAGCTGCGGAAGTCCTGGGTCCGCTTCTTGCTCCCCCGATGCTCAGGCTGCAGAGCCTGTGTCCTGAGGAAGAATTTCCGGTTCCTGGGGAAGTGTCCCAAGAAGCTCTCGGATGGAGGCGGCACCCGGACAACTCACAAGCTCCAGGTTTCACCAGGCAGCTCACACCTGTCCTCTCAGGGCCTAGGGGAGCTGGACACCCGGCCTTGCCAGGGCCACACAGCCTGGCCTCGGAGCATCAGCTTGTCTGAGAGCAGTGAGGGGGACTTCACCCTGGCCAATACCATGGAGGAGATTCTGGAGGAGAGTGAGATC
>Ony_torr
ATGAGGCCCCAACCAAGCCCGGCAGTGCCCAGAAGAACGAGAGAGGGGCCCGTGCCCCGGATGCGGGCACAGCCGGTGGGCATCCCTGCGGCCCAGAGGACCGGTCCTCTCCAGTTCCACGGGATGCATCTGCTCTGGGGCCCTAGGAGGCTCTTCCTCACCCTGCTTCTGCTGGTTTCCATCAAACAAGTTACAGGATCTCTCCTTGAGGAGACTACTCGGAAGTGGACTCAGTACAGGGAGAAGTGTCTGAAAGACTTGCTCAAAGAACCTTCTGGTGTATTTTGCAATGGAACATTCGATAAGTTGGTGTGCTGGCCCCATTCTTCTCCTGGGAACGTCTCTGTCCCCTGTCCTTCATACCTACCTTGGTGGAGCGAAGAGAGCCCAGGAAGGGCCTACAGACACTGCTTGGCTCAGGGGACTTGGCAGACGCGAGAGAACACCACCGCTATTTGGCAGGATGACTCGGAATGTGCAGAGAACCACAGCTTCAAACAAAACGTGGATCACTATGCCTTGCTGTCCACCTTGCAGCTGATGTACACCGTGGGCTACTCCCTCTCTCTCATCTCCCTCTTCCTGGCTCTTACACTCTTCTTGTTTCTTCGAAAGCTGCACTGCACACGCAATTACATCCACATGAACTTGTTTGCTTCGTTCATCCTGAGAGCACTGGCCGTCTTGGTGAAAGACATCATCTTCCACAACTCTTACTCCAAGAGGCCTGACAATGAGAGCGGATGGATGTCATATGTGTCAGAGATATCTGCCTCCTGCCGCTCCATCCAGGTCCTCTTGCACTACTTTGTGGGGGCCAATCACTTGTGGCTGCTGGTGGAAGGACTTTACCTCCATGCTCTACTGGAGCCCACCGTGCTTCCTGAAAGGCGGCTGTGGCCCAGATACCTGGTGGTGGGCTGGGCCTTCCCAATGCTGTTTGTCATTCCCTGGGGTTTCGCCCGTGCACACCTGGAGAATATAGGGTGCTGGGCAACAAATGGAAATAAGAAAATCTGGTGGATTATCCGAGGACCCATGCTGCTTTGCGTGACAGTCAATTTCTTCATCTTCCTCAAAATTCTCAAGCTTCTCATTTCCAAGCTCAAAGCCCATCAGATGTGCTTCAGGGACTATAAATACAGATTGGCAAAGTCAACGCTGCTCCTCATTCCTTTATTGGGGGTTCATGAAGTCCTCTTCTCTTTCATCACTGATGACCAAGTTCAAGGATTTTCAAAACTTATTCGACTATTCATCCAGCTGACATTGAGCTCCTTCCATGGATTTCTGGTGGCCTTGCAGTATGGCTTTGCCAATGGAGAGGTGAAGGCTGAGCTGCGCAAGTCCTGGGGCCGCTTCTTGCTAGCTCACCACTGGGGCTGCAGAGCCTGTGTCCTGGGGAAGAACTTCCCGTTCCTGGGGAAATGTTCCAAGAAGCTGTCCGAGGGCAATGGTGCTGAGACACTTCGGAAGCTGCAGTCCTCAACCTGCAGTTCCCACTTGGCTTCTGAGACTCTGGAGGAGCGAGGAGCTAGGTCTCATCGGGGCCGGGGAGCTTGGCCCCGGGGAAGCAGTCTGTCTGAGAGCAGTGAGGGGGACTTCACCCTGGCCAATACCATGGAGGAGATTTTGGAAGAGAGCGAGATC
>Per_mani
ATGCGGGCACAGCCGGTGGGCACCCCTGCGGCCCAGAGGACCGGTCCTCTCCAGTCCCACGGGATGCGTCTGCTCTGGGGCCCTAGGAGGCTCTTCCTCACCCTGCTTCTGCTGGTTTCCATCAAGCAAGTTACAGGATCTCTCCTTGAGGAGACAACTCGGAAGTGGACTCAGTATAGGGAGAAGTGTCTTAGAGACTTGCTCAATAAACCTTCTGGTATATTTTGCAATGGAACATTCGATAAGTTGGTGTGCTGGCCTCATTCTTCTCCTGGAAACGTCTCTGTTCCCTGCCCTTCATACTTGCCTTGGTGGAGTGAAGAGAGCCCAGGAAGGGCCTACAGACACTGCTTGGCTCAGGGGACTTGGCAGACGCGAGAGAACGCCACGGCTATTTGGCAGGATGACTCAGAATGTGCAGAGAACCACAGCTTCAAACAAAACGTGGATCACTATGCCTTGCTGTCCACCTTGCAGCTGATGTACACCGTGGGCTACTCCCTCTCTCTCATCTCCCTCTTCCTGGCTCTTACACTCTTCTTGTTTCTTCGAAAGCTACACTGCACACGCAATTACATCCACATGAACTTGTTTGCTTCGTTCATCCTGAGAGCGCTGGCCGTCTTGGTGAAAGACATCATCTTCTACAACTCTTACTCCAAGAGGCCTGACAATGAGAGCGGATGGATGTCATATGTGTCCGAGATATCCGCCTCCTGCCGCTCCGTCCAGGTCCTCTTGCACTACTTTGTGGGGGCCAATCACTTGTGGCTGCTGGTGGAAGGTCTTTACCTCCACGCTCTGCTGGAGCCCACTGTGCTTCCTGAAAGGCGGCTGTGGCCCAGATACCTGGTGGTGGGCTGGGCCTTCCCCATGCTGTTTGTCATCCCCTGGGGTTTCGCCCGTGCACACCTGGAGAACACAGGGTGCTGGGCAACAAATGGAAATAAGAAAATCTGGTGGATCATCCGAGGACCCATGCTGCTTTGCGTGACAGTCAATTTCTTCATCTTCCTCAAAATTCTCAAGCTTCTCATTTCCAAGCTCAAAGCCCATCAGATGTGCTTCAGAGACTATAAATACAGATTGGCAAAGTCAACACTGCTCCTCATTCCTTTATTGGGGGTTCATGAAGTCCTCTTCTCTTTCATCACTGATGACCAAGTTCAAGGATTTTCAAAACTTATTCGACTCTTCATTCAGCTGACATTGAGCTCCTTCCATGGATTTCTGGTGGCCTTGCAGTATGGCTTTGCCAATGGAGAGGTGAAGGCTGAGCTGCGCAAGTCCTGGGGCCGCTTCTTGCTGGCTCGCCACTGGCGCTGCAGAGCCTGTGTCCTGGGGAAGAACTTCCGGTTCCTGGGGAAATGCTCCAAGAAGCTGTCGGAGGGAGATGGCGCTGAGACACTTCGGAAGCTGCAGTCCTCAGCCTGCAGTTCCCACTTGGCCTCTGAGACCCGGGGGGAGCTGGGGGCTAGGTCTCACCGGGGCCGGGGAGCTTGGCCCCGGGGAAGCAGCCTGTCTGAGAGCAGTGAGGGAGACTTCACCCTGGCCAATACCATGGAGGAGATTTTGGAAGAGAGTGAGATC
>Rat_norv
ATGAGGCCCCAACCAAGCCCGGCAGTGCCCAGTAGATGCAGAGAGGCACCCGTGCCCCGAGTGAGGGCACAGCCAGTGGGCATCCCTGAGGCCCAGGGGCCCGTTCCTCTCCACTCCCAACAGATGCGTCTGCTGTGGGGCCCTGGGAGGCCCTTCCTCGCCCTGCTTCTGCTGGTTTCCATCAAGCAAGTTACAGGATCGCTCCTCAAGGAGACAACTCAGAAGTGGGCTAATTATAAGGAGAAGTGTCTGGAAGACTTGCACAATAGACTTTCTGGCATATTTTGTAATGGGACATTTGATCGGTATGTGTGCTGGCCTCATTCTTATCCTGGAAATGTCTCTGTTCCCTGTCCTTCATACTTACCTTGGTGGAATGCAGAGAGCCCAGGAAGGGCCTACAGACACTGCTTGGCTCAGGGGACTTGGCAGACGCGAGAGAACACCACAGATATTTGGCAGGATGAATCAGAATGCTCAGAGAACCACAGCTTCAGACAAAACGTGGATCACTACGCCTTGCTATACACCTTGCAGCTGATGTACACTGTGGGCTACTCCGTGTCTCTCATCTCCCTCTTCTTGGCTCTTACACTCTTCTTGTTCCTTCGAAAACTGCATTGCACACGCAATTACATCCACATGAACCTGTTCGCTTCGTTCATCCTGAAAGTTCTGGCTGTCCTGGTGAAGGACATGGTCTCCCACAACTCTTACTCCAAGAGGCCCGATGATGAGAGTGGATGGATGTCATATCTGTCAGAGACATCCGTCTCCTGTCGCTCCGTCCAGGTCCTCCTGCACTACTTTGTGGGCACCAATCACTTGTGGCTGCTGGTTGAAGGACTTTACCTCCACACTCTGCTGGAGCCCACAGTGTTTCCTGAAAGGCGGCTGTGGCCCAAGTACCTGGTGGTGGGTTGGGCCTTCCCCATGCTGTTTGTTATTCCCTGGGGTTTTGCCCGTGCACACCTGGAGAACACACGGTGCTGGGCCACAAATGGGAACCTGAAAATCTGGTGGATCATCAGAGGACCCATGCTGCTTTGTGTAACAGTTAATTTCTTCATCTTCCTCAAGATTCTCAAGCTTCTCATTTCTAAGCTCAAAGCTCATCAGATGTGCTTCAGAGACTACAAATACAGATTGGCGAAATCAACGTTGCTCCTCATTCCTTTGTTGGGGGTTCATGAGGTCCTCTTCACTTTCTTCCCCGACGACCAAGTTCAAGGATTTTCAAAACGTATTCGACTCTTCATCCAGCTGACACTGAGCTCTGTCCACGGATTTCTGGTGGCCTTGCAGTATGGCTTTGCCAATGGAGAGGTGAAGGCAGAGCTGCGAAAGTCATGGGGCCGCTTCTTATTAGCCCGCCACTGGGGCTGCAGAACCTGTGTCCTGGGGAAGAATTTCCGGTTCCTGGGGAAGTGTTCCAAGAAGCTGTCGGAGGGAGATGGCTCTGAGACACTCCAGAAGCTGCGGTTCTCCACATGCAGCTCACACCTGGCCTCTGAGACCCTGGGAGACGTTGGGGTACAGCCTCACAGGGGCCGTGGAGCTTGGCCCCGGGGAAGCAGCCTGTCTGAGAGCAGTGAGGGAGACTTCACCCTGGCCAATACGATGGAGGAGATTCTGGAAGAGAGTGAGATC
>Rat_ratt
ATGAGGCCCCAACCAAGCCCGGCAGTGCCCAGTAGATGCAGAGAGGCACCCCTGCCCCGAGTGAGGGCACAGCCAGTGGGCATCCCTGAGGCCCAGGGGCCCGTTCCTCTCCGCTCCCAACGGATGCGTCTGCTCTGGGGCCCTGGGAGGCCCTTCCTCGCCCTGCTTCTGCTGGTTTCCATCAAGCAAGTTACAGGATCTCTCCTCAAGGAGACAACTCAGAAGTGGGCTAATTATAAGGAGAAGTGTCTGGAAGACTTGCACAATAGACTTTCTGGCATATTTTGCAATGGGACATTTGATCGGTTTGTGTGCTGGCCTCATTCTTATCCTGGAAATGTCTCTGTTCCCTGTCCTTCATACTTACCTTGGTGGAATGCAGAGAGCCCAGGAAGGGCCTACAGACACTGCTTGGCTCAGGGGACTTGGCAGACGCGAGAGAACACCACAGATATTTGGCAGGATGAATCAGAATGCTCAGAGAACAACAGCTTCAAAAAAAACGTGGATCACTACACCTTGCTATACACCTTGCAGCTGATGTACACCGTGGGCTACTCCGTGTCTCTCATCTCCCTCTTCTTGGCTCTTACACTCTTCTTGTTCCTTCGAAAACTGCATTGCACACGCAATTACATCCACATGAACCTGTTCGCTTCGTTCATCCTGAAAGTTCTGGCTGTCCTGGTGAAGGACATGGTCTCCCACAACTCTTACTCCAAGAGGCCCGACGATGAGAATGGATGGATGTCATATCTGTCAGAGACATCCGTCTCCTGTCGCTCCGTCCAGGTCCTCCTGCACTACTTTGTGGGCACCAATCACTTGTGGCTGCTGGTTGAAGGACTTTACCTCCACACTCTGCTGGATCCCTCAGTGTTTCCTGAAAGGCGGCTGTGGCCCAAGTACCTGGTGGTGGGTTGGGCCTTCCCCATGCTGTTTGTTATTCCCTGGGGTTTTGCCCGTGCACACCTGGAGAACACACGGTGCTGGGCCACAAATGGGAACCTGAAAATCTGGTGGATCATCAGAGGACCCATGCTGCTTTGTGTAACAGTTAATTTCTTCATCTTCCTCAAGATTCTCAAGCTTCTCATTTCTAAGCTCAAAGCTCATCAGATGTGCTTCAGAGACTACAAATACAGATTGGCGAAATCAACGTTGCTCCTCATTCCCTTGTTGGGGGTTCATGAGGTCCTCTTCACTTTCTTCCCCGACGACCAAGTTCAAGGATTTTCAAAACGTATTCGACTCTTCATCCAGCTGACACTGAGCTCTGTCCACGGATTTCTGGTGGCCTTGCAGTATGGCTTTGCCAATGGAGAGGTGAAGGCAGAGCTGCGAAAGTCATGGGGCCGCTTCCTATTAGCCCGCCACTGGGGCTGCAGAGCCTGTGTCCTGGGGAAGAATTTCCGGTTCTTGGGGAAATGTTCCAAGAAGCTGTCGGAGGGAGATGGCTCTGAGACACTCCAGAAGCTGCGATCCTCCACGTGCAGCTCACACCTGGCCTCTGAGACCCTGGGAGATGTTGGGGTACAGCCTCACAGGGGCCATGGAGCTTGGCCCCGGGGAAGCAGCCTGTCTGAGAGCAGTGAGGGAGACTTCACCCTGGCCAATACGATGGAGGAGATTCTGGAAGAGAGTGAGATC
>Sci_vulg
ATGAGGACCCAGCTGAGCCTGGCAGGGCCTGGGAGAAGCAGCCAGGTCCCCATGAGCATCCCTGCTGCTGGGGACACTGGCTCTCTCCTTTCCCATGGGAAGCACTTGCTCTGGGTCCCTGGGCGGCCCTTCCTCACCCTGGTGCTGCTGGTTTTCATCAAGCAAGCTACGGGATCTCTCCTTGAGGAGACAACTCGAAAGTGGGCTCAGTACAAGGAGAAGTGTCTGAGAGACTTACTCAAGGAACCTTCTGGCATATTTTGCAATGGAACCTTTGATCAGTATGTGTGCTGGCCTCATTCTTCTCCTGGAAATGTCTCTGTTCCCTGCCCTTCATACCTACCTTGGTGGAATGAAGAGAGCTCAGGAAGAGCCTACAGACACTGCTTGGCTCGGGGAACTTGGCAGACCCTAGTGAACGCCACAGATATTTGGCAGGATGACTCTGAATGCTCCGAGGACCACAGCTTCAAACAAAATGTGGAGAATTATGCCTTGCTGTCATCTTTGCAGCTGATGTACACCGTGGGATACTCCCTCTCTCTTGTCTCCCTCCTCCTGGCTCTTACACTCCTTTTGTTTCTTCGAAAGCTCCACTGTACACGCAACTACATCCACATGAACTTGTTTGCTTCATTCATCCTAAAAGCCCTGGCTGTGCTGGTGAAGGACATTGTCTTCGATAACTCTTACTCCAAGAGGCCAGACAATGAGAGTGGGTGGATGTCCTACCTGTCAGAGATGTCCACCTCCTGCCGCTCGGTCCAGGTTTTCCTGCACTACTGCGTGGGTGCCAACCACTTATGGCTGCTGGTGGAAGGTCTTTACCTGCATGCACTGCTGGAGCCCACAGTACTTCCTGAAAGGCGGCTGTGGCCCAGATACCTGGTGGTGGGTTGGGCTTTCCCTGTGCTGTTTGTGGTGCCCTGGGGTTTTGCCCGTGCACACCTGGAGAACACGGGATGCTGGGCAACAAATGGGAATAAGAAAATCTGGTGGATCATCCGAGGACCCATGTTGCTTTGTGTAATGGTTAATTTCTTCATTTTCCTGAAAATTCTCAGACTTCTTATTTCTAAGCTCAAAGCCCATCAAATGTGCTTCAGAGATTATAAATACAGACTGGCAAAATCAACACTGGTCCTCATTCCTTTATTGGGTGTCCACGAGATCCTCTTCTCTTTCATCACTGATGACCAAATTCAAGGATTTTCGAAACTCATACGACTCTTCATTCAATTGACATTGAGCTCCTTCCATGGGTTCCTTGTGGCCTTGCAGTATGGCTTTGTCAATGGAGAGGTGAAGGCTGAACTGCGGAAGTTCTGGGTCCGATTCTTGCTGGCCCGCCACTCAGGCTGTGGCGCCTGGGTCCTGGGGAAGAACTTCCGGCTCCTGGGGAAATGTCCTAAGAAGCTGTCAGATGGAGATGGTGCTGAGACACTTCAGAAGCTGCAGTCCTCACCTGATGGCTGTCACCTGGCCACACGGGGCCTGGGGGAGCTGGGTGCCCATCCTCACCGGAACCACACAGCCTGGCCCCGTGGCAGCAGCCTGTCTGAGAGCAGTGAGGGGGACTTCACCCTGGCCAACACCATGGAGGAGATTCTGGAAGAGAGTGAGATC
>Uro_parr
ATGAGGCCCCAGCTGAGCCGGGCAGGGCCGGGGAGAGGCAGCCCGGGGTCCTTGCCTGGGGTCCTGCCTAGGAGCATCTCTGCTGCGGGAGGCACCGGCTCCYTCCTTTCCCATGGAAAGCACTTGCTCTGGGCCCCTGGGAGGCCCTTCCTCACCCTGGTGCTGCTGGTTTTCATCAAGCAAGCCACAGGATCTCTCCTTGAGGAGACAACTCGGAAATGGGCTCAGTACAAAGAGAAGTGTCTGAAAGATTTACTTAAGAAACCTTCTGGCATATTTTGTAATGGAACCTTTGATCAGTATGTGTGCTGGCCTCATTCTTCTCCTGGAAATGTCTCTGTTCCCTGCCCATCATATCTACCTTGGTGGAATGAAGAGAGCTCAGGAAGAGCCTACAGACACTGCTTGGCTCGGGGAACTTGGCAGACCCTAGTGAACACCACAGATATTTGGCAGGATGACTCCGAATGCTCCGAGAACCACAGCTTCAAACAAAACGTGGAGAATTACGCCTTGCTGTCCACTCTGCAGCTGATGTACACGGTGGGATACTCCCTCTCCCTTATCTCCCTCTTCCTGGCTCTCACCCTCCTTTTGTTCCTTCGAAAGCTCCACTGTACACGTAACTACATCCACATGAACTTGTTTGCTTCATTCATCCTGAAAGCCCTGGCTGTGCTGGTGAAGGACGTTGTCTTCTATAACTCTTACTCCAAGAGGCCAGACAATGAGAGTGGGTGGATGTCCTATCTGTCAGAGATGTCCACCTCCTGCCGCTCCGTCCAGGTTTTCCTGCACTACTGCGTGGGTGCCAACCACTTATGGCTGCTGGTCGAAGGTCTTTACCTCCATGCCCTGTTGGAGCCCACGGTGCTTCCTGAAAGGCGGCTGTGGCCCAGATACCTGGTGGTGGGTTGGGCCTTCCCTGTGCTGTTTGTGGTGCCCTGGGGTTTCGCCCGTGCACACCTGGAGAACACGGGATGCTGGGCAACAAATGGAAATAAGAAAATCTGGTGGATCATCCGAGGACCCATGATGCTTTGTGTAATGGTTAATTTCTTCATCTTCCTGAAAATTCTCAGGCTTCTCATTTCTAAGCTGAAAGCCCATCAAATGTGCTTCAGAGATTATAAATACAGACTGGCAAAATCAACACTGGTCCTCATTCCTTTATTGGGTGTCCACGAGATCCTCTTCTCTTTCATCACTGATGACCAAATCCAAGGATTTTCAAAACTCATACGACTCTTCGTTCAACTGACATTGAGCTCCTTCCACGGGTTCCTCGTGGCCTTGCAGTACGGCTTTGTCAATGGAGAGGTGAAGGCTGAACTGCGGAAGTTCTGGGCCCGCTTCTTGCTCGACAACCACTCAGGCTGTGGAGCCTGGGTCCTGGGGAAGAACTTCCGGTTCCTGGGGAAATGTCCCAAGAATCTCTCAGATGGAGATGGTGGCGAGACCCTTCGGAAGCTGAAGACCTCTCCTGGCGGCTCACACCTGGCCACACGGGGCCGGGGGGAGCTGGGTGCCCATCCTCACCGGGGCCACACAGCCTGGCCCCGAGGCAGCAGCCTGTCGGAGAGCAGTGAGGGGGACTTCACCCTGGCCAACACCATGGAGGAGATTCTGGAAGAGAGTGAGATC
