# Supplementary material for: Variation in the Evolution and Sequences of Proglucagon and the Receptors for Proglucagon-Derived Peptides in Mammals
Source: Front Endocrinol (Lausanne). 2021 Jul 12;12:700066. doi: 10.3389/fendo.2021.700066 (PMC8312260; doi:10.3389/fendo.2021.700066)
Supplement: Supplementary File 1 — Fasta formatted proglucagon (Gcg) coding sequences. [file DataSheet_1.zip › Supplement/Suplementary Files/Sup_File_3_Glp1r_fasta_data.txt]

>Orn_anat
ATGCCCCTGCCCCCGCAGCCCCTCCTCTTCCTCCTCCTCCTCCTCCTCCTGCTCCTCCTCGGGACCCTGGGCAGGGCCGGACCCAGATCCCAGGGGCCGCCAGTGTCCCTGTCCGCGACGCTGCACAAGTGGAGGGAATACCGGCAGCAGTGTCTGAGGCTCCTGTGGGAGACGCCTTCACCGGCCGCAGGAGTCACCGTTTGCAACCGAACGTTTGACGACTACGCCTGTTGGCCAGATGGAGTCCCGGGGACCTTTGTCAATGTTACCTGCCCCTGGTATCTGCCCTGGGCAAGCAGGGTCTCCCACGGACAGGTTTACCGCTTCTGCACTCTCGAGGGCACGTGGCTGCAGGAGAAGAACGCCACCCTGACCTGGAGGAACCTGACTGAGTGTGAGGACGCCGAAAAGGGGCAATGGAGTCCCCCCGAGGAGCAGTTTCTGTTTCTCTCCATCATCTACACGGTGGGCTACGCCCTCTCCTTCTCCGCCCTGATCGTCGCCACTGCCATCCTCCTCCAGTTTAGACACCTGCACTGCACCCGGAACTATATCCACCTGAATCTCTTCACCTCCTTCATCCTCCGGGCCCTGTCTGTCTTCATCAAGGACACCGTGCTCAAGTGGATGTACAACACAGCTACCCAGCAGCACCAGTGGGAGGGCTTCCTTGCCTACCAGGAATCTCTGGGCTGCCGCTTGGTCTTCCTGATGATGCAGTACTGTGTGGCCGCCAACTACTACTGGCTCCTGGTGGAAGGGGTGTACCTGTACACGCTGCTTGTGCTCTCCGTCTTTTCCGAGCAAAGGATCTTCCGGATTTATCTGTGCATTGGCTGGGGTGTGCCCATGATGTTTGTCATTCCTTGGGGAATAGTCAAGTACCTCTATGAAGATGAAGGCTGCTGGACCAGGAACACAAACATGAACTACTGGCTGATCGTCCGGCTCCCCATCCTCATCTCCATAGGGGTGAACTTCCTCATTTTCATCCGCGTCATCTGCATCATCATTTCCAAGCTGCAGGCAAACCTGATGTGTAAAGCTGATACCAAATGCAGACTGGCCAAATCCACCCTGACCCTCATCCCACTGCTGGGGACGCATGAGGTCATCTTCGCCTTCGTGGTGGATGAGCACGCCCGGGGGACCCTGCGCTACGTCAAGCTGTTTGCTGAACTCTCCATCACCTCCTTCCAGGGGCTGATGGTTGCCATCCTCTACTGCTTCATCAACAACGAGGTCCAGGCTGAATTTCGGAAGAGCTGGGCGCGCTGGAGGCTGGAGCGTTCGTCCATCGAGAGGGACAGCAGCATGAAACCCACCCAGTGTCCAGCCGGCAGCCTAAGCAGCGCAGGTAGCGTCTACGCGGCCACTTGCCAGGCCTCCTGCAGC
>Mon_dome
ATGGCCAGCCCCCCAGTCCCTCTCCGACTCACCCTTCTTCTGCTGGGTGCCGTGGGCAGGGCTGGCCCCCGCCCTCAGGGTGCATACATGTCCCTTTCAGAAACAGTGCAGAAGTGGAGGGAATATCAACAGGAGTGTCAGCGATTAATACAGGAGATACCTCTTCCAACCACAGGAGGCACATTTTGCAACCGGACCTTTGATAGCTATGCCTGTTGGCCAGATGGCCTCCCTGGGACCTATGTCAACGTCAGCTGCCCCTGGTACCTTCCTTGGGCCAGCAGTGTGCATCAGGGACACGTGTATCGATTCTGCACCACTGAAGGTAGGTGGCTATATGAGAAGAACTCCAGCCTTCCCTGGATTGATGTGTCAGAGTGTGAGGAGAACAAGACAGGAGAAAGGAGCCACCCTGAGGAGCAGCTTCTGTCTTTTTCCATTGTCTACACTGTGGGCCATGCACTGTCCTTTTCAGCCTTGGTCATCGCCACAGCCATACTCCTTCGATTCAGACACCTGCACTGCACCCGCAACTACATCCACCTGAATCTCTTCATGTCCTTCATCCTCCGAGCTATGTCCATCTTCATCAAGGATGATGTGCTGAAATGGATGTACAGTACGGCCACCCGAAGCCACCAGTGGGAGGGCCTCCTCTCCTATCAGGAGTCCCTGAGCTGCCGCCTGGTGTTTCTCATGATGCAGTACTGTGTGGCCGCCAACTACTACTGGCTTCTGGTGGAGGGCATCTACCTGTACACCCTGCTTGTGCTGTCTGTCTTCTCCGAACGGAGGGTCTTCCGGCTCTATGTGTGCATCGGCTGGGGTATTCCTCTGCTGTTTGTTATTCCCTGGGGCATCGTGAAGTACCTGTACGAGGATGAGGGATGTTGGTCCAGAAACTCTAACATGAACTACTGGCTGATTATCCGGCTGCCCATTCTCATGGCCATAGGAGTGAATTTCTTCATCTTTATCAGAGTTATCTGTATCATCATCTCCAAACTGAAGGCCAATTTGATGTGCAAGACAGACACCAAGTGCAGGCTGGCCAAATCAACCCTGACCCTCATCCCTCTGCTGGGGACCCATGAGGTTATCTTTGCCTTTGTGATGGATGAGCATGCCCGAGGGACCCTGCGATACATCAAACTTGTCTATCAGCTCTTCTTCACATCCTTCCAGGGGCTGATGGTGGCCATCTTGTACTGCTTTATTAACAATGAGGTCCAGTTGGAGTTTCGGAAGACTTGGGAACGCTGGCGACTGGAGCACTTGTATACCCAGAGAGATTGCAGCATGAAGCCCCTTAAGTGCCCAGCCAGTAGCTTGAGCAGTGGTGGCACAGTGGGGAGCAGTCTGTATGCAGCCACCTGCCAGGCCACCTGCAGC
>Pha_cine
ATGGCCAGCCCTCCAGCCCCGCTCCGCCTCACCCTTCTTCTACTGGGCACGGTGGGCAGGGCCGGACCCCGCCCTCAGGGTGCGACCGGATCCTTGTCAGAGACAGTGTACAAGTGGAGGGAATATCGTCTGAAGTGTGAGCAGTTCATACAAGAGACACCTCTCCCAGCCACAGGAGATATATTTTGCAACCGGACCTTTGATAACTATACTTGTTGGCCAGATGGACTTCCTGGGACCTATGTCAATGTCAGCTGCCCCTGGTACCTTCCCTGGGCCAGCAGTGTGTCTCAGGGACACGTGTATCGATTCTGCACCAGTGAGGGCATTTGGCTACAGGACAAAAACTCCAGCATGCCCTGGAGGGATCTGTCAGAGTGTGAGAACAAGTCAGAAGAGAGCCACCCTGAGGAGCAGCTTCTGTCTTTCACCGTCATCTACACTGTGGGCTATGCACTCTCCTTCTCAGCCCTGGTCATCGCCACGGCCATCCTCCTTCGATTCAGACATCTGCACTGTACTCGGAACTACATCCACTTGAATCTGTTCATGTCCTTCATCCTCCGAGCTTTGTCCGTGTTCGTCAGGGATGCTGTGCTGAAGTGGATGTACGGTACAGCTACCCGACACCACCAGTGGGATGGCCTCCTCTCCTACCAGGAGTCCCTGAGCTGCCGCCTGGTGTTTATCATGATGCAGTACTGTGTGGCCGCCAACTACTACTGGCTTCTGGTGGAGGGCATCTACCTGTACACCCTGCTTGTGCTGTCTGTCTTCTCTGAACAGAGGGTCTTCAGACTCTACATATTCATTGGCTGGGGTGTTCCCCTGCTGTTTGTCATTCCCTGGGGCATCGTGAAGTACCTGTACGAGGATGAGGGATGCTGGAACAGAAATGCTAACATGAACTATTGGCTGATTATCCGGCTGCCTATTATCACGGCCATAGGACTGAATTTCCTCATCTTTATCAGAGTTATCTGTATCATCATCTCCAAACTAAAGGCCAATTTGATGTGCAAGACGGACACCAAGTGCAGGCTGGCCAAATCAACCCTGACCCTCATTCCCCTGCTGGGGACCCAAGAGATTATCTTTGCCTTTGTGATTGATGAGCACGCCCGAGGCACCCTGCGTTACATCAAACTCTTCTGTGAAATCTCCTTCGCATCCTTCCAGGGGCTGATGGTGGCCATCTTGTACTGCTTTGTTAACAATGAGGTCCACTTGGAGTTTCAGAAGACTTGGGAGCGCTGGCGACTGGAGCACTTGTACACCCAGAGAGATTGCAGCATGAAGCCCCTCAAGTGTCCAGCCAGTAGCCTGAGCAGTGGTGGCACAGTGGGGAGCAGTCTATATGCAGCCACCAGTCAGGCCACCTGCAGC
>Sar_harr
ATGGCCAGTCCCCCAGCCCCGCTCCGATTCACCCTCCTTCTGCTGGGCACGGTGGGCAGGGCCGGCCCCCACCCTCAGGTGCAATCCTTTTCAGAAACAATATATAAATGGAGGGAATATCGCCTGAAGTGTGAACAATCCATACAAGAGACACCTCTCCCAGCCACAGGAGGCATATTTTGCAACCGGACCTTTGATAGCTATGCCTGTTGGCCAGATGGACTCCCTGGAACCTATGTCAATGTCAGCTGTCCCTGGTACCTTCCCTGGGCCAGTAGTGTGTCTCAGGGACATGTGTATCGATTCTGCACAACGGAGGGCACGTGGCTACATGATGACAACTCCAGTCTACCCTGGAGGGACTTGTCAGAGTGTGAGAACAAGTCAGGAAACAAGAGCCACCCTGAGGAGCAGCTTCTGTCTTTCACCATCATCTACACTGTGGGCTATGCACTCTCCTTCTCGGCTTTGCTCATCGCCACAGCCATCCTTCTTCGATTCAGACACCTGCATTGTACCCGGAACTACATCCACTTGAATCTGTTCATGTCCTTCATCCTCCGAGCTTTGTCCGTCTTCATCAGAGATGCTGTGATGAAGTGGATGTACGGTACGGCTACCCGACGCTACCAATGGGATGGTCTCCTCTCCTACCAGGAGTCCCTGAGCTGCCGCCTGGTGTTTATCATGATGCAGTATTGTGTGGCCGCTAATTACTACTGGCTTCTGGTGGAGGGCATCTACCTGTACACCCTACTTGTGCTGTCTGTCTTCTCTGAACAGAGGGTCTTCAGACTCTACGTGTTCATTGGCTGGGGTGTTCCCCTGCTGTTTGTCATCCCCTGGGGAATCGTGAAGTACCTGTACGAGGATGAGGGATGTTGGAACAGAAATGCTAACATGAACTATTGGCTGATTATCCGGCTGCCTATTCTCATGGCCATAGGACTGAATTTCCTCATCTTTATCAGAGTTATCTGCATCATCATCTCCAAACTGAAGGCCAATTTGATGTGCAGGACAGACACCAAGTGCAGGCTGGCCAAATCAACCTTGACCCTCATCCCCCTGCTGGGGACCCACGAGATTATCTTTGCCTTTGTGATTGATGAGCATGCCCGAGGCACCCTGCGTTACATCAAACTCTTCAGTGAAATCTCCTTGGCATCCTTCCAGGGGCTGATGGTGGCCATCTTGTACTGCTTTGTTAACAATGAGGTCCAGTTGGAGTTTCAGAAGACTTGGGAGCGCTGGCGACTGGAGCATTTGTACACCCAGAGAGATTGCAGCATGAAGCCCCTCAAGTGTACAGCCAGTAGCCTGAGCAGCGGTGGCACATTGGGGAGCAGTCTATATGCAGCCACCTGCCAAGCCACCTGCAGC
>Tri_vulp
ATGACAGACGGCCTGGACAAAGGCATGGAGGGTGCGACCATATCCTTTTCAGAGACAGTGTACAAGTGGAGGGAATATCGCCTGAAGTGTGAGCAATTCCTACAAGAGACACCTCTCCCAGCCACAGGAGACGTATTTTGCAACCGGACCTTTGATAACTATACCTGTTGGCCAGATGGACTCCCTGGGACCTATGTCAATGTCAGCTGCCCCTGGTACCTTCCATGGGCCAGCAGTGTGTCTCAGGGACATGTGTATCGATTCTGCACAACAGAGGGCTTGTGGCTACAGGACAAAAACTCCAGTATGCCCTGGAGGGACCTGTCAGAGTGTGAGGTCGAGTCAGAAGAGAGCCACCCTGAGGAGCAGCTGCTCTCTTTCACCGTCATCTACACCGTGGGCTATGCACTCTCCTTCTCAGCCTTGGTCATCGCCACGGCCATCCTCCTTCGATTCAGGCATCTGCACTGTACCCGGAACTACATCCACTTGAATCTGTTCATGTCTTTCATCCTGCGAGCTCTGTCCGTCTTCATCAGGGATGCTGTGATGAAGTGGATGTATGGTACGGCTACCCAGCACCACCAGTGGGACGGCCTCCTCTCCTATCAGGAGTCCCTGAGCTGCCGCCTGGTATTTATCATGATGCAGTACTGTGTAGCCGCCAACTACTACTGGCTTCTCGTGGAGGGCATCTACCTGTACACTCTACTTGTGCTGTCTGTCTTCTCTGAACAGAGGGTCTTCAGACTCTACGTATTCATTGGCTGGGGTGTTCCCCTATTATTTGTCATTCCCTGGAGCATCGTGAAGTACCTGTACGAGGATGAGGGATGTTGGAACAGAAACGCTAACATGAACTATTGGCTGATTATCCGGCTACCTATTATCATGGCCATAGGACTCAATTTCCTCATCTTTATCAGAGTTATCTGCATCATCATCTCCAAACTGAAGGCCAATTTGATGTGCAAGACGGACACGAAGTGCAGGCTGGCCAAATCAACCCTGACCCTCATCCCCTTGCTGGGGACCCAAGAGATTATCTTTGCCTTTGTGATCGATGAGCATGCCCAAGGAACCCTGCGTTACATCAAACTCTTCTGTGAGATCTCCTTCGCATCCTTCCAGGGGCTGATGGTGGCCATCTTGTACTGCTTTGTTAACAATGAGGTCCAGTTGGAGTTTCAGAAGACCTGGGAGCGCTGGCGATTAGAGCACTTCTACACACAGAGAGATTGCAGCATGAAGCCCCTCAAGTATCCAGCCAGTAGCCTGAGCAGTGGTGGCACAGTGGGGAGCAGTCTATATGCAGCCACCAGCCAAGCCACCTGCAGC
>Cho_dida
ATGGCCGGCGCCCCCGGCCCGCTCCGCCTCGCGCTCCTGCTGCTCGGGGCGGTGGGCAGGGCCGGCCCCCGCCCCCAGGGTGCCACCGTGTCCCTCTCGGAGACAGTGCAGAAATGGCGAGAATACCGGCGCCAGTGCCAGCGCTTCCTGAGTGAGGCACCACCCCCAGCCTCAGGCCTGTTCTGCAACCGGACCTTCGATGACTACGCCTGCTGGCCGGACGGGCCTCCTGGCTCTTTCGTGAACGTCAGCTGCCCCTGGTACCTCCCCTGGGCCAGCAGCGTGCTGCAGGGCCACGTGTACCGGTTCTGCACAGCCGAGGGCCTGTGGCTGCACAAGGACAACTCCAGCCTGCCCTGGAGGGACCTGTCAGAGTGTGAGGATTCCAAGCGAGGGGAGAGAAGCCCCCCGGAGGAGCAGCTCCTGTCCCTTTACATCATCTACACGGTGGGCTACGCACTCTCCTTCTCAGCCCTGGTCATCGCCTCAGCCATCCTACTCGGCTTCAGACACCTGCACTGCACACGGAACTACATCCACCTGAACCTGTTTGTGTCCTTCATCCTCCGGGCACTGTCCGTCTTCATCAAGGACGCGGCCCTCAAGTGGATGTACAGCACGGCCGCCCCACAGCACCAGTGGGACGGGCTCCTCTCCTACCAGGACTCTCTGGGCTGCCGCCTGGTGTTCCTGCTCATGCAGTACTGCGTGGCGGCCAACTACTACTGGCTCCTGGTGGAGGGCGTGTACCTGTACACGCTGCTGGCCCTCCCCGTCTTCTCCGAGCAGCGCATCTTCAGGCTCTATCTGAGCATGGGCTGGGGTGTTCCCCTGCTGTTTGTAATCCCCTGGGGCATTGTCAAGTACCTCTATGAGGATGAGGGCTGCTGGACCAGGAACTCAAACATGAATTACTGGCTCATTATCCGGCTGCCCATTCTCTTTGCCATTGGGGTGAACTTTCTCATCTTTATCCGGGTCATCTGCATTGTGGTGTCCAAACTGAAGGCCAATCTCATGTGCAAGACAGACATCAAGTGCAGACTTGCCAAGTCCACCCTGACGCTTATCCCCCTGCTGGGGACCCACGAGGTCATCTTTGCCTTCGTGATGGACGAGCACGCCCGGGGGACGCTGCGCTTCATCAAGCTGTTCACAGAGCTCTCTTTCACTTCCTTCCAGGGGCTGATGGTGGCTATCTTGTACTGCTTTGTCAACAGTGAGGTCCAGATGGAGTTTCGGAAGAGCTGGGAACGCTGGCAGCTTGAGCGCTTGCACATCCAGAGGGACAGCAGCATGAAGCCCCTCAAGTGTCCCACCAGCAGCCTGAGCAGTGGGGCGATGGTGGGCAGCAGTGTGTACACGGCCAGCTGTCAGGCCTCGTGCAGC
>Ele_edwa
ATGGCCGGCGCCCCCGGCCCGCTCCGCCTCGCGCTCCTGCTGCTCGGGGCGGTGGGCAGGGCCGGCCCCCGCCCCCAGGGAGCCGCTGTGTCCCTCTCAGAGACCGTGCAGAAGTGGCGGGAATACCAGCGCCAGTGCCAGCACTTCCTGAGTGAGGCTCCACCTCCAGCCACAGGCTTGTACTGCAACCGGACCTTCGACGACTATGCCTGCTGGCCGGATGGACCTCCGGGCTCCTTCGTGAATGTCAGCTGTCCCTGGTACCTGCCCTGGGCCAGCAGCGTGCTGCAGGGCCATGTGTATCGCTTCTGTACAGCTGAGGGCCTTTGGCTGCACAAGGACAACTCTAGCCTGCCCTGGAGGGACCTGTCGGAGTGCGAGGAGTCCAAGCGAGGAGAGAGAAGCCCCCTGGAGGAGCAGCTCCTGTCCCTTTACGTCATCTACACGGTGGGCTACGCACTCTCCTTCTCTGCTCTGGTCATTGCCTCAGCCATCCTCCTCGGCTTCAGACACCTGCACTGCACCCGGAACTACATCCACCTGAACCTCTTTGCCTCCTTCATCCTCCGAGCTCTCTCCGTCTTCATCAAGGACGCAGCCCTCAAGTGGATGTACAGCACGGCTGCCCAGCAGCACCAGTGGGACGGACTGCTCTCCTACCAGGACTCTCTGGGCTGCCGCCTGGTGTTTCTGCTCATGCAGTACTGCGTGGTGGCCAACTACTACTGGCTGCTCGTGGAGGGCGTCTACCTGTACAAGCTGCTGGCCTTCTCGGTCTTCTCCGAGCAGCGCGTCTTCAGGCTCTATCTGAGCATCGGCTGGGGTGTTCCCCTGCTGTTTGTTATCCCCTGGGGCATCATCAAGTACCTCTATGAGGATGAGGGTTGCTGGACCAGGAACTCCAACATGAACTACTGGCTCATTATCCGGCTGCCCGTTCTCTTTGCCATTGGGGTGAATTTCCTCATCTTTGTCCGGGTCATCTGCATTGTAGTGGCCAAGCTGAAAGCCAATCTCATGTGCAAGACAGACATCAAGTGCAGACTTGCCAAATCCACGCTGACGCTCATCCCACTGCTGGGGACGCACGAGGTCATCTTTGCCTTTGTCATGGACGAGCACGCCCGAGGGACACTGCGCTTCATCAAGCTCTTCACGGAGCTCTCCTTTACCTCCTTCCAGGGTCTGATGGTGGCCATCCTGTACTGCTTTGTCAACAGTGAGGTTCAGATGGAGTTTCGGAAGAGCTGGGAGCGCTGGCGGCTGGAGCGCCTGTACATCCAGAGGGACAGCAGCATGAAGCCCCTCAAGTGTCCCACCAACAGCCTGAGCAGCGGGGGCACTGTGGGGAGCAGCGTGTATGCAGCCACCTGCCAGGCCTCCTGCAGC
>Ory_afer
ATGGCCGTTGCCCCCGGCCCGCTCCGCCTCGCGCTCCTGCTGCTCGGGGCGGTGGGCAGGGCCGGCCCCCGCCCCCAGGGTGCCACTGTGTCCCTCTCTGAGACTGTGCAGAAATGGCGGGAATATCGGCGCCAGTGCCAGCGCTTCCTGAATGAGGCTCCACCCCCAGCCACAGGCCTGTTCTGCAACCGGACTTTTGATGACTACGCTTGCTGGCCAGATGGGCCCCCTGGCTCCTTCGTGAATGTCAGCTGCCCCTGGTACCTGCCCTGGGCCAGCAGCGTGCTACAGGGCCATGTGTATCGGTTCTGCACTGCTGAGGGCCTGTGGCTGCACAAGGACAACTCCAGCCTGCCCTGGAGGGACCTGTCAGAGTGTGAGGAGTCCAAGCGAGGGGAGAGAAACCCCTTGGAGGAGCAGCTCCTGTCCCTTTACATCATCTACACGGTGGGCTACGCCCTCTCCTTCTCTGCTCTGGTCATAGCTTCAGCCATCCTCCTAGGCTTCAGACACCTACACTGCACCCGGAACTACATTCACCTGAACCTGTTTGCATCCTTCATTCTCCGAGCTTTGTCTGTCTTCATCAAGGATGCAGCCCTCAAATGGATGTACAGCACAGCTGCCCAGCAGCACCAGTGGGATGGGCTCCTCTCCTACCAGGACTCTGTGGGCTGCCGCCTAGTGTTCCTGCTCATGCAATACTGCGTGGCGGCCAATTACTACTGGCTCCTGGTGGAGGGCGTGTACCTGTACACACTGCTGGCCTTCTCAGTGTTCTCTGAACAGCGCGTCTTCAGGCTCTATCTGACCATAGGCTGGGGTGTCCCCTTGCTGTTTGTTATCCCCTGGGGCATCATCAAGTACCTCTATGAGGATGAGGGTTGCTGGACCAGGAACTCAAACATGAACTTCTGGCTTATTATCCGGCTGCCCATACTCTTTGCCATTGGGGTGAACTTCCTCATCTTTGTCCGAGTCATCTGTATTGTGGTGGCCAAACTGAAGGCCAATCTCATGTGCAAGACAGACATCAAGTGCAGACTTGCCAAGTCCACGCTGACGCTTATCCCCCTGCTGGGGACACATGAGGTCATCTTTGCCTTCGTGATGGATGAGCATGCCCGGGGGACACTACGCTTCATCAAGCTGTTCACAGAGCTCTCCTTCACCTCCTTCCAGGGGCTGATGGTGGCCATCTTGTACTGCTTTGTCAACAGTGAGGTCCAGATGGAGTTTCGGAAGAGCTGGGAGCGCTGGCGGCTGGAACACTTGCACATCCAGAGGGACAGCAGCATGAAGCCCCTCAAGTGTCCCACCAACAGCCTGAGCACTGGTGGCACCACAGGAAGCAGCGTGTATGCAGCCACCTGCCGGGCCTCCTGCAGC
>Bal_musc
ATGGCCGGCGCCCCTGGGCCGCTCCGCCTGGCGCTGCTGCTGCTCGGGGCGGTGGGCAGGGCCGGCCCCCGCCCCCAGGGTGCCACCGTGTCCCTCTCGGAGACAGTGGAGAAATGGCGAGAATACCGACGCCAGTGCCAGCGCTTCCTGACCGAGGCTCCGCCCCCAGCCACAGGCCTGTTCTGCAACCGGACCTTCGATGACTATGCCTGCTGGCCGGATGGGCCGCCGGGCTCCTTCGTGAACGTCAGCTGCCCCTGGTACCTGCCCTGGGCCAGCAGCGTGCTGCAGGGTCACGTGTACCGGTTCTGCACCACCGATGGCCTGTGGCTGCACAAGGACAACTCGAGCCTGCCCTGGAGGGACCTGTCTGAGTGCGAGGAGTCCAAGCGAGGGGACCGAAACTCCCCGGAGCAGCAGCTCCTGTCCCTTTACATCATCTACACGGTGGGCTACGCACTCTCCTTCTCTGCATTGGTCATCGCCTCAGCCATCCTCCTGGGCTTCAGACACCTGCACTGTACCCGGAACTACATCCACCTGAACCTGTTTGCATCCTTCATCCTCCGAGCCCTGTCCGTCTTCGTCAAGGATGCAGCCCTCAAGTGGATGTACAGCACGGCCGCCCAGCAGCACCAGTGGGATGGGCTCCTTTCCTACCAGGACTCTCTGGGCTGCCGCCTGGTGTTCCTGCTCATGCAGTACTGCGTGGCGGCCAACTACTACTGGCTCCTGGTGGAGGGCGTGTACCTGTACACGCTGCTGGCCCTCTCCGTCTTCTCCGAGCAGCGCATCTTCAGGCTCTACCTGAGCATAGGCTGGGGTGTTCCCCTGCTGTTTGTTATCCCCTGGGGCATTGTCAAGTACCTCTATGAGGACGAGGGCTGCTGGACCAGGAACTCCAACATGAATTACTGGCTCATCATCCGGCTGCCCATTCTCTTTGCCATCGGGGTGAACTTCCTCATCTTTGTCCGGGTTATCTGCATTGTGGTGTCCAAACTGAAGGCCAATCTCATGTGCAAGACAGACACCAAGTGCAGGCTGGCCAAGTCCACGCTGACCCTCATCCCCCTGCTGGGGACCCACGAGGTCATCTTCGCCTTCGTGATGGACGAGCACGCCCGGGGGATGCTGCGTTTCATCAAGCTGTTCACAGAGCTCTCCTTCACCTCCTTCCAGGGGCTGATGGTGGCCATCTTGTACTGCTTTGTCAACAATGAGGTCCAGATGGAGTTTCGGAAGAGCTGGGAGCGCTGGCGGCTCGAGCACCTGCACATCCAGAGGGACAGCAGCATGAAGCCCTTCAAGTGTCCCACCAGCAGCCTGAGCTGTGAGGGCACAGTGGGCAGCAGCGTGTACGCAGCCTCCTGCCAGGCCTCCTGCAGC
>Del_leuc
ATGGCCGGCGCCCCCGGGCCGCTCCGCCTGGCGCTGCTGCTGCTCGGGGCGGTGGGCAGGGCCGGCCCCCGCCCCCAGGGTGCCACCGTGTCCCTCTCAGAGACAGTGGAGAAATGGCGAGAATACCGACGCCAGTGCCAGCGCTTCCTGACCGAGGCTCCGGCCCCAGCCACAGGCCTGTTCTGCAACCGGACCTTTGATGACTATGCCTGCTGGCCGGATGGGCCGCCGGGCTCCTTCGTGAATGTCAGCTGCCCCTGGTACCTGCCCTGGGCCAGCAGTGTGCTGCAGGGTCACGTGTACCGGTTCTGCACCACCGATGGCCTGTGGCTGCACAAGGACAACTCGAGCCTGCCCTGGAGGGACCTGTCCGAGTGCGAGGAGTCCAAGCGAGGGGACCAAAACTCCCCGGAGCAGCAGCTCCTGTCCCTTTACATCATCTACACTGTGGGCTACGCACTCTCCTTCTCTGCACTGGTCATCGCCTCGGCCATCCTCCTGGGCTTCAGACACCTGCACTGTACCCGAAACTACATCCACCTGAACCTGTTTGCATCCTTCATCCTCCGAGCACTGTCCGTCTTCATCAAGGATGCAGCCCTCAAGTGGATGTACAGCACGGCCGCCCAGCAGCACCAGTGGGATGGGCTCCTTTCCTACCAGGACTCTCTGGGCTGCCGCCTGGCGTTCCTGCTCATGCAGTACTGCGTGGCGGCCAACTACTACTGGCTCCTGGTGGAGGGGGTGTACCTGTACACGCTGCTGGCCTTCGCTGTCTTCTCCGAGCAGCGCATCTTCAGGCTCTACCTGAGCATAGGCTGGGGTGTTCCCCTGCTGTTTGTTATCCCCTGGGGCATTGTCAAGTACCTCTATGAGGATGAGGGCTGCTGGACCAGGAACTCCAACATGAACTACTGGCTCATCGTCCGGCTGCCCATTCTCTTTGCCATCGGGGTGAACTTCCTCATCTTTGTCCGGGTTATCTGCATTGTGGTGTCCAAACTGAAGACCAATCTCATGTGCAAGACAGACACCAAGTGCAGGCTCGCCAAGTCCACGTTGACGCTCATCCCCCTGCTGGGGACCCACGAGGTCATCTTCGCCTTCGTGATGGACGAGCACGCCCGGGGCATGCTGCGTTTCATCAAGCTGTTCACAGAGCTCTCCTTCACCTCCTTCCAGGGGCTGATGGTGGCCATCTTGTACTGCTTTGTCAACAATGAGGTCCAGATGGAGTTTCGGAAGACCTGGGAGCGCTGGCGGCTCGAGCACCTGCACATCCAGAGGGAGAGCAGCATGAAGCCCTTCAAGTGTCCCACCAGCAGCCTGAGCTGTGAGGGCACAGTGGGCAGCAGTGTGTACGCAGCCTCCTGCCAGGCCTCCTGCAGC
>Glo_mela
ATGGCCGGCGCCCCCGGGCCGCTCCGCCTGGCGCTGCTGCTGCTCGGGGCGGTGGGCAGGGCCGGCCCCCGCCCCCAGGGTGCCACCGTGTCCCTCTCGGAGACAGTGGAGAAATGGCGAGAATACCAACGCCAGTGCCAGCGCTTCCTGACCGAGGCTCCGCCCCCAGCCACAGGCCTGTTCTGCAACCGGACCTTTGATGACTATGCCTGCTGGCCGGATGGGCCGCCGGGCTCCTTCGTGAACGTCAGCTGCCCCTGGTATCTGCCCTGGGCCAGCAGCGTGCTGCAGGGTCACGTGTACCGGTTCTGCACCACCGATGGCCTGTGGCTGCACAAGGACAACTCGAGCCTGCCCTGGAGGGACCTGTCCGAGTGCGAGGAGTCCAAGCGAGGGGACCAAAACTCCCCGGAGCAGCAGCTCCTGTCCCTTTACGTCATCTACACGGTGGGCTACGCACTCTCCTTCTCCGCACTGGTCATCGCCTCGGCCATCCTCCTGGGCTTCAGACACCTGCACTGTACCCGAAACTACATCCACCTGAACCTGTTTGCATCCTTCATCCTCCGAGCACTGTCCGTCTTCATCAAGGATGCAGCCCTCAAGTGGATGTACAGCACGGCCGCCCAACAGCACCAGTGGGATGGGCTCCTTTCCTACCAGGACTCTCTGGGCTGCCGCCTGGCCTTCCTGCTCATGCAGTACTGCGTGGCGGCCAACTACTACTGGCTCCTGGTGGAGGGGGTGTACCTGTACACGCTGCTGGCCTTCGCTGTCTTCTCCGAGCAGCGCATCTTCAGGCTCTACCTGAGCATAGGCTGGGGTGTTCCCCTGCTGTTTGTTATCCCCTGGGGCATTGTCAAGTACCTCTATGAGGATGAGGGCTGTTGGACCAGGAACTCCAACATGAACTACTGGCTCATCATCCGGCTGCCCATCCTCTTTGCCATCGGGGTGAACTTCCTCATCTTTGTCCGGGTTATCTGCATTGTGGTGTCCAAACTGAAGACCAATCTCATGTGCAAGACAGACACCAAGTGCAGGCTCGCCAAGTCCACGTTGACGCTCATCCCCCTGCTGGGGACCCACGAGGTCATCTTCGCCTTCGTGATGGACGAGCACGCCCGCGGCATACTGCGTTTCATCAAGCTGTTCACAGAGCTCTTCTTCACCTCCTTCCAGGGGCTGATGGTGGCCATCTTGTACTGCTTTGTCAACAATGAGGTCCAGATGGAGTTTCGGAAGACCTGGGAGCGCTGGCGGCTCGAGCACCTGCACATCCAGAGGGAGAGCAGCATGAAACCCTTCAAGTGTCCCACCAGCAGCCTGAGCTGTGAGGGCACAGTGGGCAGCAGTGTGTACGCAGCCTCCTGCCAGGCCTCCTGCAGC
>Lag_obli
ATGGCCGGCGCCCCCGGGCCGCTCCGCCTGGCGCTGCTGCTGCTCGGGGCGGTGGGCAGGGCCGGCCCCCGCCCCCAGGGTGCCACCGTGTCCCTCTCGGAGACAGTGGAGAAATGGCGAGAATACCAACGCCAGTGCCAGCGCTTCCTGACCGAGGCTCCGCCCCCAGCCACAGGCCTGTTCTGCAACCGGACCTTTGATGACTATGCCTGCTGGCCGGATGGGCCGCCGGGCTCCTTCGTGAACGTCAGCTGCCCCTGGTATCTGCCCTGGGCCAGCAGCGTGCTGCAGGGTCGCGTGTACCGGTTCTGCACCACCGATGGCCTGTGGCTGCACAAGGGCAACTCGAGCCTGCCCTGGAGGGACCTGTCCGAGTGCGAGGAGTCCAAGCGAGGGGACCAAAACTCCCCGGAGCAGCAGCTCCTGTCCCTTTACGTCATCTACACGGTGGGCTACGCACTCTCCTTCTCCGCACTGGTCATCGCCTCGGCCATCCTCCTGGGCTTCAGACACCTGCACTGTACCCGAAACTACATCCACCTGAACCTGTTTGCATCCTTCATCCTCCGAGCCCTGTCCGTCTTCATCAAGGATGCAGCCCTCAAGTGGATGTACAGCACGGCCGCCCAGCAGCACCAGTGGGATGGGCTCCTTTCCTACCAGGACTCTCTGGGCTGCCGCGTGGCGTTCCTGCTCATGCAGTACTGCGTGGCGGCCAACTACTACTGGCTCCTGGTGGAGGGCGTGTACCTGTACACGCTGCTGGCCTTCGCCGTCTTCTCCGAGCAGCGCATCTTCAGGCTCTACCTGAGCATAGGCTGGGGTGTTCCCCTGCTGTTTGTTATCCCCTGGGGCATTGTCAAGTACCTCTATGAGGATGAGGGCTGCTGGACCAGGAACTCCAACATGAACTACTGGCTCATCATCCGGCTGCCCATCCTCTTTGCCATCGGGGTGAACTTCCTCATCTTTGTCCGGGTTATCTGCATTGTGGTGTCCAAACTGAAGACCAATCTCATGTGCAAGACAGACACCAAGTGCAGGCTCGCCAAGTCCACGTTGACGCTCATCCCCCTGCTGGGGACCCACGAGGTCATCTTCGCCTTCGTGATGGACGAGCACGCCCGGGGCATGCTGCGTTTCATCAAGCTGTTCACAGAGCTCTCCTTCACCTCCTTCCAGGGGCTGATGGTGGCCATCTTGTACTGCTTTGTCAACAATGAGGTCCAGATGGAGTTTCGGAAGACCTGGGAGCGCTGGCGGCTCGAGCACCTGCACATCCAGAGGGAGAGCAGCATGAAACCCTTCAAGTGTCCCACCAGCAGCCTGAGCTGTGAGGGCACAGTGGGCAGCAGTGTGTACGCAGCCTCCTGCCAAGCCTCCTGCAGC
>Lip_vexi
ATGGCCGGCGCCCCCGGGCCGCTCCGCCTGGCGCTGCTGCTGCTCGGGGCGGTGGGCAGGGCCGGCCCCCGTCCCCAGGGTGCCACCGTGTCCCTCTCGGAGACAGTGGAGAAATGGCGAGAATACCGACGCCAGTGCCAGCGCTTCCTGACCGAGGCTCCGCCCCCAGCCACAGGCCTGTTCTGCAACCGGACCTTCGATGACTACGCCTGCTGGCCGGATGGGCCGCCGGGCTCCTTCGTGAACGTCAGCTGCCCCTGGTACCTGCCCTGGTCCAGCAGCGTGCTGCAGGGTCACGTGTACCGGTTCTGCACCACCGATGGCCTGTGGCTGCACAAGGACAACTCGAGCCTGCCCTGGAGGGACCTGTCCGAGTGCGAGGAGTCCAAGCGAGGGGACCAAAGCTCCCCGGAGCAGCAGCTCCTGTCCCTTTACATCATCTACACGGTGGGCTACGCACTCTCCTTCTCCGCACTGGTCATCGCCTCGGCCATCCTCCTGGGCTTCAGACACCTGCACTGTACCCGAAACTACATCCACCTGAACCTGTTTGCATCCTTCATCCTCCGAGCACTGTCCGTCTTCATCAAGGATGCAGCCCTCAAGTGGATGTACAGCACGGCCGCCCAGCAGCACCAGTGGGATGGGCTCCTTTCCTACCAGGACTCTCTGGGCTGCCGCCTGGCGTTCCTGCTCATGCAGTACTGCGTGGCGGCCAACTACTACTGGCTCCTGGTGGAGGGGGTGTACCTGTACACGCTGCTGGCCCTCTCTGTCTTCTCTGAGCAGCGCATCTTCAGGCTCTACCTGAGCATAGGCTGGGGTGTTCCCCTGCTGTTTGTTATCCCCTGGGGCGTTGTCAAGTACCTCTATGAGGACGAGGGCTGCTGGACCAGGAACTCCAACATGAATTACTGGCTCATCATCCGGCTGCCCATTCTCTTTGCCGTCGGGGCGAACTTCCTCATCTTTGTCCGGGTTATCTGCATTGTGGTGTCCAAACTGAAAACCAATCTCATGTGCAAGACAGACACCAAGTGCAGGCTCGCCAAGTCCACGTTGACGCTCATCCCCCTGCTGGGGACCCACGAGGTCATCTTCGCCTTCGTGATGGACGAGCACGCCCGGGGCATGCTGCGTTTCATCAAGCTGTTCACAGAGCTCTCCTTCACCTCCTTCCAGGGGCTGATGGTGGCCATCTTGTACTGCTTTGTCAACAATGAGGTCCAGATGGAGTTTCGGAAGACCTGGGAGCGCTGGCGGCTCGAGCACCTGCACATCCAGAGGGAGAGCAGCAGGAAGCCCTTCAAGTGTCCCACCAGCAGCCTGAGCTGTGAGGGCACGGTGGGCAGCAGTGTGTACGCAGCCTCCTGCCAGGTCTCCTGCAGC
>Mon_mono
ATGGCCGGCGCCCCCGGGCCGCTCCGCCTGGCGCTGCTGCTGCTCGGGGCGGTGGGCAGGGCCGGCCCCCGCCCCCAGGGTGCCACCGTGTCCCTCTCAGAGACAGTGGAGAAATGGCGAGAATACCGACGCCAGTGCCAGCGCTTCCTGACCGAGGCTCCGCCCCCAGCCACAGGCCTGTTCTGCAACCGGACCTTTGATGACTATGCCTGCTGGCCGGATGGGCCGCCGGGCTCCTTCGTGAACGTCAGCTGCCCCTGGTACCTGCCCTGGGCCAGCAGTGTGCTACAGGGTCACGTGTACCGGTTCTGCACCACCGATGGCCTGTGGCTGCACGAGGACAACTCGAGCCTGCCCTGGAGGGACCTGTCCGAGTGCGAGGAGTCCAAGCGAGGGGACCAAAACTCCCCGGAGCAGCAGCTCCTGTCCCTTTACATCATCTACACAGTGGGCTACACACTCTCCTTCTCTGCACTGGTCATCGCCTCGGCCATCCTCCTGGGCTTCAGACACCTGCACTGTACCCGAAACTACATCCACCTGAACCTGTTTGCATCCTTCATCCTCCGAGCACTGTCCGTCTTCATCAAGGATGCAGCCCTCAAGTGGATGTACAGCACGGCCACCCAGCAGCACCGGTGGGATGGGCTCCTTTCCTACCAGGACTCTCTGGGCTGCCGCCTGGCGTTCCTGCTCATGCAGTACTGCGTGGCGGCCAACTACTACTGGCTCCTGGTGGAGGGGGTGTACCTGTACACGCTGCTGGCCTTCGCTGTCTTCTCCGAGCAGCGCATCTTCAGGCTCTACCTGAGCATAGGCTGGGGTGTTCCCCTGCTGTTTGTTATCCCCTGGGGCATTGTCAAGTACCTCTATGAGGATGAGGGCTGCTGGACCAGGAACTCCAACATGAACTACTGGCTCATCGTCCGGCTGCCCATTCTCTTTGCCATCGGGGTGAACTTCCTCATCTTTGTCCGGGTTATCTGCATTGTGGTGTCCAAACTGAAGACCAATCTCATGTGCAAGACAGACACCAAGTGCAGGCTCGCCAAGTCCACGTTGACGCTCATCCCCCTGCTGGGGACCCACGAGGTCATCTTCGCCTTCGTGATGGACGAGCACGCCCGGGGCATGCTGCGTTTCATCAAGCTGTTCACAGAGCTCTCCTTCACCTCCTTCCAGGGGCTGATGGTGGCCATCTTGTACTGCTTTGTCAACAATGAGGTCCAGATGGAGTTTCGGAAGACCTGGGAGCGCTGGCGGCTCGAGCACCTGCACATCCAGAGGGAGAGCAGCATGAAGCCCTTCAAGTGTCCCACCAGCAGCCTGAGCTGTGAGGGCACAGTGGGCAGCAGTGTGTACGCAGCCTCCTGCCAGGCCTCCTGCAGC
>Orc_orca 
ATGGCCGGCGCCCCCGGGCCGCTCCGCCTGGCGCTGCTGCTGCTCGGGGCGGTGGGCAGGGCCGGCCCCCGCCCCCAGGGTGCCACCGTGTCCCTCTCGGAGACAGTGGAGAAATGGCGAGAATACCAACGCCAGTGCCAGCGCTTCCTGACCGAGGCTCCGCCCCCAGCCACAGGCCTGTTCTGCAACCGGACCTTTGATGACTATGCCTGCTGGCCAGATGGGCCGCCGGGCTCCTTCGTGAACGTCAGCTGCCCCTGGTATCTGCCCTGGGCCAGCAGCGTGCTGCAGGGTCACGTGTACCGGTTCTGCACCACCGATGGCCTGTGGCTGCACAAGGACAACTCGAGCCTGCCCTGGAGGGACCTGTCCGAGTGCGAGGAGTCCAAGCGAGGGGACCAAAACTCCCCGGAGCAGCAGCTCCTGTCCCTTTACGTCATCTACACGGTGGGCTACGCACTCTCCTTCTCCGCACTGGTCATCGCCTCGGCCATCCTCCTGGGCTTCAGACACCTGCACTGTACCCGAAACTACATCCACCTGAACCTGTTTGCATCCTTCATCCTCCGAGCACTGTCCGTCTTCATCAAGGATGCAGCCCTCAAGTGGATGTACAGCACGGCCGCCCAGCAGCACCAGTGGGATGGGCTCCTTTCCTACCAGGACTCTCTGGGCTGCCGCCTGGCGTTCCTGCTCATGCAGTACTGCGTGGCGGCCAACTACTACTGGCTCCTGGTGGAGGGCGTGTACCTGTACACACTGCTGGCCTTCGCTGTCTTCTCCGAGCAGCGCATCTTCAGGCTCTACCTGAGCATAGGCTGGGGTGTTCCCCTGCTGTTTGTTATCCCCTGGGGCATTGTCAAGTACCTCTATGAGGATGAGGGCTGCTGGACCAGGAACTCCAACATGAACTACTGGCTCATCATCCGGCTGCCCATCCTCTTTGCCATCGGGGTGAACTTCCTCATCTTTGTCCGGGTTATCTGCATTGTGGTGTCCAAACTGAAGACCAATCTCATGTGCAAGACAGACACCAAGTGCAGGCTCGCCAAGTCCACGTTGACGCTCATCCCCCTGCTGGGGACCCACGAGGTCATCTTCGCCTTCGTGATGGACGAGCACGCCCGCGGCATGCTGCGTTTCATCAAGCTGTTCACAGAGCTCTCCTTCACCTCCTTCCAGGGGCTGATGGTGGCCATCTTGTACTGCTTTGTCAACAATGAGGTCCAGATGGAGTTTCGGAAGACCTGGGAGCGCTGGCGGCTCGAGCACCTGCACATCCAGAGGGAGAGCAGCATGAAACCCTTCAAGTGTCCCACCAGCAGCCTGAGCTGTGAGGGCACAGTGGGCAGCAGTGTGTACGCAGCCTCCTGCCAGGCCTCCTGCAGC
>Pho_sinu
ATGGCCGGCGCCCCCGGACCGCTCCGCCTGGCGCTGCTGCTGCTCGGGGCGGTGGGCAGGGCCGGCCCCCGCCCCCAGGGTGCCACCGTGTCCCTCTCAGAGACAGTGGAGAAATGGCGAGAATACCGACGCCAGTGCCAGCGCTTCCTGACCGAGGCTCCGCCCCCAGCCACAGGCCTGTTCTGCAACCGGACCTTTGATGACTATGCCTGCTGGCCGGATGGGCCGCCGGGCTCCTTCGTGAACGTCAGCTGCCCCTGGTACCTGCCCTGGGCCAGCAGTGTGCTGCAGGGTCACGTGTACCGGTTCTGCACCACCGATGGCCTGTGGCTGCACAAGGACAACTCGAGCCTGCCCTGGAGGGACCTGTCCGAGTGCGAGGAGTCCAAGCGAGGGGACCAAAACTCCCCGGAGCAGCAGCTCCTGTCCCTTTACATCATCTACACAGTGGGCTACGCACTCTCCTTCTCTGCACTGGTCATCGCCTCGGCCATCCTCCTGGGCTTCAGACACCTGCACTGTACCCGAAACTACATCCACCTGAACCTGTTTGCATCCTTCATCCTCCGAGCACTGTCCGTCTTCATCAAGGATGCAGCCCTCAAGTGGATGTACAGCACGGCCGCCCAGCAGCACCAGTGGGATGGGCTCCTTTCCTACCAGGACTCTCTGGGCTGCCGCCTGGCGTTCCTGCTCATGCAGTACTGCGTGGCGGCCAACTACTACTGGCTCCTGGTGGAGGGGGTGTACCTGTACACGCTGCTGGCCTTCGCTGTCTTCTCCGAGCAGCGCATCTTCAGGCTCTACCTGAGCATAGGCTGGGGTGTTCCCCTGCTGTTTGTTATCCCCTGGGGCATTGTCAAGTACCTCTACGAGGATGAGGGCTGCTGGACCAGGAACTCCAACATGAACTACTGGCTCATCATCCGGCTGCCCATTCTCTTTGCCATCGGGGTGAACTTCCTCATCTTTGTCCGGGTTATCTGCATTGTGGTGTCCAAACTGAAGACCAATCTCATGTGCAAGACAGACACCAAGTGCAGGCTCGCCAAGTCCACGTTGACGCTCATCCCCCTGCTGGGGACCCACGAGGTCATCTTCGCCTTCGTGATGGACGAGCACGCCCGGGGCATGCTGCGTTTCATCAAGCTGTTCACAGAGCTCTCCTTCACCTCCTTCCAGGGGCTGATGGTGGCCATCTTGTACTGCTTTGTCAACAATGAGGTCCAGATGGAGTTTCGGAAGACCTGGGAGCGCTGGCGGCTCGAGCACCTGCACATCCAGAGGGAGAGCAGCATGAAGCCCTTCAAGTGTCCCACCAGCAGCCTGAGCTGTGAGGGCACAGTGGGCAGCAGTGTGTACGCAGCCTCCTGCCAGGCCTCCTGCAGC
>Phy_cato
ATGGCCGGCGCCCCCAGGCCGCTCCGCCTGGCGCTGCTGCTACTCGGGGCGGTGGGCAGGGCCTGCCCCCGCCCCCAGGGTGCCACCGTGTCCCTCTCGGAGACAGTGGAGAAATGGCGAGAATACCGACGCCAGTGCCAGCGCTTCCTGACCGAGGCTCCAGCCCCAGCCACAGGCCTGTTCTGCAACCGGACCTTCGATGACTACGCCTGCTGGCCGGATGGGCCGCCGGGCTCCTTCGTGAACGTCAGCTGCCCCTGGTACCTGCCCTGGGCCAGCAGCGTGCTGCAGGGTCACGTGTACCGGTTCTGCACCACCGATGGCCTGTGGCTGCACAAGGACAACTCGAGCCTGCCCTGGAGGGACCTGTCCGAGTGCGAGGAGTCCAAGCGAGGGGACCGAAACTCCCCGGAGCAGCAGCTCCTGTCCCTTTACATCATCTACACGGTGGGCTACGCACTCTCCTTCTCCGCCCTGGTCATCGCCTCGGCCATCCTCCTGGGCTTCAGACACCTGCACTGTACCCGAAACTACATCCACCTGAACCTGTTTGCATCCTTCATCCTCCGAGCACTGTCCGTCTTCATCAAGGATGCAGCCCTCAAGTGGATGTACAGCACGGCCGCCCAGCAGCACCAGTGGGATGGGCTCCTTTCCTACCAGGACTCTCTGGGCTGCCGCCTGGTGTTCCTGCTCATGCAGTACTGCGTGGCGGCCAACTACTACTGGCTCCTGGTGGAGGGGGTGTACCTGTACACGCTGCTGGCCCTCTCTGTCTTCTCCGAGCAGCGCATCTTCAGGCTCTACCTGAGCATAGGCTGGGGTGTTCCCCTGCTGTTTGTTATCCCCTGGGGCATTGTCAAGTACCTCTATGAGGACGAGGGCTGCTGGACCAGGAACTCCAACATGAATTACTGGCTCATCATCCGGCTGCCCATTCTCTTTGCCATCGGGGTGAACTTCCTCATCTTTGTCCGGGTTATCTGCATTGTGGTGTCCAAACTGAAGGCCAATCTCATGTGCAAGGCAGACACCAAGTGCAGGCTCGCCAAGTCCACGCTGACGCTCATCCCCCTGCTGGGGACCCACGAGGTCATCTTCGCCTTCGTGATGGACGAGCACGCCCGGGGCATGCTGCGTTTCATCAAGCTGTTCACAGAGCTCTCCTTCACCTCCTTCCAGGGGCTGATGGTGGCCATCTTGTACTGCTTTGTCAACAATGAGGTCCAGATGGAGTTTCGGAAGACCTGGGAGCGCTGGCGGCTCGAGCACCTACACATCCAGAGGGACAGCAGCATGAAGCCCTTCAAGTGTCCCACCAGCAGCCTGAGCTGTGAGGGCACAGTGGGCAGCAGTGTGTACGCAGCCTCCTGCCAGGCCTCCTGCAGC
>Bos_taur
ATGGCCGGCGCCCCGGGGCCGCTCCGCCTGGCGCTGCTGCTGCTCGGGGCGGTGGGCAGGGCCGGCCCCCGCCCCCAGGGTGCCACCGTGTCCCTCTCGGAGACCGTGCAGAAATGGCGAGAGTACCGACGCCAATGCCAGCGCTTCCTGACCGAGGCCCCGCCCCCGGCCGCAGACCTCTTCTGCAACCGGACCTTTGACGACTATGCCTGCTGGCCGGATGGGTCACCAGGCTCCTTTGTGAATGTCAGCTGCCCCTGGTACCTACCCTGGGCCAGCAGCGTGCTGCAGGGTCATGTCTACCGGTTCTGCACCGCGGACGGCCTGTGGCTGCATAAAGACAACTCAAGCCTGCCCTGGAGGGACCTGTCCGAGTGTGAGGATTCCAAGCGAGGGGACCGCAGCTCCCCGGAGCAGCAGCTCCTGTCTCTTTATGTCATCTACACGGTGGGCTACGCGCTCTCCTTCTCTGCGCTGGTCATCGCCTCGGCCATCCTCCTGGGCTTCAGACACCTGCACTGTACCCGGAACTACATCCATCTGAACCTCTTTGCATCCTTCATCCTCCGAGCACTGTCCGTCTTCATCAAGGACACGGTCCTCAAGTGGATGTACAGCACAGCCGCCCAGCAGCATCAGTGGGACGGGCTCCTCTCCTACCAGGAGTCTCTGGGCTGTCGCCTGGTGTTCCTGCTCATGCAGTACTGCGTGGCAGCCAACTACTACTGGCTCCTGGTGGAGGGGGTGTACCTGTACTCGCTGCTGGCCCTGTCCGTCTTCTCCGAGCAGCGTGTCTTCAGGCTCTACCTGAGCATTGGCTGGGGAGTCCCCCTGCTGTTTGTCATCCCCTGGGGCATCGTCAAGTACCTCTATGAGGACGAGGGCTGTTGGACCAGGAACTCCAACATGAATTACTGGCTCATAATCCGGCTGCCCATCCTCTTCGCCATCGGGGTGAACTTCCTCATCTTCGTCCGGGTCATCTGCATTGTGGTGTCCAAACTGCAGGCCAACCTCATGTGCAAGACAGACATCAAGTGCAGGCTCGCCAAGTCCACGCTGACACTCATCCCCCTGCTGGGGACGCATGAGGTCATCTTCGCCTTCGTGATGGACGAGCACGCCCGGGGAGTGCTGCGCTTCGTCAAGCTGTTCACGGAGCTCTCCTTCACCTCCTTCCAGGGGCTGATGGTGGCCATCCTGTACTGCTTTGTCAACAACGAGGTCCAGATGGAGTTCCGGAAGAGCTGGGAGCGCTGGCAGCTGGAGCACCTGCACGTCCAGAGGGAGAACAGCATGAAGCCCTTCAAGTGTCCCACCAGCAGCCTGAGCTGCGGGGCCACAGCAGGCAGCAGCGTGTACGCAGCCTCCTGCCAGACCTCCTGCAGC
>Bub_buba
ATGGCCGGCGCCCCGGGGCCGCTCCGCCTGGCGCTGCTGCTGCTCGGGGCGGTGGGCAGGGCCGGCCCCCGCCCCCAGGGTGCCACGGTGTCCCTCTCGGAGACTGTGCAGAAATGGAGAGAGTACCGACGCCAGTGCCAGCGCTTCCTGACCGAGGCCCCGCCCCCGGCCGCAGACCTCTTCTGCAACCGGACCTTTGATGACTATGCCTGCTGGCCGGATGGGTCACCAGGCTCCTTTGTGAATGTCAGCTGCCCCTGGTACCTACCCTGGGCCAGCAGTGTGCTGCAGGGTCACGTCTACCGGTTCTGCACCGCGGACGGCCTGTGGCTGCACAAGGAGAACTCAAGCCTGCCCTGGAGGGACCTGTCCGAGTGTGAGGATTCCAAGCGAGGGGACCGCAGCTCCCCGGAGCAGCAGCTCCTGTCTCTTTACGTCATCTACACGGTGGGCTACGCGCTCTCCTTCTCTGCGCTGGTCATCGCCTCGGCCATCCTCCTGGGCTTCAGACACCTGCACTGTACCCGGAACTACATCCATCTGAACCTCTTTGCATCCTTCATCCTCCGAGCACTGTCCGTCTTCATCAAGGACACGGTCCTCAAGTGGATGTATGGCACGGCCGCCCAGCAGCATCAGTGGGACGGGCTCCTCTCCTACCAGGAGTCTCTGGGCTGTCGCCTGGTGTTCCTGCTCATGCAGTACTGCGTGGCAGCCAACTACTACTGGCTCCTGGTGGAGGGGGTGTACCTGTACTCGCTGCTGGCCCTGTCCGTCTTCTCCGAGCAGCGTGTCTTCAGGCTCTACCTGAGCATTGGCTGGGGAGTCCCCCTGCTGTTTGTCATCCCCTGGGGCATCGTCAAGTACCTCTATGAGGACGAGGGCTGTTGGACCAGGAACTCCAACATGAATTACTGGCTCATAATCCGGCTGCCCATCCTCTTTGCCATCGGGGTGAACTTCCTCATCTTCGTCCGGGTCATCTGCATTGTGGTGTCCAAACTGCAGGCCAACCTCATGTGCAAGACAGACATCAAGTGCAGGCTTGCCAAGTCCACGCTGACACTCATCCCCCTGCTGGGGACGCATGAGGTCATCTTCGCCTTCGTGATGGACGAGCATGCCCGGGGATTGCTGCGCTTCGTCAAACTATTCACTGAGCTCTCCTTCACCTCCTTCCAGGGGCTGATGGTGGCCATCCTGTACTGCTTTGTCAACAACGAGGTCCAGATGGAGTTCCGGAAGAGCTGGGAGCGCTGGCGGCTGGAGCACCTGCACGTCCAGAGGGAGAACAGCATGAAGCCCTTCAAGTGTCCCACCAGCAGCCTGAGCTGCGGGGCCACAGCAGGCAGCAGCGTATACGCAGCCTCCTGCCAGACCTCCTGCAGC
>Cam_feru
ATGGCCGGCGCCCCCTGGCCGCTCCGCCTGGCGCTGCTGCTGCTCGGGGCGGTGGGCAGGGCCGGCCCCCGCCCCCAGGGTGCCACTGTGTCCCTCTCAGAGACAGTGCAGAAATGGCGAGAATACCGGCGCCAGTGCCAGCGCTTCCTGAGTGAGGCTCCGCTCCCAGCCACAGGACTGTTCTGCAACCGGACCTTTGACGACTATGCCTGCTGGCCAGATGGGCCACCGGGCTCCTTCGTGAATGTCAGCTGCCCCTGGTACCTGCCCTGGGCCAGCAGCGTGCTGCAGGGTCATGTGTACCGGTTCTGCACCGCTGATGGCCTGTGGCTGCACAAGGACAACTCTAGCCGGCCCTGGAGGGACCTGTCCGAGTGCGAGGAGTCCAAGCGAGGGGACCGAAGCTCTCCGGAGGAGCATCTTCTGTCCCTTTACGTCATCTACACAGTGGGCTATGCGCTCTCCTTCTCCGCGCTGGTCATCGCCTCGGCCATCCTCCTGGGCTTCAGACACCTGCACTGTACCCGGAACTACATCCACCTGAACCTGTTTGCCTCCTTCATCCTCCGAGCATTGTCCGTCTTCATCAAGGACGCAGCCCTCAAGTGGATGTACAGCACGGCCGCCCAGCAGCACCAGTGGGATGGTCTTCTCTCCTACCAGGACTCTCTGGGCTGCCGCCTGGTCTTCCTGCTCATGCAGTACTGCGTGGCCGCCAATTACTTCTGGCTGCTGGTGGAGGGCGTGTACCTGTACACGCTGCTGGCCCTGTCCGTCTTCTCCGAGCAGCGCGTCTTCAGGCTCTACCTGAGCATAGGCTGGGGTGTCCCCCTGCTGTTTGTCATCCCCTGGGGCATTGTCAAGTACCTCTACGAGGATGAGGGCTGCTGGACCAGGAACTCAAACATGAACTACTGGCTCATCATCCGGCTGCCCATTCTCTTCGCCATCGGGGTGAACTTCCTCATCTTTGTCCGGGTCATCTGCATTGTGGTGTCTAAACTGAAGGCCAATCTCATGTGCAAGACGGACACCAAGTGCAGGCTTGCCAAGTCCACGCTGACGCTTATCCCCCTGCTGGGGACCCATGAGGTCATCTTTGCCTTTGTGATGGATGAGCACGCCCGGGGGATGCTGCGCTTCGTCAAGCTGTTCACAGAGCTCTCCTTCACCTCCTTCCAGGGGCTGATGGTGGCCATCCTGTACTGCTTTGTCAACAATGAGGTCCAGATGGAGTTTCGTAAGAGCTGGGAGCGTTGGCGGCTTGAGCACCTGCACACCCAGAGGGACAGCAGCATGAAGCCCTTCAAGTGTCCCACCAGCAGCCTGAGCTGCGGGGGCACTGTGGGGAGCAGTGTGTATGCAGCCTCCTGCCAGGCCTCCTGCAGC
>Cap_hirc
ATGGCCGGCGCCCCGGGGCCGCTCCGCCTGGCGCTGCTGCTGCTCGGGGCGGTGGGCAGGGCCGGCCCCCGCCCCCAGGGCGCCACCGTGTCCCTCTCGGAGACCGTGCAGAAATGGCGAGAGTACCGTCGCCAGTGCCAGCGCTTCCTGACCGAGGCCCCGCCCCCGGCCGCAGACCTCTTCTGCAACCGGACCTTCGATGACTATGCCTGCTGGCCGGATGGGTCACCAGGCTCCTTTGTGAATGTCAGCTGCCCCTGGTACCTACCCTGGGCCAGCAGCGTGCTGCAGGGTCACGTCTACCGGTTCTGCACCGCAGACGGCCTATGGCTGCACAAGGACAACTCAAGCCTGCCCTGGAGGGACCTGTCCGAGTGTGAGGATTCCAAGCGAGGGGACCGTAGTTCTCCGGAGCGACAGCTCCTGTCTCTTTACGTCGTCTACACAGTGGGCTACGCGCTCTCCTTCTCTGCGCTGGTCATCGCCTCGGCCATCCTCCTGGGCTTCAGACACCTGCACTGTACCCGGAACTACATCCATCTGAACCTCTTTGCATCCTTCATCCTCCGAGCACTGTCCGTCTTCATCAAGGACGCGGTCCTCAAGTGGATGTACAGCACGGCCGCCCAGCAGCATCAGTGGGACGGGCTCCTCTCCTACCAGGAGTCTCTGGGCTGTCGCCTGGTGTTCCTGCTCATGCAGTACTGCGTGGCGGCCAACTACTACTGGCTCCTGGTGGAGGGAGTGTACCTGTACACGCTGCTGGCCCTGTCCGTCTTCTCCGAGCAACGCGTCTTCAGGCTCTACCTGAGCATTGGCTGGGGTGTTCCCCTGCTGTTTGTCATCCCCTGGGGCATCGTCAAGTACCTCTATGAGGATGAGGGCTGTTGGACCAGGAACTCCAACATGAATTACTGGCTCATAATCCGGCTGCCCATCCTCTTCGCCATCGGGGTGAACTTCCTCATCTTTGTCCGGGTCATCTGCATTGTGGTGTCCAAACTGCAGGCCAACCTCATGTGCAAGACAGACACCAAGTGCAGGCTCGCTAAGTCCACGCTGACACTCATCCCCCTGCTGGGGACGCATGAGGTCATCTTCGCCTTCGTGATGGACGAGCACGCCCGGGGAGTGCTGCGCTTCGTCAAGCTGTTCACGGAGCTCTCCTTCACCTCCTTCCAGGGGCTAATGGTGGCCATCCTGTACTGCTTTGTCAACAACGAGGTCCAGATGGAGTTCCGGAAGAGCTGGGAGCGCTGGCGGCTGGAGCACCTGCACGTCCAGAGGGAGAACAGCATGAAGCCCTTCAAGTGTCCCACCAGCAGCCTGAGCTGTGGGGCCACAGCAGGCAGCAGCGTGTACGCAGCCTCCTGCCAGACCTCCTGCAGC
>Cat_wagn
ATGGCCAGCGCCCCCGGGCCGCTCCGCCTGGCGCTGCTGCTGCTCGGGGCGGTGGGCAGGGCCGGCCCCCGCCCCCAGGGCGCCACTGTGTCCCTCTCAGAAACGGTGCAGAAATGGCGAGAATACCGCCGCCAGTGCCAGCGCTTCCTGGCCGAGGCTCCGCCGCCTGCCACAGGCCTGTTTTGCAACCGGACCTTTGATGACTATGCGTGCTGGCCAGATGGGCCGCCGGGCTCCTTTGTGAACGTCAGCTGTCCCTGGTACCTGCCCCTACAGGGTCACGTGTACCGCTTTTGCACGGCTGACGGCCTGTGGCTCCACGAGGACAACTCCAGCCTGCCCTGGAGGGACCTGTCCGAGTGTGAGGAGTCCAAGCGTGGGGACCGAAGCTCCCCAGAGGAGCAGCTCCTGTCCCTCTACGTCATCTACACGGTGGGCTACGCCCTCTCCTTCTCCGCGCTGGTCATCGCCTCGGCCATCCTCCTGGGCTTCAGACACCTGCACTGTACTCGGAACTACATCCACCTGAACCTCTTTGCATCCTTCATCCTTCGAGCGCTGTCCGTTTTCATCAAGGATGCAGCCCTCAAGTGGATGTACAGCACGGCCGCCCAGCAGCACCAGTGGGACGGGCTTCTCTCCTATCAGGACTCTCTGGGCTGCCGCCTGGTGTTCCTGCTCATGCAGTACTGCGTGGCCGCCAACTACTTCTGGCTCCTGGTGGAGGGGGCGTACCTGTACACGCTGCTGGCCCTGTCCGTCTTCTCGGAGCAGCGCATCTTCAGGCTCTACCTGAGCATAGGCTGGGGTGTCCCCCTGCTGTTTGTCATCCCCTGGGGCATTGTCAAGTACCTCTATGAGGACGAGGGCTGCTGGACCAGGAACTCAAACATGAACTACTGGCTCATCATCCGGCTGCCCATTCTCTTCGCCATCGGGGTGAACTTCCTCATCTTTGTCCGCGTCATCTGCATTGTGGTGTCCAAACTCAAGGCCAATCTCATGTGCAAGACGGACACCAAGTGCAGGCTCGCCAAGTCCACACTGACGCTCATCCCCCTGCTGGGGACCCACGAGGTCATCTTTGCCTTCGTGATGGACGAGCACGCCCGGGGGATGCTGCGCTTCATCAAGCTGTTCACGGAGCTCTCCTTCACCTCCTTCCAGGGGCTGATGGTGGCGATCTTGTACTGCTTTGTCAACAACGAGGTCCAGATGGAATTTCGGAAGAGCTGGGAACGCTGGCGGTTGGAGCACCTGCATATCCAGAGGGACAGCAGCATGAAGCCGTTCAAGTGTCCCACCAGCAGCCTGAGCTGCGGGGCCACGGTGGGCAGCAGTGTGTACACAGCATCCTGCCAGGCCTCCTGCAGC
>Cer_hang
ATGGCCGGCGTCCCGGGGCCGCTCCGCCTGGCGCTGCTGCTGCTCGGGGCGGTGGGCAGGGCCGGCCCCCGCCCCCAGGGTGCCACCGTGTCCCTCTCGGAGACTGTGCGGAAATGGCGAGAGTACCGACGCCAGTGCCAGCACTTCCTGACCGAGACCCCGCCCCCAGCCACAGACCTCTTCTGCAACCGGACCTTCGATGACTATGCCTGCTGGCCGGATGGGTCCCCAGGCTCCTTCGTGAACGTCAGCTGCCCCTGGTACCTGCCCTGGGCCAACAGCGTGCTGCAGGGTCACGTCTACCGGTTCTGCACCGCGGACGGCCTGTGGCTGCACAAGGACAACTCAAGCCTGCCCTGGAGGGACCTGTCCGAGTGTGAGGATTCCAAGCGAGGGGACCGCAGCTCCCCGGAGCGGCAGCTCCTGTCTCTTTACGTCATCTACACGGTGGGCTACGCGCTCTCCTTCTCCGCGCTGGTCGTCGCCTCGGCCATCCTCCTGGGCTTCAGACACCTGCACTGTACCCGGAACTACATCCATCTGAACCTCTTTGCGTCCTTCATCCTCCGAGCACTGTCCGTCTTCATCAAGGATGCGGTCCTCAAGTGGATGTACAGCACGGCCGCCCAGCAGCATCAGTGGGACGGGCTCCTCTCCTACCAGGAGTCTCTGGGCTGTCGCCTGGTGTTCCTGCTCATGCAGTACTGCGTGGCGGCCAACTACTACTGGCTCCTGGTGGAGGGGGTGTACTTGTACACGCTGCTGGCCCTGTCTGTCTTCTCCGAGCAGCGCGCCTTCAGACTCTACCTGAGCGTTGGCTGGGGTGTCCCCCTGCTGTTTGTCATCCCCTGGGGCATCGTCAAGTACCTCTATGAGGACGAGGGCTGTTGGACCAGGAACTCCAACATGAATTACTGGCTCATAATCCGGCTGCCCATCCTCTTCGCCATTGGGGTGAACTTTCTCATCTTTGTCCGGGTCATCTGCCTTGTGGTGTCCAAACTGAAGGCCAACCTCATGTGCAAGACAGACGCCAAGTGCAGGCTCGCCAAGTCCACGCTGACACTCATCCCCCTGCTGGGGACGCATGAGGTCATCTTCGCCTTCGTGATGGACGAGCACGCCCGGGGAGTGCTGCGCTTCGTCAAGCTGTTCACGGAGCTCTCCTTCACCTCCTTCCAGGGGCTAATGGTGGCCATCCTGTACTGCTTTGTCAACAATGAGGTCCAGATGGAGTTCCGGAAGAGCTGGGAGCGCTGGCGGCTGGAGCACCTGCATGTCCAGAGGGAGAACAGCATGAAGCCCTTCAAGTGTCCCACCAGCAGCCTGAGCTGCGGGCCCACAGCGGGCAGCAGCATGTAC
>Mos_mosc
ATGGCCGGCGCCCCGGGGCCGCTCCGCCTGGCGCTGCTGCTGCTCGGGGCGGTGGGCAGGGCCGGCCCCCGCCCGCAGGGTGCCCCCGTGTCCCTCTCGGAGACCGTGCAGAAATGGCGAGAGTACCGACGCCAGTGCCAGCGCTTCCTGACCGAGGCCCCGCCCCCAGCCGCAGACCTCTTCTGCAACCGGACCTTTGATGACTATGCCTGCTGGCCGGATGGGTCACCAGGCTCCTTTGTGAATGTCAGCTGCCCCTGGTACCTGCTGCAGGGTCACGTCTACCGGTTCTGCACTGCGGACGGCCTGTGGCTGCACAAGGACAACTCAAGCCTGCCCTGGAGGGACCTGTCCGAGTGCGAGGACTCCAAGCGAGGGGACCGCAGCTCCCCGGAGCGGCAGCTCCTGTCTCTGTACGCCATCTACACGGTGGGCTACGCACTCTCCTTCTCCGCGCTGGTCATCGCCTCGGCCATCCTCCTGGGCTTCAGACACCTGCACTGTACCCGGAACTACATCCATCTGAACCTCTTTGCGTCCTTCATCCTCCGAGCACTGTCCGTCTTCATCAAGGACGCGGTCCTCAAGTGGATGTACAGCACGGCCGCCCAGCAGCATCAGTGGGACGGGCTCCTCTCCTACCAGGAGTCTCTGGGCTGTCGCCTGGTGTTCCTGCTCATGCAGTACTGCGTGGCGGCCAACTACTACTGGCTCCTGGTGGAGGGGGTGTACCTGTACACGCTGCTGGCCCTGTCCGTCTTCTCCGAGCAGCGCGTCTTCAGACTCTACCTGAGCATTGGCTGGGGTGTCCCCCTGCTGTTTGTCATCCCCTGGGGCATCGTCAGGTACCTCTATGAGGACGAGGGCTGTTGGACCAGGAACTCCAACATGAATTACTGGCTCATAATCCGGCTGCCCATCCTCTTCGCCATTGGGGTGAACTTCCTCATCTTTGTCCGGGTCATCTGCATCGTGGTGTCCAAACTGAAGGCCAACCTCATGTGCAGGACGGACACCAAGTGCAGGCTCGCCAAGTCCACGCTGACACTCATCCCCCTGCTGGGGACGCATGAGGTCATCTTCGCCTTCGTGATGGACGAGCATGCCCGGGGAGCGCTGCGCTTCATCAAGCTGTTCACGGAGCTCTCCTTCACCTCCTTCCAGGGGCTAATGGTGGCCATCCTGTACTGCTTTGTCAACAATGAGGTCCAGATGGAGTTCCGGAAGAGCTGGGAGCGCTGGCGGCTGGAGCACCTGCATGTCCAGAGGGAGAACAGCATGAAGCCTTTCAAGTGTCCCTCCAGCAGCCTGAGCTGCGGGGCCACAGCAGGCAGCAGCATGTACGCAGCCTCCTGCCAGACCTCCTGCAGC
>Sus_scro
ATGGCCGGCGCCCCCGGGCCGCTCCGCCTGGCTCTGCTGCTGCTCGGGGCGGTGGGCAGGGCCGGCCCCCGCCCCCAGGGCACCACGGTGTCCCTCTCAGAAACAGTGCAGAAATGGCGAGAATACCGACGCCAGTGCCAGCGCTTCCTGACTGAGGCTCCACCCCCTGCCACAGGCTTGTTCTGCAACCGGACCTTTGACGACTACGCCTGCTGGCCAGATGGCCCGCCGGGTTCCTTTGTGAATGTCAGCTGTCCCTGGTACCTGCCCTGGGCCAGCAGCGTGCTGCAGGGTCACGTGTACCGGTTCTGCACGGCTGACGGCCTGTGGCTGCACAAGGACAACTCCAGCCTGCCCTGGAGGGACCTGTCCGAGTGTGAGGAATCCAAGCACGGGGACCGAAGCTCCCCAGAGGAGCAGCTCCTGTCCCTCTACGTCATCTACACGGTGGGCTACGCCCTCTCCTTCTCCGCGCTGGTCATCGCCTCGGCCATCCTCCTGGGCTTCAGACACCTGCACTGTACCCGGAACTACATCCACCTGAACCTCTTTGCATCCTTCATCCTTCGAGCACTGTCCGTCTTCATTAAGGATGCAGCCCTCAAGTGGATGTACAGCACGGCCGCCCAGCAGCACCAGTGGGACGGCCTTCTCTCCTACCAGGACTCTCTGGGCTGCCGCCTGGTGTTCCTGCTCATGCAGTACTGCGTGGCAGCCAACTACTTCTGGCTGCTGGTGGAGGGGGTGTACCTGTACACGCTGCTGGCCCTGTCCGTCTTCTCGGAGCAGCGCATCTTCAGGCTCTACCTGAGCATAGGCTGGGGTGTCCCCCTGCTGTTTGTCATCCCCTGGGGCATCGTCAAGTACCTCTTTGAGGACGAGGGCTGCTGGACCAGGAACTCAAACATGAACTACTGGCTCATCATCCGGCTGCCCATTCTTTTTGCCATCGGGGTGAACTTCCTCATCTTTGTCCGGGTCATCTGCATTGTGGTGTCCAAACTGAAGGCCAATCTCATGTGCAAGACGGACACCAAGTGCAGGCTTGCCAAGTCCACACTGACACTCATCCCGCTGCTGGGGACCCACGAGGTCATCTTTGCCTTCGTGATGGACGAGCACGCCCGGGGGATGCTGCGCTTCATCAAGCTGTTCACAGAGCTCTCCTTCACCTCCTTCCAGGGGCTGATGGTGGCGATCTTGTACTGCTTCGTCAACAACGAGGTCCAGATGGAGTTTCGGAAGAGCTGGGAGCGCTGGCGGCTGGAGCACCTGCACATCCAGAGGGACAGCAGCATGAAGCCTTTCAAGTGTCCCACCAGCAGCCTGAGCTGCGGGGCCACGGTGGGCAGCAGTGTGTACTCAGCATCCTGCCAGGCCTCCTGCAGC
>Ail_mela
ATGGCCCGCGCCCCCAGCCCGCTCTGCCTGGCGCTGCTGCTGCTCGGGGCGGTGGGCAGGGCCGGCCCCCGCCCCCAGGGTGCCACCGTGTCCCTCTCCGAGACAGTGCAGAAATGGCGAGAATACCGACACCAGTGCCAGCGCTTCCTGACTGAGGCCCCACCCCCGGCCACGGCCCTGTTTTGCAATCGGACCTTCGATGAGTATGCCTGCTGGCCAGATGGACTACCGGGCTCCTTTGTGAATGTCAGCTGCCCCTGGTACCTGCCCTGGGCCAGCAGTGTGCTGCAGGGCCGCGTGTATCGATTCTGCACGGCCGAGGGCCTGTGGCTGCGCCAGGACAACTCGAGCGCCCCCTGGAGGAACCTGTCAGAGTGTGAGGAGTCCAAGCAAGGGGAGAGAAGCTCCCCAGAGCAGCAGCTCCTGTCCTTTTCCATCATCTATACGGTGGGCTACACACTGTCCTTCTCCGCTCTGGTCATCGCCTCGGCCATCCTCCTGAGCTTCAGACACCTGCACTGCACCCGAAACTACATCCACCTGAACCTGTTCGCGTCCTTCATCCTGCGAGCGCTGTCCGTCTTCATCCGGGACGCGGTCCTCAAGTGGATGTACAGCACGGCCCCCCAGCAGCACCAGTGGGACGGGCTCCTCTCCTACCAGGACTCTCTGGGCTGCCGCCTGGTGTTCCTGCTTATGCAGTACTGCGTGGCGGCCAATCACTACTGGCTCCTGGTGGAGGGCGTGTACCTGTACGCGCTGCTGGCCTTCTCTGTCTTCTCCGAGCAGCGCGTCTTCAGGCTCTACCTGGGCCTAGGCTGGGGTGTTCCCCTGCTGTTTGTTATTCCTTGGGGTATTGTCAAGTACCTCTATGAGGATGAGGGCTGCTGGACCAGGAACTCCAACATGAATTACTGGCTCATTATCCGGCTGCCCATTCTCTTTGCCATTGGGGTGAACTTCCTCATCTTTATCCGGGTCATCTGCATTGTGGTGTCCAAACTCAAAGCCAATGTCATGTGCAAGACGGACATCAAGTGCAGACTTGCCAAGTCCACACTGACGCTCATCCCCCTGCTGGGGACCCACGAGGTGGTCTTTGCCTTTGTGATGGATGAGCACGCCCGGGGGACGCTGCGTTTCATCAAGCTGTTCACAGAGCTCTCCTTCACCTCCTTCCAGGGGCTGATGGTTGCCATCTTGTACTGTTTTGTCAACAATGAGGTCCAGATGGAGTTTCGGAGGAGCTGGGAGCGCTGGCGGCTCAAGCACTTGCACATCCAAAGGGACAGCAGCATGAAGCCCCTCAAGTGCCCCACCAGCAGCCTGAGCAGTGGGGCCACGGCGGGCAGCAGCGTGTACGCAGCCACCTGCCAGGCCTCCTGCAGC

>Cal_ursi
ATGGCCCGCGCCCCCAGCCCGCTCTGCCTGGCGCTGCTGCTGCTCGGGGCGGTGGGCAGGGCCGGCCCCCGCCCCCAGGGTGCCCCTGTGTCCCTGTCGGAGACAGTGCAGAAATGGCGAGAATACCGACACCAGTGTCAGCGCTTCCTGACCGAGGCTCCACCCCCGGCCACAGGCCTGTTTTGCAATCGGACCTTCGACGAGTACGCCTGCTGGCCAGACGGGCTGCCGGGCTCCTTCGTGAATGTCAGCTGCCCCTGGTACCTGCCCTGGGCTAGCAGTGTGCTGCAGGGCCGTGTGTATCGATTCTGCACAGCTGAGGGCCTGTGGCTGCGCCAGGAGAACTCCAGCTCACCCTGGAGGAACCTGTCAGAGTGCGAGGAGTCCAAGCGAGGGGAGAGACACTCCCCAGAGGAACAACTTCTGTCCTTTTCCATCATCTACACGGTGGGCTACACGCTATCCTTCTCCGCTCTGGTCATCGCCTCGGCCATCCTCCTGAGCTTCAGACACCTGTACTGTACCCGGAACTACATCCACCTGAACCTGTTCGCATCCTTCATCCTGCGAGCATTGTCCGTCTTCATCAGGGACGCGGTCCTCAAGTGGATGTACAGCACGGCCCCCCAGCAGCACCAGTGGGATGGGCTCCTCTCCTACCAGGATTCTCTGGGCTGCCGCCTGGTGTTCCTGCTCATGCAGTACTGCGTGGCAGCCAATTACTACTGGCTCCTGGTGGAGGGCGTGTACCTGTACACGCTGTTGGCCTTCTCTGTCTTCTCCGAGCAGCGCATCTTCAGGCTCTATCTGAGCATAGGCTGGGGTGTTCCCCTGCTGTTTGTTATCCCTTGGGGCATTGTCAAGCACCTCTATGAGGATGAGGGCTGCTGGACCAGGAACTCCAACATGAATTACTGGCTCATTATCCGGCTGCCCATTCTCTTTGCCATTGGGGTGAACTTCCTCATCTTTATCCGGGTCATCTGCATTGTGGTGTCCAAACTCAAAGCCAATCTCATGTGCAAGACAGACATCAAGTGCAGGCTTGCCAAGTCCACACTGACGCTCATTCCCCTTCTGGGGACCCACGAGGTCATCTTTGCCTTTGTGATGGATGAACATGCCCGGGGGACACTGCGCTTCATCAAGCTGTTCACAGAGCTCTCCTTCACCTCCTTCCAGGGGCTGATGGTCGCCATCTTGTACTGCTTTGTCAACAATGAGGTCCAGATGGAGTTTCGGAGGAGCTGGGAACGCTGGCGGCTCAAGCACTTGCACATCCAGAGGGACAGCAGCATGAAACCCCTCAAGTGCCCCACCAGCAGCCTGAGCAGCGGGGGCACGGTGGGCAGCAGCGTCTACGCAGCCACCTGCCAGGCCTCCTGCAGC
>Can_lupu
ATGGCCCGCGCCCCCAGCCCGCTGTGCCTGGCGCTGCTGCTGCTGCTCGGGGCGCTGCGCACGGCCGGCCCCCGGCCCCAGGGTGCCACTGTGTCCCTCTCCGAGACAGTGCAGAAATGGCGAGAATACCGACACCAGTGCCAGCGCTTCCTGACTGAGACTCCACCTCCAGCCACAGGCCTGTTTTGCAATCGGACCTTCGATGAGTATGCCTGCTGGCCGGACGGGCTGCCGGGCTCCTTTGTGAATGTCAGCTGCCCCTGGTACCTGCCCTGGGCCAGCAGTGTGCTGCAGGGCCATGTGTACCGATTCTGCACGGCTGAGGGCCTGTGGCTGCGCCAGCACAACTCCAGCTTGCCCTGGAGGAACCTGTCCGAGTGCGAGGAGTCCAAGCGAGGGGAGAGAAGCTCCCCAGAGGAGCAGCTCCTGTCCTTTTCCATCATCTACACGGTGGGCTATACACTCTCCTTCTCTGCTCTGGTCATCGCCTCGGCCATCCTCCTGAGCTTCAGACACCTGCACTGCACCCGGAACTACATCCACCTGAACCTGTTTGCGTCCTTCATCCTCCGAGCGCTGTCCGTCTTCATCAGGGACGCGGTCCTCAAGTGGATGTACAGCACGGCCCCCCAGCAGCACCAGTGGGATGGGCTCCTCTCCTACCAGGATTCTCTGGGCTGCCGCCTGGTGTTCCTGCTCATGCAGTACTGCGTGGCAGCCAATTACTACTGGCTCCTGGTGGAGGGCATGTACCTGTACACGCTGCTGGCCTTCTCTGTCTTCTGTGAGCAGCGCATGTTCCAGCTCTATCTGAGCGTAGGCTGGGGTGTTCCCCTGCTGTTTGTTATCCCTTGGGGCATTGTCAAGTACCTCTATGAGGATGAGGGCTGCTGGACCAGGAACTCGAACATGAATTACTGGCTCATCATCCGGCTGCCCATCCTCTTTGCCATTGGGGTGAACTTCCTCATCTTTATCCGGGTCATCTGCATCGTGGTGTCCAAACTGAAAGCCAATCTCATGTGCAAGACAGACATCAAGTGCAGACTTGCCAAGTCCACACTGACGCTTATCCCCCTGCTGGGGACCCACGAGGTCATCTTTGCCTTCGTGATGGATGAACACGCCCGGGGGATGCTGCGCTTCATCAAGCTGTTCACAGAGCTCTCCTTCACCTCCTTCCAGGGGCTGCTGGTGGCCATCTTGTACTGCTTTGTCAACAATGAGGTCCAGATGGAGTTTCGGAGGAGCTGGGAGCGCTGGCGGCTCGAGCACTTGCACGTGCAGAGAGACAGCAGCATGAGGCCCCTGAAGTGCCCCACCAGCAGCCTGAGCAGCGGGGGCACGGTGGGCAGCAGTGTGTATGCGGCCAGCTGCCAGGCCTCCTGCAGC
>Enh_lutr
ATGGCTCGCGCCCCCAGCCCGCTCTGCCTGGCGCTGCTGCTGCTCGGGGCGGTGGGCAGGGTCGGCCCCCGCCCCCAGGGTGCCACTGTGTCCCTCTCGGAGACAGTGCAGAAATGGCGAGAATACCGACACCAGTGCCAGAGATTCCTGACTGAGGCTCCCACCCCAGCCACAGGTCTGTTCTGCAATCGGACCTTCGATGAGTATGCCTGCTGGCCAGACGGGCTGCCAGGCTCGTTCGTGAATGTCAGCTGCCCCTGGTACCTGCCCTGGGCCAGCAGTGTGCTGCAGGGCCGGGTTTACCGATTCTGCACAGCGGAGGGCCTGTGGCTGCGCCAGGACAACTCCAGCTCGCCCTGGAGGAACCTGTCAGAGTGCGAGGAGTCCAAGCGAGGGGAGAGAAGCTCCCCAGAGGAGCAGCTCCTGTCCTTTTCCATCATCTACACGGTGGGCTACACGCTCTCCTTCTCCGCTCTGGTCATCGCCTCGGCCATCCTCCTGAGCTTCAGACACCTGCACTGCACCCGGAACTACATCCACCTGAACCTGTTTGCGTCCTTCATCCTGCGAGCCCTGTCCGTCTTCATCAGGGACGCGGTCCTCAAGTGGATGTATAGCACGGCCCCCCAGCAGCACCAGTGGGATGGGCTCCTCTCCTACCAGGATTCTCTGGGCTGCCGCCTGGTGTTCCTGCTCATGCAGTACTGCGTGGCAGCCAACTACTACTGGCTCCTGGTGGAGGGTGTGTACCTGTACACGCTTCTGGCCTTCTCCGTCTTCTCCGAGCAGCGCATCTTCAGGCTGTATCTGAGCATAGGCTGGGGTGTTCCCCTGCTGTTTGTTATCCCTTGGGGCATTGTCAAGTACCTCTATGAGGATGAGGGCTGCTGGACCAGGAACTCCAACATGAATTACTGGCTCATCATCCGGCTACCCATTCTCTTTGCCATTGGGGTGAACTTCCTCATCTTTATCCGGGTCATCTGCATTGTGGTGTCCAAGCTCAAAGCCAATGTCATGTGCAAGACGGACATCAAGTGCAGACTTGCCAAGTCCACACTGACACTCATCCCTCTGCTGGGGACCCACGAGGTCGTCTTTGCCTTTGTGATGGACGAGCACGCCCGGGGGATGCTGCGCTTCATCAAGCTGTTCACAGAGCTGTCCTTCACCTCCTTCCAGGGGCTGATGGTCGCCATCTTGTACTGCTTTGTCAACAATGAGGTCCAGCTGGAGTTTCGGAGGAGCTGGGAGCGCTGGCGGCTCAAGCACTTGCACACCCAGGGGGACAGCAGCATGAGGCCCCTCAAGTGCCCCACCAGCAGCCTGAGCAGCGGGGGCACCGTGGGCAGCAGCATCTATGCAGCCACCTGCCAGGCCTCCTGCAGC
>Fel_catu
ATGGCCGGCGCCCCCAGCCCGCTCTGCCTGGCCCTGCTGCTGCTCGGGGCGGTGGGCAGGGCCGGCCCCCGCCCCCAGGGTGCCACTGTGTCCCTCTCAGAGACAGTGCAGAAATGGCGAGAATACCGACACCAGTGCCAACGCTTCCTGACTGAGGCTCCACCCCCAGCCACAGGCCTGTTTTGCAATCGGACCTTCGATGAGTATGCCTGCTGGCCAGACGGGCTGCCGGGCTCCTTCGTGAATGTCAGCTGCCCCTGGTACCTGCCCTGGGCCAGCAGTGTGCTGCAGGGCCACGTGTACCGGTTCTGCACAGCCGAGGGCCTGTGGCTGCGCCAGGACAACTCCAGCCTGCCCTGGAGGAACCTGTCTGAGTGCGAGGAGTCCAAGCGAGGGGAGAGAAGCTCCCCAGAGGAGCAGCTCCTGTCCTTTTCCATCATCTACACGGTGGGCTACACACTCTCCTTCTCCGCTCTGGTCATCGCCTCGGCCATCCTCCTGAGCTTCAGACACCTGCACTGCACCCGGAATTACATCCACCTGAACCTGTTTGCGTCCTTCATCCTCCGAGCGCTGTCCGTCTTCATCAGGGATGCGGTCCTCAAGTGGATGTACAGCACAGCCCCCCAGCAGCACCAATGGGATGGGCTCCTCTCCTACCAGGATTCTCTGGGCTGCCGCCTGGTGTTCCTGCTCATGCAGTACTGCGTGGCGGCCAATTACTACTGGCTCCTGGTGGAGGGCGTGTACCTGTACACGCTGCTGGCCTTCTCAGTCTTCTCCGAGCAGCGCATCTTCAGGCTCTATCTGAGCATAGGCTGGGGTGTCCCCCTGCTGTTTGTTATCCCTTGGGGCATTGTCAAGTACCTCTATGAGGATGAAGGCTGCTGGACCAGGAACTCAAACATGAATTACTGGCTCATTATCCGGCTGCCCATTCTCTTTGCCATTGGGGTGAACTTCCTCATCTTTGTCCGGGTCATCTGCATTGTGGTGTCCAAACTGAAAGCCAATCTCATGTGCAAGACGGACATCAAGTGCAGACTTGCCAAGTCCACACTGACGCTCATCCCCCTGCTGGGAACCCATGAGGTCGTCTTTGCCTTTGTGATGGATGAACATGCACGGGGGACGCTGCGCTTCATCAAGCTGTTCACAGAGCTCTCCTTCACCTCCTTCCAGGGGCTGATGGTGGCCATCTTGTACTGCTTTGTCAACAATGAGGTCCAGATGGAGTTTCGGAGGAGCTGGGAGCGCTGGCGGCTCAAGCACTTGCACATCCAGAGGGACAGCAGCATGAAGCCCCTCAAGTGTCCCACCAGTAGCCTGACCAGCGGGGGCACGGTGGGCAGCAGTGTGTATGCAGCCTCCTGCCAGGCCTCCTGCAGC
>Hal_gryp
ATGGCCCGCGCCCCCAGCCCGCTCTGCCTGGCGCTGCTGCTGCTCGGGGCGGTGGGCAGGGCCGGCCCCCGCCCCCAGGGTGCCCCTGTGTCCCTGTCGGAGACAGTGCAGAAATGGCGAGAATACCGACACCAGTGTCAGCGCTTCCTGACCGAGGCTCCACCCCCAGCCACAGGCCTGTTTTGCAATCGGACCTTCGATGAGTACGCCTGCTGGCCAGACGGGCTGCCGGGCTCCTTCGTGAATGTCAGCTGCCCCTGGTACCTGCCCTGGGCCAGCAGTGTGCTGCAGGGCCGCGCGTATCGATTCTGCACGGCTGAGGGCCTGTGGCGGCGCCAGGACAACTCCAGCTCGCCCTGGAGGAACCTGTCAGAGTGCGAGGAGTCCAAGCGAGGGGAGAGAAGCTCCCCAGAGGAACAGCTCCTGTCCTTTTCCATCATCTACACGGTGGGCTACACACTGTCCTTCTCCGCTCTGGTCATCGCCTCGGCCATCCTCCTGAGCTTCAGACACCTGTACTGTACCCGGAACTACATCCACCTGAACCTGTTTGCGTCCTTCATCCTGCGAGCATTGTCCGTCTTCATCAGGGACGCGGTCCTCAAGTGGATGTACAGCACGGCCCCCCAGCAGCACCAGTGGGACGGGCTCCTCTCCTACCAGGATTCTCTGGGCTGCCGCCTGGTGTTCCTGCTCATGCAGTACTGCGTGGCAGCCAATTACTACTGGCTCCTGGTGGAGGGCGTGTACCTGTGCACGCTGTTGGCCTTCTCTGTCTTCTCCGAGCAGCGCATCTTCAGGCTCTATCTGAGCATAGGCTGGGGTGTTCCCCTGCTGTTTGTTATCCCCTGGGGCATTGTCAAGTACCTCTATGAGGATGAGGGCTGCTGGACCAGGAACTCCAACATGAATTACTGGCTCATTATCCGGCTGCCCATTCTCTTTGCCATTGGGGTGAACTTCCTCATCTTTATCCGGGTCATCTGCATTGTGGTGTCCAAACTCAAAGCCAATCTCATGTGCAAGACGGACATCAAGTGCAGGCTTGCCAAGTCCACACTGACGCTCATCCCCCTGCTGGGGACCCACGAGGTTGTCTTTGCCTTTGTGATGGATGAACACGCCCGGGGGACGCTGCGCTTAATCAAGCTGTTCACAGAGCTCTCCTTCACCTCCTTCCAGGGGCTGATGGTCGCCATCTTGTACTGCTTTGTCAACAATGAGGTCCAGATGGAATTTCGGAGGAGCTGGGAACGCTGGCGGCTCAAGCACTTGCACATCCAGAGGGACAGCAGCATGAAACCCCTCAAGTGCCCCACCAGCAGCCTGAACAGCGGGGGCACGGTGGGCAGCAGCGTCTACGCAGCCACCTGCCAGGCTTCCTGCAGC
>Lon_cana
ATGGCTCGCGCCCCCAGCCCGCTCTGCCTGGCGCTGCTGCTGCTCGGGGCGGTGGGCAGGGTCGGCCCCCGCCCCCAGGGTGCCACTGTGTCCCTCTCGGAGACAGTGCAGAAATGGCGAGAATACCGACACCAGTGCCAGAGATTCCTGACTGAGGCTCCCACCCCAGCCACAGGTCTGTTCTGCAATCGGACCTTTGATGAGTATGCCTGCTGGCCAGACGGGCTGCCAGGCTCGTTCGTGAATGTCAGCTGCCCCTGGTACCTGCCCTGGGCCAGCAGTGTGCTGCAGGGCCGGGTTTACCGATTCTGCACAGCGGAGGGCCTGTGGCTGCGCCAGGACAACTCCAGCTCGCCCTGGAGGAACCTGTCAGAATGCGAGGAGTCCAAGCCAGGGGAGAGAAGCTCCCCAGAGGAGCAGCTCCTGTCCTTTTCCATCATCTACACAGTGGGCTACACGCTCTCCTTCTCCGCTCTGGTCATCGCCTCCGCCATCCTCCTGAGCTTCAGACACCTGCACTGCACCCGGAACTACATCCACCTGAACCTGTTTGCATCCTTCATCCTGCGAGCCCTGTCCGTCTTCATCAGGGATGCGGTCCTCAAGTGGATGTACAGCACGGCCCCCCAGCAGCACCAGTGGGATGGGCTCCTCTCCTACCAGGATTCTCTGGGCTGCCGCCTGGTGTTCCTGCTCATGCAGTACTGCGTGGCAGCCAACTACTACTGGCTCCTGGTGGAGGGTGTGTACCTGTACACACTTCTGGCCTTCTCCGTCTTCTCCGAGCAGCGCATCTTCAGGCTATATCTGAGCATAGGCTGGGGTGTTCCCCTGCTGTTTGTTATCCCTTGGGGCATTGTCAAGTACCTCTATGAGGATGAGGGCTGCTGGACCAGGAACTCCAACATGAATTACTGGCTCATCATCCGGCTACCAATTCTCTTTGCCATTGGGGTGAACTTCCTCATCTTTATCCGGGTCATCTGCATTGTGGTGTCCAAGCTCAAAGCCAATGTCATGTGCAAGACAGACATCAAGTGCAGACTTGCCAAGTCCACACTGACACTCATCCCTCTGCTGGGGACCCACGAGGTCGTCTTTGCCTTTGTGATGGACGAGCACGCCCGGGGGACGCTGCGCTTCATCAAGCTGTTCACAGAGCTGTCCTTCACCTCCTTCCAGGGGCTGATGGTCGCCATCTTGTACTGCTTTGTCAACAATGAGGTCCAGCTGGAGTTTCGGAGGAGCTGGGAGCGCTGGCGGCTCAAGCACTTGCACACCCAGGGGGACAGCAGCATGAGGCCCCTCAAGTGCCCCACCAGCAGCCTGAGCAGCGGGGGCACCGTGGGCAGCAGCGTCTATGCAGCCACCTGCCAGGCCTCCTGCAGC
>Mir_leon
ATGGCCCGCGCCCCCAGCCCGCTCTGCCTGGCGCTGCTGCTGCTCGGGGCGGTGGGCAGGGCCGGCCCCCGCCCCCAGGGCGCCCCCGTGTCCCTGTCGGAGACAGTGCAGAAATGGCGAGAATACCGACACCAGTGTCAGCGCTTCCTGACCGAGGCTCCACCCCCAGCCACAGGCCTGTTTTGCAATCGGACCTTCGATGAGTACGCCTGCTGGCCAGACGGGCTGCCGGGCTCCTTCGTGAATGTCAGCTGCCCCTGGTACCTGCCCTGGGCCAGCAGTGTGCTGCAGGGCCGTGTGTATCGATTCTGCACAGCCGAGGGCCTGTGGCTCCGCCAGGACAACTCCAGCTCGCCCTGGAGGAATCTGTCGGAGTGCGAGGAGTCCAAGCGAGGGGAGAGAAGCTCCCCAGAGGAACAGCTCCTGTCCTTTTCCGTCATCTACACGGTGGGCTACACACTGTCCTTCTCCGCTCTGGTCATCGCCTCGGCCATCCTCCTGAGCTTCAGACATCTGTACTGTACCCGGAACTACATCCACCTGAACCTGTTTGCGTCCTTCATCCTGCGAGCATTGTCCGTCTTCATCAGGGACGCGGTCCTCAAGTGGATGTACAGCACGGCCCCCCAGCAGCACCAGTGGGACGGGCTCCTCTCCTACCAGGATTCTCTGGGCTGCCGCCTGGTGTTCCTGCTCATGCAGTACTGCGTGGCAGCCAATTACTACTGGCTCCTGGTGGAGGGCGTGTACCTGTACATGCTGTTGGCCTTCTCTGTCTTCTCCGAGCAGCGCATCTTCAGGCTCTATCTGAGCATAGGCTGGGGTGTTCCCCTGCTGTTTGTTATCCCCTGGGGCATTGTCAAGTACCTCTATGAGGATGAGGGCTGCTGGACCAGGAACTCCAACATGAATTACTGGCTCATTATCCGGCTGCCCATTCTCTTTGCCATTGGGGTGAACTTCCTCATCTTTATCCGGGTCATCTGCATTGTGGTGTCCAAACTCAAAGCCAATCTCATGTGCAAGACGGACATCAAGTGCAGGCTTGCCAAGTCCACACTGACGCTCATCCCCCTGCTGGGGACCCACGAGGTTGTCTTTGCCTTTGTGATGGATGAACACGCCCGGGGGACGCTGCGCTTAATCAAGCTGTTCACAGAGCTCTCCTTCACCTCCTTCCAGGGGCTGATGGTCGCCATCTTGTACTGCTTTGTCAACAATGAGGTCCAGATGGAATTTCGGAGGAGCTGGGAACGCTGGCGGCTCAAGCACTTGCACATCCAGAGGGACAGCAGCATGAAACCCCTCAAGTGCCCCACCAGCAGCCTGAGCAGCGGGGGCACGGTGGGCAGCAGCGTCTACGCAGCCACCTGCCAGGCCTCCTGCAGT
>Mus_ermi
ATGGCTCGCGCCCCCAGCCCGCTCTGCCTGGCGCTGCTGCTGCTCGGGGCGGTGGGCAGGGTCGGCCCCCGCCCCCAGGGTGCCACTGTGTCCCTCTCGGAGACAGTGCAGAAGTGGCGAGAATACCGACACCAGTGCCAGCGATTCCTGACTGAGGCTCCCCCACCAGCCACAGGTCTGTTCTGCAATCGGACCTTCGATGAGTATGCCTGCTGGCCAGACGGGCTGCCAGGCTCGTTCGTGAATGTCAGCTGCCCCTGGTACCTGCCCTGGGCCAGCAGTGTGCTGCAGGGCCGCGTTTACCGATTCTGCACAGCGGAGGGCCTGTGGCTGCGCCAGGACAACTCCAGCTCGCCCTGGAGGAACCTGTCAGAGTGCGAGGAGTCCAAGCGAGGGGAGAGAAGTTCCCCAGAGGAGCAGCTCCTGTCCTTTTCCATCATCTACACGGTGGGCTACACGCTGTCCTTCTCCGCTCTGGTCATCGCCTCGGCCATCCTCCTGAGCTTCAGACACCTGCACTGCACCCGGAACTACATCCACCTGAACCTGTTTGCGTCCTTCATCCTGCGAGCCCTGTCCGTCTTCATCAGGGACGCGGTCCTCAAGTGGATGTACAGCACGGCCCCCCAGCAGCACCAGTGGGATGGGCTCCTCTCCTACCAGGATTCTCTGGGCTGCCGCCTGGTGTTCCTGCTCATGCAGTACTGCGTGGCAGCCAACTACTACTGGCTCCTGGTGGAGGGTGTGTACCTGTACACGCTTCTGGCCTTTTCCGTCTTCTCTGAGCAGCGCATCTTCAGGCTGTATCTGAGCATAGGCTGGGGTGTTCCCCTGCTGTTTGTTATCCCTTGGGGCATTGTCAAGTACCTCTATGAGGATGAGGGCTGCTGGACCAGGAACTCCAACATGAACTACTGGCTCATCATCCGGCTGCCCATTCTCTTTGCCATTGGGGTGAACTTCCTCATCTTTATCCGGGTCATCTGCATTGTGGTGTCCAAGCTCAAAGCCAATGTCATGTGCAAGACGGACATCAAGTGCAGACTTGCCAAGTCCACCCTGACGCTCATCCCTCTGCTGGGGACCCACGAGGTCGTCTTTGCCTTTGTGATGGACGAGCATGCCCGGGGGACGCTGCGCTTCATCAAGCTGTTCACAGAGCTGTCCTTCACCTCCTTCCAGGGGCTGATGGTCGCCATCTTGTACTGCTTTGTCAACAATGAGGTCCAGCTGGAGTTTCGGAGGAGCTGGGAGCGCTGGCGGCTCAAGCACTTGCACACCCAGGGGGACAGCAGCATGAGGCCCCTCAAGTGCCCCACCAGCAGCCTGAGCAGCGGGGGCACCATGGGCAGCAGCGTCTATGCAGCCACCTGCCAGGCCTCCTGCA
GC
>Neo_scha
ATGGCCCGCGCCCCCAGCCCGCTCTGCCTGGCGCTGCTGCTGCTCGGGGCGGTGGGCAGGGCCGGCCCCCGCCCCCAGGGCGCCCCCGTGTCCCTGTCGGAGACAGTGCAGAAATGGCGAGAATACCGACACCAGTGTCAGCGCTTCCTGACCGAGGCTCCACCCCCAGCCACAGGCCTGTTTTGCAATCGGACCTTCGATGAGTATGCCTGCTGGCCAGACGGGCTGCCGGGCTCCTTCGTGAATGTCAGCTGCCCCTGGTACCTGCCCTGGGCCAGCAGTGTGCTGCAGGGCCGTGTGTATCGATTCTGCACAGCCGAGGGCCTGTGGCTGCGCCAGGACAACTCCAGCTCGCCCTGGAGGAATCTGTCAGAGTGCGAGGAGTCCAAGCGAGGGGAGAGAAGCTCCCCAGAGGAACAGCTCCTGTCCTTTTCCATCATCTACACGGTGGGCTACACACTGTCCTTCTCCGCTCTGGTCATCGCCTCGGCCATCCTCCTGAGCTTCAGACATCTGTACTGTACCCGGAACTACATCCACCTGAACCTGTTTGCGTCCTTCATCCTGCGAGCATTGTCCGTCTTCATCAGGGACGCGGTCCTCAAGTGGATGTACAGCACGGCCCCCCAGCAGCACCAGTGGGACGGGCTCCTCTCCTATCAGGATTCTCTGGGCTGCCGCCTGGTGTTCCTGCTCATGCAGTACTGCGTGGCAGCCAATTACTACTGGCTCCTGGTGGAGGGCGTGTACCTGTACACGCTGTTGGCCTTCTCTGTCTTCTCCGAGCAGCGCATCTTCAGGCTCTATCTGAGCATAGGCTGGGGTGTTCCCCTGCTGTTTGTTATCCCCTGGGGCATTGTCAAGTACCTCTATGAGGATGAGGGCTGCTGGACCAGGAACTCCAACATGAATTACTGGCTCATTATCCGGCTGCCCATTCTCTTTGCCATTGGGGTGAACTTCCTCATCTTTATCCGGGTCATCTGCATTGTGGTGTCCAAACTCAAAGCCAATCTCATGTGCAAGACGGACATCAAGTGCAGGCTTGCCAAGTCCACACTGACGCTCATCCCCCTGCTGGGGACCCACGAGGTTGTCTTTGCCTTTGTGATGGATGAACACGCCCGGGGGACACTGCGCTTAATCAAGCTGTTCACAGAGCTCTCCTTCACCTCCTTCCAGGGGCTGATGGTCGCCATCTTGTACTGCTTTGTCAACAATGAGGTCCAGATGGAATTTCGGAGGAGCTGGGAACGCTGGCGGCTCAAGCACTTGCACATCCAGAGGGACAGCAGCATGAAACCCCTCAAGTGCCCCACCAGCAGCCTGAGCAGCGGGGGCACGGTGGGCAGCAGCGTCTACACAGCCACCTGCCAGGCCTCCTGCAGC
>Neo_viso
ATGGCTCGCGCCCCCAGCCCGCTCTGCCTGGCGCTGCTGCTGCTCGGGGCGGTGGGCAGGGTCGGCCCCCGCCCCCAGGGTGCCACTGTGTCCCTCTCGGAGACAGTGCAGAAGTGGCGAGAATACAGACACCAGTGCCAGCGATTCCTGACTGAGGCTCCCCCACCAGCCACAGGTCTGTTCTGCAATCGGACCTTCGATGAGTATGCCTGCTGGCCAGACGGGCTGCCAGGCTCGTTCGTGAACGTCAGCTGCCTGCTGCAGGGCCGCGTTTACCGATTCTGCACAGCGGAGGGCCTGTGGCTGCGCCAGGACAACTCCAGCTCGCCCTGGAGGAACCTGTCAGAGTGCGAGGAGTCCAAGCGAGGGGAGAGAAGTTCCCCAGAGGAGCAGCTTCTGTCCTTTTCCATCATCTACACGGTGGGCTACACGCTGTCCTTCTCCGCTCTGGTCATCGCCTCGGCCATCCTCCTGAGCTTCAGACACCTGCACTGCACCCGGAACTACATCCACCTGAACCTGTTTGCGTCCTTCATCCTGCGAGCCCTGTCCGTCTTCATCAGGGACGCCGTCCTCAAGTGGATGTACAGCACGGCCCCCCAGCAGCACCAGTGGGATGGGCTCCTCTCCTACCAGGATTCTCTGGGCTGCCGCCTGGTGTTCCTGCTCATGCAGTACTGCGTGGCAGCCAACTACTACTGGCTCCTGGTGGAGGGTGTGTACCTGTACACGCTTCTGGCCTTTTCCGTCTTCTCCGAGCAGCGCATCTTCAGGCTGTATCTGAGCATAGGCTGGGGTGTTCCCCTGCTGTTTGTTACCCCTTGGGGCATTGTCAAGTACCTCTATGAGGATGAGGGCTGCTGGACCAGGAACTCCAACATGAATTACTGGCTCATCATCCGGCTGCCCATTCTCTTTGCCATTGGGGTGAACTTCCTTATCTTTATCCGGGTCATCTGCATTGTGGTGTCCAAGCTCAAAGCCAATGTCATGTGCAAGACGGACATCAAATGCAGACTTGCTAAGTCCACCCTGACGCTCATCCCTCTGCTGGGGACCCACGAGGTCGTCTTTGCCTTTGTGATGGACGAGCATGCCCGGGGGACGCTGCGCTTCATCAAGCTTTTCACAGAGCTGTCCTTCACCTCCTTCCAGGGGCTGATGGTCGCCATCTTGTACTGCTTTGTCAACAATGAGGTCCAGCTGGAGTTTCGGAGGAGCTGGGAGCGCTGGCGGCTCAAGCACTTGCACACCCAGGGGGACAGCAGCATGAGGCCCCTCAAGTGCCCCACCAGCAGCCTGAGCAGCGGGGGCACCGTGGGCAGCAGCGTCTATGCAGCCACCTGCCAGGCCTCCTGCAGC
>Odo_rosm
ATGGCCCGCGCCCCCAGCCCGCTCTGCCTGGCGCTGCTGCTGCTCGGGGCGGTGGGCAGGGCCGGCCCCCGCCCCCAGGGTGCCCCCGTGTCCCTGTCCGAGACAGTGCAGAAATGGCGAGAATACCGACACCAGTGTCAGCGCTTCCTGACCGAGGCTCCACCCCCAGCCACAGGCCTGTTTTGCAATCGGACCTTCGACGAGTACGCCTGCTGGCCAGATGGGCTGCCGGGCTCCTTCGTGAATGTCAGCTGCCCCTGGTACCTGCCCTGGGCTAGCAGTGTGCTGCAGGGCCGTGTGTATCGATTCTGCACAGCTGAGGGCCTGTGGCTGCGCCAGGAGAACTCCAGCTCACCCTGGAGGAACCTGTCAGAGTGCGAGGAGTCCAAGCGAGGGGCGAGACGCTCCCCAGAGGAACAGCTCCTGTCCTTTTCCATCATCTACACGGTGGGCTACACACTATCCTTCTCCGCTCTGGTCATCGCCTCGGCCATCCTCCTGAGCTTCAGACACCTGTACTGTACCCGGAACTACATCCACCTGAACCTGTTCGCATCCTTCATCCTGCGAGCATTGTCCGTCTTCATCAGGGACGCGGTCCTCAAGTGGATGTACAGCACGGCCCCCCAGCAGCACCAGTGGGATGGCCTCCTCTCCTACCAGGATTCTCTGGGCTGCCGCCTGGTGTTCCTGCTCATGCAGTACTGCGTGGCAGCCAATTACTACTGGCTCCTGGTGGAGGGCGTGTACCTGTACACGCTGTTGGCCTTCTCTGTCTTCTCCGAGCAGCGCATCTTCAGGCTCTATCTGAGCATAGGCTGGGGTGTTCCCCTGCTGTTTGTTATCCCTTGGGGCATTGTCAAGTACCTCTATGAGGATGAGGGCTGCTGGACCAGGAACTCCAACATGAACTACTGGCTCATTATCCGGCTGCCCATTCTCTTTGCCATTGGGGTGAACTTCCTCATCTTTATCCGGGTCATCTGCATTGTGGTGTCCAAACTCAAAGCCAATCTCATGTGCAAGACAGACATCAAGTGCAGGCTTGCCAAGTCCACACTGACGCTCATCCCCCTTCTGGGGACCCACGAGGTCATCTTTGCCTTTGTGATGGATGAACATGCCCGGGGGACACTGCGCTTCATCAAGCTGTTCACAGAGCTCTCCTTCACCTCCTTCCAGGGGCTGATGGTCGCCATCTTGTACTGCTTTGTCAACAATGAGGTCCAGATGGAGTTTCGGAGGAGCTGGGAACGCTGGCGGCTCAAGCACTTGCACATCCAGAGGGACAGCAGCATGAAACCCCTCAAGTGCCCCACCAGCAGCCTGAGCAGCGGGGGCACGGTGGGCAGCAGCGTCTACGCAGCCACCTCCCAGGCCTCCTGCAGC
>Pan_leo 
ATGGCCGGCGCCCCCAGCCCGCTCTGCCTGGCCCTGCTGCTGCTCGGGGCGGTGGGCAGGGCCGGCCCCCGCCCCCAGGGTGCCACTGTGTCCCTCTCAGAGACAGTGCAGAAATGGCGAGAATACCGACACCAGTGCCAACGCTTCCTGACTGAGGCTCCACCCCCAGCCACAGGCCTGTTTTGCAATCGGACCTTTGATGAGTATGCCTGCTGGCCAGACGGGCTGCCGGGCTCCTTCGTGAATGTCAGCTGCCCCTGGCTGCAGGGCCACGTGTACCGGTTCTGCACAGCCGAGGGCCTGTGGCTGCGCCAGGACAACTCCAGCCTGCCCTGGAGGAACCTGTCTGAGTGCGAGGAGTCCAAGCGAGGGGAGAGAAGCTCCCCAGAGGAGCAGCTCCTGTCCTTTTCCATCATCTACACGGTGGGCTACACACTCTCCTTCTCCGCTCTGGTCATCGCCTCGGCCATCCTCCTGAGCTTCAGACACCTGCACTGCACCCGGAATTACATCCACCTGAACCTGTTTGCGTCCTTCATCCTCCGAGCGCTGTCCGTCTTCATCAGGGACGCGGTCCTCAAGTGGATGTACAGCACAGCCCCCCAGCAGCACCAATGGGATGGGCTCCTCTCCTACCAGGATTCTCTGGGCTGCCGCCTGGTGTTCCTGCTCATGCAGTACTGCGTGGCAGCCAATTACTACTGGCTCCTGGTGGAGGGCGTGTACCTGTACACGCTGCTGGCCTTCTCAGTCTTCTCCGAGCAGCGCATCTTCAGGCTCTATCTGAGCATAGGCTGGGGTGTCCCCCTGCTGTTTGTTATCCCTTGGGGCATTGTCAAGTACCTCTATGAGGATGAAGGCTGCTGGACCAGAAACTCAAACATGAATTACTGGCTCATTATCCGGCTGCCCATTCTCTTTGCCATTGGGGTGAACTTCCTCATCTTTGTCCGGGTCATCTGCATTGTGGTGTCCAAACTGAAAGCCAATCTCATGTGCAAGACGGACATCAAGTGCAGACTTGCCAAGTCCACACTGACGCTCATCCCCCTGCTGGGAACCCACGAGGTCGTCTTTGCCTTTGTGATGGATGAACATGCACGGGGGACGCTGCGCTTCATCAAGCTGTTCACAGAGCTCTCCTTCACCTCCTTCCAGGGGCTGATGGTGGCCATCTTGTACTGCTTTGTCAACAATGAGGTCCAGATGGAGTTTCGGAGGAGCTGGGAGCGCTGGCGGCTCAAGCACTTGCACATCCAGAGGGACAGCAGCATGAAGCCCCTCAAGTGTCCCACCAGTAGCCTGACCAGCGGGGGCACGGTGGGCAGCAGTGTGTATGCAGCCACCTGCCAGGCCTCCTGCAGC
>Pan_pard
ATGGCCGGCGCCCCCAGCCCGCTCTGCCTGGCCCTGCTGCTGCTCGGGGCGGTGGGCAGGGCCGGCCCCCGCCCCCAGGGTGCCACTGTGTCCCTCTCAGAGACAGTGCAGAAATGGCGAGAATACCGACACCAGTGCCAACGCTTCCTGACTGAGGCTCCACCCCCAGCCACAGGCCTGTTTTGCAATCGGACCTTTGATGAGTATGCCTGCTGGCCAGACGGGCTGCCGGGCTCCTTCGTGAATGTCAGCTGCCCCTGGTACCTGCCCTGGGCCAGCAGTGTGCTGCAGGGCCACGTGTACCGGTTCTGCACAGCCGAGGGCCTGTGGCTGCGCCAGGACAACTCCAGCCTGCCCTGGAGGAACCTGTCTGAGTGCGAGGAGTCCAAGCGAGGGGAGAGAAGCTCCCCAGAGGAGCAGCTCCTGTCCTTTTCCATCATCTACACGGTGGGCTACACACTCTCCTTCTCCGCTCTGGTCATCGCCTCGGCCATCCTCCTGAGCTTCAGACACCTGCACTGCACCCGGAATTACATCCACCTGAACCTGTTTGCGTCCTTCATCCTCCGAGCGCTGTCCGTCTTCATCAGGGACGCGGTCCTCAAGTGGATGTACAGCACAGCCCCCCAGCAGCACCAATGGGATGGGCTCCTCTCCTACCAGGATTCTCTGGGCTGCCGCCTGGTGTTCCTGCTCATGCAGTACTGCGTGGCAGCCAATTACTACTGGCTCCTGGTGGAGGGCGTGTACCTGTACACGCTGCTGGCCTTCTCAGTCTTCTCCGAGCAGCGCATCTTCAGGCTCTATCTGAGCATAGGCTGGGGTGTCCCCCTGCTGTTTGTTATCCCTTGGGGCATTGTCAAGTACCTCTATGAGGATGAAGGCTGCTGGACCAGAAACTCAAACATGAATTACTGGCTCATTATCCGGCTGCCCATTCTCTTTGCCATTGGGGTGAACTTCCTCATCTTTGTCCGGGTCATCTGCATTGTGGTGTCCAAACTGAAAGCCAATCTCATGTGCAAGACGGACATCAAGTGCAGACTTGCCAAGTCCACACTGACGCTCATCCCCCTGCTGGGAACCCACGAGGTCGTCTTTGCCTTTGTGATGGATGAACATGCACGGGGGACGCTGCGCTTCATCAAGCTGTTCACAGAGCTCTCCTTCACCTCCTTCCAGGGGCTGATGGTGGCCATCTTGTACTGCTTTGTCAACAATGAGGTCCAGATGGAGTTTCGGAGGAGCTGGGAGCGCTGGCGGCTCAAGCACTTGCACATCCAGAGGGACAGCAGCATGAAGCCCCTCAAGTGTCCCACCAGTAGCCTGACCAGCGGGGGCACGGTGGGCAGCAGTGTGTATGCAGCCACCTGCCAGGCCTCCTGCAGC
>Pho_vitu
ATGGCCCGCGCCCCCAGCCCGCTCTGCCTGGCGCTGCTGCTGCTCGGGGCGGTGGGCAGGGCCGGCCCCCGCCCCCAGGGTGCCCCTGTGTCCCTGTCGGAGACAGTGCAGAAATGGCGAGAATACCGACACCAGTGTCAGCGCTTCCTGACCGAGGCTCCACCCCCAGCCACAGGCCTGTTTTGCAATCGGACCTTCGATGAGTACGCCTGCTGGCCAGACGGGCTGCCGGGCTCCTTCGTGAATGTCAGCTGCCCCTGGTACCTGCCCTGGGCCAGCAGTGTGCTGCAGGGCCGCGCGTATCGATTCTGCACGGCTGAGGGCCTGTGGCGGCGCCAGGACAACTCCAGCTCGCCCTGGAGGAACCTGTCAGAGTGCGAGGAGTCCAAGCGAGGGGAGAGAAGCTCCCCAGAGGAACAGCTCCTGTCCTTTTCCATCATCTACACGGTGGGCTACACACTGTCCTTCTCCGCTCTGGTCATCGCCTCGGCCATCCTCCTGAGCTTCAGACACCTGTACTGTACCCGGAACTACATCCACCTGAACCTGTTCGCGTCCTTCATCCTGCGAGCATTGTCCGTCTTCATCAGGGACGCGGTCCTCAAGTGGATGTACAGCACGGCCCCGCAGCAGCACCAGTGGGACGGGCTCCTCTCCTACCAGGATTCTCTGGGCTGCCGCCTGGTGTTCCTGCTCATGCAGTACTGCGTGGCAGCCAATTACTGCTGGCTCCTGGTGGAGGGCGTGTACCTGTACACGCTGTTGGCCTTCTCTGTCTTCTCCGAGCAGCGCATCTTCAGGCTCTATCTGAGCATAGGCTGGGGTGTTCCCCTGCTGTTTGTTATCCCCTGGGGCATTGTCAAGTACCTCTATGAGGATGAGGGCTGCTGGACCAGGAACTCCAACATGAATTACTGGCTCATTATCCGGCTGCCCATTCTCTTTGCCATTGGGATGAACTTCCTCATCTTTATCCGGGTCATCTGCATTGTGGTGTCCAAACTCAAAGCCAATCTCATGTGCAAGACGGACATCAAGTGCAGGCTTGCCAAGTCCACACTGACGCTCATCCCCCTGCTGGGGACCCACGAGGTTGTCTTTGCCTTTGTGATGGATGAACACGCCCGGGGGACGCTGCGCTTAATCAAGCTGTTCACAGAGCTCTCCTTCACCTCCTTCCAGGGGCTGATGGTCGCCATCTTGTACTGCTTTGTCAACAATGAGGTCCAGATGGAATTTCGGAGGAGCTGGGAACGCTGGCGGCTCAAGCACTTGCACATCCAGAGGGACAGCAGCATGAAACCCCTCAAGTGCCCCAGCAGCAGCCTGAGCAGCGGGGGCACGGTGGGCAGCAGCGTCTACGCAGCCACCTGCCAGGCCTCCTGCAGC
>Sur_suri
ATGGCCGGCGCCCCCAGCCCGCTCAGCCTGGCGCTGCTGCTGCTCGGGGCGGTGGGCAGGGCCGGCCCCCGCCCCCAGGGTGCCACCGTGTCCCTCTCAGAGACAGTGCAGAAGTGGCGAGAATACCGACACCAGTGCCAACGCTTCCTGACTGAGGCCCCACCCCCAGCCACAGGCCTGTTTTGCAATCGGACCTTCGATGAGTATGCCTGCTGGCCAGACGGGCTGCCGGGCTCCTTCGTGAATGTCAGCTGCCCCTGGTACCTGCCCTGGGCCAGCAGTGTGCTGCAGGGCCACGTGTACCGGTTCTGCACAGCTGAGGGCCTGTGGCTGCGCCAGGACAACTCCAGCCTGCCCTGGAGGAACCTGTCCGAGTGTGAGGAGTCCAAGCGAGGGGAGAGAAGCTCCCCAGAGGAGCAGCTCCTGTCCTTTTCCATCATCTACACGGTGGGCTACACACTCTCCTTCTCCGCTCTGGTCATCGCCTCGGCCATCCTCCTGAGCTTCAGACACCTACACTGCACCCGGAACTACATCCACCTGAACCTGTTTGCATCTTTCATCCTCCGAGCTCTGTCCGTCTTCATCAGGGACGCAGTCCTCAAGTGGATGTACAGCACGGCCCCCCAGCAGCACCAGTGGGATGGCCTCCTCTCCTACCAGGATTCTCTGGGCTGCCGCCTGGTGTTCCTGCTCATGCAGTACTGCGTGGCGGCCAATTACTACTGGCTCCTGGTGGAGGGCGTGTACCTGTACACGCTGCTGGCCTTCTCCGTCTTCTCCGAGCAGCGCGTCTTCAGGCTCTATCTGAGCATAGGCTGGGGTGTCCCCCTGCTGTTTGTTATCCCTTGGGGCATTGTGAAGTACCTCTATGAGGATGAGGGCTGCTGGACCAGGAACTCAAACATGAATTATTGGCTCATTATCCGGCTCCCCATTCTCTTTGCCATTGGGGTGAACTTCCTCATCTTTGTCCGGGTCATCTGCATTGTGGTGTCCAAACTGAAAGCCAATCTCATGTGCAAGACGGACATCAAGTGCAGACTTGCCAAGTCCACACTGACACTCATCCCCCTCCTGGGGACCCACGAGGTCGTCTTTGCCTTTGTGATGGATGAACATGCCCGGGGGACGCTGCGCTTCATCAAGCTGTTTACGGAGCTCTCCTTCACCTCCTTCCAGGGGCTGATGGTGGCCATCTTGTACTGCTTTGTCAACAATGAGGTCCAGATGGAGTTTCGGAGGAGCTGGGAGCGCTGGCGGCTCAAGCACTTGCACATCCAGAGGGACAGCAGCATGAAGCCCCTCAAGTGTCCCACCAGCAGCCTGAGCAGCGGGGGCACGGTGGGCAGCAGTGTGTACGCAGCCACATGCCAGGCCTCCTTCAGC
>Urs_thib
ATGGCCCGCGCCCCCAGCCCGCTCTGCCTGGCGCTGCTGCTGCTCGGGGCGGTGGGCAGGGCCGGCCCCCGCCCCCAGGGTGCCACCGTGTCCCTCTCCGAGACAGTGCAGAAATGGCGAGAATACCGACACCAGTGCCAGCGCTTCCTGACTGAGGCCCCACCCCCGGCCACGGGCCTGTTTTGCAATCGGACCTTCGATGAGTATGCCTGCTGGCCAGACGGACTACCGGGCTCCTTTGTGAATGTCCTGCAGGGCCGCGTATATCGATTCTGCACAGCCGAGGGCCTGTGGTTGCGCCAGGACAACTCGAGCGCCCCCTGGAGGAACCTGTCAGAGTGCGAGGAGTCCAAGCAAGGGGAGAGAAGCTCGCCAGAGCAGCAGCTCCTGTCCTTTTCCATCATCTACACGGTGGGCTACACGCTGTCCTTCTCCGCTCTGGTCATCGCCTCGGCCATCCTCCTGAGCTTCAGACACCTGCACTGCACCCGAAACTACATCCACCTGAACCTGTTCGCGTCCTTCATCCTGCGAGCGCTGTCCGTCTTCATCCGGGACGCGGTCCTCAAGTGGATGTACAGCACGGCCCCCCAGCAGCACCAGTGGGACGGGCTCCTCTCCTACCAGGACTCTCTGGGCTGCCGCCTGGTGTTTCTGCTCATGCAGTACTGCGTGGCGGCCAACTACTGCTGGCTCCTGGTGGAGGGCGTGTACCTGTACGCGCTGCTGGCCTTCTCCGTCTTCTCCGAGCAGCGCGTCTTCAGGCTCTATCTGGGCCTAGGCTGGGGTGTTCCCCTGCTGTTTGTTATTCCTTGGGGTATTGTCAAGTACCTCTATGAGGATGAGGGCTGCTGGACCAGGAACTCCAACATGAATTACTGGCTCATCATCCGGCTGCCCATTCTCTTTGCCATTGGGGTGAACTTCCTCATCTTTATCCGGGTCATCTGCATTGTGGTGTCTAAACTCAAAGCCAATCTCATGTGCAAGACGGACATCAAGTGCAGACTTGCCAAGTCCACGCTGACGCTCATCCCCCTGCTGGGGACCCACGAGGTGGTCTTTGCCTTTGTGATGGATGAGCACGCCCGGGGGACGCTGCGTTTCATCAAGCTGTTCACAGAGCTCTCCTTCACCTCCTTCCAGGGGCTGATGGTTGCCATCTTGTACTGCTTTGTCAACAATGAGGTCCAGATGGAGTTTCGGAGGAGCTGGGAGCGCTGGCAGCTCAAGCACTTGCACATCCAAAGGGACAGCAGCATGAAGCCCCTCAAGTGCCCCACCAGCAGCCTGAGCAGCGGGGCCACGGTGGGCAGCAGCGTGTATGCAGCCACCTGCCAGGCCTCCTGCAGC
>Zal_cali
ATGGCCCGCGCCCCCAGCCCGCTCTGCCTGGCGCTGCTGCTGCTCGGGGCGGTGGGCAGGGCCGGCCCCCGCCCCCAGGGTGCCCCTGTGTCCCTGTCGGAGACAGTGCAGAAATGGCGAGAATACCGACACCAGTGTCAGCGCTTCCTGACCGAGGCTCCACCCCCAGCCACAGGCCTGTTTTGCAATCGGACCTTCGACGAGTACGCCTGCTGGCCAGACGGGCTGCCGGGCTCCTTCGTGAATGTCAGCTGCCCCTGGTACCTGCCCTGGGCTAGCAGTGTGCTGCAGGGCCGTGTGTATCGATTCTGCACAGCTGAGGGCCTGTGGCTGCGCCAGGAGAACTCCAGCTCACCCTGGAGGAACCTGTCAGAGTGCGAGGAGTCCAAGCGAGGGGAGAGACACTCCCCAGAGGAACAGCTCCTGTCCTTTTCCATCATCTACACGGTGGGCTACACACTATCCTTCTCCGCTCTGGTCATCGCCTCGGCCATCCTCCTGAGCTTCAGACACCTGTACTGTACCCGGAACTACATCCACCTGAACCTGTTCGCATCCTTCATCCTGCGAGCATTGTCCGTCTTCATCAGGGACGCGGTCCTCAAGTGGATGTACAGCACGGCCCCCCAGCAGCACCAGTGGGATGGGCTCCTCTCCTACCAGGATTCTCTGGGCTGCCGCCTGGTGTTCCTGCTCATGCAGTACTGCGTGGCAGCCAATTACTACTGGCTCCTGGTGGAGGGCGTGTACCTGTACACGCTGTTGGCCTTCTCTGTCTTCTCCGAGCAGCGCATCTTCAGGCTCTATCTGAGCATAGGCTGGGGTGTTCCCCTGCTGTTTGTTATCCCTTGGGGCATTGTCAAGCACCTCTATGAGGATGAGGGCTGCTGGACCAGGAACTCCAACATGAATTACTGGCTCATTATCCGGCTGCCCATTCTCTTTGCCATTGGGGTGAACTTCCTCATCTTTATCCGGGTCATCTGCATTGTGGTGTCCAAACTCAAAGCCAATCTCATGTGCAAGACAGACATCAAGTGCAGGCTTGCCAAATCCACACTGACGCTCATTCCCCTTCTGGGGACCCACGAGGTCATCTTTGCCTTTGTGATGGATGAACATGCCCGGGGGACACTGCGCTTCATCAAGCTGTTCACAGAGCTCTCCTTCACCTCCTTCCAGGGGCTGATGGTCGCCATCTTGTACTGCTTTGTTAACAATGAGGTCCAGATGGAGTTTCGGAGGAGCTGGGAACGCTGGCGGCTCAAGCACTTGCACATCCAGAGGGGCAGCAGCATGAAACCCCTCAAGTGCCCCACCAGCAGCCTGAGCAGCGGGGGCACGGTGGGCAGCAGCATCTACGCAGCCACCTGCCAGGCCTCCTGCAGC
>Art_jama
ATGGCCCGCGCCCCCGGGCCGCTCCGCCTGGCACTCCTGCTGCTCGGGACCGTGGGCATGGCCGGCCCCCGCCCCCAGGGTGCCACTGTGTCCCTCTCCAAGACAGTGCAGAAATGGCGAGAATATCGACGCCAGTGCCAGCGCTTCCTGATTGAGACTCCACCCCCAGCCACAGGCCTGTTCTGCAACCGGACCTTTGATGACTACGCCTGCTGGCCAGACGGCTCACCGGGCTCCTTCGTGAATGTCAGCTGCCCCTGGTACCTGCCCTGGGCCAACAGAGTGCTGCAGGGTCGCACGTACCGGTTCTGTACTGCTGATGGCCTGTGGCTGCACAAGGACAACTCCAGCCTGCCCTGGAGGGACCTGTCAGAGTGTGAGGAGCCCAAGCGACGGGAGAGAAGCTCCCTGGAGGACCAGCTGCTGGCCCTTTACATCATCTACACAGTGGGCTACGCACTCTCCTTCTCTGCTCTTGTCATCGCCTCGGCCATCCTCCTCGGCTTCAGACACCTGCACTGCACCCGGAACTACATCCACCTGAACCTGTTTGCATCCTTCATCCTCCGAGCACTGTCCGTCTTCGTGAAGGACGCAGCCCTCAAGTGGATGTACAGCACAGCTGCCCAGCAGCACCAGTGGGACGGGCTCCTCTCCTACCAGGACTCTCTGGGCTGCCGCCTGGTGTTCCTGCTCATGCAGTACTGCGTGGTGGCCAATTACTACTGGCTCCTGGTGGAGGGCGTGTACCTGTACACGCTGCTGGCTCTCTCAGTCTTCTCGGAGCGGCGCGTCTTCAGGCTCTACCTGAGCATAGGCTGGGGTGTCCCCCTGCTGTTTGTCATCCCCTGGGGCATTGTCAAGTACCTCTATGAGGATGAGGGCTGCTGGACCAGGAACTCAAACATGAATTACTGGCTCATTATCCGGCTGCCCATTCTTTTTGCCATTGGGGTGAACTTCCTCATCTTTGTCCGAGTCATTTGCATTGTGGTATCCAAACTGAAAGCCAATCTCATGTGCAAGACGGACATCAAGTGCAGACTTGCCAAGTCCACACTGACACTCATCCCTCTGCTGGGGACCCACGAGGTCATCTTCGCCTTTGTGATGGATGAGCACGCCCGGGGGCTGCTGCGTTTCATCAAGCTGCTCACGGAGCTCTCCTTCACCTCCTTCCAGGGGCTGGTGGTGGCCATCTTGTACTGCTTTGTCAACAGCGAGGTCCAGATGGAGTTTCGGAAGAGCTGGGAGCGCTGGCGTCTCGAGCACTTGCACATGCAGAGGGACAGCAGCATGAAGCCCCTCAAGTGTCCCACCAGCAGCCTGAGCAGTGGGGGCACAGTGGGGAGCAGCATGTATGCAGCTACCTGCCAGGCTTCCTGCAGC
>Mol_molo
ATGGCCGGCGCCCCCGGGCCGCTCCGCCTGGCGCTGCTGCTGCTCGGGGTGGTGGGCAGGGCCGGCCCCCGCCCCCAGGGTGCCATCGTGTCCCTCTCGGAGACGGTGCAGAAATGGCAAGAATATCAACAGCAGTGCCAGCGCTTCCTGGAGGAGGTGCCAGCCCCAGCCACAGGCCTGTTCTGCAACCGGACCTTTGACGGCTATGCCTGCTGGCCAGACGGGCCACCTGACTCCTTCGTGAATGTCAGCTGCCCCTGGTACCTGCCCTGGGCCGACAGTGTGCTGCAGGGTCACGTGTACCAGTTCTGCACAGCTGATGGCCTGTGGCTGCACAAGGACAACTCCAGCCTGCCCTGGAGGGACCTGTCGGAATGCGCAGAGTCCAAGGGAGGGGACAGAAGCTACCTGGAGGACCAGCACCTGTCCCTTTACATCATCTACACGGTGGGCTACGCGCTCTCCTTCTCTGCCCTGGTCATCGCCTCGGCCATCCTCCTCAGGTTCAGACACCTGCACTGCACCCGGAACTACATCCACCTGAACCTGTTTGCGTCCTTCATCCTCCGAGCACTGTCCGTCTTTGTCAAGGACGCGTCCCTCAAGTGGATGTACAGCACGGCTGCCCAGCAGCACCGGTGGGACGTGCTGCTCTCCTACCAGGACTCTCTGGGCTGCCGTCTGGTGTTCCTGCTCATGCACTATTGTGTGGCGACCAACTACTACTGGCTCCTGGTGGAGGGCGTGTACCTGTACACGCTGCTGGCCCTCTCCGTCTTCTCCGAGCAGCGCCTCTTCCGGCTCTACCTGAGCATAGGCTGGGGTGTCCCCCTGCTGTTTGTCATCCCCTGGGGCATTGTCAAGTACCTCTACGAGGATGAAGGCTGCTGGACCAGGAACTCGAACATGAATTACTGGCTCATTATCCGGCTGCCCATTCTCTTTGCCATTGGGGTGAACTTCCTCATCTTTGTCCGAGTCATCTGCATCGTGGTGTCCAAACTGAAGGCCAATCTCATGTGCAAGACGGACATCAAGTGCAGACTTGCCAAGTCCACACTGACACTCATCCCCCTGCTGGGGACCCATGAGGTCATCTTCGCCTTCGTGATGGACGAGCACGCCCGGGGGACACTGCGCTTCGTCAAGCTGCTCACAGAGCTCTCCTTCACCTCCTTCCAGGGGCTGGTGGTGGCCATCCTGTACTGCTTTGTCAACAACGAGGTCCAGATGGAGTTTCGGAGGAGCTGGGAGCGCTGGCAGCTGGAGCGCCTGCACATGGACAGGGGCAGCAGCATGAAGCCCCTCAAGTGTCCCACCAGCAGCCTGAGCAGCGGGGGCATGGTGGGCAGCAGCATGTACGCAGCCACCTGCCAGGCCTCCTACAGC
>Myo_myot
ATGGCCGGCGCCCCCGGGCCGCTCCGCCTGGCGCTGCTGCTGCTCGGGGCGGTGGGCAGGGCCGGCCCCCGCCCGCAGGGTGCCACCGTGTCCCTCTCGGAGACAGTGCAGAAATGGCGCGAATATCGCCACCAGTGCCAGCGGTTCCTGACGGAGGCCCCACCCCCAGCCACAGACCTGTTCTGCAACCGGACCTTTGATGACTATGCCTGCTGGCCAGACGGGCCACCCGGCTCCTTCGTGAATGTCAGCTGCCCCTGGTACCTGCCCTGGGCCAACAGCGTGCTGCAGGGCCACGTGTACCGCTTCTGCACCGCCGACGGCCTGTGGCTGCACCAGGACAACTCCAGCCTGCCCTGGCGGGACCTGTCGGAGTGCGAGGAGTCCAAGCGCGGGGACAGGAGCTCCCCCGAGGACCAGCTCCTGTCCCTCTACATCGTCTACACGGTGGGCTACGCGCTGTCCTTCTCCGCCCTGGTCATCGCCTCCGCCATCCTCCTGGGCTTCAGACACCTGCACTGCACCCGGAACTACATCCACCTGAACCTGTTCGCCTCCTTCATCCTCCGAGCACTGTCCGTCTTCGTCAAGGACGCGGCCCTCAAGTGGATGTACAGCACGGCTGCCCAGCAGCACGAGTGGGACGGGCTCCTCTCCTACCAGGACTCTCTGAGCTGCCGCCTGGTGTTCCTGCTCATGCAATACTGCGTGGCGGCCAACTACTACTGGCTCCTGGTGGAGGGCGTGTACCTGTACACGCTGCTGGCCCTCTCGGTCTTCTCTGAGCAGCGCATCTTCAGGCTCTACCTGAGCATAGGCTGGGGTGTTCCCTTGCTGTTTGTCATCCCCTGGGGCATTGTCAAGTACCTCTATGAGGACGAGGGCTGCTGGACCAGGAACTCAAACATGAATTACTGGCTCATTATCCGGCTGCCCATTCTCTTCGCCATTGGGGTGAACTTCCTCATCTTTGTCCGGGTCATCTGCATCGTGGTGTCCAAGCTGAAAGCCAACCTCATGTGCAAGACGGACATCAAGTGCAGACTTGCCAAGTCCACATTGACGCTCATCCCCCTGCTGGGCACCCATGAGGTCATCTTTGCGTTCGTGATGGACGAGCACGCCCGGGGGACCCTGCGCTTCATCAAGCTGCTCACAGAGCTCTCCTTCACCTCCTTCCAGGGGCTGATGGTGGCTATCTTGTACTGCTTTGTCAACAACGAGGTCCAGCTGGAGTTCCGGAAGAGGTGGGAGCGCTGGCGGCTCGAGCGCCTGCACATGCAGAGGGACAGCAGCATGAAGCCCCTGCAGTGTCCCACCAGCAGCCTGAGCAGTGGGGGCACAGTGGGGAGCAGCGTGTACTCCGCCACCTGCCAGGCCTCCTGCAGC
>Phy_disc
ATGGCCCGCGCCCCGGGGCCGCTCCGCCTGGCACTGCTGCTGCTCGGGACGGTGGGCAGGGCAGGCCCCCGCCCCCAGGGTGCCACTGTGTCCCTCTCCGAGACAGTGCAGAAATGGCGAGAATATCGACGCCAGTGCCAGCGCTTCCTGATTGAGGCTCCACCCCCAGCCACAGGCCTGTTCTGCAACCGGACCTTCGATGACTATGCCTGCTGGCCAGACGGGCCACCTGGCTCCTTCGTGAATATCAGCTGTCCCTGGTACCTGCCCTGGGCCGACAGTGTGCTGCAGGGTCACGTGTACCGGTTCTGCACAGCTGATGGCCTATGGCTGCACAAGGACAACTCCAGCCTGCCCTGGAGGGACGTGTCAGAGTGTGAGGAGTCCAAGCGAGGGGAGAGAAGCCCCCTGGAGGACCAGCTGCTGTCCCTTTACATCATCTACACAGTGGGCTACGCGCTCTCCTTCTCTGCCCTTGTCATCGCCTCAGCCATCCTCCTCGGCTTCAGACACCTGCACTGCACCCGGAACTACATCCACCTGAACCTGTTTGCGTCCTTCATCCTCCGAGCACTGTCCGTCTTCGTGAAGGACGCGGCCCTCAAGTGGATGTACAGCACGGCTGCCCAGCAGCACCAGTGGGACGGGCTCCTCTCCTACCAGGACTCCCTGGGCTGCCGCCTGGTGTTCCTGCTCATGCAGTACTGCGTGGCGGCCAATTACTACTGGCTCCTGGTGGAGGGTGTGTACCTGTACACGCTGCTGGCCATCTCAGTCTTCTCGGAGCAGCGCGTCTTCAGGCTCTACCTGAGCATAGGCTGGGGTGTTCCCCTGCTGTTTGTCATCCCCTGGGGCATTGTCAAGTACCTCTATGAGGATGAGGGCTGCTGGACCAGGAACTCAAACATGAATTACTGGCTCATTATCCGGCTGCCCATTCTCTTCGCCATTGGGGTGAACTTCCTCATCTTTGTCCGAGTCATCTGCATTGTGGTATCCAAACTGAAAGCCAATCTCATGTGCAAGACGGACATCAAGTGCAGACTTGCCAAGTCCACACTGACGCTCATCCCCCTGCTGGGGACCCATGAGGTCATCTTTGCCTTTGTGATGGACGAGCACGCCCGGGGGACGCTGCGTTTCATCAAGCTGCTCACAGAGCTCTCCTTCACCTCCTTCCAGGGGCTGATGGTGGCTGTCTTGTACTGCTTTGTCAACAGTGAGGTCCAGATGGAGTTTCGGAAGAGCTGGGAGCGCTGGCGTCTTGAGCACTTGCACATGCAGAGGGACAGCAGCATGAAGCCCCTCAAGTGTCCCACCAGCAGCCTGAGCAGTGGGGGCACGGTGGGGAGCAGCATGTACACAGCTACCTGCCAGGCCTCCTGCAGC
>Pip_kuhl
ATGGCCGGCGCCCCGGGGCTGCTCCGCCTGGCGCTGCTGCTGCTCGCGGCGGTGGGCAGGGCCGGCCCCCGCCCCCAGGGCGCCACCGTGTCCCTCTCGGAGACGGTGCAGAAATGGCGTGAGTATCGCCACCAGTGCCAGCGCTTCCTGACCGAGGCTCCACCCCCGGCCACGGACCTGTTCTGCAACCGGACCTTCGATGACTATGCCTGCTGGCCAGACGGGCCACCCGGCTCCTTCGTGAATGTCAGCTGCCCCTGGTACCTGCCCTGGGCCAACAGCGTGCTGCAGGGCCACGTGTACCGCTTCTGCACGGCCGACGGCCTGTGGCTGCACCAGGTCAACTCCAGCCTGCCCTGGCGGGACCTGTCGGAGTGCGAGGAGTCCAAGCGCGGGGACAGGAGCTCCCCGGAGGACCAGCTCCTGTCCCTCTACATCGTCTACACGGTGGGCTATGCGCTCTCCTTCTCCGCCCTGGTCATCGCCTCCACCATCCTCCTGGGCTTCAGACACCTGCACTGCACCCGCAACTACATCCACCTGAACCTGTTCGCGTCCTTCATCCTCCGGGCGCTGTCCGTCTTCGTCAAGGACGCGGCCCTCAAGTGGATGTACAGCACGGCGGCCCCGCAGCACGCCTGGGACGGGCTCCTCTCCTACCAGGACTCGCTGAGCTGCCGCCTGGTGTTCCTGCTCATGCAGTACTGCGTGGCGGCCAACTACTACTGGCTCCTGGTGGAGGGCGTGTACCTGTACACGCTGCTGGCCCTCTCCGTCTTCTCTGAGCAGCGTGTCTTCCGGCTCTACCTGAGCATAGGCTGGGGCATTCCCTTGCTGTTTGTCATCCCCTGGGGCATCGTCAAGTACCGCTATGAGGACGAGGGCTGCTGGACCAGGAACTCCAACATGAACTACTGGCTCATCATCCGGCTGCCCATCCTCTTCGCCGTCGGGGTGAACTTCCTCATCTTCGTCCGAGTCATCTGCATCGTGGTGTCCAAGCTGAAAGCCAACCTCATGTGCAAGACGGACATCAAGTGCAGACTTGCCAAGTCCACGTTGACGCTCATCCCCCTGCTGGGCACCCATGAGGTCATCTTCGCCTTCGTGATGGACGAGCACGCCCGGGGGGCCCTGCGCTTCATCAAGCTGCTCACAGAGCTCTCCTTCACCTCCTTCCAGGGGCTGATGGTGGCTATCTTATACTGCTTTGTCAACAACGAGGTCCAGCTGGAGTTCCGGAAGAGGTGGGAGCGCTGGCGGCTGGAGCGCCTGCACATGCAGAGGGACAGCAGCATGAAGCCCCTGCAGTGTGCCACCAGCAGCCTGAGCAGCGGGGGCGCCGCGGGGAGCAGCGTGTACACCGCCACCTGCCAGGTCTCCTGCAGC

>Pte_vamp
ATGGCCGGCGCCCCCGGGCCGCTCCGCCTGGCGCTGCTGCTGCTCGGGGCGGTGGGCAGGGCCGGCCCCCGCCCCCAGGGCGCCACTGTGTCCCTCTCCGAGACAGTACAGAAATGGCGAGAATATCGACACCAGTGCCAGCTCTTCCTGACTGAGGCTCCACCCCCAGCCACAGGCCTTTTCTGCAACCGGACTTTTGATGACTATGCCTGCTGGCCAGATGGGCTGCCCGGCTCCTTCGTGAATGTCAGCTGCCCCTGGTACCTGCCCTGGGCCAATAGTGTGCTACAGGGTCATGTGTACCGATTCTGCACAGTGGACGGCCTGTGGCTATACAAAGACAACTCCAGCCTGCCCTGGAGGGACCTGACAGAGTGTGAGGAGTCCAAGCGAGGGGAGAGAAGCTCCCCGGAGGACCAGCTCCTGTCCCTTTACATCATCTACACAGTGGGCTATGCGCTCTCCTTCTCTGCTCTGGTCATCGCCTCGGCCATTCTCCTCAGCTTCAGACACCTGCACTGCACCCGGAACTATATTCACCTAAACTTGTTTGCATCCTTCATCCTCCGAGCATTGTCTGTCTTCATCAAGGACACAGCCCTCAAGTGGATGTACAGCACGGCTGCCCAGCAGCACCAGTGGGATGGGCTCCTCTCCTACCAGGATTCTCTGGGCTGCCGCCTGGTGTTCCTGCTCATGCAGTACTGCGTGGCGGCCAATTACTACTGGCTCCTGGTGGAAGGCGTGTACCTGTACACACTGCTGGCCCTCTCAGTCTTCTCGGAGCAACGCGTCTTCAGGCTCTACCTGACCATAGGCTGGGGTGTCCCCCTGCTGTTTGTTATCCCCTGGGGCATTGTCAAGTACCTCTATGAGGATGAGGGCTGCTGGACCAGGAACTCGAACATGAATTACTGGCTCATTATCCGGCTGCCCATTCTCTTTGCCATTGGGGTGAATTTCCTCATCTTTATCCGAGTCATCTGCATTGTGGTGTCCAAACTGAAAGCCAATCTCATGTGCAAGACAGACATCAAGTGCAGACTTGCCAAGTCCACACTGACACTCATCCCCCTGCTGGGGACCCACGAGGTCATCTTCGCCTTCGTGATGGATGAGCACGCCCGGGGGACACTGCGCTTCATCAAGCTGCTCACAGAGCTCTCCTTCACCTCCTTCCAGGGGCTGATGGTGGCCATTTTGTACTGCTTTGTCAACAGTGAGGTCCAGATGGAGTTTCGGAAGAGCTGGGAACGGTGGCGACTCGAGCACTTGCACATCCAGAGGGACAGCAGCATGAAGCCCCTCAAGTGTCCCACCAGCAGCCTGAGCAGCGGGGGCATGGTGGGTAGCAGCGTGTATGCAGCCACCTGCCAGGCTTCCTGCAGC
>Rhi_ferr
ATGGCCGGCGCCCCCGGGCCGCTCCGCCTGGCGCTGCTGCTGCTCGGGGCGGTGGGCAGGGCCGGCCCCCGCCCTCAGGGTGCCACTGTGTCCCTCTCAGAGACAGTGCAGAAATGGCGAGAATATCGCCGCCAGTGCCAGCGCTTCCTGACTGAGGCTCCTCCCCCAGCCACAGGCCTGTTCTGCAACCGGACTTTTGATGACTATGCCTGCTGGCCAGACGGGCTGCCCGGCTCCTTCGTGAATGTCAGCTGCCCCTGGTACCTGCCCTGGGCCAACAGCGTGCTGCAGGGTCACGTGTACCGGTTCTGCACAGCCGACGGCCTGTGGTTGTACAAGGAGAACTCCAGCCTGCCCTGGAGGGACCTGTCGGAATGCGAAGAGTCCAAGCGAGGGGAGAGAAGCTCCCCGGAGGACCAGCTCCTGTCTCTTTACATCATCTACACGGTGGGCTACGCTCTGTCCTTCTCCGCTCTGGTCATCGCCTCGGCCATCCTCCTCGGCTTCAGACACCTGCACTGCACCCGGAACTACATCCACCTGAACCTGTTTGCGTCCTTCATCCTCCGAGCACTGTCCGTCTTCGTCAAGGACACAGCCCTCAAGTGGATGTACAGCACGGCGGCCCAGCAGCACCAGTGGGATGGGCTCCTCTCCTACCAGGACTCTCTGGGCTGCCGCCTGGTGTTCCTGCTCATGCAGTACTGCGTGGCGGCCAATTACTACTGGCTCCTGGTGGAGGGTGTGTACCTGTACACGCTGCTGGCCTTCTCAGTCTTCTCCGAGCAGCGCATCTTCAGGCTGTACCTGAGCATAGGCTGGGGTGTTCCCCTGCTGTTTGTTATCCCCTGGGGCATTGTCAAGTACCTCTATGAGGATGAGGGCTGCTGGACCAGAAACTCCAACATGAATTACTGGCTCATTATCCGGCTGCCCATTCTCTTTGCCATTGGGGTGAACTTCCTCATCTTTCTCCGGGTCATCTGCATTGTGGTGTCCAAACTGAAAGCCAATCTCATGTGCAAGACGGACATCAAGTGCAGACTTGCCAAGTCCACACTGACACTCATCCCCCTGCTGGGGACCCATGAGGTCATCTTTGCCTTCGTGATGGACGAGCACGCCCGGGGGACGCTGCGCTTCATCAAGCTGCTCACAGAGCTCTCCTTCACCTCCTTCCAGGGGCTGATGGTGGCCATTTTGTACTGCTTTGTCAACAATGAGGTCCAGATGGAGTTTCGGAAGAGCTGGGAGCGCTGGCGGCTCGAGCACTTGCACATCCAGAGGGACAGCAGCATGAAGCCCCTCAAGTGTCCCACCAGCAGCCTGAGCAGCGGTGGCATGGTGGGCAGCAGTGTGTATGCAGCCACCTGCCAGGCCTCCTGCAGC
>Rou_aegy
ATGGCCGGCGCCCCGGCCCTCCGCCTGGCGCTGCTGCTGCTCGGGNCGGTGGGCAGGGCCGGCCCCCGCCCCCAGGGTGCCACTGTGTCCCTCTCCGAGACAGTACAGAAATGGCGAGAATATCGACGCCAGTGCCAGCGCTTCCTGACTGAGGCTCCACCCCCAGCCACAGGCCTGTTCTGCAACCGGACTTTCGATGACTATGCCTGCTGGCCAGATGGGCTGCCCGGCTCCTTCGTGAATGTCAGCTGCCCCTGGTACCTTCCCTGGGCCAATAGTGTGCTACAGGGTCATGTGTACCGATTCTGCACAGCTGACGGCCTGTGGCTATACAAGGACAACTCCAGCCTGCCCTGGAGGGACCTGTCAGAGTGTGAGGAGTCCAAGCGAGGGGAAAGAAGCTCCCCGGAGGACCAGCTCCTGTCCCTTTACGTCATCTACACAGTGGGCTATGCGCTCTCCTTCTCTGCTCTGGTCATCGCCTCGGCCATTCTCCTCAGCTTCAGACACCTGCACTGCACCCGGAACTACATTCACCTAAACTTGTTTGCATCCTTCATCCTCCGCGCGTTGTCTGTCTTCGTCAAGGACACAGCCCTCAAGTGGATGTACAGCACGGCTGCCCAGCAGCACCAGTGGGATGGGCTCCTCTCCTACCAGAATTCTCTGGGCTGCCGCCTGGTGTTCCTGCTCATGCAGTACTGCGTGGCGGCCAATTACTACTGGCTCCTGGTGGAAGGTGTGTACCTGTACACGCTGCTGGCCCTCTCAGTCTTCTCGGAGCAGCGCGTCTTCAGGCTCTACCTGACCATAGGCTGGGGTGTTCCCCTGCTGTTTGTTATCCCCTGGGGCATTGTCAAGTACCTCTATGAGGATGAGGGCTGCTGGACCAGGAACTCGAACATGAATTACTGGCTCATCATCCGGCTGCCCATCCTCTTTGCCATTGGGGTGAATTTCCTCATCTTTATCCGAGTCATCTGCATTGTGGTGTCCAAACTGAAAGCCAATCTCATGTGCAAGACAGACATCAAGTGCAGACTTGCCAAGTCCACACTGACCCTCATCCCCCTGCTGGGGACCCACGAGGTCATCTTCGCCTTCGTGATGGATGAGCACGCCCGGGGGACCCTGCGCTTCATCAAGCTGCTCACAGAGCTCTCCTTCACCTCCTTCCAGGGGCTGATGGTGGCCATTTTGTACTGCTTTGTCAACAGTGAGGTCCAGATGGAGTTTCGGAAGAGCTGGGAACGCTGGCGACTCGAGCACTTGCACATCCAGAGGGACAGCAGCATGAAGCCCCTCAAGTGTCCCACCAGCAGCCTGAGCAGCGGGGGCACGGTGGGTAGCAGCGTGTACGCAGCCACCTGCCAGGTCTCCTGCAGC
>Stu_hond
ATGGCCCGCGCCCCCGGGCCGCTCCGCCTGGCACTCCTGCTGCTCGGGACCGTGGGCATGGCCGGCCCCCGCCCCCAGGGTGCCACTGTGTCCCTCTCGGAGACAGTGCAGAAATGGCGAGAATATCGACACCAGTGCCAGCGCCTCCTGATTGAGACTCCACCCCCAGCCACGGGCCTGTTCTGCAACGGGACCTTCGATGACTATGCCTGCTGGCCAGACGGGTTACCTGACTCCTTCGTGAATATCAGCTGTCCCTGGTACCTGCCCTGGGCCAACAGAGTGCTGCAGGGTCGCATGTACCGGTTCTGTACAGCTGACGGCCTCTGGCTGCACAAGGACAACTCCAGCCAGCCCTGGAGGGACCTGTCAGAGTGCGAGGAGCCCAAGCGACGAGAGAGAAGTTCCATGGAGGACCAGCTGCTGTCCCTTTACATCATCTACACAGTGGGCTACGCTCTCTCCTTCTCTGCTCTTGTCATCGCCTCAGCCATCCTCCTTGGCTTCAGACACCTGCACTGCACCCGGAACTACATCCACCTGAACCTGTTTGCATCCTTCATCCTCCGAGCACTGTCCGTCTTCGTGAAGGACGCAGCCCTCAAGTGGATGTACAGCACGGCTGCCCAGCAGCACCAGTGGGACGGGCTCCTCTCCTACCAGGACTCTCTGGGCTGCCGCCTGGTGTTCCTGCTCATGCAGTACTGCGTGGTGGCCAATTACTACTGGCTCCTGGTGGAGGGCGTGTATCTGTACTCGCTGCTGGCACTCTCAGTCTTCTCGGAGCGGAAGGTCTTCAGGCTCTACCTGAGCATAGGCTGGGGTGTTCCCCTGCTGTTTGTCATCCCCTGGGGCATTGTCAAGTACCTCTATGAGGATGAGGGCTGCTGGACCAGGAACTCAAACATGAATTACTGGCTCATTATCCGGCTGCCCATTCTTGTTGCCATTGGGGTGAACTTCCTCATCTTTGTCCGAGTCATCTGCATTGTGGTATCCAAACTGAAAGCCAATCTCATGTGCAAGACGGACATCAAGTGCAGACTTGCCAAGTCCACACTGACACTCATCCCTCTGCTGGGGACCCATGAGGTCATCTTTGCCTTTGTGGTGGACGAGCACGCCCGGGGGATGCTGCGTTTCATCAAGCTGCTCACAGAGCTCTCCTTCACCTCCTTCCAGGGGCTGATGGTGGCCATCTTGTACTGCTTTGTCAACAGCGAGGTCCAGATGGAGTTTCGGAAGAGCTGGGAGCGCTGGCGTCTCGAGCACTTGCACGTGCAGAGGGACAGCAGCATGAAGCCCCTCAAGTGTCCCACCAGCAGCCTGAGCAGTGGGGGCACAGTGGGGAGCAGCATGTATGCAGCTACCTGCCAGGCCTCCTGCAGC
>Equ_asin
ATGGCCGGCGCCCCCGGCCCGCTCCGCCTGGCGCTCCTGCTGCTCGGGGCGGTGGGCAGGGCCGGCCCCCGCCCCCAGGGTGCCACTGTGTCCTTCTCAGAGACACTGCAGAAATGGTGGGAATACCGACGCCAGTGCCAGCGCTTCCTGATGGAGACTCCACCACCAGCCACAGGCCTGTTCTGCAACCGGACCTTCGACGAGTATGCCTGCTGGCCAGACGGGCTGCCGGGCTCCCTCGTGAACGTCAGCTGCCCCTGGTACCTGCCCTGGGCCAGTAACGTGCTGCAGGGACATGTGTACCGGTTCTGCACAGCTGATGGCCTCTGGCTGCATGTGGACAACTCCAGCCTACCCTGGAGGAACCTGTCTGAATGTGATGACTCCAAGGGAGGGGAGAGAAGCTTCCCGGAGAAGCAGCTCCTCTCCCTTTACTTCATCTACACGGTGGGCTATGCGCTTTCCTTCTCCGCTCTGGTCATCGCCTCTGCCATCCTCCTCGGCTTCAGACACCTGCACTGCACCCGGAACTACATCCACCTGAACCTGTTTGCATCCTTCATCCTCCGAGCACTGTCCGTCTTCATCAAGGATGCGGTCCTCAAGTGGATGTACAACACGGCCCCCCAGCAGCACCAGTGGGATGGGCTCCTCTCCTACCAGAACTCTCTGGGCTGCCGCCTGGTGTTCCTGCTCATGCAGTACTGCGTAGCGGCCAATTACTACTGGCTCCTGGTGGAGGGTGTGTACCTGTACACGCTGCTGGCCTTCTCAGCCTTCTCTGAGCAGCGCATCTTCAGGCTCTATCTGAGCATAGGCTGGGGTGTTCCCCTGCTGTTTGTTATCCCCTGGGGCATTGTCAAGTACCTCTATGAGGATGAAGGCTGCTGGACCAGGAACTCAAACATGAATTACTGGCTCATTATCCGGCTGCCCATTCTCTTTGCCATTGGAGTGAACTTCCTCATCTTTGTCCGGGTCATCTGCATTGTGGTGTCCAAACTGAAAGCTAATCTTATGTGCAAGACGGACATCAAGTGCAGACTTGCCAAGTCCACACTGACACTCATCCCGCTGCTGGGGACCCATGAGATCATCTTTGCCTTCGTGATAGACGAGCATGCCCGGGGGACGCTGCGCTTCATCAAGCTGTTCACAGAGCTCTCCTTCACCTCCTTCCAGGGCCTGATGGTGGCCATCTTGTACTGCTTTGTCAACAACGAGGTCCAGATGGAGTTTCGGAAGAGCTGGGAGCGCTGGCGGCTTGAGCACTTGCACATCCAGAGGGACAGCAGCATGAAGCCCCTCAAGTGTCCCACCAGCAGCCTGAGCAGCGGAGGCACGGTGGGTAGCGGTGTGTACGCAGCCACGTGCCAGACCTCCTGCAGC
>Equ_caba
ATGGCCGGCGCCCCCGGCCCGCTCCGCCTGGCGCTCCTGCTGCTCGGGGCGGTGGGCAGGGCCGGCCCCCGTCCCCAGGGTGCCACTGTGTCCTTCTCAGAGACACTGCAGAAATGGTGGGAATACCGACGCCAGTGCCAGCGCTTCCTGACGGAGACTCCACCCCCAGCCACAGGCCTGTTCTGCAACCGGACCTTCGACGAGTATGCCTGCTGGCCAGACGGGCTGCCGGGCTCCCTCGTGAACGTCAGCTGCCCCTGGTACCTGCCCTGGGCCAGTAACGTGCTGCAGGGACACGTGTACCGGTTCTGCACAGCTGATGGCCTCTGGCTGCATGTGGACAACTCCAGCCTACCCTGGAGGAACCTGTCTGAATGTGATGACTCCAAGGGAGGGGAGAGAAGCTTCCCGGAGAAGCAGCTCCTCTCCCTTTACTTCATCTACACGGTGGGCTATGCGCTTTCCTTCTCCGCTCTGGTCATCGCCTCTGCCATCCTCCTCGGCTTCAGACACCTGCACTGCACCCGGAACTACATCCACCTGAACCTGTTTGCATCCTTCATCCTCCGAGCACTGTCCGTCTTCATCAAGGATGCGGTCCTCAAGTGGATGTACAACACGGCCCCCCAGCAGCACCAGTGGGATGGGCTCCTCTCCTACCAGAACTCTCTGGGCTGCCGCCTGGTGTTCCTGCTCATGCAGTACTGCGTAGCGGCCAATTACTACTGGCTCCTGGTGGAGGGTGTGTACCTGTACACGCTGCTGGCCTTCTCAGCTTTCTCCGAGCAGCGCATCTTCAGGCTCTATCTGAGCATAGGCTGGGGTGTTCCCCTGCTGTTTGTTATCCCCTGGGGCATTGTCAAGTACCTCTATGAGGATGAGGGCTGCTGGACCAGGAACTCAAACATGAATTACTGGCTCATTATCCGGCTGCCCATTCTCTTTGCCATTGGAGTGAACTTCCTCATCTTTGTCCGGGTTATCTGCATTGTGGTGTCCAAACTGAAAGCTAATCTTATGTGCAAGACGGACATCAAGTGCAGACTTGCCAAGTCCACACTGACACTCATCCCGCTGCTGGGGACCCATGAGATCATCTTTGCCTTCGTGATAGACGAGCATGCCCGGGGGACACTGCGCTTCATCAAGCTGTTCACAGAGCTCTCCTTCACCTCCTTCCAGGGCCTGATGGTGGCCATCTTGTACTGCTTTGTCAACAACGAGGTCCAGATGGAGTTTCGGAAGAGCTGGGAGCGCTGGCGGCTTGAGCACTTGCACATCCAGAGGGACAGCAGCATGAAGCCCCTCAAGTGTCCCACCAGCAGCCTGAGCAGCGGAGGCACGGTGGGTAGCGGTGTGTACGCAGCCACGTGCCAGACCTCCTGCAGC
>Man_pent
ATGGCCGGTGCCCCCGGCCCGCTCCCCCTCGCGCTCCTGCTGCTCGGGGCGGTGGGCAGGGCCGGCCCCCGCCCCCAGGGTGCCTCTGTATCCCTCTCAGAGACGGTGCAGAAATGGCGAGAATACCGACGCCAGTGCCAGCGCTTCCTGACTGAGGCTCCACCCCCAGCCACAGGCCTGTTCTGCAACCGGACCTTTGACGACTATGTCTGCTGGCCAGATGGGCTGCCTGGCTCCTTCGTGAATGTCAGCTGCCCCTGGTACCTGCCCTGGGCCAGCAGTGTGCTGCAGGGTCATGTGTACCGGTTCTGCACCGCTGACGGCCTGTGGCTGCACCAGGACAACTCCAGCATGCCCTGGAGGAACCTGTCCGAGTGTGAGGAGTCCAAGCGAGGGGAGAGAAGCTTCCCGGAGGAGCAGCTGCTGTCACTGTCCGTCATCTACACGGTGGGCTATGCTCTCTCCTTCTCTGCCCTGGTCATCGCCTCGGCCATCCTCCTGAGCTTCAGACACCTGCGCTGCACCCGAAACTACATCCACCTGAACCTGTTTTTATCCTTCATCCTCCGAGCACTGTCGGTCTTCATCAAGGACGCGGCCCTCAAATGGATGTATAGCACGGCCGCCCAGCAGCACCAGTGGGATGGGCTCCTCTCCTACCAGGACTCTCTGGGCTGCCGCCTGGTGTTCCTGCTCATGCAGTACTGCGTGGCGGCCAACTACTACTGGCTCCTGGTGGAGGGCGTGTACCTGTACACGCTGCTGGCCCTGTCAGTCTTCTCTGAGCAGCGCGTCTTCAGGCGCTATCTGAGCATAGGCTGGGGTGTCCCCCTGCTGTTTGTTGTCCCCTGGGGCATTGTCAAGCACCTCTATGAGGACGAAGGCTGCTGGACCAGGAACTCAAACATGAACATCTGGCTCATTATCCGGCTGCCCATTCTCTTTGCCATTGGGATGAACTTCCTCATCTTTGTCCGGGTCATCTGCATCGTGGTGTCCAAACTGAAAGCCAATCTCATGTGCAAAACTGACATCAAGTGCAGACTTGCCAGGTCCACACTGACGCTCATCCCTCTGCTGGGGACCCATGAGGTCATCTTTGCCTTCGTGATGGACGAGCATGCCCGGGGGATGCTGCGTTTCATCAAGCTGTTCACAGAGCTCTCCTTCACTTCCTTCCAGGGGCTGATGGTGGCCGTATTGTACTGCTTTGTCAACAATGAGGTCCAGACGGAGTTTCGGAGGGGCTGGGAGCGCTGGCGGCTCAAGCACTTGCACATCCAGAGGGACAGCAGCATGAAGCCCCTCAAGTGTCCCACCAGCAGCCTGAGCAGCGGGGGCCCGGTGGGCAGCAGCGTGTATGCGGCCACCTGCCAGATCTCCTGCAGC
>Pro_simu
ATGACCGGCGCCCCCGGCCCGCTGCGCCTCGCGCTCCTGCTGCTCGGGGCGGTGGGCAGGGCCGGCCCCCGCCCCCAGGGTGCCACTGTGTCCCTCTCAGAGACGGTGCAGAAATGGCGGGAATACCGACGCCAGTGCCAGCGCTTCCTGACCGAGGCTCCACCTCCGGCCACAGGCCTGTTCTGCAACCGGACCTTCGATGACTACGCCTGCTGGCCAGACGGGCCACCAGGCTCCTTTGTGAACGTCAGCTGCCCCTGGTACCTGCCTTGGGCCAGCAGTGTGCTGCAGGGCCATGTGTACCGGTTCTGCACAGCCGAGGGCCTCTGGCTGCGCAAGGACAACTCCAGCCTGCCGTGGAGGGACCTGTCGGAGTGCGAGGAGTCCAAGCGAGGGGAGAGAAGCTCCCCGGAGGAGCAGCTCCTGTCCTTGTACATCATCTACACCGTGGGCTACTCACTCTCCTTCTGCGCACTGGTCATCGCCTCGGCCATCCTCCTCGGCTTCAGGCACCTGCGCTGCACCCGGAACTACATCCATCTGAACCTGTTTGCATCCTTCATCCTGAGAGCCCTGTCCGTCTTCATCAAGGATGCCGCCCTCAAGTGGATGTACAGCACGGCCGCCCAGCAGCACCAGTGGGACGGGCTCCTCTCCTACCAGGACTCTCTGGGTTGCCGCCTGGTGTTCCTGCTCATGCAGTACTGCGTGGCGGCCAATTACTACTGGCTCCTGGTGGAAGGCGTGTACCTGTACACACTGCTGGCCCTCTCGGTCTTCTCCGAGCAGCGTGTCTTCAGGCTCTATGTGACCATCGGCTGGGGTGTTCCCCTGCTGTTTGTTGTCCCCTGGGGCATTGTCAAGTACCTCTATGAGGATGAGGGCTGCTGGACCAGGAACTCAAACATGAATTACTGGCTCATCATCCGGCTGCCCATTCTCTTTGCCATTGGGGTGAACTTCCTCATCTTTGTCCGGGTCATCTGCATCGTGGTGTCCAAACTGAAAGCCAATCTCATGTGCAAGACGGACATCAAATGCAGACTTGCCAAGTCCACGCTGACTCTCATCCCTCTGCTGGGGACCCATGAGGTCATCTTTGCCTTCGTGATGGACGAGCATGCCCGGGGGACCCTGCGCTTCATCAAGCTGTTCACAGAGCTCTCCTTCACCTCCTTCCAGGGGCTGATGGTGGCCATCTTATACTGCTTTGTGAACAACGAGGTCCAGATGGAGTTTCGGAAGAGCTGGGAGCGCTGGCGGCTGGAGCACTTGCACATCCAGAGGGACAGCAGCATGAAGGCCCTCAAGTGTCCCAACAGCAGCCTGAGCAGCGGGGCCACAGTGAGCAGCAGTGTGTACTCAGCCCCCTGCCAGGCGTCCTGCAGC
>Cer_atys 
ATGGCCGGCACCCCCGGCCCGCTGCGCCTCGCGCTCCTGCTGCTCGGGGTGGTGGGCAGGGCCGGCCCCCGCCCCCAGGGTGCCACTGTGTCCCTCTGGGAGACGGTGCAGAAATGGCGAGAATACCGACGCCAGTGCCAGCGCTCCCTGACTGAGGACCCACCTCCCGCCACAGACTTGTTCTGCAACCGGACCTTCGATGAATATGCCTGCTGGCCAGATGGGGAGCCAGGCTCCTTCGTGAATGTCAGCTGCCCCTGGTACCTGCCCTGGGCCAGCAGTGTGCCGCAGGGCCACGTGTACCGGTTCTGCACAGCTGAAGGCCTCTGGCTGCAGAAGGACAACTCCAGCCTGCCCTGGAGGGACCTGTCGGAGTGTGAGGAGTCCAAGCGAGGGGAGAGAAGCCCCCCAGAGGAGCAGCTCCTGTCCCTCTACATCATCTACACGGTGGGCTACGCACTCTCCTTCTCTGCTCTGGTTATCGCCTCTGCGATCCTCCTTGGCTTCAGACACCTGCACTGCACCCGGAACTACATCCACCTGAACCTGTTTGCATCCTTCATCCTGCGAGCATTGTCCGTCTTCATCAAGGACGCAGCCCTCAAGTGGATGTACAGCACGGCCGCCCAGCAGCACCAGTGGGATGGGCTCCTCTCCTACCAGGACTCTCTGGGCTGCCGCGTGGTGTTTCTGCTCATGCAATACTGTGTGGCGGCCAATTACTACTGGCTCTTGGTGGAGGGCGTGTACCTGTACACACTGCTGGCCTTCTCGGTCTTCTCTGAGCAACGAATCTTCAGGCTGTATGTGAGCGTAGGCTGGGGTGTTCCCCTGCTGTTTGTTGTCCCCTGGGGCATTGTCAAGTACCTCTATGAGGACGAGGGCTGCTGGACCAGGAACTCCAACATGAACTACTGGCTCATTATCCGGCTGCCCATTCTCTTTGCCATTGGGGTGAACTTCCTCATCTTTGTTCGGGTCATCTGCATCGTGGTATCCAAACTGAAGGCCAATCTCATGTGCAAGACAGACATCAAATGCAGACTTGCCAAGTCCACGCTGACACTCATCCCCCTGCTGGGGACTCATGAGGTCATCTTTGCCTTTGTGATGGACGAGCATGCCCGGGGCACCCTGCGCTTCATCAAGCTGTTCACGGAGCTCTCCTTTACCTCCTTCCAGGGGCTGATGGTGGCCATCTTGTACTGCTTTGTCAACAATGAGGTCCAGCTGGAGTTTCGGAAGAGCTGGGAGCGCTGGCGGCTTGAGCACTTGCACATCCAGAGGGACAGCAGCATGAAGCCCCTCAAGTGTCCCACCAGCAGCCTGAGCAGTGGGGCCACGGCAGGCAGCAGCATGTACACAGCCACTTGCCAGGCCTCCTGCAGC
>Chl_saba
ATGGCCGGCACCCCCGGCCCGCTGCGCCTCGCGCTCCTGCTGCTCGGGGTGGTGGGCAGGGCCGGCCCCCGCCCCCAGGGTGCCACTGTGTCCCTCTGGGAGACGGTGCAGAAATGGCGAGAATACCGACGCCAGTGCCAGCGCTCCCTGACTGAGGACCCACCTCCCACCACAGACTTGTTCTGCAACCGGACCTTCGATGAATATGCCTGCTGGCCAGATGGGGAGCCAGGCTCCTTCGTGAATGTCAGCTGCCCCTGGTACCTGCCCTGGGCCAGCAGTGTGCCGCAGGGCCACGTGTACCGGTTCTGCACAGCTGAAGGCCTCTGGCTGCAGAAGGACAACTCTAGCCTGCCCTGGAGGGACTTGTCGGAGTGTGAGGAGTCCAAGCGAGGGGAGAGAAGCTCCCCGGAGGAGCAGCTCCTGTCCCTCTACATCATCTACACGGTGGGCTACGCACTCTCCTTCTCTGCTCTGGTTATCGCCTCTGCGATCCTCCTTGGCTTCAGACACCTGCACTGCACCCGGAACTACATCCACCTGAACCTGTTTGCATCCTTCATCCTGCGAGCATTGTCCGTCTTCATCAAGGACGCAGCCCTCAAGTGGATGTACAGCACGGCCGCCCAGCAGCACCAGTGGGATGGACTCCTCTCCTACCAGGACTCTCTGGGCTGCCGTGTGGTGTTTCTGCTCATGCAATACTGTGTGGCGGCCAATTACTACTGGCTCTTGGTGGAGGGCGTGTACCTGTACACGCTGCTGGCCTTCTCAGTCTTCTCTGAGCAACGCATCTTCAGGCTGTATGTGAGCGTAGGCTGGGGTGTTCCCCTGCTGTTTGTTGTCCCCTGGGGCATTGTCAAGTACCTCTATGAGGACGAGGGCTGCTGGACCAGGAACTCCAACATGAACTACTGGCTCATTATCCGGCTGCCCATTCTCTTTGCCATTGGGGTGAACTTCCTCATCTTTGTTCGGGTCATCTGCATCGTGGTATCCAAACTGAAGGCCAATCTCATGTGCAAGACAGACATCAAATGCAGACTTGCCAAGTCCACGCTGACACTCATCCCCCTGCTGGGGACTCATGAGGTCATCTTTGCCTTTGTGATGGACGAGCATGCCCGGGGCACCCTGCGCTTCATCAAGCTGTTCACGGAGCTCTCCTTTACCTCCTTCCAGGGCCTGATGGTGGCCATCTTGTACTGCTTTGTCAACAATGAGGTCCAGCTGGAGTTTCGGAAGAGCTGGGAGCGCTGGCGGCTTGAGCACTTGCACATCCAGAGGGACAGCAGCATGAAGCCCCTCAAGTGTCCCACCAGCAGCCTGAGCAGTGGGGCCACGGCGGGCAGCAGCATGTACACAGCCACTTGCCAGGCCTCCTGCAGC
>Col_ango
ATGGCCGGCACCCCCGGCCCGCTGCGCCTCGCGCTCCTGCTGCTCGGGGTGGTGGGCAGGGCCGGCCCCCGCCCCCAGGGTGCCACTGTGTCCCTCTGGGAGACAGTGCAGAAATGGCGAGAATACCGACGCCAGTGCCAGCGCTCCCTGACTGAGGACCCACCTCCCGCCACAGACTTGTTCTGCAACCGGACCTTCGATGAATATGCCTGCTGGCCAGATGGGGAGCCAGGCTCCTTCGTGAATGTCAGCTGCCCCTGGTACCTGCCCTGGGCCAGCAGTGTGCCGCAGGGCCACGTGTACCGGTTCTGCACAGCTGAAGGCCTCTGGCTGCAGAAGGACAACTCCAGCCTGCCCTGGAGGGACTTGTCGGAGTGTGAGGAGTCCAAGCGAGGGGAGAGAAGCTCCCCGGAGGAGCAGCTCCTGTCCCTCTACATCATCTACACGGTGGGCTACGCACTCTCCTTCTCTGCTCTGGTTATCGCCTCTGCGATCCTCCTTGGCTTCAGACACCTGCACTGCACCCGGAACTACATCCACCTGAACCTGTTTGCATCCTTCATCCTGCGAGCATTGTCGGTCTTCATCAAGGACGCAGCCCTCAAGTGGATGTACAGCACGGCCGCCCAGCAGCACCAGTGGGATGGGCTCCTCTCCTACCAGGACTCTCTGGGCTGCCGCGTGGTATTTCTGCTCATGCAATACTGTGTGGCGGCCAATTACTACTGGCTCTTGGTGGAGGGCGTGTACCTGTACACGCTGCTGGCCTTCTCGGTCTTCTCTGAGCAACGAATCTTCAGGCTCTATGTGAGCGTAGGCTGGGGTGTTCCCCTGCTGTTTGTTGTCCCCTGGGGCATTGTCAAGTACCTCTATGAGGACGAGGGCTGCTGGACCAGGAACTCCAACATGAACTACTGGCTCATTATCCGGCTGCCCATTCTCTTTGCCATTGGGGTGAACTTCCTCATCTTTGTTCGGGTCATCTGCATCGTGGTATCCAAACTGAAGGCCAATCTCATGTGCAAGACAGACATCAAATGCAGACTTGCCAAGTCCACGCTGACACTCATCCCCCTGCTGGGGACTCATGAGGTCATCTTTGCCTTTGTGATGGACGAGCATGCCCGGGGCACCCTGCGCTTCATCAAGCTGTTCACGGAGCTCTCCTTTACCTCCTTCCAGGGGCTGATGGTGGCCATCTTGTACTGCTTTGTCAACAATGAGGTCCAGCTGGAGTTTCGGAAGAGCTGGGAGCGCTGGCGGCTTGAGCACTTGCACATCCAGAGGGACAGCAGCATGAAGCCCCTCAAGTGTCCCACCAGCAGCCTGAGCAGTGGGGCCACGGCGGGCAGCAGCATGTACACAGCCACTTGCCAGGCCTCCTGCAGC
>Gor_gori
ATGGCCGGCGCCCCCGGCCCGCTGCGCCTTGCGCTGCTGCTGCTCGGGATGATGGGCAGGGCCGGCCCCCGCCCCCAGGGTGCCACTGTGTCCCTCTGGGAGACGGTGCAGAAATGGCGAGAATACCGACGCCAGTGCCAGCGCTCCCTGACTGAGGATCCACCTCCCGCCACAGACTTGTTCTGCAACCGAACCTTCGATGAATACGCCTGCTGGCCAGATGGGGAGCCAGGCTCGTTCGTGAATGTCAGCTGCCCCTGGTACCTGCCCTGGGCCAGCAGTGTGCCGCAGGGCCACGTGTACCGGTTCTGCACAGCTGAAGGCCTCTGGCTGCAGAAGGACAACTCCAGCCTGCCCTGGAGGGACTTGTCGGAGTGCGAGGAGTCCAAGCGAGGGGAGAGAAGCTCCCCGGAGGAGCAGCTCCTGTTCCTCTACATCATCTACACGGTGGGCTACGCACTCTCCTTCTCTGCTCTGGTTATCGCCTCTGTGATCCTCCTCGGCTTCAGACACCTGCACTGCACCCGGAACTACATCCACCTGAATCTGTTTGCATCCTTCATCTTGCGAGCATTGTCCGTCTTCATCAAGGACACAGCCCTGAAGTGGATGTATAGCACGGCTGCCCAGCAGCACCAGTGGGATGGGCTCCTCTCCTACCAGGACTCTCTGAGTTGCCGCCTGGTGTTTCTGCTCATGCAGTACTGTGTGGCAGCCAATTACTACTGGCTCTTGGTGGAAGGCGTGTACCTGTACACACTGCTGGCCTTCTCGGTCTTCTCTGAGCAACGGATCTTCAGGCTCTATGTGAGCATAGGCTGGGGTGTTCCCCTGCTGTTTGTTGTCCCCTGGGGCATTGTCAAGTACCTCTATGAGGACGAGGGCTGCTGGACCAGGAACTCCAACATGAACTACTGGCTCATTATCCGGCTGCCCATTCTCTTTGCCATTGGGGTGAACTTCCTCATCTTTGTTCGGGTCATCTGCATTGTGGTATCCAAACTGAAGGCCAATCTCATGTGCAAGACAGACATCAAATGCAGACTTGCCAAGTCCACGCTGACACTCATCCCCCTGCTGGGGACTCATGAGGTCATCTTTGCCTTTGTGATGGACGAGCACGCCCGGGGGACCCTGCGCTTCATCAAGCTGTTTACAGAGCTCTCCTTCACCTCCTTCCAGGGGCTGATGGTGGCCATCTTATACTGCTTTGTCAACAATGAGGTCCAGCTGGAATTTCGGAAGAGCTGGGAGCGCTGGCGGCTTGAGCACTTGCACATCCAGAGGGACAGCAGCATGAAGCCCCTCAAGTGTCCCACCAGCAGCCTGAGCAGTGGAGCCACGGCGGGCAGCAGCATGTACACAGCCACTTGCCAGGCCTCCTGCAGC
>Hom_sapi
ATGGCCGGCGCCCCCGGCCCGCTGCGCCTTGCGCTGCTGCTGCTCGGGATGGTGGGCAGGGCCGGCCCCCGCCCCCAGGGTGCCACTGTGTCCCTCTGGGAGACGGTGCAGAAATGGCGAGAATACCGACGCCAGTGCCAGCGCTCCCTGACTGAGGATCCACCTCCTGCCACAGACTTGTTCTGCAACCGGACCTTCGATGAATACGCCTGCTGGCCAGATGGGGAGCCAGGCTCGTTCGTGAATGTCAGCTGCCCCTGGTACCTGCCCTGGGCCAGCAGTGTGCCGCAGGGCCACGTGTACCGGTTCTGCACAGCTGAAGGCCTCTGGCTGCAGAAGGACAACTCCAGCCTGCCCTGGAGGGACTTGTCGGAGTGCGAGGAGTCCAAGCGAGGGGAAAGAAGCTCCCCGGAGGAGCAGCTCCTGTTCCTCTACATCATCTACACGGTGGGCTACGCACTCTCCTTCTCTGCTCTGGTTATCGCCTCTGCGATCCTCCTCGGCTTCAGACACCTGCACTGCACCAGGAACTACATCCACCTGAACCTGTTTGCATCCTTCATCCTGCGAGCATTGTCCGTCTTCATCAAGGACGCAGCCCTGAAGTGGATGTATAGCACAGCCGCCCAGCAGCACCAGTGGGATGGGCTCCTCTCCTACCAGGACTCTCTGAGCTGCCGCCTGGTGTTTCTGCTCATGCAGTACTGTGTGGCGGCCAATTACTACTGGCTCTTGGTGGAGGGCGTGTACCTGTACACACTGCTGGCCTTCTCGGTCTTATCTGAGCAATGGATCTTCAGGCTCTACGTGAGCATAGGCTGGGGTGTTCCCCTGCTGTTTGTTGTCCCCTGGGGCATTGTCAAGTACCTCTATGAGGACGAGGGCTGCTGGACCAGGAACTCCAACATGAACTACTGGCTCATTATCCGGCTGCCCATTCTCTTTGCCATTGGGGTGAACTTCCTCATCTTTGTTCGGGTCATCTGCATCGTGGTATCCAAACTGAAGGCCAATCTCATGTGCAAGACAGACATCAAATGCAGACTTGCCAAGTCCACGCTGACACTCATCCCCCTGCTGGGGACTCATGAGGTCATCTTTGCCTTTGTGATGGACGAGCACGCCCGGGGGACCCTGCGCTTCATCAAGCTGTTTACAGAGCTCTCCTTCACCTCCTTCCAGGGGCTGATGGTGGCCATATTATACTGCTTTGTCAACAATGAGGTCCAGCTGGAATTTCGGAAGAGCTGGGAGCGCTGGCGGCTTGAGCACTTGCACATCCAGAGGGACAGCAGCATGAAGCCCCTCAAGTGTCCCACCAGCAGCCTGAGCAGTGGAGCCACGGCGGGCAGCAGCATGTACACAGCCACTTGCCAGGCCTCCTGCAGC
>Hylo_molo
ATGGCCGGCGCCCCCGGCCCGCTGCTCCTCGCGCTCCTGCTGCTCGGGATGGTGGGCAGGGCCGGCCCCCGCCCCCAGGGTGCCGCTGTGTCCCTCTGGGAGACGGTGCAGAAATGGCGAGAATACCGACGCCAGTGCCAGCGCTCCCTGACTGAGGATCCACCTCCCGCCACAGACTTGTTCTGCAACCGGACCTTCGACGAATACGCCTGCTGGCCAGATGGGGAGCCAGGCTCGTTCGTGAATGTCAGCTGCCCCTGGTACCTGCCCTGGGCCAGCAGTGTGCCGCAGGGCCACGTGTACCGGTTCTGCACAGCTGAAGGCCTCTGGCTGCAGAAGGACAACTCCAGCCTGCCCTGGAGGGACTTGTCGGAGTGCGAGGAGTCCAAGCGAGGGGAGAGAAGCTCCCCGGAGGAGCAGCTCCTGTCCCTCTACATCATCTACACGGTGGGCTACGCACTCTCCTTCTCTGCTCTGGTTATCGCCTCTGCAGTCCTCCTCGGCTTCAGACACCTGCACTGCACCCGGAACTACATCCACCTGAACCTGTTTGCATCCTTCATCCTGCGAGCATTGTCCGTCTTCATCAAGGACGCAGCCCTGAAGTGGATGTATAGCACGGCCGCCCAGCAGCACCAGTGGGATGGGCTCCTCTCCTACCAGGACTCTCTGGGCTGCCGCCTGGTGTTTCTGCTCATGCAGTACTGTGTGGCGGCCAACTACTACTGGCTCCTGGTGGAGGGCGTGTACTTGTACACACTGCTGGCCTTCTCGGTCTTCTCTGAGCAACGAATCTTCAGGCTCTATGTGAGCATAGGCTGGGGTGTTCCCCTGCTGTTTGTTGTCCCCTGGGGCATTGTCAAGTACCTCTATGAGGACGAGGGCTGCTGGACCAGGAACTCCAACATGAACTACTGGCTCATTATCCGGCTGCCCATTCTCTTTGCCATTGGGGTGAACTTCCTCATCTTTGTTCGGGTCATCTGCATTGTGGTATCCAAACTGAAGGCCAATCTCATGTGCAAGACAGACATCAAATGCAGACTTGCCAAGTCCACGCTGACACTCATCCCCCTGCTGGGGACTCATGAGGTCATCTTTGCCTTTGTGATGGACGAGCATGCCCGGGGGGCCCTGCGCTTCATCAAGCTGTTCACAGAGCTCTCCTTCACCTCCTTCCAGGGGCTGATGGTGGCCATCTTATACTGCTTTGTCAACAATGAGGTCCAGCTGGAATTTCGGAAGAGCTGGGAGCGCTGGCGGCTTGAGCACTTGCACATCCAGAGGGACAGCAGCATGAAGCCCCTCAAGTGTCCCACCAGCAGCCTGAGCAGCGGGGCCACGGCGGGCAGCAGCGTGTACACAGCCACTTGCCAGGCCTCCTGCAGC
>Mac_fasc
ATGGCCGGCACCCCCGGCCCGCTGCGCCTCGCGCTCCTGCTGCTCGGAGTGGTGGGCAGGGCCGGCCCCCGCCCCCAGGGTGCCACTGTGTCCCTCTGGGAGACGGTGCAGAAATGGCGAGAATACCGACGCCAGTGCCAGCGCTCCCTGACTGAGGACCCACCTCCCGCCACAGACTTGTTCTGCAACCGGACCTTCGATGAATATGCCTGCTGGCCAGATGGGGAGCCAGGCTCCTTCGTGAATGTCAGCTGCCCCTGGTACCTGCCCTGGGCCAGCAGTGTGCCGCAGGGCCACGTGTACCGGTTCTGCACAGCTGAAGGCCTCTGGCTGCAGAAGGACAACTCCAGCCTGCCCTGGAGGGACTTGTCGGAGTGTGAGGAGTCCAAGCGAGGGGAGAGAAATTCCCCGGAGGAGCAGCTCCTGTCCCTCTACATCATCTACACGGTGGGCTACGCACTCTCCTTCTCTGCTCTGGTTATCGCCTCTGCGATCCTCCTTGGCTTCAGACACCTGCACTGCACCCGGAACTACATCCACCTGAACCTGTTTGCATCCTTCATCCTGCGAGCATTGTCCGTCTTCATCAAGGACGCAGCCCTCAAGTGGATGTACAGCACGGCCGCCCAGCAGCACCAGTGGGATGGGCTCCTCTCCTACCAGGACTCTCTGGGCTGCCGCGTGGTGTTTCTGCTCATGCAATACTGTGTGGCGGCCAATTACTACTGGCTCTTGGTGGAGGGCGTGTACCTGTACACACTGCTGGCCTTCTCGGTCTTCTCTGAGCAACGAATCTTCAGGCTGTATGTGAGCGTAGGCTGGGGTGTTCCCCTGCTGTTTGTTGTCCCCTGGGGCATTGTCAAGTACCTCTATGAGGACGAGGGCTGCTGGACCAGGAACTCCAACATGAACTACTGGCTCATTATCCGGCTGCCCATTCTCTTTGCCATTGGGGTGAACTTCCTCATCTTTGTTCGGGTCATCTGCATCGTGGTATCCAAACTGAAGGCCAATCTCATGTGCAAGACAGACATCAAATGCAGACTTGCCAAGTCCACGCTGACACTCATCCCCCTGCTGGGGACTCATGAGGTCATCTTTGCCTTTGTGATGGACGAGCATGCCCGAGGCACCCTGCGCTTCATCAAGCTGTTCACGGAGCTCTCCTTTACCTCCTTCCAGGGGCTGATGGTGGCCATCTTGTACTGCTTTGTCAACAATGAGGTCCAGTTGGAATTTCGGAAGAGCTGGGAGCGCTGGCGGCTTGAGCACTTGCACATCCAGAGGGACAGCAGCATGAAGCCCCTCAAGTGTCCCACCAGCAGCCTGAGCAGTGGGGCCACGGCGGGCAGCAGCATGTACACAGCCACTTGCCAGGCCTCCTGCAGC
>Mac_mula
ATGGCCGGCACCCCCGGCCCGCTGCGCCTCGCGCTCCTGCTGCTCGGGGTGGTGGGCAGGGCCGGCCCCCGCCCCCAGGGTGCCACTGTGTCCCTCTGGGAGACGGTGCAGAAATGGCGAGAATACCGACGCCAGTGCCAGCGCTCCCTGACTGAGGACCCACCTCCCGCCACAGACTTGTTCTGCAACCGGACCTTCGATGAATATGCCTGCTGGCCAGATGGGGAGCCAGGCTCCTTCGTGAATGTCAGCTGCCCCTGGTACCTGCCCTGGGCCAGCAGTGTGCCGCAGGGCCACGTGTACCGGTTCTGCACAGCTGAAGGCCTCTGGCTGCAGAAGGACAACTCCAGCCTGCCCTGGAGGGACTTGTCGGAGTGTGAGGAGTCCAAGCGAGGGGAGAGAAATTCCCCGGAGGAGCAGCTCCTGTCCCTCTACATCATCTACACGGTGGGCTACGCACTCTCCTTCTCTGCTCTGGTTATCGCCTCTGCGATCCTCCTTGGCTTCAGACACCTGCACTGCACCCGGAACTACATCCACCTGAACCTGTTTGCATCCTTCATCCTGCGAGCATTGTCCGTCTTCATCAAGGACGCAGCCCTCAAGTGGATGTACAGCACGGCCGCCCAGCAGCACCAGTGGGATGGGCTCCTCTCCTACCAGGACTCTCTGGGCTGCCGCGTGGTGTTTCTGCTCATGCAATACTGTGTGGCGGCCAATTACTACTGGCTCTTGGTGGAGGGCGTGTACCTGTACACACTGCTGGCCTTCTCGGTCTTCTCTGAGCAACGAATCTTCAGGCTGTATGTGAGCGTAGGCTGGGGTGTTCCCCTGCTGTTTGTTGTCCCCTGGGGCATTGTCAAGTACCTCTATGAGGACGAGGGCTGCTGGACCAGGAACTCCAACATGAACTACTGGCTCATTATCCGGCTGCCCATTCTCTTTGCCATTGGGGTGAACTTCCTCATCTTTGTTCGGGTCATCTGCATCGTGGTATCCAAACTGAAGGCCAATCTCATGTGCAAGACAGACATCAAATGCAGACTTGCCAAGTCCACGCTGACACTCATCCCCCTGCTGGGGACTCATGAGGTCATCTTTGCCTTTGTGATGGACGAGCATGCCCGGGGCACCCTGCGCTTCATCAAGCTGTTCACGGAGCTCTCCTTTACCTCCTTCCAGGGGCTGATGGTGGCCATCTTGTACTGCTTTGTCAACAATGAGGTCCAGTTGGAATTTCGGAAGAGCTGGGAGCGCTGGCGGCTTGAGCACTTGCACATCCAGAGGGACAGCAGCATGAAGCCCCTCAAGTGTCCCACCAGCAGCCTGAGCAGTGGGGCCACGGCGGGCAGCAGCATGTACACAGCCACTTGCCAGGCCTCCTGCAGC
>Mac_neme
ATGGCCGGCACCCCCGGCCCGCTGCGCCTCGCCCTCCTGCTGCTCGGGGTGGTGGGCAGGGCCGGCCCCCGCCCCCAGGGTGCCACTGTGTCCCTCTGGGAGACGGTGCAGAAATGGCGAGAATACCGACGCCAGTGCCAGCGCTCCCTGACTGAGGACCCACCTCCCGCCACAGACTTGTTCTGCAACCGGACCTTCGATGAATATGCCTGCTGGCCAGATGGGGAGCCAGGCTCCTTCGTGAATGTCAGCTGCCCCTGGTACCTGCCCTGGGCCAGCAGTGTGCCGCAGGGCCACGTGTACCGGTTCTGCACAGCTGAAGGCCTCTGGCTGCAGAAGGACAACTCCAGCCTGCCCTGGAGGGACTTGTCGGAGTGTGAGGAGTCCAAGCGAGGGGAGAGAAATTCCCCGGAGGAGCAGCTCCTGTCCCTCTACATCATCTACACGGTGGGCTACGCACTCTCCTTCTCTGCTCTGGTGATCGCCTCTGCGATCCTCCTTGGCTTCAGACACCTGCACTGCACCCGGAACTACATCCACCTGAACCTGTTTGCATCCTTCATCCTGCGAGCATTGTCCGTCTTCATCAAGGACGCAGCCCTCAAGTGGATGTACAGCACGGCCGCCCAGCAGCACCAGTGGGATGGGCTCCTCTCCTACCAGGACTCTCTGGGCTGCCGCGTGGTGTTTCTGCTCATGCAATACTGTGTGGCGGCCAATTACTACTGGCTCTTGGTGGAGGGCGTGTACCTGTACACACTGCTGGCCTTCTCGGTCTTCTCTGAGCAACGAATCTTCAGGCTGTATGTGAGCGTAGGCTGGGGTGTTCCCCTGCTGTTTGTTGTCCCCTGGGGCATTGTCAAGTACCTCTATGAGGACGAGGGCTGCTGGACCAGGAACTCCAACATGAACTACTGGCTCATTATCCGGCTGCCCATTCTCTTTGCCATTGGGGTGAACTTCCTCATCTTTGTTCGGGTCATCTGCATCGTGGTATCCAAACTGAAGGCCAATCTCATGTGCAAGACAGACATCAAATGCAGACTTGCCAAGTCCACGCTGACACTCATCCCCCTGCTGGGGACTCATGAGGTCATCTTTGCCTTTGTGATGGACGAGCATGCCCGGGGCACCCTGCGCTTCATCAAGCTGTTCACGGAGCTCTCCTTTACCTCCTTCCAGGGGCTGATGGTGGCCATCTTGTACTGCTTTGTCAACAATGAGGTCCAGTTGGAATTTCGGAAGAGCTGGGAGCGCTGGCGGCTTGAGCACTTGCACATCCAGAGGGACAGCAGCATGAAGCCCCTCAAGTGTCCCACCAGCAGCCTGAGCAGTGGGGCCACGGCGGGCAGCAGCATGTACACAGCCACTTGCCAGGCCTCCTGCAGC
>Man_leuc
ATGGCCGGCACCCCCGGCCCGCTGCGCCTCGCGCTCCTGCTGCTCGGGGTGGTGGGCAGGGCCGGCCCCCGCCCCCAGGGTGCCACTGTGTCCCTCTGGGAGACAGTGCAGAAATGGCGAGAATACCGACGCCAGTGCCAGCGCTCCCTGACTGAGGACCCACCTCCCGCCACAGACTTGTTCTGCAACCGGACCTTCGATGAATATGCCTGCTGGCCAGATGGGGAGCCAGGCTCCTTCGTGAATGTCAGCTGCCCCTGGTACCTGCCCTGGGCCAGCAGTGTGCCGCAGGGCCACGTGTACCGGTTCTGCACAGCTGAAGGCCTCTGGCTGCAGAAGGACAACTCCAGCCTGCCCTGGAGGGACCTGTCGGAGTGTGAGGAGTCCAAGCGAGGGGAGAGAAGCCCCCCGGAGGAGCAGCTCCTGTCCCTCTACATCATCTACACGGTGGGCTACGCACTCTCCTTCTCTGCTCTGGTTATCGCCTCTGCGATCCTCCTTGGCTTCAGACACCTGCACTGCACCCGGAACTACATCCACCTGAACCTGTTTGCATCCTTCATCCTGCGAGCATTGTCCGTCTTCATCAAGGACGCAGCCCTCAAGTGGATGTACAGCACGGCCGCCCAGCAGCACCAGTGGGATGGGCTCCTCTCCTACCAGGACTCTCTGGGCTGCCGTGTGGTGTTTCTGCTCATGCAATACTGTGTGGCGGCCAATTACTACTGGCTCTTGGTGGAGGGCGTGTACCTGTACACACTGCTGGCCTTCTCGGTCTTCTCTGAGCAACGAATCTTCAGGCTGTATGTGAGCATAGGCTGGGGTGTTCCCCTGCTGTTTGTTGTCCCCTGGGGCATTGTCAAGTACCTCTATGAGGACGAGGGCTGCTGGACCAGGAACTCCAACATGAACTACTGGCTCATTATCCGGCTGCCCATTCTCTTTGCCATTGGGGTGAACTTCCTCATCTTTGTTCGGGTCATCTGCATCGTGGTATCCAAACTGAAGGCCAATCTCATGTGCAAGACAGACATCAAATGCAGACTTGCCAAGTCCACGCTGACACTCATCCCCCTGCTGGGGACTCATGAGGTCATCTTTGCCTTTGTGATGGACGAGCATGCCCGGGGCACCCTGCGCTTCATCAAGCTGTTCACGGAGCTCTCCTTTACCTCCTTCCAGGGGCTGATGGTGGCCATCTTGTACTGCTTTGTCAACAATGAGGTCCAGCTGGAGTTTCGGAAGAGCTGGGAGCGCTGGCGGCTTGAGCACTTGCACATCCAGAGGGACAGCAGCATGAAGCCCCTCAAGTGTCCCACCAGCAGCCTGAGCAGTGGGGCCACGGCAGGCAGCAGCATGTACACAGCCACTTGCCAGGCCTCCTGCAGC
>Mic_muri
ATGGCCGGCGCCCCCGGCCCGCTGCGCCTCGCGCTCCTGCTGCTCGGGGCGGTGGGCAGGGCCGGCCCCCGCCCCCAGGGTGCCACTGTGTCCCTCTCAGAGACGGTGCAGAAATGGCGGGAATACCGACGCCAGTGCCAGCGCTTCCTGAGCGAGGCCCCACCTCCGGCCACAGGCCTGTTCTGCAACCGGACCTTCGATGACTACGCCTGCTGGCCAGACGGGCCACCAGGCTCCTTTGTGAACGTCAGCTGCCCCTGGTACCTGCCTTGGGCCAGCAGCGTGCTGCAGGGCCATGTGTACCGGTTCTGCACAGCCGAGGGCCTCTGGCTGCACAAGGACAACTCCAGCCTGCCCTGGAGGGACCTGTCGGAGTGTGAGGAGTCCAAGCGAGGGGAGAGAAGCTCCCCGGAGGAGCAGCTCCTGTCCTTGTACATCATCTACACCGTGGGCTACGCGCTCTCCTTCTGCGCACTCGTTGTCGCCTCGGCCATCCTCCTCGGCTTCAGACACCTGCGCTGCACCCGGAACTACATCCACCTGAACCTGTTTGCGTCCTTCATCCTGAGAGCACTGTCCGTCTTCATCAAGGATGCCGCCCTCAAGTGGATGTACAGCACGGCCGCGCAGCAGCACCAGTGGGATGGGCTCCTGTCCTACCAGGACTCGCTGGGTTGCCGCCTGGTGTTCCTGCTCATGCAGTACTGCGTGGCGGCCAACTACTACTGGCTCCTGGTGGAGGGCGTGTACCTGTACACGCTGCTGGCCCTCTCGGTCTTCTCCGAGCAGCGTGTCTTCAGGCTCTACGTGAGCATCGGCTGGGGTGTTCCCCTGCTGTTTGTTGTCCCCTGGGGCGTTGTCAAGTACCTCTATGAGGATGAGGGCTGCTGGACCAGGAACTCAAACATGAATTACTGGCTCATCATCCGGCTGCCCATTCTCTTTGCCATCGGGGTGAACTTCCTCATCTTTGTCCGGGTCATCTGCATCGTGGTGTCCAAACTGAAGGCCAATCTCATGTGCAAGACGGACATCAAATGCAGACTTGCCAAGTCCACGCTGACACTCATCCCTTTACTGGGGACCCACGAGGTCATCTTTGCCTTCGTGATGGACGAGCATGCCCGGGGGACCCTGCGCTTCATCAAGCTGTTCACAGAGCTCTCCTTCACATCCTTCCAGGGGCTGATGGTGGCCATCTTATACTGCTTTGTCAACAACGAGGTCCAGATGGAGTTTCGGAAGAGCTGGGAGCGCTGGCGGCTGGAGCACTTGCACATCCAGAGGGACAGCAGCATGAAGCCCCTCAAGTGTCCCACCAGCAGCCTGAGCAGCGGGGCCACCGTGAGCAGCAGCGTGTACTCGGCCACCTGCCAGGCGTCCTGCAGC
>Nom_leuc
ATGGCCGGCGCCCCCGGCCCGCTGCTCCTCGCGCTCCTGCTGCTCGGGATGGTGGGCAGGGCCGGCCCCCGCCCCCAGGGTGCCACTGTGTCCCTCTGGGAGACGGTGCAGAAATGGCGAGAATACCGACGCCAGTGCCAGCGCTCCCTGACTGAGGATCCACCTCCTGCCACAGACTTGTTCTGCAACCGGACCTTCGATGAATACGCCTGCTGGCCAGACGGGGAGCCAGGCTCGCTCGTGAATGTCAGCTGCCCCTGGTACCTGCCCTGGGCCAGCAGTGTGCCGCAGGGCCACGTGTACCGGTTCTGCACAGCTGAAGGCCTCTGGCTGCAGAAGGACAACTCCAGCCTGCCCTGGAGGGACTTGTCGGAGTGCGAGGAGTCCAAGCGAGGGGAGAGAAGCTCCCCGGAGGAGCAGCTCCTGTCCCTCTACATCATCTACACGGTGGGCTACGCACTCTCCTTCTCTGCTCTGGTTATCGCCTCTGCAATCCTCCTCGGCTTCAGACACCTGCACTGCACCCGGAACTACATCCACCTGAACCTGTTTGCATCCTTTATACTGCGAGCATTGTCCGTCTTCATCAAGGACGCAGCCCTGAAGTGGATGTATAGCACGGCCGCCCAGCAGCACCAGTGGGATGGGCTCCTCTCCTACCAGGACTCTCTGGGCTGCCGCCTGGTGTTTCTGCTCATGCAGTACTGTGTGGCGGCCAACTACTACTGGCTCTTGGTGGAGGGTGTGTACTTGTACACACTGCTGGCCTTCTCGGTCTTCTCTGAGCAACGAATCTTCAGGCTCTATGTGAGCATAGGCTGGGGTGTTCCCCTGCTGTTTGTTGTCCCCTGGGGCATTGTCAAGTACCTCTATGAGGATGAGGGCTGCTGGACCAGGAACTCCAACATGAACTACTGGCTCATTATCCGGCTGCCCATTCTCTTTGCCATTGGGGTGAACTTCCTCATCTTTGTTCGGGTCATCTGCATTGTGGTATCCAAACTGAAGGCCAATCTCATGTGCAAGACAGACATCAAATGCAGACTTGCCAAGTCCACGCTGACACTCATCCCCCTGCTGGGGACTCATGAGGTCATCTTTGCCTTTGTGATGGACGAGCATGCCCGGGGGGCCCTGCGCTTCATCAAGCTGTTCACAGAGCTCTCCTTCACCTCCTTCCAGGGGCTGATGGTGGCCATCTTATACTGCTTTGTCAACAATGAGGTCCAGCTGGAATTTCGGAAGAGCTGGGAGCGCTGGCGGCTTGAGCACTTGCACATCCAGAGGGACAGCAGCATGAAGCCCCTCAAGTGTCCCACCAGCAGCCTGAGCAGCGGGGCCACGGCGGGCAGCAGCGTGTACACAGCCACTTGCCAGGCCTCCTGCAGC
>Oto_garn
ATGGCCGGCACCCCCGGCCCGCTGCGTCTTGCGCTCCTGCTGCTCGGGGCGGTGGGCAGAGCCGGCCCCCGCCCCCAGGGTGCCACTGTGTCCCTCTCAGAGACCGTGCAGAAATGGCGAGAATACCGGCGCCAATGCCAGCTCTTCCTGACTGAGACTCCACCTCCAACCACAGGTCTGTTCTGCAACCGGACATTCGATGACTACGCCTGCTGGCCAGATGGGCCCGCAGGCTCCTTTGTGAATGTCAGCTGCCCCTGGTACCTGCCTTGGGCCAGCAGTGTGCTGCAGGGCCATGTGTACCGCTTCTGCACAGCTGAAGGCCTCTGGCTGCGCAAGGACAACTCCAGCATACCCTGGAGGGACCTGTCAGAGTGTGAGGAGTCCAAGCGAGGGGAGAGAAGCTCCCCAGAGGAGCAGCTCCTGTCCCTGTACATCATCTACACTGTGGGCTACGCACTCTCCTTCTCTGCGCTGGTCATCGCCTCAGCCATCCTCCTCGGCTTCAGACACCTGCGCTGCACCCGGAACTACATCCATCTGAACCTGTTTGCATCCTTCATCTTGCGAGCACTGTCCGTCTTCATCAAGGATGCAGCCCTCAAGTGGATGTACAGCACGGCCGCCCAGCAGCACCAGTGGGACGGGCTCCTCTCCTACCAGGATTCTCTGGGCTGCCGCCTGGTCTTCCTGCTCATGCAGTACTGTGTGGCGGCCAATTACTACTGGCTCCTGGTGGAGGGCGTGTACCTGTACACGCTGCTGGCCTTCTCCGTCTTCTCTGAGCAGCGGGTCTTCAGGCTCTATGTGAGCATCGGCTGGGGTGTTCCCCTGCTGTTTGTCATCCCCTGGGGCATTGTCAAGTACTTCTATGAGGATGAGGGCTGCTGGACCAGGAACTCAAACATGAATTACTGGCTCATTATCCGGCTGCCCATCCTCTTTGCCATAGGGGTGAACTTCCTCATCTTTGTCCGGGTCATCTGCATCGTAGTGTCCAAACTGAAGGCTAATCTCATGTGCAAGACGGACATCAAATGCAGACTTGCCAAATCCACACTAACCCTCATCCCCCTCTTGGGGACCCATGAGGTCATCTTTGCCTTCGTGATGGACGAGCATGCCCGGGGGACCCTGCGCTTCATCAAGCTGTTCACAGAGCTCTCCTTCACCTCCTTCCAGGGGCTGATGGTGGCCATCTTATACTGCTTTGTCAACAACGAGGTCCAGATGGAGTTTCGGAAGAGCTGGGAGCGCTGGCGGCTGGAGCACTTGCACATCCAGAGGGATAGCAGCATGAAGCCCCTCAAGTGTCCCACTAGCAGTCTGAGCAGCGGGGCCACCGTGGGCAGCAGTGTGTATGCGGCCACCTGCCAGGCGTCCTGCAGC
>Pan_pani
ATGGCCGGCGCCCCCGGCCCGCTGCGCCTTGCGCTGCTGCTGCTCGGGATGGTGGGCAGGGCCGGCCCCCGCCCCCAGGGTGCCACTGTGTCCCTCTGGGAGACGGTGCAGAAATGGCGAGAATACCGACGCCAGTGCCAGCGCTCCCTGACTGAGGATCCACCTCCCGCCACAGACTTGTTCTGCAACCGGACCTTCGATGAATACGCCTGCTGGCCAGACGGGGAGCCAGGCTCGTTCGTGAATGTCAGCTGCCCCTGGTACCTGCCCTGGGCCAGCAGTGTGCCGCAGGGCCACGTGTACCGGTTCTGCACAGCTGAAGGCCTCTGGCTGCAGAAGGACAACTCCAGCCTGCCCTGGAGGGACTTGTCGGAGTGCGAGGAGTCCAAGCGAGGGGAGAGAAGCTCCCCGGAGGAGCAGCTCCTGTTCCTCTACATCATCTACACGGTGGGCTACGCACTCTCCTTCTCTGCTCTGGTTATCGCCTCTGCGATCCTCCTTGGCTTCAGACACCTGCACTGCACCCGGAACTACATCCACCTGAACCTGTTTGCATCCTTCATCCTGCGAGCATTGTCCGTCTTCATCAAGGACGCAGCCCTGAAGTGGATGTATAGCACGGCCGCCCAGCAGCACCAGTGGGATGGGCTCCTCTCCTACCAGGACTCTCTGAGTTGCCGCCTGGTGTTTCTGCTCATGCAGTACTGTGTGGCAGCCAATTACTACTGGCTCTTGGTGGAAGGCGTGTACCTCTACACACTGCTGGCCTTCTCGGTCTTCTCTGAGCAACGGATCTTCAGGCTCTATGTGAGCATAGGCTGGGGTGTTCCCCTGCTGTTTGTTGTCCCCTGGGGCATTGTCAAGTACCTCTATGAGGACGAGGGCTGCTGGACCAGGAACTCCAACATGAACTACTGGCTTATTATCCGGCTGCCCATTCTCTTTGCCATTGGGGTGAACTTCCTCATCTTTGTTCGGGTCATCTGCATCGTGGTATCCAAACTGAAGGCCAATCTCATGTGCAAGACAGACATCAAATGCAGACTTGCCAAGTCCACGCTGACACTCATCCCCCTGCTGGGGACTCATGAGGTTATCTTTGCCTTTGTGATGGACGAGCACGCCCGGGGGACCCTGCGCTTCATCAAGCTGTTTACAGAGCTCTCCTTCACCTCCTTCCAGGGGCTGATGGTGGCCATCTTATACTGCTTTGTCAACAATGAGGTCCAGCTGGAATTTCGGAAGAGCTGGGAGCGCTGGCGGCTTGAGCACTTGCACATCCAGAGGGACAGCAGCATGAAGCCCCTCAAGTGTCCCACCAGCAGCCTGAGCAGTGGAGCCACGGCGGGCAGCAGCATGTACACAGCCACTTGCCAGGCCTCCTGCAGC
>Pan_trog
ATGGCCGGCGCCCCCGGCCCGCTGCGCCTTGCGCTGCTGCTGCTCGGGATGGTGGGCAGGGCCGGCCCCCGCCCCCAGGGTGCCACTGTGTCCCTCTGGGAGACGGTGCAGAAATGGCGAGAATACCGACGCCAGTGCCAGCGCTCCCTGACTGAGGATCCACCTCCCGCCACAGACTTGTTCTGCAACCGGACCTTCGATGAATACGCCTGCTGGCCAGACGGGGAGCCAGGCTCGTTCGTGAATGTCAGCTGCCCCTGGTACCTGCCCTGGGCCAGCAGTGTGCCGCAGGGCCACGTGTACCGGTTCTGCACAGCTGAAGGCCTCTGGCTGCAGAAGGACAACTCCAGCCTGCCCTGGAGGGACTTGTCGGAGTGCGAGGAGTCCAAGCGAGGGGAGAGAAGCTCCCCGGAGGAGCAGCTCCTGTTCCTCTACATCATCTACACGGTGGGCTACGCACTCTCCTTCTCTGCTCTGGTTATCGCCTCTGCGATCCTCCTTGGCTTCAGACACCTGCACTGCACCCGGAACTACATCCACCTGAACCTGTTTGCATCCTTCATCCTGCGAGCATTGTCCGTCTTCATCAAGGACGCAGCCCTGAAGTGGATGTATAGCACGGCCGCCCAGCAGCACCAGTGGGATGGGCTCCTCTCCTACCAGGACTCTCTGAGTTGCCGCCTGGTGTTTCTGCTCATGCAGTACTGTGTGGCAGCCAATTACTACTGGCTCTTGGTGGAAGGCGTGTACCTCTACACACTGCTGGCCTTCTCGGTCTTCTCTGAGCAACGGATCTTTAGGCTCTATGTGAGCATAGGCTGGGGTGTTCCCCTGCTGTTTGTTGTCCCCTGGGGCATTGTCAAGTACCTCTATGAGGACGAGGGCTGCTGGACCAGGAACTCCAACATGAACTACTGGCTTATTATCCGGCTGCCCATTCTCTTTGCCATTGGGGTGAACTTCCTCATCTTTGTTCGGGTCATCTGCATCGTGGTATCCAAACTGAAGGCCAATCTCATGTGCAAGACAGACATCAAATGCAGACTTGCCAAGTCCACGCTGACACTCATCCCCCTGCTGGGGACTCATGAGGTCATCTTTGCCTTTGTGATGGACGAGCACGCCCGGGGGACCCTGCGCTTCATCAAGCTGTTTACAGAGCTCTCCTTCACCTCCTTCCAGGGGCTGATGGTGGCCATCTTATACTGCTTTGTCAACAATGAGGTCCAGCTGGAATTTCGGAAGAGCTGGGAGCGCTGGCGGCTTGAGCACTTGCACATCCAGAGGGACAGCAGCATGAAGCCCCTCAAGTGTCCTACCAGCAGCCTGAGCAGTGGAGCCACGGCGGGCAGCAGCATGTACACAGCCACTTGCCAGGCCTCTTGCAGC
>Pap_anub
ATGGCCGGCACCCCCGGCCCGCTGCGCCTCGCGCTCCTGCTGCTCGGGGTGGTGGGCAGGGCCGGCCCCCGCCCCCAGGGTGCCACTGTGTCCCTCTGGGAGACGGTGCAGAAATGGCGAGAATACCGACGCCAGTGCCAGCGATCCCTGACTGAGGACCCACCTCCCGCCACAGACTTGTTCTGCAACCGGACCTTCGATGAATATGCCTGCTGGCCAGATGGGGAGCCAGGCTCCTTCGTGAATGTCAGCTGCCCCTGGTACCTGCCCTGGGCCAGCAGTGTGCCGCAGGGCCACGTGTACCGGTTCTGCACAGCTGAAGGCCTCTGGCTGCAGAAGGACAACTCCAGCCTGCCCTGGAGGGACTTGTCGGAGTGTGAGGAGTCCAAGCGAGGGGAGAGAAGCCCCCCGGAGGAGCAGCTCCTGTCCCTCTACATCATCTACACGGTGGGCTACGCACTCTCCTTCTCTGCTCTGGTTATCGCCTCTGCGATCCTCCTTGGCTTCAGACACCTGCACTGCACCCGGAACTACATCCACCTGAACCTGTTTGCATCCTTCATCCTGCGAGCATTGTCCGTCTTCATCAAGGACGCAGCCCTCAAGTGGATGTACAGCACGGCCGCCCAGCAGCACCAGTGGGATGGGCTCCTCTCCTACCAGGACTCTCTGGGCTGCCGCGTGGTGTTTCTGCTCATGCAATACTGTGTGGCGGCCAATTACTACTGGCTCTTGGTGGAGGGCGTGTACCTGTACACACTGCTGGCCTTCTCGGTCTTCTCTGAGCAACGAATCTTCAGGCTGTATGTGAGCGTAGGCTGGGGTGTTCCCCTGCTGTTTGTTGTCCCCTGGGGCATTGTCAAGTACCTCTATGAGGACGAGGGCTGCTGGACCAGGAACTCCAACATGAACTACTGGCTCATTATCCGGCTGCCCATTCTCTTTGCCATTGGGGTGAACTTCCTCATCTTTGTTCGGGTCATCTGCATCGTGGTATCCAAACTGAAGGCCAATCTCATGTGCAAGACAGACATCAAATGCAGACTTGCCAAGTCCACGCTGACACTCATCCCCCTGCTGGGGACTCATGAGGTCATCTTTGCCTTTGTGATGGACGAGCATGCCCGGGGCACCCTGCGCTTCATCAAGCTGTTCACGGAGCTCTCCTTTACCTCCTTCCAGGGGCTGATGGTGGCCATCTTGTACTGCTTTGTCAACAATGAGGTCCAGCTGGAGTTTCGGAAGAGCTGGGAGCGCTGGCGGCTTGAGCACTTGCACATCCAGAGGGACAGCAGCATGAAGCCCCTCAAGTGTCCCACCAGCAGCCTGAGCAGTGGGGCCACGGCAGGCAGCAGCATGTACACAGCCACTTGCCAGGCCTCCTGCAGC
>Pil_teph
ATGGCCGGCACCCCCGGCCCGCTGCGCCTCGCGTTCCTGCTGCTCGGGGTGGTGGGCAGGGCCGGCCCCCGCCCCCAGGGTGCCACTGTGTCCCTCTGGGAGACGGTGCAGAAATGGCGAGAATACCGACGCGAGTGCCAGCGCTCCCTGACTGAGGACCCACCTCCCACCACAGACTTGTTCTGCAACCGGACCTTCGATGAATATGCCTGCTGGCCAGATGGGGAGCCCGGCTCCTTCGTGAATGTCAGCTGCCCCTGGTACCTGCCCTGGGCCAGCAGTGTGCCGCAGGGCCACGTGTACCGGTTCTGCACAGCTGAAGGCCTCTGGCTGCAGAAGGACAACTCCAGCCTGCCCTGGAGGGACTTGTCGGAGTGTGAGGAGTCCAAGCGAGGGGAGAGAAGCTCCCCGGAGGAGCAGCTCCTGTCCCTCTACATCATCTACACGGTGGGCTACGCACTCTCCTTCTCTGCTCTGGTTATCGCCTCTGTGATCCTCCTTGGCTTCAGACACCTGCACTGCACCCGGAACTACATCCACCTGAACCTGTTTGCATCCTTCATCCTGCGAGCATTGTCCGTCTTCATCAAGGACGCAGCCCTCAAGTGGATGTACAGCACAGCCGCCCAGCAGCACCAGTGGGATGGGCTCCTCTCCTACCAGGACTCTCTGGGCTGCCGCGTGGTGTTTCTGCTCATGCAATACTGTGTGGCGGCCAATTACTACTGGCTCTTGGTGGAGGGCGTGTACCTGTACACGCTGCTGGCCTTCTCGGTCTTCTCTGAGCAACGAATCTTCAGGCTCTATGTGAGCGTAGGCTGGGGTGTTCCCCTGCTGTTTGTTGTCCCCTGGGGCATTGTCAAGTACCTCTATGAGGACGAGGGCTGCTGGACCAGGAACTCCAACATGAACTACTGGCTCATTATCCGGCTGCCCATTCTCTTTGCCATTGGGGTGAACTTCCTCATCTTTGTTCGGGTCATCTGCATCGTGGTATCCAAACTGAAGGCCAATCTCATGTGCAAGACAGACATCAAATGCAGACTTGCCAAGTCCACGCTGACACTCATCCCCCTGCTGGGGACTCATGAGGTCATCTTTGCCTTTGTGATGGACGAGCATGCCCGGGGCACCCTGCGCTTCATCAAGCTGTTCACGGAGCTCTCCTTTACCTCCTTCCAGGGGCTGATGGTGGCCATCTTGTACTGCTTTGTCAACAATGAGGTCCAGCTGGAGTTTCGGAAGAGCTGGGAGCGCTGGCGGCTTGAGCACTTGCACATCCAGAGGGACAGCAGCATGAAGCCCCTCAAGTGTCCCACCAGCAGCCTGAGCAGTGGGGCCACGGCGGGCAGCAGCATGTACACAGCCACTTGCCAGGCCTCCTGCAGC
>Pon_abel
ATGGCCGGCGCCCCCGGCCCGCTGCGCCTCGCGCTCCTGCTGCTCGGGATGGTGGGCAGGGCCGGCCCCCGCCCCCAGGGTGCCACTGTGTCCCTCTGGGAGACGGTGCAGAAATGGCGAGAATACCGACGCCAGTGCCAGCGCTCCCTGACTGAGGTTCCACCTCCCGCCACAGACTTGTTCTGCAACCGGACCTTCGATGAATATGCCTGCTGGCCAGATGGGGAGCCAGGCTCGTTCGTGAATGTCAGCTGCCCCTGGTACCTGCCCTGGGCCAGCAGTGTGCCGCAGGGCCACGTGTACCGGTTCTGCACAGCTGAAGGCCTCTGGCTGCAGAAGGACAACTCCAGCCTGCCCTGGAGGGACTTGTCGGAGTGCGAGGAGTCCAAGCGAGGGGAGAGAAACTCCCCGGAGGAGCAGCTCCTGTTCCTCTACATCATCTACACGGTGGGCTACGCACTGTCCTTCTCTGCTCTGGTTATCGCGTCTTCGATCCTCCTCGGCTTCAGACACCTGCACTGCACCCGGAACTACATCCACCTGAACCTGTTTGCATCCTTCATCCTGCGAGCATTGTCCGTCTTCATCAAGGACGCAGCCCTCAAGTGGATGTATAGCACAGCCGCCCAGCAGCACCAGTGGGATGGGCTCCTCTCCTACCAGAACTCTCTGGGCTGCCGCCTGGTGTTTCTGCTCATGCAGTACTGTGTGGCGGCCAATTACTACTGGCTCTTGGTGGAGGGCGTGTACCTGTACACACTGCTGGCCTTCTCGGTCTTCTCTGAGCAACGAATCTTCAGGCTCTATGTGAGCATAGGCTGGGGTGTTCCCCTGCTGTTTGTTGTCCCCTGGGGCATTGTCAAGTACCTCTATGAGGACGAGGGCTGCTGGACCAGGAACTCCAACATGAACTACTGGCTCATTATCCGGCTGCCCATTCTCTTTGCCATTGGGGTGAACTTCCTCATCTTTGTTCGGGTCATCTGCATCGTGGTATCCAAACTGAAGGCCAATCTCATGTGCAAGACAGACATCAAATGCAGACTTGCCAAGTCCACGCTGACACTCATCCCCCTGCTGGGGACTCATGAGGTCATCTTTGCCTTTGTGATGGACGAGCATGCCCGGGGGACCTTGCGCTTCATCAAGCTGTTCACAGAGCTCTCCTTCACCTCCTTCCAGGGGCTGATGGTGGCCATCTTATACTGCTTTGTCAACAATGAGGTCCAGCTGGAATTTCGGAAGAGCTGGGAGCGCTGGCGGCTTGAGCACTTGCACATCCAGAGGGACAGCAGCATGAAGCCCCTCAAGTGTCCCACCAGCAGCCTGAGCAGTGGGGCCACGGCAGGCAGCAGCGTGTACACAGCCACTTGCCAGGCCTCCTGCAGC
>Pro_coqu
ATGGCCCGCGCCCCCGGCCCGCTGCGCCTGGCGCTGCTGCTGCTCGGGGCGCTGGGCAGGGCCGGGCCCCGCCCGCAGGGTGCCACTGTGTCCCTCTCAGAGACGGTGCAGAAATGGCGGGAATACCGACGCCAGTGCCAGCGCTTCCTGGCCGAGGCCCCACCTCCGGCCCCAGGCCTGTTCTGCAACCGCACCTTCGATGACTACGCCTGCTGGCCAGACGGGCCACCAGGCTCCTTCGTGAACGTCAGCTGCCCCTGGTACCTGCCTTGGGCCAGCAGCGTGCTGCAGGGCCACGTGTACCGCTTCTGCACAGCCGAGGGCCTCTGGCTGCACAAGGACAACTCCAGCCTGCCCTGGAGGGACCTGTCGGAGTGTGAGGAGTCCAAGCGAGGGGAGAGAAGCTCCCCGGAGGAGCAGCTCCTGTCCTTGTACATCGTCTACACCGTGGGCTACGCACTCTCCTTCTGCGCGCTGGTCATCGCCTCGGCCATCCTCCTCGGCTTCAGACACCTGCGCTGCACCCGGAACTACATCCACCTGAACCTGTTTGCGTCCTTCATCCTGAGGGCGCTGTCCGTCTTCGTCAAGGACGCCGCCCTCAAGTGGATGTACAGCACGGCCGCCCAGCAGCACCAGTGGGACGGGCTCCTCTCCTACCAGGACTCTCTGGGTTGCCGCCTGGTGTTCCTGCTCATGCAGTACTGCGTGGCAGCCAATTACTACTGGCTCCTGGTGGAAGGCGTGTACCTGTACACACTGCTGGCCCTCGCGGTCTTCTCCGAGCAGCGTGTCCTCAGGCTCTACGTGAGCATCGGCTGGGGGGTTCCCCTGCTGTTTGTTGTCCCCTGGGGCATCGTCAAGTACCTCTATGAGGATGAGGGCTGCTGGACCAGGAACTCAAACATGAATTACTGGCTCATCATCCGGCTGCCCATTCTCTTTGCCATCGGGGTGAATTTCCTCATCTTTGTCCGGGTCATCTGCATCGTGGTGTCCAAACTGAAAGCCAATCTCATGTGCAAGACGGACATCAAATGCAGACTTGCCAAGTCCACACTGACACTCATCCCTCTGCTGGGGACCCACGAGGTCATCTTCGCCTTCGTGATGGACGAGCATGCCCGGGGGACCCTGCGCTTCATCAAGCTGTTCACAGAGCTGTCCTTCACCTCCTTCCAGGGGCTGATGGTGGCCGTCTTGTACTGCTTTGTCAACAGCGAGGTCCAGATGGAGTTTCGGAAGAGCTGGGAGCGCTGGCGGTTGGAGCACCTGCACGTCCAGAGGGACAGCAGCATGAAGCCCCTCAAGTGTGCCACCAGCAGCCTGAGCAGCGCGGCCACCGTGAGCAGCAGCGTGTACTCAGCCACCTGCCAGGCGTCCTGCAGC
>Rhi_biet
ATGGCCGGCACCCCCGGCCCGCTGCGCCTCGCGCTCCTGCTGCTCGGGGTGGTGGGCAGGGCCGGCCCCCGCCCCCAGGGTGCCACTGTGTCCCTCTGGGAGACAGTGCAGAAATGGCGAGAATACCGACGCCAGTGCCAGCGCTCCCTGACTGAGGACCCACCTCCCACCACAGACTTGTTCTGCAACCGGACCTTCGATGAATATGCCTGCTGGCCAGATGGGGAGCCAGGCTCCTTCGTGAATGTCAGCTGCCCCTGGTACCTGCCCTGGGCCAGCAGTGTGCCGCAGGGCCATGTGTACCGGTTCTGCACAGCTGAAGGCCTCTGGCTGCAGAAGGACAACTCCAGCCTGCCCTGGAGGGACCTGTCGGAGTGTGAGGAGTCCAAGCGAGGGGAAAGAAGCTCCCCGGAGGAGCAGCTCCTGTCCCTCTACATCATCTACACGGTGGGCTACGCACTCTCCTTCTCTGCTCTGGTTATCGCCTCTGCGATCCTCCTTGGCTTCAGACACCTGCACTGCACCCGGAACTACATCCACCTGAACCTGTTTGCATCCTTCATCCTGCGAGCATTGTCTGTCTTCATCAAGGACGCAGCCCTCAAGTGGATGTACAGCACGGCCGCCCAGCAGCACCAGTGGGATGGGCTCCTCTCCTACCAGGACTCTCTGGGCTGCCGCGTGGTGTTTCTGCTCATGCAATACTGTGTGGCGGCCAATTACTACTGGCTCTTGGTGGAGGGCGTGTACCTGTACACGCTGCTGGCCTTCTCGGTCTTCTCTGAGCAACGAATCTTCAGGCTCTATGTGAGCGTAGGCTGGGGTGTTCCCCTGCTGTTTGTTGTCCCCTGGGGCATTGTCAAGTACCTCTATGAGGACGAGGGCTGCTGGACCAGGAACTCCAACATGAACTACTGGCTCATTATCCGGCTGCCCATTCTCTTTGCCATTGGGGTGAACTTCCTCATCTTTGTTCGGGTCATCTGCATCGTGGTATCCAAACTGAAGGCCAATCTCATGTGCAAGACAGACATCAAATGCAGACTTGCCAAGTCCACGCTGACACTCATCCCCCTGCTGGGGACTCATGAGGTCATCTTTGCCTTTGTGATGGATGAGCATGCCCGGGGCACCCTGCGCTTCATCAAGCTGTTCACGGAGCTCTCCTTTACCTCCTTCCAGGGGCTGATGGTGGCCATCTTGTACTGCTTTGTCAACAATGAGGTCCAGCTGGAGTTTCGGAAGAGCTGGGAGCGCTGGCGGCTTGAGCACTTGCACATCCAGAGGGACAGCAGCATGAAGCCCCTCAAATGTCCCACCAGCAGCCTGAGCAGTGGGGCCACGGCGGGCAGCAGCATGTACACAGCCACTTGCCAGGCCTCCTGCAGC
>Rhi_roxe
ATGGCCGGCACCCCCGGCCCGCTGCGCCTCGCGCTCCTGCTGCTCGGGGTGGTGGGCAGGGCCGGCCCCCGCCCCCAGGGTGCCACTGTGTCCCTCTGGGAGACGGTGCAGAAATGGCGAGAATACCGACGCCAGTGCCAGCGCTCCCTGACTGAGGACCCACCTCCCGCCACAGACTTGTTCTGCAACCGGACCTTCGATGAATATGCCTGCTGGCCAGATGGGGAGCCAGGCTCCTTCGTGAATGTCAGCTGCCCCTGGTACCTGCCCTGGGCCAGCAGTGTGCCGCAGGGCCATGTGTACCGGTTCTGCACAGCTGAAGGCCTCTGGCTGCAGAAGGACAACTCCAGCCTGCCCTGGAGGGACCTGTCGGAGTGTGAGGAGTCCAAGCGAGGGGAAAGAAGCTCCCCGGAGGAGCAGCTCCTGTCCCTCTACATCATCTACACGGTGGGCTACGCACTCTCCTTCTCTGCTCTGGTTATCGCCTCTGCGATCCTCCTTGGCTTCAGACACCTGCACTGCACCCGGAACTACATCCACCTGAACCTGTTTGCATCCTTCATCCTGCGAGCATTGTCCGTCTTCATCAAGGACGCAGCCCTCAAGTGGATGTACAGCACGGCCGCCCAGCAGCACCAGTGGGATGGGCTCCTCTCCTACCAGGACTCTCTGGGCTGCCGCGTGGTGTTTCTGCTCATGCAATACTGTGTGGCGGCCAATTACTACTGGCTCTTGGTGGAGGGCGTGTACCTGTACACGCTGCTGGCCTTCTCGGTCTTCTCTGAGCAACGAATCTTCAGGCTCTATGTGAGCGTAGGCTGGGGTGTTCCCCTGCTGTTTGTTGTCCCCTGGGGCATTGTCAAGTACCTCTATGAGGACGAGGGCTGCTGGACCAGGAACTCCAACATGAACTACTGGCTCATTATCCGGCTGCCCATTCTCTTTGCCATTGGGGTGAACTTCCTCATCTTTGTTCGGGTCATCTGCATCGTGGTATCCAAACTGAAGGCCAATCTCATGTGCAAGACAGACATCAAATGCAGACTTGCCAAGTCCACGCTGACACTCATCCCCCTGCTGGGGACTCATGAGGTCATCTTTGCCTTTGTGATGGATGAGCATGCCCGGGGCACCCTGCGCTTCATCAAGCTGTTCACGGAGCTCTCCTTTACCTCCTTCCAGGGGCTGATGGTGGCCATCTTGTACTGCTTTGTCAACAATGAGGTCCAGCTGGAGTTTCGGAAGAGCTGGGAGCGCTGGCGGCTTGAGCACTTGCACATCCAGAGGGACAGCAGCATGAAGCCCCTCAAATGTCCCACCAGCAGCCTGAGCAGTGGGGCCACGGCGGGCAGCAGCATGTACACAGCCACTTGCCAGGCCTCCTGCAGC
>Sap_apel
ATGGCCGGAGCCCCCGGCCCGCTGCGCCTTGCGCTCCTGCTGCTCGGGGCTGTGGGCAGGGCCGGCCCTCGCCCCCAGGGTGCTCCTGTGTCCCTCTTGGAGACAATGCAGAAATGGGAAGAATATCAACGCCAGTGCCAGCGCAACCTGAGTGAGGCTCCACCTCCTGCCACAGGCTTGTTCTGCAACCGGAGCTTCGATGGCTACGCCTGCTGGCCAGATGGGCCACCAAGTTCTTTTGTGAATGTCAGCTGTCCCTGGTACCTGCCCTGGGCCAGCAGTGTGCTACAGGGCCACGTGTACCGGTTCTGCACAGCTGAGGGCCTCTGGCTGCACAAGGACAACTCCAGCCTGCCCTGGAGGGACTTGTCGGAGTGCCTGGAGTCCAAGCGAGGGGAGAGAAGCTCCCCGGAGGTGCAGCTCCTGTCCCTCTACATCATCTACACAGTGGGCTACGCACTCTCCTTCTCTGCTCTGGTCATCGCCTCTGCGATCCTCCTCGGCTTCAGACACCTGCACTGCACCCGGAACTACATCCACCTGAACCTGTTTGCATCCTTCATCCTGCGAGCACTGTCCGTCTTCATCAAGGACGCAACCCTCAAGTGGATGTATAGCACGGCTGCCCGGCAGCACCAGTGGGATGAGCTCCTCTCCTACCAGGACTCTCTGGGCTGCCGCCTGGTGTTTCTACTCATGCAGTACTGTGTGGCGGCCAATTACTACTGGCTCTTGGTGGAGGGCGTGTACCTGTACACACTGCTGGCCTTCTCAGTCTTCTCCGAGCAACGAATCTTCAGGCTCTATGTGAGCATAGGCTGGGGTGTCCCCCTACTGTTCGTTGTCCCCTGGGGCATTGTCAAGTACCTGTATGAGGACGAGGGCTGCTGGACCAGGAACTCCAACATGAACTACTGGCTCATTATCCGGCTGCCCATTCTCTTTGCTATTGGGGTGAACTTCCTCATCTTTGTTCGGGTCATCTGCATCGTGGTAGCCAAACTGAAGGCCAATCTCATGTGCAAGACAGACATCAAATGCAGACTTGCCAAGTCCACGCTGACACTCATCCCCCTGCTGGGGACTCATGAGGTCATCTTTGCCTTTGTGATGGACGAGCATGCCCGGGGGACCCTGCGCTTCATCAAGCTGTTCACCGAGCTCTCCTTCACCTCCTTCCAGGGGCTGATGGTGGCCATCTTATACTGCTTTATCAACAATGAGGTCCAGCTGGAGTTTCGGAAGACCTGGGAGCGCTGGCGGCTGGAGCACTTGCACATCCAGAGGGACAGCAGCATGAAGCCCCTCAAGTGTCCGACCAGCAGCCTAAGCAGTGGGGCCACGGTGGGCAGCAGCGTGTACACAGCCACCTGTCAGATCTCCTGCAGC
>The_gela
ATGGCCGGCACCCCCGGCCCGCTGCGCCTCGCGCTCCTGCTGCTCGGAGTGGTGGGCAGGGCCGGCCCCCGCCCCCAGGGTGCCACTGTGTCCCTCTGGGAGACGGTGCAGAAATGGCGAGAATACCGACGCCAGTGCCAGCGCTCCCTGACTGAGGACCCACCTCCCGCCACAGACTTGTTCTGCAACCGGACCTTCGATGAATATGCCTGCTGGCCAGATGGGGAGCCAGGCTCCTTCGTGAATGTCAGCTGCCCCTGGTACCTGCCCTGGGCCAGCAGTGTGCCGCAGGGCCACGTGTACCGGTTCTGCACAGCTGAAGGCCTCTGGCTGCAGAAGGACAACTCCAGCCTGCCCTGGAGGGACTTGTCGGAGTGTGAGGAGTCCAAGCGAGGGGAGAGAAGCCCCCCGGAGGAGCAGCTCCTGTCCCTCTACATCATCTACACGGTGGGCTACGCACTCTCCTTCTCTGCTCTGGTTATCGCCTCTGCGATCCTCCTTGGCTTCAGACACCTGCACTGCACCCGGAACTACATCCACCTGAACCTGTTTGCATCCTTCATCCTGCGAGCATTGTCCGTCTTCATCAAGGACGCAGCCCTCAAGTGGATGTACAGCACGGCCGCCCAGCAGCACCAGTGGGATGGGCTCCTCTCCTACCAGGACTCTCTGGGCTGCCGCGTGGTGTTTCTGCTCATGCAATACTGTGTGGCGGCCAATTACTACTGGCTCTTGGTGGAGGGTGTGTACCTGTACACACTGCTGGCCTTCTCGGTCTTCTCTGAGCAACGAATCTTCAGGCTGTATGTGAGCGTAGGCTGGGGTGTTCCCCTGCTGTTTGTTGTCCCCTGGGGCATTGTCAAGTACCTCTATGAGGACGAGGGCTGCTGGACCAGGAACTCCAACATGAACTACTGGCTCATTATCCGGCTGCCCATTCTCTTTGCCATTGGGGTGAACTTCCTCATCTTTGTTCGGGTCATCTGCATCGTGGTATCCAAACTGAAGGCCAATCTCATGTGCAAGACAGACATCAAATGCAGACTTGCCAAGTCCACGCTGACACTCATCCCCCTGCTGGGGACTCATGAGGTCATCTTTGCCTTTGTGATGGACGAGCATGCCCGGGGCACCCTGCGCTTCATCAAGCTGTTCACGGAGCTCTCCTTTACCTCCTTCCAGGGGCTGATGGTGGCCATCTTGTACTGCTTTGTCAACAATGAGGTCCAGCTGGAGTTTCGGAAGAGCTGGGAACGCTGGCGGCTTGAGCACTTGCACATCCAGAGGGACAGCAGCATGAAGCCCCTCAAGTGTCCCACCAGCAGCCTGAGCAGTGGGGCCACGGCAGGCAGCAGCATGTACACAGCCACTTGCCAGGCCTCCTGCAGC
>Tra_fran
ATGGCCGGCACCCCCGGCCCGCTGCGCCTCGCGCTCCTGCTGCTCGGGGTGGTGGGCAGGGCCGGCCCCCGCCCCCAGGGTGCCACTGTGTCCCTCTGGGAGACGGTGCAGAAATGGCGAGAATACCGACGTCAGTGCCAGCGCTCCCTGACTGAGGACCCACCTCCCGCCACAGACTTGTTCTGCAACCGGACCTTCGATGAATATGCCTGCTGGCCAGATGGGGAGCCAGGCTCCTTCGTGAATGTCAGCTGCCCCTGGTACCTGCCCTGGGCCAGCAGTGTGCTGCAGGGCCACGTGTACCGGTTCTGCACAGCTGAAGGCCTCTGGCTGCAGAAGGACAACTCCAGCCTGCCCTGGAGGGACCTGTCGGAGTGTGAGGAGTCCAAGCGAGGGGAAAGAAGCTCCCCGGAGGAGCAGCTCCTGTCCCTCTACATCATCTACACGGTGGGCTACGCACTCTCCTTCACTGCTCTGGTTATCGCCTCTGCGATCCTCCTTGGCTTCAGACACCTGCACTGCACCCGGAACTACATCCACCTGAACCTGTTTGCATCCTTCATCCTGCGAGCATTGTCCGTCTTCATCAAGGACGCAGCCCTCAAGTGGATGTACAGCACGGCCGCCCAGCAGCACCAGTGGGATGGGCTCCTCTCCTACCAGGACTCTCTGGGCTGCCGCGTGGTGTTTCTGCTCATGCAATACTGTGTGGCGGCCAATTACTACTGGCTCTTGGTGGAGGGCGTGTACCTGTACACGCTGCTGGCCTTCTCGGTCTTCTCTGAGCAACGAATCTTCAGGCTCTATGTGAGCGTAGGCTGGGGTGTCCCCCTGCTGTTTGTTGTCCCTTGGGGCATTGTCAAGTACCTCTATGAGGACGAGGGCTGCTGGACCAGGAACTCCAACATGAACTACTGGCTCATTATCCGGCTGCCCATTCTCTTTGCCATTGGGGTGAACTTCCTCATCTTTGTTCGGGTCATCTGCATCGTGGTATCCAAACTGAAGGCCAATCTCATGTGCAAGACAGACATCAAATGCAGACTTGCCAAGTCCACGCTGACACTCATCCCCCTGCTGGGGACTCATGAGGTCATCTTTGCCTTTGTGATGGATGAGCATGCCCGGGGCACCCTGCGCTTCATCAAGCTGTTCACGGAGCTCTCCTTTACCTCCTTCCAGGGGCTGATGGTGGCCATCTTGTACTGCTTTGTCAACAATGAGGTCCAGCTGGAGTTTCGGAAGAGCTGGGAGCGCTGGCGGCTTGAGCACTTGCACATCCAGAGGGACAGCAGCATGAAGCCCCTCAAATGTCCCACCAGCAGCCTGAGCAGTGGGGCCACGGCGGGCAGCAGCATGTACACAGCCACTTGCCAGGCCTCCTGCAGC
>Ory_cuni
ATGGCCGGCGCCCCCAGCCCTCTGCGCCTCGCGCTCCTGCTGCTCGGGGCGGTGGGCAGGGCCGGCCCTCGCCCCCAGGGTGCCACCGTGTCGCTCTCGGAGACGGTGCAGAAATGGCGAGAGTACCGCCGCCAGTGCCAGCACTTCCTGACTGAGGCTCCGCCTCTCGCCACAGGCCTGTTCTGCAATCGGACCTTTGACGACTACGCCTGCTGGCCAGATGGGGCCCCGGGCTCCTTCGTGAACGTCAGCTGCCCCTGGTACCTGCCCTGGGCCAGCAATGTGCTGCAGGGCCATGTGTACCGCTTCTGCACGACCGAGGGCCACTGGCTGCACAAGGACAACTCCAGCCTGCCCTGGAGGGACCTGTCGGAGTGCGAGGAGTCCAGGCGCGGGGAGAAAAGCTCCCCGGAGGAGCAGCTGCTGTCCCTGTACATCATCTACACGGTGGGCTACGCGCTGTCCTTCTCCGCTCTGGTCATCGCCTCAGCCATCCTCCTCGGCTTCAGACACCTGCACTGCACCCGCAACTACATCCACCTGAACCTGTTTGCATCCTTCATCCTGCGCGCGCTGTCTGTGTTCATCAAGGACGCGGCCCTCAAGTGGATGTACAGCACGGCCGCCCAGCAGCACCAGTGGGACGGGCTGCTCTCCTACCAGGACTCTCTGGGCTGCCGCCTGGTGTTCCTGCTCATGCAGTACTGCGTGGCGGCCAACTACTACTGGCTGCTGGTGGAGGGCGCGTACCTGTACACGCTGCTGGCCTTCGCAGTCTTCTCCGAGCAGCGCATCTTCAAACTGTACCTGAGCATCGGCTGGGGTGTCCCCCTGCTGTTTGTCATCCCCTGGGGCATCGTCAAGTACCTCTATGAGGATGAGGGCTGCTGGACCAGGAACTCAAACATGAACTATTGGCTCATCATCCGGCTGCCCATCCTCTTTGCTATTGGAGTGAACTTCCTCATTTTTATCCGAGTCATCTGCATCGTGGTGTCCAAACTGAAGGCCAATCTCATGTGCAAGACAGACATCAAGTGCAGGCTCGCCAAGTCCACGCTGACGCTCATCCCCCTGCTGGGGACCCACGAGGTCATCTTTGCCTTCGTGATGGACGAGCACGCCCGGGGGACCCTGCGCTTCGTCAAACTGTTCACAGAGCTCTCCTTCACCTCCTTCCAGGGGCTGATGGTGGCCATCTTATACTGCTTCGTCAACAATGAGGTCCAGATGGAGTTTCGGAAGAGCTGGGAGCGCTGGCGGCTCGAGCACTTGCGCGTCCAGAGGGACAGCAGCATGAAGCCCCTCAAGTGCCCCACCAGCAGCCTGAGCAGTGGGGCCACGGGAGGCAGCAGTGTGTACGCGGCCACCTCCCAGGCCTGCAGC
>Arv_nilo
ATGGCCCGCACCCCCAGCCTGCTGCGCCTGGCGCTCCTGCTGCTCGGGGCGGTGGGCAGGGCCGGCCCTCGCCCCCAGGGTGCCAGGGTGTCCCTCTCGGAGACAGTGCAGAAATGGAGGGAATACCGGCGCCAGTGCCAACGCTTCCTCACGGAAGCTCCACTCCTGGCCACAGGCCTCTTCTGCAACCGGACCTTTGATGACTATGCCTGCTGGCCGGATGGGCCCCCAGGTTCCTTTGTGAATGTCAGCTGCCCCTGGTACCTGCCCTGGGCCAGCAGTGTACTCCAAGGACACGTGTACCGGTTCTGCACAGCGGAGGGTCTCTGGCTACATAAGGATAACTCCAGCCTGCCCTGGAGGGACCTGTCGGAATGCGAAGAGTCCAAGCGAGGGGAGAGAAACTCCCCTGAGGAACAGCTCCTGTCGCTGTATATTATCTACACGGTGGGGTACGCTCTCTCTTTCTCTGCCTTGGTCATCGCTTCGGCCATCCTTGTTGGTTTCAGACACTTACACTGCACCAGGAACTACATCCACCTGAACCTGTTTGCATCCTTCATCCTCCGAGCACTGTCCGTCTTCATCAAAGATGCCGCCCTCAAGTGGATGTACAGCACGGCTGCCCAGCAACACCAGTGGGATGGGCTCCTCTCCTATCAGGACTCTCTAGGCTGCCGGCTGGTGTTCCTGCTCATGCAGTATTGTGTGGCAGCCAACTACTACTGGTTGCTGGTGGAAGGCGTGTATCTGTACACGCTGCTGGCCTTCTCGGTGTTCTTGGAACAGCGCGTCTTCAAGCTCTACCTGAGCATAGGCTGGGGAGCACCGCTGCTGTTTGTTATCCCCTGGGGCATCGTCAAGTATCTGTATGAGGATGAGGGCTGCTGGACTAGGAACTCCAACATGAACTACTGGCTTATCATCAGATTACCCATTCTCTTTGCTATTGGGGTCAACTTTCTTATCTTCATCCGGGTCATCTGCATCGTGGTCTCCAAGCTGAAGGCTAATCTCATGTGTAAGACTGACATCAAATGCAGACTTGCCAAGTCCACTCTGACGCTCATCCCGCTTCTGGGGACACATGAAGTCATCTTTGCCTTTGTGATGGATGAACATGCCCGAGGAACCCTACGCTTCGTCAAGCTGTTCACCGAACTCTCCTTCACTTCCTTCCAGGGCTTGATGGTGGCTATCTTGTACTGCTTTGTCAACAATGAGGTCCAGATGGAGTTTCGGAAAAGCTGGGAGCGCTGGAGGCTGGAGCACTTGAACATCCAGAGAGACAGCAGCATGAAACCCCTCAAGTGTCCCACCAGCAGCGTCAGCAGTGGGGCCACGGTGGGCAGCAGTGTGTATGCAGCCACCTGCCAGACTTCCTGTAGC
>Arv_amph
ATGGCCGGCGCCCCCAGCCTGCTGCGCCTGGCGCTCCTGCTGCTCGGGGCGGTGGGCAGAGCCGGTCCCCGCCCCCAGGGCGCCACTGTGTCCCTCTCGGAGACAGTGCAGAAATGGCGGGAGTACCGACGCCAGTGCCAGCGATTCCTCATTGAAGCACCGCCTCTGGCCACAGGCCTCTTCTGCAACCGAACCTTTGATGACTATGCCTGCTGGCCAGACGGGCCCCCAGGGTCCTTTGTGAATGTCAGCTGCCCCTGGTACCTGCCCTGGGCCAGCAGTGTGCTTCAGGGTCATGTGTACCGGTTCTGCACCGCTGAGGGTCTCTGGCTACACAAGGACAACTCCAGTCTGCCCTGGAGGGACCTGTCGGAGTGTGAAGAGACCAAGCGAGGGGAGAGAAACTCCCCCGAGGAGCAGCTACTGTCGCTGTACATAATCTACACTGTGGGATACGCACTTTCCTTCTCCGCCTTGGTCATTGCCTCAGCCATCCTTGTTGGCTTCAGACACTTGCACTGCACCCGGAACTACATCCACCTGAACCTGTTTGCGTCCTTCATCCTCCGCGCGCTGTCTGTCTTCATCAAGGATGCCGCCCTCAAGTGGATGTACAGCACGGCTGCCCAGCAGCACCAATGGGATGGGCTCCTCTCTTACCAGGACTCTCTAAGCTGCCGGCTGGTGTTCCTCCTCATGCAGTACTGCGTGGCGGCCAATTACTACTGGCTGCTGGTGGAGGGTGTGTACCTCTACACCCTGCTGGCCTTCTCCGTGTTCTCGGAGCAGTGCGTCTTCAAGCTGTACCTGAGCATAGGCTGGGGTGTTCCTCTGCTGTTTGTCATCCCCTGGGGTGTTGTCAAATACCTCTATGAGGATGAGGGCTGCTGGACCAGAAACTCCAACATGAACTACTGGCTCATCATCCGACTGCCCATTCTCTTTGCTATTGGGGTCAACTTTCTCATCTTCATCCGGGTCATCTGCATTGTGGTATCCAAACTGAAGGCTAATCTCATGTGCAAGACTGACATCAAATGCAGACTTGCCAAGTCCACTCTGACGCTCATCCCCCTCCTGGGGACCCATGAAGTCATCTTTGCCTTTGTGATGGATGAACATGCCCGAGGAACCCTACGCTTCATCAAACTGTTCACAGAGCTCTCCTTCACTTCCTTCCAGGGCCTGATGGTGGCCATCTTGTACTGCTTTGTCAACAATGAGGTCCAGATGGAGTTTCGGAAGAGCTGGGAGCGCTGGAGGCTGGAGCACTTGAACATCCAGAGGGACAGTAGCATGAAACCCCTCAAGTGTCCCACCAGCAGCGTCAGCAGTGGGGCCACCGTGGGCAGCAGCGTGTATGCGGCCACCTGCCAGACTTCCTGCAGC
>Cas_cana
ATGGCCGGCGCCCCCAGCGCGCTGCGCCTGGCGCTCCTGCTGCTCGGGGCGGTGGGCAGGGCCGGCCCCCGCCCCCAGGGTGCCACCGTGTCCCTCTCAGAGACGGTGCAGAAATGGCGAGAGTACCGACGCCAGTGCCAGCGCTTCCTGATTGAGGCTCCACCTCCGGCTACAGGCCTATTCTGCAACCGGACCTTTGATGACTACGCCTGCTGGCCAGATGGGTCTCCAGGTTCCTTTGTGAATGTCAGCTGCCCCTGGTACCTGCCCTGGGCCAGCAGCGTGCTTCAGGGTCATGTGTACCGGTTCTGCACAGCAGAGGGCCTCTGGCTGCACAAGGACAATTCCAGCCTGCCCTGGAGGGACCTGTCAGAGTGTGAGGAGTCCAAGCGAGGGGAGAAGAGCTCCCTGGAAGAGCAGCTCCTGTCCCTTTATGTCATCTACACGGTGGGCTACGCACTGTCCTTCTCCGCCTTGGTCATTGCCTCAGCCATCCTCCTCAGCTTCAGGCACCTGCACTGCACCCGGAACTATATCCACTTGAACTTGTTTGCATCCTTCATCCTTCGAGCACTGTCTGTCTTCATCAAGGACGCTGTCCTCAAGTGGATGTACAGCACAGCTGCCCAGCAGCACCAGTGGGATGGACTCCTCTCCTACCAGGACTCTCTGGGCTGCCGTCTGGTGTTCCTGCTCATGCAGTACTGCGTGGCGGCCAATTACTACTGGCTGCTGGTGGAAGGCGTGTACCTGTACACGCTGCTGGCCTTCTCGGTTTTCTCGGAGCAGCGCATCTTCCGGCTTTATCTGAGCATAGGCTGGGGTGTTCCCCTGCTGTTTGTTATCCCCTGGGGCATTGTCAAGTACCTCTATGAGGATGAGGGTTGCTGGACCAGGAACTCAAACATGAACTACTGGCTTATTATCCGACTGCCCATTCTCTTTGCCATTGGGGTGAACTTCCTCATCTTCATCCGGGTCATCTGCATTGTGGTGTCCAAACTGAAGGCCAATCTCATGTGCAAGACAGACATCAAATGCAGGCTTGCCAAGTCTACTCTGACGCTCATCCCTCTGCTGGGAACCCACGAGGTCATCTTTGCCTTTGTGATGGATGAGCATGCCCGGGGCACCCTACGCTTCATCAAACTGTTCACAGAGCTATCCTTCACCTCCTTCCAGGGGCTGATGGTGGCCATCTTGTACTGCTTTGTCAACAACGAGGTCCAGATGGAGTTTCGGAAGAGCTGGGAGCGCTGGCGACTGGAGCATTTGCATATCCAGAGGGACAGCAGCATGAAGCCCCTCAAATGTCCCACCAGCAGCCTGAGCAGTGGGGGCACAGTGGGTAGTAGTGTGTATGCAGCCACCTGCCAGGCCTCTTGTAGC
>Chi_lani
ATGGCCGGCGCCCCCAGCCCGCTGCGCCTGGCGCTCCTGCTGCTCGGGGCGGTGGGCAGGGCCGGCCCCCGCCCGCAGGGTGCGACCGTGTCCCTGTCGGAGACAGTGCAGAAATGGCGAGAATACCGACGCCAGTGCCAGCGCAACCTGACAGAGATGCCACCCCCAGCCACAGGCCTGTTCTGCAATCGGACCTTTGATGACTACGCCTGCTGGCCAGATGGGCCACCAGGCTCCTTTGTGAACGTCAGCTGCCCCTGGTACCTGCCCTGGGCCAGCAGTGTGCTGCAGGGCCATGTGTACCGGTTCTGCACCCCAGAGGGCCTCTGGCTGCACAGGGACAACTCCAGCCTGCCCTGGAGGGACCTGTCGGAGTGTGAGGAGTCCAAGCGTGGGGAGAAAAGCTCCCCGGAGGAGCAGCTCCTGTCCCTCTACGTCATCTACACAGTGGGCTATGCACTCTCCTTCTCCGCCCTGGTCATTGCCTCCGCCATCCTCCTCAGCTTCAGGCACCTGCACTGCACCAGGAACTACATCCACCTGAACCTCTTTGCCTCCTTCATCCTGCGAGCCCTGTCCGTCTTCATCAAGGACGCTGCCCTCAAGTGGATGTATAACACGGCCGCTCAGCAGCACCAGTGGGATGGGCTCCTCTCCTACCAGGACTCCCTGGGCTGCCGGCTGGTGTTCCTGCTCATGCAGTACTGCGTGGCAGCCAACTACTACTGGCTGCTGGTGGAGGGCGTGTACCTCTACACCCTGCTGGCCTTCTCCGCCTTCTCCGAGCAGCGAGTCTTCAGGCTCTATCTGAGCACAGGCTGGGGTGTTCCCCTGCTGTTTGTTATCCCCTGGGGCATTGTCAAGTACCTCTATGAGGACGAGGGATGCTGGACCAGGAACTCAAACATGAACTACTGGCTCATTATCCGACTGCCCATTCTCTTTGCCATTGGGGTGAACTTCCTCATCTTCATCCGGGTCATCTGCATCGTGGTGTCCAAACTGCAGGCCAACCTCATGTGCAAGACAGATATCAAGTGCAGACTGGCCAAGTCTACACTGACGCTCATCCCCCTACTGGGGACCCACGAGGTCATCTTTGCCTTTGTGATGGACGAACATGCCCGGGGGACCCTGCGCTTCATCAAGCTGTTCACAGAGCTCTCCTTCACCTCCTTCCAGGGGCTGATGGTGGCCATCCTGTACTGCTTTGTCAACAATGAGGTCCAGATGGAGTTTCGGAAGAGCTGGGAGCGCTGGCAGCTGGAGCATCTGCACATCCAGAGGGACAGCAGCATGAAGCCCCTCAAGTGCCCCACCAGCAGCCTGAGCAGCGGGGCCACCGTGGGCAGCAGCGTGTACGCCGCCACCTGCCAGGCCACCTGCAGC
>Cri_gris
ATGGCCGGCGCCCCCAGCCTGCTGCGCCTGGCGCTCCTGCTGCTCGGGGCGGTGGGCAGGGCCGGCCCCCGCCCCCAGGGCGCCACCGTGTCCCTCTCGGAGACAGTGCAGAAATGGCGAGAATATAGACGCCAGTGCCAGCGGTTCCTCACTGAAACACCGCCTCTGGCCACAGGTCTCTTTTGCAACCGAACCTTTGACGACTATGCCTGCTGGCCAGATGGACCCCCAGGTTCCTTTGTAAATGTCAGCTGTCCCTGGTACCTGCCCTGGGCCAGCAGTGTGCTTCAGGGTCATGTGTACCGCTTCTGCACAGCTGAGGGCCTCTGGCTGCACAAGGACAACTCCAGCCTGCCCTGGAGGGACCTGTCGGAGTGTGAAGAGTCCAAGCGAGGGGAGAGAAACTCCCCTGAGGAACAGCTCCTGTCACTGTACATTATCTACACCGTGGGGTATGCACTTTCCTTCTCTGCCTTGGTCATCGCCTCGGCCATCCTTGTTGGCTTCAGACATTTGCACTGCACCCGGAACTATATTCACCTGAACCTGTTTGCATCCTTCATCCTCCGAGCGCTGTCCGTCTTCATCAAGGATGCTGCCCTCAAGTGGATGTACAGCACGGCTGCCCAACAGCACCAGTGGGATGGGCTCCTCTCTTATCAGGACTCTCTAAGCTGCCGACTGGTGTTCCTGATCATGCAGTACTGTGTGGTTGCCAACTACTACTGGCTGCTGGTGGAGGGTGTGTACCTGTACACTCTGCTGGCCTTCTCCGTGTTCTCAGAGCAGCGCCTCTTCAAGCTGTACCTGAGCATAGGCTGGGGTGTTCCTCTGCTGTTTGTCATTCCCTGGGGCGTTGTCAGATACCTCTATGAGGATGAGGGCTGCTGGACCAGGAATTCCAACATGAACTACTGGCTCATCATCCGACTGCCCATTCTCTTTGCTATTGGGGTCAATTTTCTCGTCTTCATCCGGGTCATCTGCATTGTGGTATCCAAACTGAAGGCTAATCTCATGTGCAAGACTGACATCAAATGCAGACTTGCCAAGTCCACTCTGACGCTCATCCCCCTCCTGGGGACACATGAGGTCATCTTTGCCTTTGTGATGGATGAACATGCCCGAGGGACCCTACGCTTCATCAAGCTGTTCACAGAGCTCTCCTTCACTTCCTTCCAGGGCCTGATGGTGGCCATCTTGTACTGCTTTGTCAACAATGAGGTCCAGATGGAGTTTCGGAAGAGCTGGGAGCGCTGGAGGCTGGAGCACTTGAACATCCAGAGGGATAGCAGCATGAAGCCCCTCAAGTGTCCCAACAGCAGTGTAAGCAGTGGGGCGACAGTAGGCAGCAGTGTGTACACAGCCACCTGCCAGGGTTCCTGCAGC
>Gra_surd
ATGGCCCGCACCCCCAGCCTGCTGCGCCTGGCGCTCCTGCTGCTCGGGGCGGTGGGCAGGGCCGGCCCCCGCCCACAGGGCGCCAGGGTGTCCCTCTCAGAGACAGTGCAGAAATGGAGAGAGTACCGGCGCCAGTGCCAACGTTTCCTCACGGAAGCGCCACTCCTGGCCACAGGCCTCTTCTGCAACCGGACCTTTGATGACTATGCCTGCTGGCCAGATGGGCCCCCAGGTTCCTTTGTGAATGTCAGCTGCCCCTGGTACCTGCCCTGGGCCAACAGTGTGCTCCAAGGCCACGTGTACCGGTTCTGCACAGCGGAGGGGCTCTGGCTACATAAGGATAACTCCAGCCTGCCCTGGAGGGACCTGTCGGAGTGTGAAGAGTCCAAGCGAGGGGAGAGAAACTCCCCTGAGGAACAGCTCCTGTCACTGTACATCATCTACACAGTGGGGTACGCGCTCTCTTTCTCCGCCTTGGTCATTGCTTCAGCCATCCTTGTTGGCTTCAGACACTTGCACTGCACCAGAAACTACATCCACCTGAACCTGTTTGCATCCTTCATCCTCCGAGCACTGTCCGTCTTCATCAAAGATGCTGCCCTCAAGTGGATGTACAGCACGGCTGCCCAGCAGCACCAGTGGGACGGGCTCCTCTCCTATCAGGACTCTCTAGGCTGCCGACTGGTGTTCTTGCTCATGCAGTACTGTGTGGCAGCCAACTACTACTGGTTGCTCGTGGAAGGCGTGTATCTCTACACGCTGCTGGCCTTCTCGGTGTTCTTGGAGCAACGTATCTTCAAGCTGTACCTGAGCATAGGCTGGGGAGTCCCGCTGCTGTTTGTTATCCCCTGGGGCGTTGTCAAGTATCTCTATGAGGATGAGGGCTGCTGGACTAGGAACTCCAACATGAACTACTGGCTCATCATCCGATTACCCATCCTCTTCGCTATCGGGGTCAACTTTCTTATCTTCATCCGGGTCATCTGCATCGTGGTCTCCAAGCTGAAGGCTAATCTCATGTGTAAGACTGACATCAAATGCAGGCTTGCCAAGTCCACTCTGACGCTCATCCCACTTCTGGGGACACATGAAGTCATCTTTGCCTTTGTGATGGATGAGCATGCCCGAGGAACCCTACGCTTCGTCAAGCTGTTCACCGAACTCTCCTTCACTTCCTTCCAGGGCTTGATGGTGGCTATCTTGTACTGCTTTGTCAACAATGAGGTCCAGATGGAGTTTCGGAAGAGCTGGGAGCGCTGGAGGCTGGAACACTTGAACATTCAGAGAGACAGCAGCATGAAACCCCTCAAGTGTCCCACCAGCAGTGTCAGCAGTGGGGCCACAGTGGGCAGCAGTGTGTACGCGGCCACCTGCCAGACTTCCTGTAGT
>Het_glab
ATGGCCGGCGCCCCCAGCCCGCTGCGCCTCGCGCTCCTGCTGCTCGGGGCGGTGGGCAGGGCCGGCCCCCGCCCCCAGGGTGCAACTGTATCCCTCTCGGAGACAGTGCAGAAATGGCGAGAATACCGACGCCAGTGTCTACGAAACCTGACTGAGACTCCACCCCCTGCCACAGGCCTGTTCTGCAACCGGACCTTTGATGACTACGCCTGCTGGCCAGACGGGCCACCGGGCTCCTTTGTGAACGTCAGCTGCCCCTGGTACCTGCCCTGGGCCAGCAGCGTGCTGCAGGGCCATGTGTACCGGTTCTGCACCCCAGAGGGCCTCTGGCTGCACAGGGACAACTCCAGCCTGCCCTGGAGGGACCTGTCGGAGTGCGAGGAGTCCCAACGCGGGGAGAAAAGCTCCCCGGAGGAGCAGCTCCTGTCCCTTTACATCATCTACACAGTGGGCTACGCGCTGTCCTTCTCCACCCTGGTCATCGCCTCTGCCATCCTCCTTAGCTTCAGGCACCTGCACTGCACCCGGAACTACATCCACCTGAACCTCTTTGCATCCTTCATCCTGCGAGCCCTGTCTGTCTTCATCAAGGACGCCGCCCTCAAGTGGATGTACAGCACGGCTGCACAGCAGCACCGGTGGGATGGGCTCCTCTCCTACCAGGACTCTCTGGGCTGCCGCCTGGTGTTCCTGCTCATGCAGTACTGCGTGGCGGCCAATTACTACTGGCTGCTGGTGGAGGGCGTGTACCTCTACACCCTGCTGGCCTTCTCAGTCTTCTCCGAGCAGCGTGTCTTCAGGCTCTACCTGGGCATAGGCTGGGGTGTTCCCCTGCTGTTTGTTATCCCCTGGGGCATTGTCAAGTACCTCTATGAGGATGAGGGATGCTGGACCAGGAACTCAAACATGAACTACTGGCTCATCATCCGGCTGCCCATTCTGTTTGCCGTTGGGGTGAACTTCCTCATCTTCATCCGGGTCATCTGCATCGTGGTGTCCAAACTGAAGGCCAATCTCATGTGCAAGACAGACATCAAGTGCAGACTGGCCAAGTCTACTCTGACGCTCATTCCCCTGCTGGGGACCCATGAGGTCATCTTTGCCTTCGTGATGGACGAACATGCCCGGGGGACTCTGCGCTTCATCAAGCTGTTCACAGAGCTCTCCTTCACCTCCTTCCAGGGGCTGATGGTGGCCATCCTGTACTGCTTTGTCAACAATGAGGTCCAGATGGAGTTTCGAAAGAGCTGTGAGCGCTGGCGCCTGGAGCATTTGCACATCCAGAGGGACAGCAGCATGAAGCCCCTCAAGTGCCCGGCCAGCAGCCTGAGTAGCGGGGGCACAGTGGGCAGCAGTGTGTATGCTGCCACCTGCCAGGCCTCCTGCAGC
>Jac_jacu
ATGGCCCGCGCCCCCAGCCCGCTGCGCCTGGCGCTCCTGCTGATCGGGGCGGTGGGCAGGGCCGGCCCCCGTCCCCAGGGTGCCGCCGTGTCCCTCTCGGAGACGGTGCAGAAATGGCGAGAATACCGGAGGCAGTGTCAGCGCTTCCTGACTGAGGCTCCGCCTCTGGCCACAGGTGTCTTCTGCAACCGGACCTTTGACGACTATGCGTGCTGGCCAGATGGACCCCCAGGTTCCTTTGTGAATGTCAGCTGCCCCTGGTACCTGCCTTGGGCCAGCAGTGTACTACAGGGCCACGTGTACCGGTTCTGCACGGCCGACGGCCTCTGGCTCCATAAGGACAACTCCAGCCTGCCATGGAGGGACCTGTCGGAATGCGAAGAGTCCAAGCGAGGGGAGAAAAACTCCCCAGAAGAGCAGCTCCTGTCCCTTTACATCATCTACACGGTGGGCTATGCACTGTCCTTCTCTGCCCTGGTCATCGCCTCGGCCATCCTCCTGGGCTTCAGACACCTGCACTGCACGCGGAACTACATCCACCTGAACCTGTTCTCTTCCTTCATCCTGCGAGCGCTCTCCGTCTTCATCAAGGACGCCGCCCTCAAGTGGATGTACAGCACCGCGGCCCAGCAGCACCAGTGGGATGGGCTCCTCTCCTACCAGGACTCTCTGAGTTGCCGCCTGGTATTCCTGCTCATGCAGTACTGTGTGGCGGCCAATTACTACTGGCTGCTGGTGGAGGGCGTGTACCTCTACACCTTGCTGGCCTTCGCCGTGTTCTCCGAGCAGCGCGTCTTCAGGCTGTACCTGGGCATAGGCTGGGGTGTCCCCCTGCTCTTTGTTGTTCCCTGGGGTGTTGTCAAGTACCTCTATGAGGATGAGGGCTGCTGGACCAGGAACTCAAACATGAATTACTGGCTCATCATCCGGCTGCCTATTCTCTTTGCCATTGCGGTGAACTTTCTCATCTTCATCCGGGTCATCTGCATTGTGGTGTCTAAACTGAAGGCCAATCTCATGTGCAAGACAGACGTCAAATGCAGACTTGCCAAGTCCACCCTGACCCTCATCCCCCTGCTGGGGACACACGAGGTCATCTTTGCCTTTGTGATGGACGAACATGCCCGGGGGACGCTGCGCTTTGTCAAGCTCTTCACGGAGCTCTCCTTCACGTCCTTCCAGGGGCTGATGGTGGCCATCTTGTACTGTTTTGTCAACAGTGAGGTCCAGATGGAGTTTCGGAAGAGCTGGGAGCGCTGGCGGCTCGAGCATTTGCGCGTCCAGAGGGACAGCAGCATGAAACCTCTCAAGTGTCCCACCAACAGCCTGAGCAGCGGGGCCACCGTGGGCAGCAGTGTGTACGCAGCCACGTGCCAGGCCTCCTCCAGC
>Mar_flav
ATGGCCGGCGCCCCCAGCCCGCTGCGCCTGGCGCTCCTGCTGCTCGGGGCGGTGGGCAGGGCTGGCCCCCGCCCCCAGGGCGCCACCGTGTCCCTCTCTGAGACGGTGCAGAAATGGCGAGAGTACCGTCGCCAGTGCCAGCGCTTCTTGACGGAGGCTCCACCTCCGGCCACAGGCCTCTTCTGCAACCGGACTTTTGATGACTATGCTTGCTGGCCAGACGGGCCCCCAGGTTCCTTTGTGAATGTCAGCTGCCCCTGGTACCTGCCTTGGGCCAGCAGTGTGCCGCAGGGCCATGTGTACCGGTTCTGCACAGCGGAGGGCCTCTGGCTGCACAAGGACAATTCCAGCCAGCCGTGGAGGGACCTGTCGGAGTGCGAGGAGTCCAAGCGAGGGGAGAAAAGCTCCCCGGAGGAGCAGCTCCTGTCCCTTTACGTCATCTACACGGTGGGCTATGCGCTCTCCTTCTCGGCCCTGGTCATCGCCTCCGCCATCCTCCTCAGCTTCAGACACCTGCACTGCACCCGGAACTACATCCACCTGAACCTGTTTGCATCCTTCATCCTGCGAGCGCTGTCCGTCTTCATCAAGGACGCGGCCCTCAAGTGGATGTACAGCACAGCCGCCCAGCAGCACCAGTGGGACGGACTCCTCTCCTACCAGGACTCTCTGGGCTGCCGCCTGGTGTTCCTACTCATGCAGTACTGCGTGGCGGCCAACTACTACTGGCTGCTGGTGGAGGGCGTCTACCTGTACACCCTGCTGGCCTTCTCCGTCTTCTCGGAGCAGCGCATCTTCAAGGTCTACCTGAGCGTAGGCTGGGGTGTTCCCCTGCTGTTTGTCATCCCCTGGGGCATCGTCAAGTACCTCTATGAGGACGAGGGCTGCTGGACCAGGAACTCCAACATGAACTACTGGCTCATTATCCGACTGCCCATTCTTTTTGCCATTGGGGTCAACTTCTTCATCTTTGTCCGGGTCATCTGCATCGTGGTGTCCAAACTGAAGGCCAATCTCATGTGCAAGACAGACATCAAATGCAGACTTGCCAAGTCCACACTGACGCTCATCCCCCTGCTGGGGACCCACGAGGTCATCTTTGCCTTCGTGATGGACGAACATGCCCGGGGAACCCTGCGCTTCATCAAGCTGTTCACAGAGCTGTCCTTCACCTCTTTCCAGGGGCTGATGGTGGCCATCTTATACTGCTTTGTCAACAGCGAGGTCCAGATGGAGTTTCGGAAGAGCTGGGAGCGCTGGCGGCTCGAGCATTTGCACATCCAGAGGGACAGCAGCATGAAGCCCCTCAAGTGTCCCACCAGCAGCCTGAGCAGCGGGGCCACGGTGGGCAGCAGTGTGTATGCAGCCACCTGCCAGGCCTCCTGCAGC
>Mas_couc
ATGGCCGGCACCCCTAGCCTGCTGCGCCTGGCGCTCCTGCTGCTCGGGGCGGTGGGCAGGGCCGGCCCCCGTCCCCAGGGTACCACGGTGTCCCTCTCAGAGACGGTGCAGAAATGGAGGGAGTACCGGCGCCAGTGCCAGCGTTTCCTCACGGAAGCGCCACTCCTGGCCACAGGCCTCTTCTGCAACCGGACCTTTGATGACTATGCCTGCTGGCCGGATGGGCCCCCCGGCTCCTTCGTGAATGTCAGCTGCCCCTGGTACCTGCCCTGGGCCAGCAGCGTGCTCCAAGGCCATGTGTACCGGTTCTGCACAGCCGAGGGTCTCTGGCTACATAAGGACAACTCCAGCCTGCCCTGGAGGGACCTGTCGGAGTGCGAAGATTCCAAGCGAGGGGAGAGAAACTTCCCTGAGGAACAGCTCCTGTCACTGTATATTATCTACACGGTGGGGTACGCACTTTCTTTCTCCGCCTTGGTCATCGCTTCAGCCATCCTTGTTGGCTTCAGACACTTGCACTGCACCAGGAACTACATCCATCTGAACCTGTTTGCATCCTTCATCCTCCGTGCACTGTCCGTCTTCGTCAAAGATGCCGCCCTCAAGTGGATGTATAGCACAGCTGCCCAGCAACATCAGTGGGATGGGCTCCTTTCTTATCAGGACTCTCTAGGCTGCCGACTGGTATTCCTGCTCATGCAGTACTGCGTGGCAGCCAATTACTACTGGTTGCTGGTGGAAGGCGTGTATCTGTACACGCTGCTGGCCTTCTCGGTGTTCTCGGAACAGCGCATCTTCAAGCTGTACCTGACCATCGGCTGGGGAGTTCCGCTGCTGTTCGTTATCCCTTGGGGCATTGTCAAGTATCTCTATGAGGACGAGGGCTGCTGGACCAGGAACTCCAACATGAACTACTGGCTCATCATCCGGTTGCCCATTCTCTTTGCTATCGGCGTCAACTTTCTTATCTTCATCCGGGTTATCTGCATCGTGGTCTCCAAACTGAAGGCTAATCTCATGTGCAAGACTGACATCAAATGCAGACTTGCCAAGTCCACTCTGACGCTCATCCCGCTTCTGGGGACACATGAAGTCATCTTTGCCTTTGTGATGGACGAACATGCCCGAGGAACCCTACGCTTCGTCAAACTGTTCACAGAACTCTCCTTCACTTCCTTCCAGGGCTTGATGGTGGCTATCTTGTACTGCTTTGTCAACAATGAGGTCCAGATGGAGTTTCGAAAGAGCTGGGAGCGCTGGAGGCTGGAGCACTTGAACATCCAGAGGGACAACAGCATGAAGCCCCTCAAGTGTCCCACCAGCAGCGTCAGCAGTGGGGCCACGGTGGTGGGCAGCAGCGTGTACGCGGCCACCTGCCACACTTCCTGCAGC
>Mer_ungu
ATGGCCGGCATCCCCAGCCTGCTGCGCCTGGCGCTCCTGCTGCTCGGGGCGGTGAGCAGGGCCGGCCCTCGCCCCCAGGGTGCCACGGTGTCCCTGTCAGAGACGGTGCAGAAATGGCGAGAGTATCGTCGCCAGTGCCAGCGTTTCCTCACTGAGACGCCGCTTATGGCCACAGGCCTCTTCTGCAACCGAACCTTTGATGACTATGCCTGCTGGCCTGATGGGCCCCCAGGTTCCTTCGTGAACGTCAGCTGCCCCTGGTACCTGCCCTGGGCCAGCAGTGTGCTTCAGGGCCACGCGTACCGGTTCTGCACAGCCGAGGGCCTCTGGCTACACAAGGACAACTCCAGCCTGCCGTGGAGGGATCTGTCGGAGTGTGAAGAATCCAAGCGAGGGGAGAGAAGCTCCCCCGAGGAGCAGCTCCTGTCGCTGTATGTCATCTACACAGTGGGGTACGCTCTCTCCTTCTCTGCCTTGCTCATCGCCTCAGCCATCCTTGTTGGCTTCAGGCACTTGCACTGCACCCGGAACTACATCCACCTGAACCTGTTTGCATCCTTCATCCTCCGCGCACTGTCCGTCTTCATCAAGGATGCCGCCCTCAAATGGATGTACAGCACGGCTGCTCAGCAGCACCAGTGGGATGGGCTCCTCTCCTATCAGGACTCTCTGAGCTGCCGGCTGGTGTTCCTGCTCATGCAGTACTGCGTGGTAGCCAACTACTACTGGCTCCTGGTGGAGGGCATCTACCTGTACACGCTGCTGGCCTTCTCGGTGTTCTCCGAGCAGCGCCTCTTCGTGCTGTACCTGAGCCTAGGCTGGGGTGTCCCTCTGCTGTTCGTTATTCCCTGGGGCATTGTCAAATACCTCTATGAGGATGAAGGCTGCTGGACTAGAAACTCCAACATGAACTACTGGCTCATCATCCGACTGCCCATTCTCTTTGCTATTGGGGTCAACTTTCTCATCTTCATCCGGGTCATCTGCATCGTGGTATCCAAGCTGAAGGCTAACCTCATGTGCAAGACTGACATCAAATGCAGGCTCGCCAAGTCCACGCTGACACTCATCCCCCTTCTGGGGACGCATGAAGTCATCTTTGCCTTTGTGATGGATGAACACGCCCGAGGAACCCTCCGCTTCGTCAAGCTCTTCACAGAGCTCTCCTTTACGTCCTTCCAGGGCCTGATGGTGGCTATCTTGTACTGCTTCATCAACAATGAGGTCCAGATGGAGTTTCGGAAGAGCTGGGAACGCTGGAGGCTAGAGCATTTGAACATCCAGAGGGACAGCAGCATGAAGCCCCTCAAGTGTCCCACCAGCAGCGTGAGCAGCGGGGCCACAGTGGGCAGCAGTGTGTACGCAGCCACCTGCCAGACTTCCTGCAGC
>Mes_aura
ATGGCCGGCGCCCCCAGCCTGCTGCGCCTGGCGCTCCTGCTGCTCGGGGCGGTGGGCAGGGCCGGCCCCCGCCCCCAGGGCGCCACTGTGTCCCTCTCGGAGACAGTGCAGAAATGGCGAGAGTATCGACGCCAGTGCCAACGTTTCCTCACTGAAGCACCACCTCTGGCCACAGGTCTCTTCTGCAACCGGACCTTTGATGACTATGCCTGCTGGCCAGACGGGCCCCCAGGTTCCTTCGTGAATGTCAGCTGCCCCTGGTACCTGCCCTGGGCCAGCAGTGTGCTTCAGGGCCACGTGTACCGCTTCTGCACAGCTGAGGGCCTGTGGCTGCACAAGGAGAACTCCAGCCTGCCCTGGAGGGACCTGTCGGAGTGTGAAGAGTCCAAGCGAGGGGAGAGAAGCTCCCCCGAGGAACAGCTCCTGTCGCTGTACATCATCTACACTGTGGGGTATGCACTTTCCTTCTCTGCCCTGGTCATCGCCTCAGCCATCCTTGTTGGCTTCAGACACTTGCACTGTACCCGGAACTATATCCACCTGAACCTGTTTGCATCCTTCATCCTTCGAGCGCTCTCCGTCTTCATCAAGGATGCTGCCCTCAAGTGGATGTATAGCACGGCGGCCCAACAGCACCAGTGGGATGGGCTCCTCTCCTATCAGGACTCTCTAAGCTGCCGACTGGTGTTCCTGCTCATGCAGTACTGCGTGGCGGCCAACTACTACTGGCTGCTGGTGGAGGGCGTGTACCTGTACACGCTGCTGGCCTTCTCGGTGTTCTCGGAGCAGCGCATCTTCAGGCTGTACCTGAGCATAGGCTGGGGTGTCCCTCTGCTGTTTGTTATCCCCTGGGGCGTTGTCAAATACCTCTATGAGGATGAGGGCTGCTGGACCAGGAACTCCAACATGAACTACTGGCTCATCATCCGGCTGCCCATTCTCTTTGCTATTGGGGTCAACTTTCTCATCTTCATCCGGGTCATCTGCATTGTGGTATCCAAGCTGAAGGCTAATCTCATGTGCAAGACTGACATCAAGTGCAGACTTGCCAAGTCTACTCTGACGCTCATCCCCCTCCTGGGGACACATGAGGTCATCTTTGCCTTCGTGATGGATGAGCATGCCCGAGGGACCCTGCGCTTCATCAAGCTGTTCACAGAGCTCTCCTTCACTTCCTTCCAGGGCCTGATGGTGGCCATCTTGTACTGCTTTGTCAACAATGAGGTCCAGCTGGAGTTTCGGAAGAGCTGGGAGCGCTGGAGGCTGGAGCACTTGAACGTTCAGAGGGACAGCAGCATGAAGCCCCTCAAGTGTCCCACCAGCAGTGTAAGCAGTGGGGTCACAGTGGGCAGCAGTGTGTATGCAGCCACCTGCCAGGCTTCCTGCAGC
>Mic_ochr
ATGGCCGGCGCCCCCAGCCTGCTGCGCCTGGCGCTCCTGCTGCTCGGGGCGGTGGGCAGGGCCGGTCCCCGCCCCCAGGGCGCCACTGTGTCCCTCTCGGAGACAGTGCAGAAATGGCGGGAGTACCGACGCCAGTGCCAGCGATTCCTCACTGAGGCACCACCTCTGGCCACAGGCCTCTTCTGCAACCGAACCTTTGATGACTATGCCTGCTGGCCAGACGGGCCCCCAGGGTCCTTTGTGAATGTCAGCTGCCCCTGGTACCTGCCCTGGGCCAGCAGTGTGCTTCAGGGCCATGTGTACCGCTTCTGCACAGCTGAGGGTCTCTGGCTACACAAGGACAACTCCAGCCTGCCCTGGAGGGACCTGTCGGAGTGTGAAGAGTCCAAGCGAGGGGAGAGAAACTCCCCCGAGGAACAGCTACTGTCGCTGTACATTATCTACACTGTGGGATACGCACTTTCCTTCTCCGCCTTGGTCATTGCCTCAGCCATCCTTGTTGGCTTCAGACACTTGCACTGCACCCGGAACTACATCCACCTGAACCTGTTCGCATCCTTCATCCTCCGCGCGCTGTCCGTCTTCATCAAGGACGCCGCCCTCAAGTGGATGTACAGCACGGCTGCCCAGCAGCACCAGTGGGATGGGCTCCTCTCTTACCAGGACTCTCTAAGCTGCCGACTGGTGTTCCTCCTCATGCAGTACTGCGTGGCGGCCAATTACTACTGGCTGCTGGTGGAGGGCGTGTACCTCTACACGCTGCTGGCCTTCTCTGTGTTCTCGGAGCAGTGCGTCTTCAAGCTGTACCTGAGCATAGGCTGGGGTGTTCCTTTGCTGTTTGTCATCCCCTGGGGCGTTGTCAAATACCTGTATGAGGATGAGGGCTGCTGGACCAGAAACTCCAACATGAACTACTGGCTCATCATTCGATTGCCCATTCTCTTTGCTATTGGGGTCAACTTTCTCATCTTCATCCGGGTCATCTGCATTGTGGTATCCAAACTGAAGGCTAATCTCATGTGCAAGACTGACATCAAATGCAGACTTGCCAAGTCCACCCTGACGCTCATCCCCCTCCTGGGGACCCATGAGGTCATCTTTGCCTTTGTGATGGATGAACACGCCCGAGGAACCCTACGCTTCATCAAACTGTTCACAGAGCTCTCCTTCACTTCCTTCCAGGGCCTGATGGTAGCCATCTTGTACTGCTTTGTCAACAATGAGGTCCAGATGGAGTTTCGGAAGAGCTGGGAGCGCTGGAGGCTGGAGCACTTGAACATCCAGAGGGACAGTAGCATGAAACCCCTCAAGTGTCCCACCAGCAGCGTCAGCAGCGGGGCCACTGTGGGCAGCAGCGTATATGCGGCCACCTGCCAGACTTCCTGCAGC
>Mus_caro
ATGGCCAGCACCCCCAGCCTCCTGCGCCTGGCGCTCCTGCTGCTCGGGGCGGTGGGCAGGGCCGGCCCCCGCCCTCAGGGTACCACGGTGTCCCTCTCAGAGACGGTGCAGAAATGGAGAGAATACCGGCGCCAGTGCCAGCGTTTCCTCACGGAAGCGCCACTCCTGGCCACAGGCCTCTTCTGCAACCGGACCTTTGATGACTATGCCTGCTGGCCGGATGGGCCCCCAGGTTCCTTCGTGAATGTCAGCTGCCCCTGGTACCTGCCCTGGGCCAGTAGTGTGCTACAAGGCCATGTGTACCGGTTCTGCACAGCTGAGGGTCTCTGGCTACATAAGGATAACTCCAGCCTGCCCTGGAGGGACCTGTCGGAGTGTGAAGAGTCTAAGCGAGGGGAGAGAAACTTTCCTGAGGAACAGCTCCTGTCCCTGTACATTATCTACACGGTGGGGTACGCACTTTCTTTCTCTGCCTTGGTCATCGCTTCAGCCATCCTTGTTGGCTTCAGACACTTGCACTGCACCAGGAACCACATCCACCTGAACCTGTTTGCATCCTTCATCCTCCGAGCACTGTCCGTCTTCATCAAAGATGCTGCCCTCAAGTGGATGTATAGCACAGCTGCCCAGCAACACCAGTGGGATGGGCTCCTCTCCTATCAGGACTCTCTAGGCTGCCGACTGGTGTTCCTGCTCATGCAGTACTGCGTGGCAGCCAACTACTACTGGTTGCTGGTGGAAGGCGTGTATCTATACACACTGCTGGCCTTCTCGGTGTTCTCGGAGCAGCGCATCTTCAAGCTGTATCTGAGCATAGGCTGGGGAGTTCCGCTGCTGTTCGTTATCCCATGGGGGATTGTCAAGTATCTCTATGAGGACGAGGGCTGCTGGACTAGGAACTCAAATATGAACTACTGGCTCATCATCCGATTGCCCATTCTCTTTGCTATCGGCGTCAACTTTCTTATCTTCATCCGGGTCATCTGCATTGTGGTCTCCAAACTGAAGGCTAATCTCATGTGCAAGACTGACATCAAATGCAGGCTTGCCAAGTCCACTCTGACTCTTATCCCGCTTCTGGGGACACATGAAGTCATCTTTGCCTTTGTGATGGACGAACACGCCCGAGGAACCCTACGCTTCATCAAGCTGTTCACAGAACTCTCCTTCACTTCCTTCCAGGGCTTGATGGTGGCTATCCTGTACTGCTTTGTCAACAATGAGGTCCAGATGGAGTTTCGGAAATGCTGGGAGCGCTGGAGGCTGGAGCACTTGAACATCCAGAGGGACAGCAGCATGAAGCCCCTCAAGTGTCCCACCAGCAGCGTCAGCAGTGGGGCCACGGTGGGCAGCAGCTTGTACGCAGCCACCTGCCAGACTTCCTACAGC
>Mus_musc
ATGGCCAGCACCCCAAGCCTCCTGCGCCTGGCGCTCCTGCTGCTCGGGGCGGTGGGCAGGGCCGGCCCCCGCCCTCAGGGTACCACGGTGTCCCTCTCAGAGACGGTGCAGAAATGGAGAGAATACCGGCGGCAGTGCCAGCGTTTCCTCACGGAAGCGCCACTCCTGGCCACAGGCCTCTTCTGCAACCGGACCTTTGATGACTATGCCTGCTGGCCGGATGGGCCCCCAGGTTCCTTCGTGAATGTCAGCTGCCCCTGGTACCTGCCCTGGGCCAGTAGTGTGCTACAAGGCCATGTGTACCGGTTCTGCACAGCTGAGGGTCTCTGGCTACATAAGGACAACTCCAGCCTGCCCTGGAGGGACCTGTCGGAGTGTGAAGAGTCTAAGCGAGGGGAGAGAAACTTTCCTGAGGAACAGCTCCTGTCCCTGTACATTATCTACACAGTGGGGTACGCACTTTCTTTCTCCGCCTTGGTCATCGCTTCAGCCATCCTTGTTGGCTTCAGACACTTGCACTGCACCAGGAACTACATCCACCTGAACCTGTTTGCATCCTTCATCCTCCGAGCACTGTCCGTCTTCATCAAAGATGCTGCCCTCAAGTGGATGTATAGCACGGCTGCCCAGCAACACCAGTGGGATGGGCTCCTCTCCTATCAGGACTCTCTAGGCTGCCGACTGGTGTTCCTGCTCATGCAGTACTGCGTGGCAGCCAACTACTACTGGTTGCTGGTGGAAGGCGTGTATCTATACACACTGCTGGCCTTCTCGGTGTTCTCGGAGCAGCGCATCTTCAAGCTGTATCTGAGCATAGGCTGGGGAGTTCCGCTGCTGTTCGTTATCCCATGGGGGATTGTCAAGTATCTCTATGAGGACGAGGGCTGCTGGACTAGGAACTCCAATATGAACTACTGGCTCATCATCCGATTGCCCATTCTCTTTGCTATCGGCGTCAACTTTCTTATCTTCATCCGTGTCATCTGCATAGTGGTCTCCAAACTGAAGGCTAATCTCATGTGCAAGACTGACATCAAATGCAGGCTTGCCAAGTCCACTCTGACTCTCATCCCCCTTCTGGGGACACATGAAGTCATCTTTGCCTTTGTGATGGACGAACACGCCCGAGGAACCCTACGCTTCATCAAGCTGTTCACAGAACTCTCCTTCACTTCCTTCCAGGGCTTGATGGTGGCTATCCTGTACTGCTTTGTCAACAATGAGGTCCAGATGGAGTTTCGGAAATGCTGGGAGCGCTGGAGGCTGGAGCACTTGAATATCCAGAGAGACTGCAGCATGAAGCCCCTCAAGTGTCCCACCAGCAGCGTCAGCAGTGGGGCCACAGTGGGCAGCAGCGTGTACGCAGCCACCTGCCAGAGTTCCTACAGC
>Mus_paha
ATGGCCAGCACCCCCAGCCTCCTGCACCTGGCGCTCCTGCTGCTCGGTGCGGTGGGCAGGGCGGGTCCCCGCCCCCAGGGTACCACAGTGTCCCTCTCAGAGACGGTGCAGAAATGGAGAGAATACCGGCGCCAGTGCCAGCGTTTCCTCACGGAAGCGCCACTCCTGGCCACAGGCCTCTTCTGCAACCGGACCTTTGATGACTATGCCTGCTGGCCCGATGGGCCCCCAGGTTCCTTCGTGAATGTCAGCTGCCCCTGGTACCTGCCCTGGGCCAGCAGTGTGCTGCAAGGCCATGTGTACCGGTTCTGCACAGCTGAGGGTCTCTGGTTACATAAGGACAACTCCAGCCTGCCCTGGAGGGACCTGTCGGAATGTGAAGAGTCCAAGCGAGGGGAGAGAAACTTCCCTGAGGAGCAGCTCCTGTCCCTGTACATTATCTACACGGTGGGGTACGCACTTTCTTTCTCTGCCTTGGTCATCGCTTCAGCTATCCTTGTTGGCTTCAGACACTTACACTGCACCAGGAACTACATCCACCTGAACCTGTTTGCATCCTTCATCCTCCGAGCACTGTCTGTCTTCATCAAAGATGCTGCCCTCAAGTGGATGTACAGCACGGCTGCCCAGCAACACCAATGGGATGGGCTCCTCTCCTACCAGGACTCTCTAGGCTGCCGACTGGTGTTCCTGCTCATGCAGTACTGCGTGGCAGCCAACTACTACTGGTTGCTGGTGGAAGGCGTGTATCTATACACGCTGCTGGCCTTCTCAGTGTTCTCGGAGCAGCGCATCTTCAAGCTGTATCTGAGCATAGGCTGGGGAGTTCCGCTGCTGTTCGTTATCCCATGGGGGATTGTCAAGTATCTCTATGAGGACGAGGGCTGCTGGACTAGGAACTCCAATATGAACTACTGGCTCATCATCCGATTGCCCATTCTCTTTGCTATTGGCGTCAACTTTCTTATCTTCATCCGGGTCATCTGCATTGTGGTCTCCAAACTGAAGGCTAACCTCATGTGCAAGACTGACATCAAATGCAGACTTGCCAAGTCCACTCTGACGCTCATCCCACTTCTGGGGACACATGAAGTCATCTTTGCCTTTGTGATGGACGAACACGCCCGAGGAACCCTACGCTTCGTCAAGCTGTTCACAGAACTCTCCTTCACTTCCTTCCAGGGCTTGATGGTGGCTATCCTGTACTGCTTTGTCAACAATGAGGTCCAGATGGAGTTTCGGAAATGCTGGGAGCGCTGGAGGCTGGAGCACTTGAACATCCAGAGGGACAGCAGCATGAAGCCCCTCAAGTGTCCCACCAGCAGCGTCAGCAGTGGGGCCACGGTAGGCAGCAGCGTGTATGCGGCCACCTGCCAGACTTCCTACAGC
>Mus_spic
ATGGCCAGCACCCCAAGCCTCCTGCGCCTGGCGCTCCTGCTGCTCGGGGCGGTGGGCAGGGCCGGCCCCCGCCCTCAGGGTACCACGGTGTCCCTCTCAGAGACAGTGCAGAAATGGAGAGAATATCGGCGCCAGTGCCAGCGTTTCCTCACGGAAGCGCCACTCCTGGCCACAGGCCTCTTCTGCAACCGGACCTTTGATGACTATGCCTGCTGGCCGGATGGGCCCCCAGGTTCCTTCGTGAATGTCAGCTGCCCCTGGTACCTGCCCTGGGCCAGTAGTGTGCTACAAGGCCATGTGTACCGGTTCTGCACAGCTGAGGGTCTCTGGCTACATAAGGACAACTCCAGCCTGCCCTGGAGGGACCTGTCGGAGTGTGAAGAGTCTAAGCGAGGGGAGAGAAACTTTCCTGAGGAACAGCTCCTGTCCCTGTACATTATCTACACGGTGGGGTACGCACTTTCTTTCTCCGCCTTGGTCATCGCTTCAGCCATCCTTGTTGGCTTCAGACACTTGCACTGCACCAGGAACTACATCCACCTGAACCTGTTTGCATCCTTCATCCTCCGAGCACTGTCCGTCTTCATCAAAGATGCTGCCCTCAAGTGGATGTATAGCACGGCTGCCCAGCAACACCAGTGGGATGGGCTCCTCTCCTATCAGGACTCTCTAGGCTGCCGACTGGTGTTCCTGCTCATGCAGTACTGCGTGGCAGCCAACTACTACTGGTTGCTGGTGGAAGGCGTGTATCTATACACACTGCTGGCCTTCTCGGTGTTCTCGGAGCAGCGCATCTTCAAGCTGTATCTGAGCATAGGCTGGGGAGTTCCACTGCTGTTCGTTATCCCATGGGGGATTGTCAAGTATCTCTATGAGGACGAGGGCTGCTGGACTAGGAACTCCAATATGAACTACTGGCTCATCATCCGATTGCCCATTCTCTTTGCTATCGGCGTCAACTTTCTTATCTTCATCCGTGTCATCTGCATCGTGGTCTCCAAACTGAAGGCTAATCTCATGTGCAAGACTGACATCAAATGCAGGCTTGCCAAGTCCACTCTGACTCTCATCCCCCTTCTGGGGACACATGAAGTCATCTTTGCCTTTGTGATGGACGAACACGCCCGAGGAACCCTACGCTTCATCAAGCTGTTCACAGAACTCTCCTTCACTTCCTTCCAGGGCTTGATGGTGGCCATCCTGTACTGCTTTGTCAACAATGAGGTCCAGATGGAGTTTCGGAAATGCTGGGAGCGCTGGAGGCTGGAGCACTTGAACATCCAGAGGGACTGCAGCATGAAGCCCCTCAAGTGTCCCACCAGCAGCGTCAGCAGTGGGGCAACAGTGGGCAGCAGCTTGTACGCAGCCACCTGCCAGAGTTCCTACAGC
>Nan_gali
ATGGCCGGCGCCCCCAGTCCGCTGCACCTGGCGCTTCTGCTGCTCGGGGCAGTAGGCAGAGCCGGCCCCCGCCCCCAGGGTGCCACCGTGTCCCTCTCAGAGACAGTGCAGAAATGGAGAGAGTACAGACGGCAGTGTCAACGCTTCCTGACTGAAACTCCACCTCTGGCCGCAGGCCTCTTCTGCAACCGGACCTTTGATGACTACGCCTGCTGGCCAGACGGGCCCCCAGGTTCCTTTGTGAATGTCAGCTGCCCGTGGTACCTGCCCTGGGCCAGCACTGTGCTACAAGGCCATGTGTACCGGTTCTGCACAGCTGAGGGCCTCTGGCTTCACAAGGACAACTCCAGCATGCCCTGGAGGGACCTGTCAGAGTGTGAAGAGTCCAAGCGAGGGGAGAGAAGCTCTCCAGAGGAGCAGCTCCTGTCCCTGTACATCATCTACACAGTGGGTTATGCGCTCTCCTTTTCTGCCTTGGTCATCGCCTCTGCCATCCTCCTTGGCTTCAGACACCTACACTGCACCCGGAACTACATCCACCTAAACCTGTTTGCGTCCTTCATCCTGCGAGCTCTGTCCGTCTTCATCAAGGACGCAGCCCTCAAGTGGATGTATAACACAGCTGCCCAGCAGCACCAGTGGGATGGGCTCCTCTCCTACCAGGACTCTCTAGGCTGCCGCTTGGTGTTCCTGCTCATGCAGTACTGCGTGGCGGCCAATTACTACTGGCTGTTGGTGGAGGGCGTGTACCTGTACACTCTGCTGGCCTTCTCCGTGTTCTCGGAACAGCGCATCTTCAAGCTGTACCTGAGCATAGGCTGGGGTGTTCCCCTGCTGTTTGTTATCCCCTGGGGCATTGTCAAGTACCTGTATGAGGATGAGGGCTGCTGGACCAGGAACTCCAACATGAATTACTGGCTCATCATCCGACTGCCCATTCTCTTTGCCATTGGGGTGAACTTCCTCATCTTTATCCGGGTCATCTGCATCGTGGTGTCCAAACTGAGGGCCAATCTGATGTGCAAGACAGATATCAAATGCAGACTTGCCAAGTCTACCTTGACCCTCATCCCCCTTCTGGGGACGCACGAGGTCATCTTTGCCTTTGTGATGGACGAGCATGCCCGAGGGACACTGCGCTTCATCAAGCTGTTCACGGAGCTCTCCTTCACCTCCTTCCAGGGGCTGATGGTGGCCATCTTGTACTGCTTTGTCAACAATGAGGTCCAGATGGAGTTTCGGAAGAGCTGGGAGCGCTGGCGACTGGAACACCTGCGCATCCAGAGGGACAGCAGCATGAAGCCCCTCAAGTGTCCCACCAGCAGCCTAAGCAGCGGGGCCACAGTGGGCAGCAGTGTATACGCAGCCACCTGCCAGGCCTCCTGCAGC
>Ony_torr
ATGGCCGGCGCCCCCAGCCTGCTGCGCCTGGCGCTCCTGCTGCTCGGGGCGGTGGGCAAAGCCGGCCCCCGCCCGCAGGGTGCCACGGTGTCCCTCTCGGAGACAGTGCAGAAATGGCGAGAATATCGACGCCAGTGCCAGCGGTTCCTCACTGAAGCACCGCCTCTGGCCACAGGCCTCTTCTGCAACCGAACCTTTGATGACTATGCCTGCTGGCCAGATGGGCCCCCGGGTTCCTTCGTGAATGTCAGCTGCCCCTGGTACTTGCCCTGGGCCAGCAGTGTGCTCCAGGGCCATGTGTACCGCTTCTGCACGGCTGAGGGTCTTTGGCTGCAGAAGGACAACTCCAGCCTGCCCTGGAGGGACCTGTCGGAGTGTGAAGAGTCCAAGCGAGGGGAGAGAAACTCCCCCGAGGAACAGCTCCTGTCTCTGTACATTATCTACACCGTGGGCTACGCACTTTCCTTCTCTGCCCTGGTCATCGCCTCCGCCATCCTCGTTGGCTTCAGACACTTGCACTGCACCCGGAACTACATCCACCTGAACCTGTTTGCATCCTTCATCCTCCGGGCCCTGTCCGTCTTCATCAAGGATGCTGCCCTCAAGTGGATGTATAGCACGGCTGCCCAACAGCACCAGTGGGATGGACTCCTCTCCTATCAGGACTCTCTAAGCTGCCGACTGGTGTTCCTGCTCATGCAGTACTGTGTGGCGGCCAACTACTACTGGCTGCTGGTGGAGGGTGTCTACCTGTACACGCTGCTGGCCTTCTCAGTGTTCTCGGAGCAGCGCATCTTCAAGCTGTACCTGAGCATAGGCTGGGGTGTTCCTCTGCTGTTTGTTATCCCCTGGGGCGTTGTCAAATACCTCTATGAGGATGAGGGCTGCTGGACCAGGAATTCCAACATGAACTACTGGCTCATCATTCGACTGCCCATTCTCTTTGCTATTGGGGTCAACTTTCTCATCTTCATCCGGGTCATCTGTATTGTGGTATCCAAACTGAAGGCTAATCTCATGTGCAGGACTGACATCAAATGCAGACTTGCCAAGTCCACTCTGACGCTTATCCCCCTCCTGGGGACACATGAGGTCATCTTTGCCTTTGTGATGGACGAACATGCCCGAGGGACCCTCCGCTTCATCAAGCTGTTCACAGAGCTCTCCTTCACTTCCTTCCAGGGCCTGATGGTGGCCATCTTGTACTGCTTTGTCAACAATGAGGTCCAGATGGAGTTTCGGAAGAGCTGGGAGCGCTGGAGGCTGGAGCACTTGAACATCCAGAGGGACAGCAGCATGAAGCCCCTCAAGTGTCCCACCAGCAGTGTAAGCAGTGGGGCCACCGTGGGCAGCAGCGTGTACGCAGCTACCTGCCAGGCTTCCTGCAGC
>Per_leuc
ATGGCCGGCGCCCCCAGCCTGCTGCGCCTGGCGCTCCTGCTGCTCGGGGCGGTGGGCAAGGCCGGCCCCCGCCCCCAGGGCGCCACGGTGTCCCTCTCAGAGACAGTGCAGAAATGGCGAGAATATCGACGCCAGTGCCAGCGGTTCCTCGCGGAAGCACCACCTCTGGCCGCAGGCCTCTTCTGCAACCGAACCTTTGATGACTACGCCTGCTGGCCAGATGGGCCCCCAGGTTCCTTCGTGAATGTCAGCTGCCCCTGGTACCTGCCCTGGGCCAGCAGTGTGCTCCAGGGCCATGTGTACCGGTTCTGCACGGCTGAGGGCCTCTGGCTGCAGAAGGACAACTCCAGCCTGCCCTGGAGGGACCTGTCCGAGTGTGAAGAGTCCAAGCGAGGGGAGAGAAACTCCCCCGAGGAACAGCTCCTGTCTCTGTACATTATCTACACCGTGGGCTACGCACTTTCCTTCTCTGCCCTGGTCATCGCCTCAGCCATCCTTGTTGGCTTCAGACACTTGCACTGCACCCGGAACTACATCCACCTGAACCTGTTTGCGTCCTTCATCCTCCGAGCCCTGTCCGTCTTCATCAAGGATGCCGCCCTCAAGTGGATGTACAGCACCGCCGCCCAGCAGCACCAGTGGGACGGACTCCTCTCGTATCAGGACTCTCTAAGCTGCCGACTGGTGTTCCTGCTCATGCAGTACTGCGTGGCGGCCAACTACTACTGGCTGCTGGTGGAGGGTGTGTACCTGTACACGCTGCTGGCCTTCTCAGTGTTCTCGGAGCAGCGCATCTTCAAGCTGTACCTGAGCATAGGCTGGGGTGTTCCTCTGCTGTTTGTTATCCCCTGGGGCATTGTCAAATACCTCTATGAGGATGAGGGCTGCTGGACCAGGAACTCCAACATGAACTACTGGCTCATCATTCGACTGCCCATTCTCTTTGCTATTGGGGTCAACTTTCTCATCTTCATCCGGGTCATCTGCATTGTGGTCTCCAAACTGAAGGCGAATCTCATGTGCAAAACTGACATCAAATGCAGACTTGCCAAGTCCACTCTGACGCTCATCCCCCTCCTGGGGACACATGAGGTCATCTTTGCCTTTGTGATGGACGAACATGCCCGGGGGACCCTCCGCTTCATCAAACTGTTCACAGAGCTCTCCTTCACTTCCTTCCAGGGCCTGATGGTGGCCATCTTGTACTGCTTTGTCAACAATGAGGTCCAGATGGAGTTTCGGAAGAGCTGGGAGCGCTGGAGGCTGGAGCACTGGAACATCCAGAGGGACAGCAGCATGAAGCCCCTCAAGTGTCCTACCAGCAGCATAAGCAGCGGGGCCACCGTGGGCAGCAGCGTGTACGCAGCTACCTGCCAGGCTTCCTGCAGC
>Rat_norv
ATGGCCGTCACCCCCAGCCTGCTGCGCCTGGCGCTCCTGCTGCTCGGGGCGGTGGGCAGGGCCGGCCCCCGCCCCCAGGGTGCCACGGTGTCCCTCTCAGAGACAGTGCAGAAATGGAGAGAGTATCGGCACCAGTGCCAACGTTTCCTCACGGAAGCGCCACTCCTGGCCACAGGTCTCTTCTGCAACCGAACCTTTGATGACTACGCCTGCTGGCCAGATGGGCCCCCAGGTTCCTTTGTGAATGTCAGTTGCCCCTGGTACCTGCCGTGGGCCAGTAGTGTGCTCCAAGGGCATGTGTACCGGTTCTGCACGGCCGAGGGTATCTGGCTGCATAAGGACAACTCCAGCCTGCCCTGGAGGGACCTGTCGGAGTGCGAAGAGTCCAAGCAAGGAGAGAGAAACTCCCCTGAGGAACAGCTCCTGTCGCTGTACATTATCTACACGGTGGGGTACGCACTTTCTTTCTCTGCCTTGGTCATCGCTTCAGCCATCCTTGTCAGCTTCAGACACTTGCACTGCACCAGGAACTACATCCACCTGAACCTGTTTGCGTCCTTCATCCTCCGAGCACTGTCCGTCTTCATCAAAGACGCTGCCCTCAAGTGGATGTATAGCACGGCTGCGCAACAGCACCAGTGGGATGGGCTCCTCTCGTATCAGGACTCTCTGGGCTGCCGACTGGTGTTCCTGCTCATGCAATACTGCGTGGCGGCCAACTACTACTGGTTGCTGGTGGAAGGCGTGTATCTGTACACACTGCTGGCCTTCTCGGTGTTCTCGGAGCAGCGCATCTTCAAGCTGTACCTGAGCATAGGCTGGGGAGTTCCGCTGCTGTTCGTTATCCCCTGGGGCATTGTCAAGTATCTCTACGAGGACGAGGGTTGCTGGACCAGGAACTCCAACATGAACTATTGGCTCATCATACGCTTGCCCATTCTCTTTGCAATCGGGGTCAACTTCCTTGTCTTCATCCGGGTCATCTGCATCGTGATAGCCAAGCTGAAGGCTAATCTCATGTGTAAGACCGACATCAAATGCAGACTCGCGAAGTCCACTCTGACGCTCATCCCGCTTCTGGGCACGCATGAAGTCATCTTTGCCTTTGTGATGGACGAGCACGCCCGAGGAACCCTACGCTTCGTCAAGCTGTTCACAGAGCTCTCCTTCACTTCCTTCCAGGGCTTTATGGTGGCTGTCTTGTACTGCTTTGTCAACAATGAGGTCCAGATGGAGTTTCGGAAGAGCTGGGAGCGCTGGAGGCTGGAGCGCTTGAACATCCAGAGGGACAGCAGCATGAAACCCCTCAAGTGTCCCACCAGCAGCGTCAGCAGTGGGGCCACGGTGGGCAGCAGCGTGTATGCAGCCACCTGCCAAAATTCCTGCAGC
>Rat_ratt
ATGGCCGTCACCCCCAGCCTTCTGCGCCTGGCGCTCCTGCTGCTCGGGGCGGTGGGCAGGGCCGGCCCCCGCCCCCAGGGTGCCACGGTGTCCCTCTCAGAGACAGTGCAGAAATGGAGAGAGTATCGGCACCAGTGCCAACGTTTCCTCACGGAAGCGCCACTCCTGGCCACAGGTCTCTTCTGCAACCGAACCTTTGATGACTACGCCTGCTGGCCAGATGGGCCCCCAGGTTCCTTTGTGAATGTCAGCTGCCCCTGGTACCTGCCGTGGGCCAGTAGTGTGCTCCAAGGGCATGTGTACCGGTTCTGCACGGCCGAGGGCATCTGGCTGCATAAGGACAACTCCAGCCTGCCCTGGAGGGACCTGTCGGAGTGCGAAGAGTCCAAGCAAGGAGAGAGAAACTCCCCTGAGGAACAGCTCCTGTCGCTGTACATTATCTACACGGTGGGGTACGCGCTTTCTTTCTCCGCCTTGGTCATCGCTTCAGCCATCCTTGTCGGCTTCAGACACTTGCACTGCACCAGGAACTACATCCACCTGAACCTGTTTGCGTCCTTCATCCTCCGAGCACTGTCCGTCTTCATCAAAGATGCCGCCCTCAAGTGGATGTATAGCACGGCTGCGCAGCAGCACCAGTGGGATGGGCTCCTCTCGTATCAGGACTCTCTGGGTTGCCGACTGGTGTTCCTGCTCATGCAGTACTGCGTGGCGGCCAACTACTACTGGTTGCTGGTGGAAGGCGTGTATCTGTACACGCTGCTGGCCTTCTCGGTGTTCTCGGAGCAGCGCATCTTCAAGCTGTACCTGAGCATAGGTTGGGGAGTTCCGCTGCTGTTCGTTATCCCCTGGGGCATTGTCAAGTATCTCTATGAGGACGAGGGTTGCTGGACCAGGAACTCCAACATGAACTACTGGCTCATCATACGCTTGCCCATTCTCTTTGCAATCGGGGTCAACTTCCTTATCTTCATCCGGGTCATCTGCATCGTGATAGCCAAGCTGAAGGCTAATCTCATGTGTAAGACCGATATCAAATGCAGACTCGCTAAGTCCACTCTGACGCTCATCCCGCTTCTGGGCACGCATGAAGTCATCTTTGCCTTTGTGATGGACGAGCACGCCCGAGGAACCCTACGCTTCGTCAAGCTGTTCACAGAGCTCTCCTTCACTTCCTTCCAGGGCTTTATGGTGGCTGTCTTGTACTGCTTTGTCAACAATGAGGTCCAGATGGAGTTTCGGAAGAGCTGGGAGCGCTGGAGGCTGGAGCGCTTGAACATCCAGAGGGACAGCAGCATGAAACCCCTCAAGTGTCCCACCAGCAGCGTCAGCAGTGGGGCCTGGTGGCAGCAGCGTGTGTCGGCCACCTGCCAAAATTCCTGCAGC
>Sci_vulg
ATGGCCGGCGCCCCCAGCCCGCTGCGCCTGGCGCTCCTGCTGCTCGGGGCGGTGGGCAGGGCTGGCCCCCGCCCTCAGGGCGCCACCGTGTCCCTCTCCGAGACCGTGCAGAAATGGCGAGAGTACCGTCGCCAATGCCAGCGCTTCTTGACGGAGGCTCCACCTCCGGCCACCGGCCTGTTCTGCAACCGGACCTTTGATGACTATGCCTGCTGGCCAGATGGGCCACCAGTGCTGCAGGGCCACGTGTACCGGTTCTGCACAGCAGAGGGCCTCTGGCTGCACAAGAACAACTCCAGCCTGCCCTGGAGGGACCTGTCGGAGTGTGAGGAGTCCAAGCGAGGGGAGAAAGGCTCCCCGGAGGAGCAGCTCCTGTCCCTTTACATCATTTATACGGTGGGCTACGCACTCTCCTTCTGCGCCCTGGTCATTGCCTCCGCCATTCTCCTCAGCTTCAGACACCTGCACTGCACCCGGAACTACATCCACCTGAACCTGTTTGCCTCCTTCATCCTGCGGGCCCTGTCCGTCTTCATCAAGGATGCCGCCCTCAAGTGGATGTACAGCACGGCCGCCCAGCAGCACCAGTGGGATGGGCTCCTCTCCTACCAGGACTCGCTGGGCTGTCGCCTGGTGTTCCTGCTCATGCAGTACTGCGTGGCGGCCAATTACTACTGGCTGCTGGTGGAGGGCGTGTACCTGTACACGCTGCTGGCCTTCTCCGTCTTCTCGGAGCAGCGCGTCTTCAGGCTCTACCTGAGCATAGGCTGGGGTGTTCCCCTGCTGTTTGTGATCCCCTGGGGCATCGTCAAGTACCTCTATGAGGACGAGGGCTGCTGGACCAGGAACTCCAACATGAACTACTGGCTCATTATCCGACTGCCCATTCTTTTTGCCATTGGGGTGAACTTCTTCATCTTCATCCGGGTTATCTGCATCGTGGTATCCAAACTGAAGGCCAATCTCATGTGCAAGACAGACATCAAATGCAGGCTTGCCAAGTCCACACTAACACTCATCCCCCTGCTGGGGACCCATGAGGTCATCTTTGCCTTCGTGATGGATGAACATGCCCGGGGAACCTTGCGCTTCATCAAGCTGTTCACAGAGCTCTCTTTCACCTCTTTCCAGGGTCTGATGGTGGCCATCTTATACTGCTTTGTCAACAGTGAGGTCCAGATGGAGTTTCGGAAGAGCTGGGAGCGCTGGCGGCTCGAGCATTTGCACATCCAGAGGGACAGCAGCATGAAGCCCCTCAAGTGTCCCACCAGCAGCCTGAGCAGTGGGGCCACGGTGGGCAGCAGTGTGTATGCGGCCACCTGCCAGGCCTCCTGTAGC
>Urocitellus_parryii 
ATGGCCGGCGCCCCCAGCCCGCTGCGCCTGGCGCTCCTGCTGCTCGGGGCCGTGGGCAGGGCTGGCCCCCGCCCCCAGGGCGCCACCGTGTCCCTCTCTGAGACGGTGCAGAAATGGCGAGAGTACCGTCGCCAGTGCCAGCGCTTCTTGACGGAGGCTCCACCTCCGGCCACAGGCCTCTTCTGCAACCGGACCTTTGATGACTATGCTTGCTGGCCAGACGGGCCCCCAGGTTCCTTTGTGAATGTCAGCTGCCCCTGGTACCTGCCTTGGGCCAGCAGTGTGCCGCAGGGCCACGTGTACCGGTTCTGCACAGCGGAGGGCCTCTGGCTGCACAAGGACAACTCCAGCCAGCCGTGGAGGGACCTGTCGGAGTGCGAGGAGTCCAAGCGAGGGGAGAAAGACTCCCCGGAGGAGCAGCTCCTGTCCCTTTACATCATCTACACGGTGGGCTATGCGCTCTCCTTCTCCGCCCTAGTCATCGCCTCCGCCATCCTCCTCAGCTTCAGACACTTGCACTGCACCCGGAACTACATCCACCTGAACCTGTTTGCATCCTTCATCCTGCGAGCGCTGTCCGTCTTCATCAAGGACGCGGCCCTCAAGTGGATGTACAGCACAGCCGCCCAGCAGCACCAGTGGGACGGGCTCCTCTCCTACCAGGACTCCCTGGGCTGCCGCCTGGTGTTCCTGCTCATGCAGTACTGCGTGGCCGCCAACTACTACTGGCTGCTGGTGGAGGGCGTCTACCTGTACACTCTGCTGGCCTTCTCTGTCTTCTCGGAGCAGCGCATCTTCAGGGTCTACCTGAGCGTAGGCTGGGGTGTTCCCCTGCTGTTTGTCATCCCCTGGGGCATCGTCAARTACCTCTATGAAGACGAGGGCTGCTGGACCAGGAACTCCAACATGAACTACTGGCTCATTATCCGACTGCCCATTCTTTTTGCCATTGGGGTCAACTTCTTCATCTTTGTCCGGGTCATCTGCATCGTGGTATCCAAACTGAAGGCCAATCTCATGTGCAAGACAGACATCAAATGCAGACTTGCCAAGTCCACACTGACACTCATCCCCCTGCTGGGGACCCACGAGGTCATCTTTGCCTTYGTGATGGACGAACATGCCCGGGGAACCCTGCGCTTCATCAAGCTGTTCACAGAGCTGTCCTTCACCTCTTTCCAGTGGGTTKGCATGATGGCTTTTCTTCCCCTCCTTTTCCCGAGGAAGGTCCAGATGGAGTTTCGGAAGAGCTGGGAGCGCTGGCGGCTGGAGCATTTGCACATCCAGAGGGACAGCAGCATGAAGCCCCTCAAGTGTCCCACCAGCAGCCTGAGCAGTGGGGCCACGGTGGGCAGCAGTGTGTATGCAGCCACCTGCCAGGCCTCCTGCAGC
