# Supplementary material for: Variation in the Evolution and Sequences of Proglucagon and the Receptors for Proglucagon-Derived Peptides in Mammals
Source: Front Endocrinol (Lausanne). 2021 Jul 12;12:700066. doi: 10.3389/fendo.2021.700066 (PMC8312260; doi:10.3389/fendo.2021.700066)
Supplement: Supplementary File 1 — Fasta formatted proglucagon (Gcg) coding sequences. [file DataSheet_1.zip › Supplement/Suplementary Files/Sup_File_2_Gcgr_fasta_data.txt]

>Mon_dome
ATGCGTCTCACTCATCCGTGTTATTCTCATGTCTTGCTGCTGCTGCTATGGATCTCCTGTCAGCTGCAGGCTCCTTTTGCCCAGGTGATGGATTTCCTGTATGAAAAATGGAAGAGCTACAGTGATGAGTGTCGTTACAACTTGAGCCTACTGCCCCCTCCCACGGAGCTGGTCTGCAACAGAACCTTTGACAAATACTCCTGCTGGCCGGACACCCTCCCCAACACCACAGCCAACATCTCCTGTCCTTGGTACCTGCCTTGGCATCATAAAGTGCAGCACCGATTCGTTTTCAAGAAATGTGGACCCGATGGGCAATGGGTCAAAGGACCCCAAGGCCAGGCCTTGCGCAATGCCTCTCAATGCGAGATGGACATCAATGAGATCTGGTCACAGAACAAGTCTGCTCAGATGTACAGCAGTTTCCAGGTGATGTACACGGTGGGCTACTCAATGTCCCTAGGAGCCCTGCTCCTTGCCCTTCTCATCCTGCTGGGCTTCAGCAAACTGCACTGTACCCGTAACTACATCCACATGAACCTGTTTGTCTCCTTCATTCTCAAGGCCAGCTCTGTGCTGGTCATTGATGCCCTGCTCAAGACCCGATACAGCCAGAAGATTGGAGATGACCTCAGTATGAGCATCTGGCTCAGTGATGAGGCGGTGGCGGGGTGCCGAGTGGCCACGGTGTTCATGCAGTATGGCATTGTGGCCAATTACTGTTGGCTGCTGGTGGAAGGTGTATATCTACACAACCTGCTGGTGCTGGCTGTCTTCTCAGAGAAGAGTTACTTCAACCTCTACCTGGGCATTGGCTGGGGGGCCCCCCTTCTCTTTGTCATCCCCTGGGTCGTGGTGAAATTTTTCTTTGAGAATATCCAGTGTTGGACTAGCAATGATAACATGGGTTTCTGGTGGATCCTCCGATTCCCTGTCTTCCTAGCTATCCTGATCAACTTCTTCATCTTCATCCGCATCATCCAGATCCTGGTCTCCAAACTTCAGGCCCACCAGATGCGATACACCGACTACAAGTTTCGGCTGGCCAAGTCGACGCTGACACTGATCCCTCTTCTGGGCATCCATGAGGTGGTGTTTGCTTTCGTGACAGATGAGCATGCCCAGGGCACCCTGCGCTCCATCAAGCTCTTCTTTGACCTCTTTCTCAGCTCATTCCAGGGCATGCTGGTGGCCATTCTCTATTGCTTTGTCAACAAGGAGGTTCAGGGGGAGCTGCTGAAAAGCTGGCACCGTTGGCAGCTCGGGAGAGCCCTGGAAGAGGAGCATCGCCACACATGCAGCCACATGAGCACTGGTCGCCCTGGCTCCACCTGCCCTGGTGAAAAGCGTCAGCTGGTAAGCTGTAGCAGCACCAGCAATGGGGCAGGATGCAGTCAAGCAAATGCTCTAAACCGAAACTCCTACCTTGAGAAGACTGAGGCCAGCCCTGGTGATCCAGGCACTGAGGGTGAGGGAACCCACTGCTATACCTTCCCAGGGGTGGCTGAGAGCAACTTC
>Pha_cine
ATGCTTCTCACTCATGTCTCGCTGCTACTGCTGGTGGTCTCCTGTCAGCTGCAGGCTCCTTCTGCCCAGGTGATGGATTTCCTTTTTGAAAAATGGAAGAGCTACAGTGATGAGTGTCATTACAACCTGAGCCTACTGCCCCCTCCCACGGAGCTGGTCTGTAACAGGACCTTTGACAAATACTCCTGCTGGCCGGACACCCTCCCCAACACCACAGCCAACATCTCCTGCCCTTGGTACCTGCCTTGGCATCATAAAGTGCAGCACCGATTTGTCTTCAAGAAATGTGGACCTGACGGGCAATGGGTCAAGGGGCCCCAAGGCCAGGCCTGGCGCAATGCCTCTCAGTGCCAGATGGACATCAATGAGATCTGGTCACAGAACAAGTCTGCTCTGATGTACAGCAGTTTCCAGATGATGTATACTGTGGGCTATTCGATGTCCCTGGCAGCCCTGCTCCTTGCCCTCCTCATACTGCTGGGCTTCAGCAAGCTGCACTGCACCCGTAACTACATCCACATGAACCTGTTTGCCTCCTTCATTCTCAAGGCCAGCTCCGTGCTGGTCATTGATGCCCTGCTCAAGACTCGGTACAGCCAGAAGATCGGAGACGACCTCAGTGTGAGCATCTGGCTCAGTGATGAGGCGGTGGCAGGGTGCCGAGTGGCCACAGTGTTCATGCAGTATGGCATCGTGGCCAATTACTGTTGGCTCCTGGTGGAAGGGGTCTACCTGCACAACCTGCTGGTGCTGGCTGTCTTCTCAGAGAAGAGTTACTTCAACCTCTACCTGGTCATTGGCTGGGGGGCCCCCATCCTCTTTGTCATCCCTTGGGTTGTGGTGAAATTTTTCTATGAGAATATCCAGTGCTGGACCAGCAATGATAACATGGGTTTCTGGTGGATCCTCCGATTCCCTGTCTTCCTAGCTATCCTGATCAACTTCTTCATCTTCATCCGTATCATCCAGATCCTCATCTCTAAACTTCAGGCCCACCAGATGCGATACACTGACTACAAGTTTCGGCTGGCCAAGTCAACGCTGACGCTTATCCCTCTTCTGGGCATTCATGAGGTGGTGTTTGCCTTCGTGACAGACGAGCATGCCCAGGGCACCCTACGCTCCGTTAAGCTCTTCTTTGACCTCTTCCTCAGCTCATTCCAGGGCATGCTGGTGGCTGTTCTATATTGTTTTGTCAACAAGGAGGTTCAGGCAGAGCTGATGAAAAGCTGGCACCGTTGGCAGCTCGGGAGGGCCCTGGAAGAGGAGCATCGCCACACATGCAGCCACTTGAGCACTGGCCGGCCTGGGTCCGCCTGCCCTGGTGAGAAGCGTCAGCTGGTAAGCTGTAGCAGCACCAGCAACGGGGCAGGAAGCAGTCAGGCAAACGCTCTAACCCAAAGCTCCTACCTGGAGAAGACTGGGCCCAGTCCTAGTGATCCAGACACTGAGGGCAAGGCAGAGAGCAACTTC
>Sar_harr
ATGCTTCTCACTCATGTCTTGCTGCTACTGCTATTGATCTCCTGTCAGCTGCAGGCTGCTTCTGCCCAAGTGATGGATTTCCTCTTTGAAAAATGGAAGAGCTACAGCGATGAGTGTCACTACAACCTGAGCCTGCTGCCCCCTCCCACGGAGCTGGTCTGTAACAGGACCTTTGACAAATATTCCTGCTGGCCGGACACCCTCCCCAACACCACAGCCAACATCTCCTGCCCTTGGTACCTGCCTTGGCATCATAAAGTGCAGCACCGATTTGTCTTCAAGAAATGTGGACCTGATGGGCAGTGGGTCAAGGGGCCCCAGGGCCAGGCCTGGCGCAATGCTTCTCAGTGTCAAATGGACATCAGTGAGATCTGGTCACAGAACAAGTCTGCTCAGATGTACAGCAGTTTCCAGGTGATGTACACTGTGGGCTATTCATTGTCCTTAGGAACATTGCTCCTTGCCCTCCTTATCCTGCTGGGATTCAGCAAGCTGCACTGTACCCGTAACTACATCCACATGAATCTATTTGTCTCCTTCATTCTCAAGGCCAGCTCTGTGCTGGTCATTGATGCCCTGCTCAAGACCCGATACAGTCAGAAGATTGGAGATGACCTCAGTGTGAGTGTCTGGCTCAGTAATGAGGCGGTGGCAGGGTGCCGAGTAGCCACGGTGTTCATGCAGTACGGCATCGTGGCCAATTACTGTTGGCTGCTGGTGGAAGGTGTCTACCTGCACAACCTGCTGGTGCTGGCTGTCTTCTCAGAGAAGAGTTACTTCAACCTCTACCTGGGCATCGGATGGGGGGCCCCCATCCTCTTTGTCATCCCTTGGGTTGTGGTGAAATTTTTCTATGAGAACATCCAATGCTGGACCAGCAATGATAACATGGGTTTCTGGTGGATCCTCCGATTCCCTGTCTTCCTAGCTATCCTGATCAACTTCTTCATCTTCATTCGTATCATCCAGATCCTCATTTCCAAACTTCAAGCTCACCAGATGCGATACACTGACTACAAATTTCGGTTGGCCAAGTCAACGTTGACTCTGATCCCTCTTCTGGGCATCCATGAGGTGGTGTTTGCCTTCGTGACGGATGAGCATGCTCAGGGCACCCTACGCTCCATCAAGCTTTTCTTTGACCTCTTTCTCAGTTCATTCCAGGGCATGCTGGTGGCTATTCTGTATTGCTTCGTCAACAAGGAGGTTCAGGCAGAGTTGCTGAAAGCCTGGCGTCGTTGGCAGCTCGGGAGGGCCCTGGAGGAGGAGCATCGCCACACATGCAGCCACATGAGCTCCGGCCGGCCGGGCTCCACCTGCCCTGGGGAGAAGCGCCAGCTGGTCAGTTGTAGCAGCACCAGCAATGGGGCAGGAGGCAGTCAGGCAAACGCTCTAACCCAAAGTTCCTATCTTGAGAAGACTGGGGCCAGCTCCTGTGACCCAGACACTGAGGGCAAGGGAACCACCTTTCCTGGGCTGGCAGAGAGCAACTTC
>Vom_ursi
ATGCTTCTCACTCATGTCTCTCTGCTACTGCTGGTGGTCTCCTGTCAGCTGAAGGCTCCTTCTGCCCAGGTGATGGATTTCCTCTTTGAAAAATGGAAGAGCTACAGTGATGAGTGTCATTACAACCTGAGCCTACTGCCCCCTCCCACTGAGCTGGTCTGTAACAGGACCTTTGACAAATACTCCTGCTGGCCGGATACCCTCCCCAACACCACAGCCAACATCTCCTGCCCTTGGTACCTGCCTTGGCATCATAAAGTACAGCACCGATTTGTCTTCAAGAAATGTGGACCTGATGGGCAATGGGTCAAGGGGCCCCAAGGCCAGTCCTTGCGCAATGCCTCTCAGTGCCAGATGGACATCAGTGAGATCTGGTCACAGAACAAGTCTGCTCAGATGTACAGCAGTTTCCAGGTGATGTACACCGTGGGCTACTCAATGTCCCTGGGAGCCCTGCTCCTTGCCCTCCTCATCCTGCTGGGCTTCAGCAAGCTGCACTGTACCCGTAACTACATCCACATGAACCTGTTTGCCTCCTTCATTCTCAAGGCCAGCTCTGTGCTGGTCATTGATGCCCTGCTCAAGACTCGATACAGCCAGAAGATCGGAGACGACCTCAGTGTGAGCATCTGGCTCAGTGATGAGGCGGTGGCAGGATGCCGAGTGGCCACGGTGTTCATGCAGTATGGCATCGTGGCCAATTACTGTTGGCTGCTGGTGGAAGGGGTCTACCTGCACAACCTTCTGGTGCTGGCTGTCTTCTCAGAGAAGAGTTACTTCAACTTCTACCTGGTCATTGGCTGGGGGGCCCCTATCCTCTTTGTCATCCCTTGGATTGTGGTGAAATTTTTCTATGAGAATATCCAGTGCTGGACCAGCAATGACAACATGGGTTTCTGGTGGATCCTCCGACTCCCTGTCTTCCTAGCTATCCTGATCAACTTCTTCATCTTCATCCGTATCATCCAGATCCTCATCTCTAAACTTCAGGCCCACCAGATGCGATACACTGACTACAAGTTTCGGCTGGCCAAGTCAACGCTGACGCTGATCCCTCTTCTGGGCATCCATGAGGTGGTGTTTGCCTTCGTGACAGACGAGCATGCCCAGGGCACCCTACGCTCCGTCAAGCTCTTCTTTGACCTCTTTCTCAGCTCATTCCAGGGCATGCTGGTGGCTATTCTTTATTGCTTTGTCAACAAGGAGGTTCAGGCAGAGCTGATGAAGAGCTGGCACCGTTGGCAGCTTGGGAGGGCTCTGGAAGAGGAGCATCGCCATATGTGCAGCCATTTGAGCACTGGCCGGCCTGGGTCCACCTGCCCAGGGGAGAAGCGTCAGCTGGTAAGCTGTAGCAGCACCAGCAACGGGGCAGGAAGCAGTCAGTCAAACGCTCTAACCCAAAGCTCCTACCTTGAGAAGACTGGGGCCAGCCCTAGTGATCCAGGCACTGAGGGCAAGGGAATCCACCGTTATACCTTCTCTGGGGTGGCAGAGAGCAACTTC
>Ech_telf 
ATGCCCCCCACCCAGCCACGCTGCCCCCACCTCCTGCTGCTGTTGCTGCTGCTGCTTGTCCACCAGCCACAGGCTCCCGCAGCACAGGTGATGGACTTCCTGTTTGAGAAATGGAAACTCTACGGAGATGAGTGTTCCCACAACCTGAGCCTGCTGCCGCCTCCCACGGAACTGGTCTGCAATCGGACCTTCGACAAATATTCCTGCTGGCCCGACACCCTGCCCAATACCACTGCCAGCATCTCCTGCCCCTGGTACCTGCCCTGGCACCACAAAGTGCAGCACCGCCTAGTCTTCAAGAAGTGTGGGCCTGACGGGCAGTGGGTAAGGGGGCCCCAGGGACAACCCTGGCGTGACGCCTCCCAGTGCCAGATGGACATGGATGAGCTAAAGGATCAGAAGGAAGTGGTCAAGATGTACAGCAGCTTCCAGATGATGTACACAGTGGGCTACTGCCTGTCGCTGGGTGCCCTTCTTCTTGCTCTGACCATCCTGCTGAGCCTCAGCCAGCTGCACTGCACGCGCAACTACATCCACATGAACCTGTTTGCCTCCTTCGTGCTGAAGGCCAGCTCCGTGCTGGCCATGGACGCCCTGCTGCAGACCCGCTACAGCCAGCAGATCGGCGACGACCTCAGCGTGAGCGTCTGGCTCAGCGACAGGGCGGTGGCCGGCTGCCGGGTGGCCGCGGTGTTCATGCAGTATGGCGTTGTGGCTAACTACTGCTGGCTGCTGGTGGAGGGCGTGTACCTGCACAGCCTGCTGGGCCTGGCCACCTTTCCCGAGAGGAGCTTCTTCCCCATCTACCTGGGCATCGGCTGGGGGGCCCCGATTCTCTTCGTCGTGCCCTGGGCTGTGGTCAAGTGTCTCTTCGAGAACGTGCAGTGCTGGACCAGCAACGACAACATGGGCTTCTGGTGGATCCTGAGGGTGCCCGTCTTCCTGGCCATCCTGATCAACTCCTTCATCTTCATGCACACCGTCCACCTCCTCGTCGCCAAGCTGCGTGCCCACCAGATGCGGTACACTGACTACAAGTTCAGGCTGGCCAAGTCCACACTGACCCTCATCCCCCTGCTGGGTGTCCACGAGGTGGTGTTCGCCTTTGTAACCGACGAGCATGCCCAGGGGACCCTGCGCTCCGCCAAGCTCTTCTTCGACCTCTTCCTCAGCTCCTTCCAGGGCCTGCTGGTGGCCATCCTCTACTGTTTCCTCAACAAGGAGGTGCAGGCGGAGCTGCTGAGGCGCTGGCAGCGCTGGCGAGTGGGCAAGGTCTTGCAGGAAGAGCATCGTTCAGGCAGCCACACTGCCCCCCCAACTGCCCGCGGGCCCCCCAGCGAGAAGCTGCTGCTGCCGAGGAGCAGTGGCAACAACGGAACCAGCCCGGACCCCTCGTCAGAGACCCCGTCAGCCCATGGCCTCCCTGCACTGGCCGAGAGCCCCTTC
>Ele_edwa
ATGCCCACAACCCAGCCCCGCTGCTCCCACCTCCTGCTGCTGCTGCTGCTGGCGCGACAGCCACAGGTGCCTGCTGCTCAGGTGATGGACTTCCTGTTTGAGACGTGGAAGATCTATGGGGACCAATGTACCCACAATCTGAGCCTGCTGCCACCCCCCACTGAGCTAGTCTGCAACCGGACCTTTGACAAGTACGCCTGCTGGCCAGACACCCCTGTCAACACCACGGCTAACCTCTCCTGCCCCTGGTACCTGCCCTGGTACCACAAAGTACAGCACCGGCTTGTCTTCAAAACATGTGGGCCAGATGGGCAGTGGGTGCGGGGACCCCAGGGACAGCCATGGCGCAATGCCTCCCAGTGCCAGATGGACCAGGATGAGCTGGAGGACCAGAAGGAGGTGGTGAAAATGTACAGCAGCTTCCAAGTAATGTACACAGTGGGGTACTGCCTGTCCCTGGGGGCACTGTTCCTGGCCCTGGCCATCCTGCTGGGCCTCAGCCAGCTGCATTGCACCCGGAACTACATCCACATGAACCTCTTTGCCTCCTTCGTGCTCAAGGCCAGCTCCGTGCTGGCCACAGACGCACTGCTGCAGACCCGCTACAGCCAGAAGGTCGGGGATGATCTGAGTGTGAGCATCTGGCTCAGCGACCAGGCGGTGGCCAGCTGCCGTGTGGCGGTGGTGTTCATGCAGTATGGCATCGTGGCAAACTACTGCTGGCTGCTGGTGGAAGGTCTGTACCTGCACAGCGTGCTCCACCGAGCTGCCTTCCAGGAGGACGGCTTCTTCCCGCTCTACGTGGGCATTGGCTGGGGCGCCCCCCTGCTCTTTGTTATCCCCTGGGCCGTGGTCAAGTGTCTGTTTGAAAATATCCAGTGCTGGACCAGCAATGACAACATGGGCTTCTGGTGGATCCTGCGGTTCCCTGTCTTCCTGGCCATCTTGATCAACTTCCTCATCTTCATCCACACGGTGCACATCCTCCTCTCCAAGCTGCGTGCCCACCAGATGCACTGCATAGACTATAAGTTCCGGCTGGCCAAATCCACGCTGACCCTTGTCCCCTTGCTGGGTGTCCACGAAGTGGTGTTTGCCTTTGTGACTGATGAGCACGCCCAAGGTGCACTGCGCTCCACCAAACTCTTCTTCGACCTCTTCTTCAGCTCCATCCAGGGTCTGCTGGTGGCCGTTCTCTACTGTTTTCTCAACAAGGAGGTCCAGTCAGAGCTCCTGAGGCGCTGGCACCGCTGGCGTGTGGACACAGGCCTGCGGGAGGAACTCCGGCTGGGCAGCCGCTCAGCCCCACCCTCCCATGGGCCCCCCAGTGAGGAGCGGCTGCTGACGAGCACCTGCAGTGAGGGTCCCCGTCTGGACCCATCCTTGGAGACCCCCTCAGCCCACAGCCTTCCTGGGCCAGAGAGTCCCTTCTGGAGCCTGGGGACCCCGCTGGGG
>Ory_afer 
ATGCCCCCCGCCCAGCCATGCTGCCCCCATCTCCTGCTGCTGCTGCTGTTGGCTCGCCAGCCCCAGGCCCCCGCTGCCCAGGTGATGGACTTCCTGTTCGAGAAGTGGAAGCTCTATGGGGACCAGTGTCGCCACAACCTGAGCCTGTTGCCACCCCCCACCGAGTTGGTCTGTAACCGAACCTTTGACAAGTACTCCTGCTGGCCGGACACCCCCCCCAACACCACAGCCAACATCTCCTGCCCCTGGTACCTGCCCTGGTACCACAAAGTGCAGCACCGCCTCGTCTTCAAACAGTGTGGACCAGATGGGCAGTGGGTGCGGGGGCCACGGGGACAGCCATGGCGCAATGCCTCTCAGTGCCAGATGGATGCCGATGAGCTGAAGGTTCAGAAGGAGGTGGTCAGGATGTACGGCGGCTTCCAGGTGATGTACACAGTAGGCTACTGCCTGTCCCTGGGGGCGCTGCTTCTCGCCCTGGCCATCCTGCTGGGCCTCAGCCAGCTGCACTGCACCCGAAACTACATCCACATCAACCTGTTTGCTTCCTTCGTGCTGAAGGCCGGCTCTGTGCTGGCCATGGATGCACTGCTGCAGACACGCTACAGCCAGAAGATCGGGGACGACCTCAGCGTGAGCGTCTGGCTCAGCGACAGGGCCGTGGCTGGCTGCCGTGTGGCGGCTGTGTTCATGCAGTACGGCATCGTGGCCAACTACTGCTGGTTGCTGGTGGAGGGTGTGTACCTGCACAGCCTGCTGGGCCTCGCTGCCTTCCCTGAGAGACGCCTCTTCCCCCTCTACCTGGGCATCGGCTGGGGTGCTCCGATGCTCTTCGTCACCCCCTGGGCCGTGCTCAAGTGCCTGTTCGAGAACGTGCAGTGCTGGACCAGCAACGGCAACATGGGTTTCTGGTGGGTTCTGCGGTTCCCCGTCTTCTTGGCCATCCTGATCAACTTCTTCATCTTTGTGCACACCATCCACATCCTCGTGGCCAAGCTGCGTGCGCATCAGATGCGATACACCGACTACAAGTTCCGGCTGGCCAAGTCCACGCTGAGCCTGGTGCCCCTGCTGGGCGTCCACGAGGTGCTGTTCGCGTTGGTGACTGACGAGCAGGCCCAGGGTGCGCTGCGCTCCGCCAAGCTCTTCTTTGACCTCCTCCTCAGCTCCTTTCAGGGTCTCCTGGTGGCGGTCCTCTACTGTTTCCTCAACAAAGAGGTACAGTCAGAGCTGATGAGGCGCTGGCACCGCTGGAGAGTGGGCAAGGCCCTGCGGGAGGAGCGCCAGCCGGGCAGCCACACAGCCCCGCCTGCCCACGAGCCCCCCAGGGAGAAGCTGCTGCTGGTGAGGGGCGGCGGCAGCGATGGAGGCGGCCCGGACCCCTCCTCAGAGACCCCCTCGGCCCATGGCCTCTGC
>Tri_mana
ATGCCCATTACCCAGCCACGCCACCCCCACCTCCTGCTGCTGCTCCTGCTGCTGGCCCGCCAGCCACAGGCCCCCGCCGCTCAGGTGATGGACTTCCTGTTTGAGAAGTGGAAGCTCTATGGAGACCAGTGTCACTACAATCTGAGCCTGCTGCCACCCCCCACTGAGCTGGTCTGCAACCGAACCTTCGACAAGTACTCCTGCTGGCCGGACACGCTTCCCAACACCACGGCCAACATCTCCTGCCCCTGGTACCTGCCCTGGCACCACAAAGTGCAGCACCGCCTTGTCTTCAAGAAGTGCGGCCCCGATGGGCAGTGGGTGCGGGGGCCCCAGGGACAGCCATGGCGCAATGCCTCCCAGTGCCAGATGGACAAGGAGGAGCTGGAGGCCCAGAAGGAGATGGTTAAGATGTACAGCAGCTTCCAGATGATGTACACGGTGGGCTACTGCCTGTCCCTGGCGGCACTGCTTCTCGCGCTGGCCATCCTGCTGGGCGTCAGCCAGCTGCACTGCACCCGCAACTACATTCACATGAACCTGTTCGCCTCCTTCGTGCTCAAGGCCAGCTCCGTGCTGGCCACGGATGCACTGCTGCAGACACGCTACAGCCAGAAGATCGGCAACGACCTCAGCGTGAGCATCTGGCTCAGCGACGGGGCGGTGGCCGGCTGTCGCGTGGCGGCCGTGTTCATGCAGTACGGCGTCGTGGCCAACTATTGCTGGCTGCTGGTGGAGGGCGTCTATCTGCACAGCCTGCTGGGCCAGGCCGCCTTCACCGAGAGGCGCTTCTTCACGCTCTACCTGGGCATCGGCTGGGGTGCCCCGATGCTCTTCGTCATCCCCTGGGCCGTGGTCAAGGGTCTGTTTGAGAACATCCAGTGCTGGACCAGCAATAACAACATGGGCTTCTGGTGGATCCCGCGGTTCCCCGTCTTCCTGGCCATCCTGATCAATTTCTTCATCTTCATCCACACCATCCACATCCTCATGGCCAAGCTGCGTGCCCACCAGGTGCGCTACACGGACTATAAGTTCCGGCTGGCCAAGTCTACGCTGACCCTCGTCCCCCTGCTGGGTGTCCATGAGGTGGTGTTTGCCTTCGTGACCGACGAGCACGCCCAGGGCACACTGCGCTTCATCAAGCTCTTCTTCGACCTCTTCCTCAGCTCCTTCCAGGGCCTGTTGGTGGCTGTTCTCTACTGTTTTCTCAACAAGGAGGTGCAGGCAGAGTTGATGCGGCGCTGGTACCGATGGCGCGTGGACAAGGCCCTGCAGAAGGAGCACCAGCTGGGCAGCCATGCAGCCCAGCCTGGCCACGGGTCCCCCAGCGAGAAGCTGCTGCTGAGGAGGAGCGGCGGGAGTGATGGAGCCGGCCCGGACCCCCCCTCGGAGACCCCCTCGGCCCATGGCCTCCCTAGGCTGGCTGAGAGACCCTTC
>Bal_acut
ATGCCCCCCATCCTGCCACACTGCCCCCACCTCCTCCTGCTTCTGCTGCTGGCCTGCCAGCCGCAGGCCCCCTCCGCTCAGGTGATGGACTTCCTGTTTGAGAAGTGGAAGCTCTATGGCGACCAGTGTCTCCACAACCTGAGCCTTCTGCCCCCCCCAACTGAGCTGGTCTGTAATAGAACCTTTGACAAATATTCCTGCTGCCCGGCCCCCCCTCCCAACACCACAGCCAACATCTCCTGCCCCTGGTACCTGCCCTGGCACCACAAAGTGCAGCACCGCCTCGTCTTCAAGAGATGTGGGCCTGATGGGCAGTGGGTACGTGGGCCGCGGGGGCAGCCATGGCGAAATGCCTCCCAGTGCCAGATGGACGACAAGGAGCTTGAGGTCCAGAAGGAGGTGGCCAAGATGTACAGCAGCTTCCAGGTGATGTACACCGTGGGCTACTCCCTGTCCCTGGGGGCCCTGCTCCTAGCCCTGGCCATCCTGCTAGGCCTCAGCAAGCTGCACTGCACCCGAAACTACATCCACGTGAACCTGTTCGCGTCCTTTGTGCTCAAGGCCAGCTCTGTGCTAGTCATTGACACGCTGCTCAAGACCCGCTACAGCCAGAGGATTGGGGACGACCTCAGCGTGAGCATCTGGCTGAGTGACGGGGCAGTGGCCGGCTGCCGGGTGGCCGCGGTGTTCATGCAGTACGGCGTCGTGGCCAACTACTGCTGGCTGCTGGTGGAGGGCGTGTACTTGCACAGCCTGCTGGGCTTCGCCACCATCCCTGAAAGGAGCTGCTTCCCCCTCTACCTGGGCATCGGCTGGGGTGCCCCCATGCTGTTCGTCACCCCCTGGGTGGTGGTCAAGTGTCTGTTTGAGAACATCCAGTGCTGGACCAGCAATGACAACATGGGCTTCTGGTGGATCCTGCGCTTCCCCGTCTTCCTGGCCATCCTGATCAACTTCTTCATCTTCATCCGCATCCTTCACCTCCTGGTGGTCAAGCTGCGAGCCCATCAGATGCGCTATACTGACTACAAATTCCGGCTGGCCAAATCCACGCTGACCCTCATCCCCCTGTTGGGGGTCCACGAGGTGGTGTTTGCCTTTGTGACCGACGAGCATGCCCAGGGCACCCTGCGCTCCGCCAAGCTCTTCTTCGACCTCTTCCTCAGCTCCTTCCAGGGCCTGCTGGTGGCTGTTCTCTACTGTTTCCTCAACAAGGAGGTGCAGTCGGAGTTGCTGCGGCGCTGGCACCGCTGGCGCGAGGGCAAAGCACTGCAGGAGGAGCGCCATGTCGGCAGCCACACGGCCAGGCCCACTGGTGGCCCCCCCAGTGAGAAGCTGCTGCTCTCGAGGGGCGGTGGCAGCAACAGGACTAGCCAGGACCCCTCTGCGGAGACCCACTTGGCTGGCAGCCTCCCTGGATTGGCTGAGAACCCCTTC
>Bal_musc
ATGCCCCCCATCCTGCCACGCTGCCCCCACCTCCTCCTGCTTCTGCTGCTGGCCTGCCAGCCGCAGGCCCCCTCCGCTCAGGTGATGGACTTCCTGTTTGAGAAGTGGAAGCTCTATGGCGACCAGTGTCTCCACAACCTGAGCCTTCTGCCCCCCCCAACTGAGCTGGTCTGTAATAGAACCTTTGACAAATATTCCTGCTGGCCGGACACCCCTCCCAACACCACAGCCAACATCTCCTGCCCCTGGTACCTGCCCTGGCACCACAAAGTGCAGCACCGCCTCGTCTTCAAGAGATGTGGGCCTGATGGGCAGTGGGTACGTGGGCCGCGGGGGCAGCCATGGCGAAATGCCTCCCAGTGCCAGATGGACGACAAGGAGCTTGAGGTCCAGAAGGAGGTGGCCAAGATGTACAGCAGCTTCCAGGTGATGTACACCGTGGGCTACTCCCTGTCCCTGGGGGCCCTGCTCCTAGCCCTGGCCATCCTGCTAGGCCTCAGCAAGCTGCACTGCACCCGAAACTACATCCACGTGAACCTGTTCGCGTCCTTTGTGCTCAAGGCCAGCTCTGTGCTGGTCATCGACACGCTGCTCAAGACCCGCTACAGCCAGAGGATTGGGGACGACCTCAGCGTGAGCATCTGGCTGAGTGATGGGGCAGTGGCCGGCTGCCGGGTGGCCGCGGTGTTCATGCAGTACGGCGTCGTGGCCAACTACTGCTGGCTGCTGGTGGAGGGCGTGTACTTGCACAGCCTGCTGGGCTTCGCCACCATCCCTGAAAGGAGCTGCTTCCCCCTCTACCTGGGCATCGGCTGGGGTGCCCCCATGCTGTTCGTCACCCCCTGGGTGGTGGTCAAGTGTCTGTTTGAGAACATCCAGTGCTGGACCAGCAATGACAACATGGGCTTCTGGTGGATCCTGCGCTTCCCCGTCTTCCTGGCCATCCTGATCAACTTCTTCATCTTCATCCGCATCCTTCACCTCCTGGTGGCCAAGCTGCGAGCCCATCAGATGCGCTATACTGACTACAAATTCCGGCTGGCCAAATCCACGCTGACCCTCATCCCCCTGTTGGGGGTCCACGAGGTGGTGTTTGCCTTTGTGACCGACGAGCATGCCCAGGGCACCCTGCGCTCCGCCAAGCTCTTCTTCGACCTCTTCTTCAGCTCCTTCCAGGGCCTGCTGGTGGCTGTTCTCTACTGTTTCCTCAACAAGGAGGTGCAGTCGGAGTTGCTGCGGCGCTGGCACCGCTGGCGCGAGGGCAAAGCACTGCAGGAGGAGCGCCATGTCAGCAGCCACACGGCCAGGCCCACTGGTGGCCCCCCCAGTGAGAAGCTGCTGCTCTCGAGGGGCGGTGGCAGCAACAGGACTAGCCAGGACCCCTCTGCGGAGACCCACTTGGCTGGCGGCCTCCCTGGATTGGCTGAGAACCCCTTC
>Del_leuc
ATGCCCCCCGTCCTGCCGCGCTGCCCCCACCTCCTCCTGCTTCTGCTGCTGGCCTGCCAGCCGCAGGCCCCCTCCGCTCAGGTGATGGACTTCCTGTTTGAGAAGTGGAAGCTCTATGGTGACCAGTGTCTCCACAACCTGAGCCTGCTGCCCCCCCCAACTGAGCTGGTCTGTAATAGAACCTTTGACAAATATTCCTGCTGGCCGGACACCCCTCCCAACACCACAGCCAACATCTCCTGCCCCTGGTACCTGCCCTGGCACCACAAAGTGCAGCACCGCCTCGTCTTCAAGAGGTGTGGGCCTGATGGGCAGTGGGTACGTGGGCCGCGGGGGCAGCCATGGCGAAATGCTTCCCAGTGCCAGATGGACGACAAGGAGCTTGAGGTCCAGAAGGAGGTGGCCAAGATGTACAGCAGCTTCCAGGTGATGTACACCGTGGGCTACTCCCTGTCCCTGGGGGCCCTGCTCCTGGCCCTGGCCATCCTGCTGGGCCTCAGCAAGCTGCACTGCACCCGAAACTACATCCACGTGAACCTGTTCGCGTCCTTCGTGCTCAAGGCCAGCTCTGTGCTGGTCATCGACACGCTGCTCAAGACCCGCTACAGCCAGAGGATTGGGGACGACTTCAGCGTGAGCGTCTGGCTGAGTGACGGGGCAGTGGCCGGCTGCCGGGTGGCTGCGGTGTTCATGCAGTACGGCGTCGTGGCCAACTACTGCTGGCTGCTGGTGGAGGGCGTGTACTTGCACAGCCTGCTGAGCTTCGCCACCATCCCTGAAAGGAGCTGCTTCCCCCTCTACCTGGGCATCGGCTGGGGTGCCCCCATGCTGTTCGTCACCCCCTGGGTGGTGGTCAAGTGTCTGTTTGAGAACATCCAGTGCTGGACCAGCAATGACAACATGGGCTTCTGGTGGATCCTGCGCTTCCCTGTCTTCCTGGCCATCCTGATCAACTTCTTCATTTTCGTCCGCATCCTTCACCTCCTGGCGGCCAAGCTGCAAGCCCACCAGATGCGCTATACTGACTGCAAATTCCGGCTGGCCAAGTCCACGCTGACCCTCATCCCCCTGTTGGGGGTCCACGAGGTGGTGTTTGCCTTTGTGACCGACGAGCATGCCCAGGGCACCCTGCGCTCCGCCAAGCTCTTCTTCGACCTCTTCCTCAGCTCCTTCCAGGGCCTGCTGGTGGCTGTTCTCTACTGTTTCCTCAACAAGGAGGTGCAGTCGGAGTTGCTGCGGCGCTGGCATCGTTGGCGCGAGGGCAAAGCACTGCAGGAGGAGTGCCATGTCGGCAGCCACACGGCCAGACCCACTGGTGGCCCCCCCAGTGAGAAGCTGCTGCTCTCAAGGGGCGGTGGCAGCAACAGGACTAGCCAGGACCCCTCTACGGAGACCCACTTGGCTGGCGGCCTCCCTGGATTGGCTGAGAACCCCTTC
>Glo_mela
ATGCCCCCCATCCTGCCACGCTGCCCCCACCTCCTCCTGCTTCTGCTGCTGGCCTGCCAGCCGCAGGCCCCCTCCGCTCAGGTGATGGACTTCCTGTTTGAGAAGTGGAAGCTCTATGGCGACCAGTGTCTCTACAACCTGAGCCTGCTGCCCCCCCCAACTGAGCTGGTCTGTAATAGAACCTTTGACAAATATTCCTGCTGGCCGGACACCCCTCCCAACACCACAGCCAACATCTCCTGCCCCTGGTACCTGCCCTGGCACCACAAAGTGCAGCACCGCCTCGTCTTCAAGAGGTGTGGGCCTGATGGGCAGTGGGTACGTGGGCCGCGGGGACAGCCATGGCGAAATGCTTCCCAGTGCCAGATGGACGACAAGGAGCTTGAGGTCCAGAAGGAGGTGGCCAAGATGTACAGCAGCTTCCAGGTGATGTACACCGTGGGCTACTCCCTGTCCCTGGGGGCCCTGCTCCTGGCCCTGGCCATCCTGCTGGGCCTCAGCAAGCTGCACTGCACCCGAAACTACATCCACGTGAACCTGTTCGCGTCCTTCGTGCTCAAGGCCAGCTCTGTGCTGGTCATCGACACACTGCTCAAGACCCGCTACAGCCAGAGGATTGGGGACGACTTCAGCGTGAGCGTCTGGCTGAGTGACGGGGCAGTGGCCGGCTGCCGGGTGGCCGCGGTGTTCATGCAGTACGGCGTCGTGGCCAACTACTGCTGGCTGCTGGTGGAGGGCGTGTACTTGCACAGCCTGCTGAGCTTCGCCACCATCCCTGAAAGGAGCTGCTTCCCCCTCTACCTGGGCATCGGCTGGGGTGCCCCCATGCTGTTCGTCACCCCCTGGGTGGTGGTCAAGTGTCTGTTTGAGAACATCCAGTGCTGGACCAGCAATGACAACATGGGCTTCTGGTGGATCCTGCGCTTCCCCGTCTTCCTGGCCATCCTGATCAACTTCTTCATCTTCATCCGCATCCTTCACCTCCTGGTGGCCAAGCTGCAAGCCCACCAGATGCACTATACTGACTACAAATTCCGGCTGGCCAAGTCCACGCTGACCCTCATCCCCCTGTTGGGGGTCCACGAGGTGGTGTTTGCCTTTGTGACCGACGAGCATGCCCAGGGCACCCTGCGCTCCGCCAAGCTCTTCTTCGACCTCTTCCTCAGCTCCTTCCAGGGCCTGCTGGTGGCTGTTCTCTACTGTTTCCTCAACAAGGAGGTGCAGTCGGAGTTGCTGCGGCGCTGGCATCGCTGGCGTGAGGGCAAAGCACTGCAGGAGGAGTGCCATGTCGGCAGCCACACGGCCAGGCCCACTGGTGGCCCCCCCAGTGAGAAGCTGCTGCTCTCAAGGGGCAGTGGCAGCAACAGGACTAGCCAGGACCCCTCTACGGAGACCCACTTGGCTGGCGGCCTCCCTGGATTGGCTGAGAACCCCTTC
>Lag_obli
ATGCCCCCCATCCTGCCACGCTGCCCCCACCTCCTCCTGCTTCTGCTGCTGGCCTGCCAGCCGCAGGCCCCCTCCGCTCAGGTGATGGACTTCCTGTTTGAGAAGTGGAAGCTCTATGGCGACCAATGTCTCCACAACCTGAGCCTGCTGCCCCCCCCAACTGAGCTGGTCTGTAATAGAACCTTTGACAAATATTCCTGCTGGCCGGACACCCCTCCCAACACCACAGCCAACATCTCCTGCCCCTGGTACCTGCCCTGGCACCACAAAGTGCAGCACCGCCTCGTCTTCAAGAGGTGTGGGCCTGATGGGCAGTGGGTACGTGGGCCGCGGGGGCAGCCATGGCGAAATGCTTCCCAGTGCCAGATGGACGACAAGGAGCTTGAGGTCCAGAAGGAGGTGGCCAAGATGTACAGCAGCTTCCAGGTGATGTACACCGTGGGCTACTCCCTGTCCCTGGGGGCCCTGCTCCTGGCCCTGGCCATCCTGCTGGGCCTCAGCAAGCTGCACTGCACCCGAAACTACATCCACGTGAACCTGTTCGCGTCCTTCGTGCTCAAGGCCAGCTCTGTGCTGGTCATCGACACGCTGCTCAAGACCCGCTACAGCCAGAGGATTGGGGACGACTTCAGCGTGAGCGTCTGGCTGAGTGATGGGGCAGTGGCCGGCTGCCGGGTGGCCGCGGTGTTCATGCAGTACGGCGTCGTGGCCAACTACTGCTGGCTGCTGGTGGAGGGCGTGTACTTGCACAGCCTGCTGAGCTTCGCCACCATCCCTGAAAGGAGCTGCTTCCCCCTCTACCTGGGCATCGGCTGGGGTGCCCCCATGCTGTTCGTCACCCCCTGGGTGGTGGTCAAGTGTCTGTTTGAGAACATCCAGTGCTGGACCAGCAATGACAACATGGGCTTCTGGTGGATCCTGCGCTTCCCCGTCTTCCTGGCCATCCTGATCAACTTCTTCATCTTCATCCGCATCCTTCACCTCCTGGTGGCCAAGCTGCAAGCCCACCAGATGCGCTATACTGACTACAAATTCCGGCTGGCCAAGTCCACGCTGACCCTCATCCCCCTGTTGGGGGTCCACGAGGTGGTGTTTGCCTTTGTGACCGACGAGCATGCCCAGGGCACCCTGCGCTCCGCCAAGCTCTTCTTCGACCTCTTCCTCAGCTCCTTCCAGGGCCTGCTGGTGGCTGTTCTCTACTGTTTCCTCAACAAGGAGGTGCAGTCGGAGTTGCTGCGGCGCTGGCATCGCTGGCGTGAGGGCAAAGCACTGCAGGAGGAGTGCCATGTCGGCAGCCACACGGCCAGGCCCACTGGTGGCCCCCCCAGTGAGAAGCTGCTGCTCTCAAGGGGCAGTGGCAGCAACAGGACTAGCCAGGACCCCTCTACGGAGACCCACTTGGCTGGCGGCCTCCCTGGATTGGCTGAGAACCCCTTC
>Lip_vexi
ATGCCCCCCATCCTGCCACGCTGCCCCCACCTCCTCCTGCTTCTGCTGCTGGCCTGCCAGCCACAGGCCCCCTCCGCTCAGGTGATGGACTTCCTGTTTGAGAAGTGGAAGCTCTATGGCGACCAGTGTCTCCACAACCTGAGTCTGCTGCCCCCCCCAACTGAGCTGGTCTGTAATAGAACCTTTGACAAATATTCCTGCTGGCCGGACACCCCTCCCAACACCACAGCCAACATCTCCTGCCCCTGGTACCTGCCCTGGCACCACAAAGTGCAGCACCGCCTCGTCTTCAAGAGGTGTGGGCCTGATGGGCAGTGGGTACGTGGGCCGCGGGGGCAGCCATGGCGAAATGCCTCCCAGTGCCAGATGGACGACAAGGAGCTTGAGGTCCAGAAGGAGGTGGCCAAGATGTACAGCAGCTTCCAGGTGATGTACACCGTGGGCTACTCCCTGTCCCTGGGGGCCCTGCTCCTGGCCCTGGCCATCCTGCTGGGCCTCAGCAAGCTGCGCTGCACCCGAAACTACATCCACGTGAACCTGTTCGTGTCCTTCGTGCTCAAGGCCAGCTCTGTGCTGGTCATCGACACGCTGCTCAAGACCCGCTACAGCCAGAGGATTGGGGACGACTTCAGCGTGAGCGTCTGGCTGAGTGACGGGGCGGTGGCCGGCTGCCGGGTGGCCGCGGTGTTCATGCAGTACGGCGTCGTGGCCAACTACTGCTGGCTGCTGGTGGAGGGCGTGTACTTGCACAGCCTGCTGAGCTTCGCCACCATCCCTGAAAGGAGCTGCTTCCCCCTCTACCTGGGCATCGGCTGGGGTGCCCCCGTGCTGTTCGTCACCCCCTGGGTGGTGGTCAAGTGTCTGTTTGAGAACATCCAGTGCTGGACCAGCAATGACAACATGGGCTTCTGGTGGATCCTGCGCTTCCCCGTCTTCCTGGCCATCCTGATCAACTTCTTCATCTTCACCCGCATCCTGCACCTCCTGGCGGCCAAGCTGCAAGCCCACCAGACGCGCTACACTGACTGCAGGTGCCCGCTGGCCAAGTCCACGCTGACCCTCATCCCCCTGCTGGGGGTCCACGAGGTGGTGTTCGCCTTCGTGACCGACGAGCACGCCCAGGGCACCCTGCGCTCCGCCAAGCTCTTCTTTGACCTCTTCCTCAGCTCCTTCCAGGGCCTGCTGGTGGCTGTTCTCTACTGTTTCCTCAACAAGGAGGTGCAGTCGGAGTTGCTGCGGCGCTGGCACCGCTGGCGCGAGGGCAAAGCACTGCAGGAGGAGTGCCGTGTCGGCAGCCACACGGCCAGGCCCACTGGCGGCCCCCCCAGTGAGAAGCTGCTGCTCTCAAGGGGCGGTGGCAGCAACAGGACTAGCCAGGACCCCTCTGCGGAGACCCACTTGGCTGGCGGCCTCCCTGGATTGGCTGAGAACCCCTTC
>Mon_mono 
ATGCCCCCCGTCCTGCCGCGCTGCCCCCACCTCCTCCTGCTTCTGCTGCTGGCCTGCCAGCCGCAGGCCCCCTCCGCTCAGGTGATGGACTTCCTGTTTGAGAAGTGGAAGCTCTATGGCGACCAGTGTCTCCACAACCTGAGCCTGCTGCCCCCCCCAACTGAGCTGGTCTGTAATAGAACCTTTGACAAATATTCCTGCTGGCCGGACACCCCTCCCAACACCACAGCCAACATCTCCTGCCCCTGGTACCTGCCCTGGCACCACAAAGTGCAGCACCGCCTCGTCTTCAAGAGGTGTGGGCCTGATGGGCAGTGGGTACGTGGGCCGCGGGGGCAGCCATGGCGAAATGCTTCCCAGTGCCAGATGGACGACAAGGAGCTTGAGGTCCAGAAGGAGGTGGCCAAGATGTACAGCAGCTTCCAGGTGATGTACACCGTGGGCTACTCCCTGTCCCTGGGGGCCCTGCTTCTGGCCCTGGCCATCCTGCTGGGCCTCAGCAAGCTGCACTGCACCCGAAACTACATCCACGTGAACCTGTTCGCGTCCTTCGTGCTCAAGGCCAGCTCTGTGCTGGTCATCGACACGCTGCTCAAGACCCGCTACAGCCAGAGGATTGGGGACGACTTCAGCGTGAGCGTCTGGCTGAGTGACGGGGCAGTGGCCGGCTGCCGGGTGGCTGCGGTGTTCATGCAGTACGGCGTCGTGGCCAACTACTGCTGGCTGCTGGTGGAGGGCGTGTACTTGCACAGCCTGCTGAGCTTCGCCACCATCCCTGAAAGGAGCTGCTTCCCCCTCTACCTGGGCATCGGCTGGGGTGCCCCCATGCTGTTCGTCACCCCCTGGGTGGTGGTCAAGTGTCTGTTTGAGAACATCCAGTGCTGGACCAGCAATGACAACATGGGCTTCTGGTGGATCCTGCGCTTCCCTGTCTTCCTGGCCATCCTGATCAACTTCTTCATCTTCGTCCGCATCCTTCACCTCCTGGCGGCCAAGCTGCAAGCCCACCAGATGCGCTATACTGACTGCAAATTCCGGCTGGCCAAGTCCACGCTGACCCTCATCCCCCTGTTGGGGGTCCACGAGGTGGTGTTTGCCTTTGTGACCGACGAGCATGCCCAGGGCACCCTGCGCTCCGCCAAGCTCTTCTTCGACCTCTTCCTCAGCTCCTTCCAGGGCCTGCTGGTGGCTGTTCTCTACTGTTTCCTCAACAAGGAGGTGCAGTCGGAGTTGCTGCGGCGCTGGCATCGTTGGCGCGAGGGCAAAGCACTGCAGGAGGAGTGCCATGTCGGCAGCCACACGGCCAGACCCACTGGTGGCCCCCCCAGTGAGAAGCTGCTGCTCTCAAGGGGCGGTGGCAGCAACAGGACTAGCCAGGACCCCTCTACGGAGACCCACTTGGCTGGCGGCCTCCCTGGATTGGCTGAGAACCCCTTC
>Neo_asia
ATGCCCCCCATCCTGCCACGCTGCCCCCACCTCCTCCTGCTTCTGCTGCTGGCCTGCCAGCCGCAGGCCCCCTCCGCTCAGGTGATGGACTTCCTGTTTGAGAAGTGGAAGCTCTATGGCGACCAGTGTCTCCACAACCTGAGCCTGCTGCCCCCCCCAACTGAGCTGGTCTGTAATAGAACCTTTGACAAATATTCCTGCTGGCCGGACACCCCTCCCAACACCACAGCCAACATCTCCTGCCCCTGGTACCTGCCCTGGCACCACAAAGTGCAGCACCGCCTCGTCTTCAAGAGGTGTGGGCCTGATGGGCAGTGGGTACGTGGGCCGCAGGGGCAGCCATGGCGAAATGCTTCCCAGTGCCAGATGGACGACAAAGAGCTTGAGGTCCAGAAGGAGGTGGCCAAGATGTACAGCAGCTTCCAGGTGATGTACACTGTGGGCTACTCCCTGTCCCTGGGGGCCCTGCTCCTGGCCCTGGCCATCCTGCTGGGCCTCAGCAAGCTGCACTGCACCCGAAACTACATCCACGTGAACCTGTTTGCGTCCTTCGTGCTCAAGGCCAGCTCTGTGCTGGTCATCGACACACTGCTTAAGACCCGCTACAGCCAGAGGATTGGGGACGACTTCAGCGTGAGCGTCTGGCTGAGTGACGGGGCAGTGGCCGGCTGCCGGGTGGCTGCGGTGTTCATGCAGTACGGCGTCGTGGCCAACTACTGCTGGCTGCTGGTGGAGGGCGTGTACTTGCACAGCCTGCTGAGCTTCGCCACCATCCCTGAAAGGAGCTGCTTCCCCCTCTACCTGGGCATCGGCTGGGGTGCCCCCATGCTGTTCGTCACCCCCTGGGTGGTGGTCAAGTGTCTGTTTGAGAACATCCAGTGCTGGACCAGCAATGACAACATGGGCTTCTGGTGGATCCTGCGCTTCCCTGTCTTCCTGGCCATCCTGATCAACTTCTTCATCTTCGTCCGCATCCTTCACCTCCTGGCGGCCAAGCTGCAAGCCCACCAGATGCGCTATACTGACTACAAATTCCGGCTGGCCAAGTCCACGCTGACCCTCATCCCCCTGTTGGGGGTCCACGAGGTGGTGTTTGCCTTTGTGACCGACGAGCATGCCCAGGGCACCCTGCGCTCCGCCAAGCTCTTCTTCGACCTCTTCCTCAGCTCCTTCCAGGGCCTGCTGGTGGCTGTTCTCTACTGTTTCCTCAACAAGGAGGTGCAGTCGGAGTTGCTGCGGCGCTGGCATCGTTGGCGCGAGGGCAAAGCACTGCAGGAGGAGTGCCATGTCGGCAGCCACACGGCCAGGCCCACTGGTGGCCCCCCCAGTGAGAAGCTGCTGCTCTCAAGGGGCGGTGGCAGCAACAGGACTAGCCAGGACCCCTCTACGGAGACCCACTTGGCTGGCAGCCTCCCTGGATTGGCTGAGAACCCCTTC
>Orc_orca 
ATGCCCCCCATCCTGCCACGCTGCCCCCACCTCCTCCTGCTTCTGCTGCTGGCCTGCCAGCCGCAGGCCCCCTCCGCTCAGGTGATGGACTTCCTGTTTGAGAAGTGGAAGCTCTATGGCGACCAATGTCTCCACAACCTGAGCCTGCTGCCCCCCCCAACTGAGCTGGTCTGTAATAGAACCTTTGACAAATATTCCTGCTGGCCGGACACCCCTCCCAACACCACAGCCAACATCTCCTGCCCCTGGTACCTGCCCTGGCACCACAAAGTGCAGCACCGCCTCGTCTTCAAGAGGTGTGGGCCTGATGGGCAGTGGGTACGTGGGCCGCGGGGGCAGCCATGGCGAAATGCTTCCCAGTGCCAGATGGACGACAAGGAGCTTGAGGTCCAGAAGGAGGTGGCCAAGATGTACAGCAGCTTCCAGGTGATGTACACCGTGGGCTACTCCCTGTCCCTGGGGGCCCTGCTCCTGGCCCTGGCCATCCTGCTGGGCCTCAGCAAGCTGCACTGCACCCGAAACTACATCCACGTGAACCTGTTCGCGTCCTTCGTGCTCAAGGCCAGCTCTGTGCTGGTCATCGACACGCTGCTCAAGACCCGCTACAGCCAGAGGATTGGGGACGACTTCAGCGTGAGCGTCTGGCTGAGTGACGGGGCAGTGGCCGGCTGCCGGGTGGCTGCGGTGTTCATGCAGTACGGCGTCGTGGCCAACTACTGCTGGCTGCTGGTGGAGGGCGTGTACTTGCACAGCCTGCTGAGCTTCGCCACCATCCCTGAAAGGAGCTGCTTCCCCCTCTACCTGGGCATCGGCTGGGGTGCCCCCATGCTGTTCGTCACCCCCTGGGTGGTGGTCAAGTGTCTGTTTGAGAACATCCAGTGCTGGACCAGCAATGACAACATGGGCTTCTGGTGGATCCTGCGCTTCCCCGTCTTCCTGGCCATCCTGATCAACTTCTTCATCTTCATCCGCATCCTTCACCTCCTGGTGGCCAAGCTGCAAGCCCACCAGATGCGCTATACTGACTACAAATTCCGGCTGGCCAAGTCCACGCTGACCCTCATCCCCCTGTTGGGGGTCCACGAGGTGGTGTTTGCCTTTGTGACCGACGAGCATGCCCAGGGCACCCTGCGCTCCGCCAAGCTCTTCTTCGACCTCTTCCTCAGCTCCTTCCAGGGCCTGCTGGTGGCTGTTCTCTACTGTTTCCTCAACAAGGAGGTGCAGTCGGAGTTGCTGCGGCGCTGGCATCGCTGGCGTGAGGGCAAAGCACTGCAGGAGGAGTGCCATGTCGGCAGCCACACGGCCAGGCCCACTGGTGGCCCCCCCAGTGAGAAGCTGCTGCTCTCAAGGGGCAGTGGCAGCAACAGGACTAGCCAGGACCCCTCTACGGAGACCCACTTGGCTGGCGGCCTCCCTGGATTGGCTGAGAACCCCTTC
>Pho_sinu
ATGCCCCCCATCCTGCCACACTGCCCCCACCTCCTCCTGCTTCTGCTGCTGGCCTGCCAGCCGCAGGCCCCCTCCGCTCAGGTGATGGACTTCCTGTTTGAGAAGTGGAAGCTCTATGGCGACCAGTGTCTCCACAACCTGAGCCTGCTGCCCCCCCCAACTGAGCTGGTCTGTAATAGAACCTTTGACAAATATTCCTGCTGGCCGGACACCCCTCCCAACACCACAGCCAACATCTCCTGCCCCTGGTACCTGCCCTGGCACCACAAAGTGCAGCACCGCCTCGTCTTCAAGAGGTGTGGGCCTGATGGGCAGTGGGTACGTGGGCCGCAGGGGCAGCCATGGCGAAATGCTTCCCAGTGCCAGATGGACGACAAAGAGCTTGAGGTCCAGAAGGAGGTGGCCAAGATGTACAGCAGCTTCCAGGTGATGTACACTGTGGGCTACTCCCTGTCCCTGGGGGCCCTGCTCCTGGCCCTGGCCATTCTGCTGGGCCTCAGCAAGCTGCACTGCACCCGAAACTACATCCACGTGAACCTGTTCGCGTCCTTCGTGCTCAAGGCCAGCTCTGTGCTGGTCATCGACACACTGCTTAAGACCCGCTACAGCCAGAGGATTGGGGACGACTTCAGCGTGAGCGTCTGGCTGAGTGACGGGGCAGTGGCCGGCTGCCGGGTGGCTGCGGTGTTCATGCAGTACGGCGTCGTGGCCAACTACTGCTGGCTGCTGGTGGAGGGCGTGTACTTGCACAGCCTGCTGAGCTTCGCCACCATCCCTGAAAGGAGCTGCTTCCCCCTCTACCTGGGCATCGGCTGGGGTGCCCCCATGCTGTTCGTCACCCCCTGGGTGGTGGTCAAGTGTCTGTTTGAGAACATCCAGTGCTGGACCAGCAATGACAACATGGGCTTCTGGTGGATCCTGCGCTTCCCTGTCTTCCTGGCCATCCTGATCAACTTCTTCATCTTCGTCCGCATCCTTCACCTCCTGGCGGCCAAGCTGCAAGCCCACCAGATGCGCTATACTGACTACAAATTCCGGCTGGCCAAGTCCACGCTGACCCTCATCCCCCTGTTGGGGGTCCACGAGGTGGTGTTTGCCTTTGTGACCGACGAGCATGCCCAGGGCACCCTGCGCTCCGCCAAGCTCTTCTTCGACCTCTTCCTCAGCTCCTTCCAGGGCCTGCTGGTGGCTGTTCTCTACTGTTTCCTCAACAAGGAGGTGCAGTCGGAGTTGCTGCGGCGCTGGCATCGTTGGCGCGAGGGCAAAGCACTGCAGGAGGAGTGCCATGTCGGCAGCCACACGGCCAGGCCCACTGGTGGCCCCCCCAGTGAGAAGCTGCTGCTCTCAAGGGGCGGTGGCAGCAACAGGACTAGCCAGGACCCCTCTACGGAGACCCACTTGGCTGGCAGCCTCCCTGGATTGGCTGAGAACCCCTTC
>Phy_cato
ATGCCCCCCATCCTGCCACGCTTCCCCCACCTCCTCCTGCTTCTGCTGCTGGCCTGCCAGCCGCAGGCCCCCTCCGCTCAGGTGATGGACTTCCTGTTTGAGAAGTGGAAGCTCTATGGCGACCAGTGTCTCCACAACCTGAGCCTGCTTCCCCCCCCCACTGAGCTGGTCTGTAATAGAACCTTTGACAAATATTCCTGCTGGCCGGACACCCCTCCCAACACCACAGCCAACATCTCCTGCCCCTGGTACCTGCCCTGGCACCACAAAGTGCAGCACCACCTCGTCTTCAAGAGGTGTGGGCCTGACGGGCAGTGGGTACGTGGGCCGCGGGGGCAGCCATGGCGAAATGCCTCCCAGTGCCAGATGGACGACAAGGAGCTTGAGGTCCAGAAGGAGGTGGCCAAGATGTACAGCAGCTTCCAGGTGATGTACACCGTGGGCTACTCCCTGTCCCTGGGGGCCCTGCTCCTGGCCCTGGCCATCCTGCTGGGCCTCAGCAAGCTGCACTGCACCCGAAACTACATCCACGTGAACCTGTTCGCGTCCTTCGTGCTCAAGGCCAGCTCTGTGCTGGTCATCGACACGCTGCTCAAGACCCGCTACAGCCAGAGGATTGGGGACGACTTCAGCGTGAGCGTCTGGCTGAGTGACGGGGCAGTGGCCGGCTGCCGGGTGGCCGCGGTGTTCATGCAGTACGGTGTCGTGGCCAACTACTGCTGGCTGCTGGTGGAGGGCGTGTACTTGCACAGCCTGCTGGGCTTCGCCACCATCCCTGAAAGGAGCTGCTTCCCCCTCTACCTGGGCATCGGCTGGGGGGCCCCCATGCTGTTCGTCACCCCCTGGGTGGTGGTCAAGTGTCTGTTTGAGAACATCCAGTGCTGGACCAGCAATGACAACATGGGCTTCTGGTGGATCCTGCGCTTCCCCGTCTTCCTGGCCATCCTGATCAACTTCTTCATCTTCATCCGCATCCTTCACCTCCTGGTGGCCAAGCTGCGAGCCCACCAGATGCGCTATACTGACTACAAATTCCGGCTGGCCAAGTCCACGCTGACCCTCATCCCCCTGTTGGGGGTCCACGAGGTGGTGTTTGCCTTTGTGACTGACGAGCATGCCCAGGGCACCCTGCGCTCCGCCAAGCTCTTCTTCGACCTCTTCCTCAGCTCCTTCCAGGGACTGCTGGTGGCTATCCTCTACTGTTTCCTCAACAAGGAGGTGCAGTCGGAGTTGCTGCGGCGCTGGCACCGCTGGCGTGAGGGCAAAGCACTGCAGGAGGAGCGCCATGTCCGCAGCCACACAGCCAGGCCCACTGGTGGCCCCCCCGGTGAGAAGCTGCTGCTCTCAAGGGGCGGCGGCAGCAACAGGACGAGCCAGGACCCCTGTGCGGAGACCCACTGGGCTGGCGGCCTCCCTGGATTGGCTGAGGACCCATTC
>Bos_indi
ATGCCCCCCATCCAGCCACACTACCCCCACCTCTTCCTGCTGCTGCTGCTGGCCTGCCAGCCAGAGACCCCCTCTGCTCAGGTGATGGATTTCCTGTTTGAGAAGTGGAAGCTCTATGGTGACCAGTGTCTCCACAACCTGAGCCTGCTGCCCCTGCCGACTGAGCTGGTCTGTAACAGAACCTTTGACAAATATTCCTGCTGGCCGGACACCCCTCCCAACACCACGGCCAACATCTCCTGCCCCTGGTACCTGCCCTGGTACCACAAAGTGCAGCACCGCCTCGTCTTCAAGAGGTGTGGGCCCGATGGGCAGTGGGTGCGTGGGCCTCGGGGGCAGCCATGGCGAGACGCCTCCCAGTGTCAGATGGATGACGAGGAGCTTGAAGTCCAGAAGGAGGTGGCCAAGATGTACAGCAGTTTCCAGGTGATGTACACGGTGGGCTACTCCCTGTCCCTGGGGGCCCTGCTCCTGGCCCTCACCACCCTGTTGGGCCTCAGTAAGCTGCACTGCACCCGCAACTACATCCACATGAACCTGTTCGTGTCCTTCATGCTCAAGGCCAGCTCCGTGCTGGTCATCGACACGCTGCTCAAGACGCGCTACAGCCAGAGGATCGGGGACGACATCAGCGTGAGCGTCTGGCTGAGTGATGGGGCAGTGGCCGGCTGCCGGGTGGCTGCGGTGTTCATGCAGTATGGCGTTGTGGCCAACTACTGCTGGCTGCTGGTGGAGGGCGTGTACCTGCACAGCCTGCTGAGCCTCGCTGCCATCCCCGAGAGGAGCTGCTTCCCCCTCTACCTGGGCATCGGCTGGGGTGCCCCCATGCTGTTCGTCATCCCCTGGGCCGTGGTGAAGTGTCTGTTCGAGAACATTCAGTGCTGGACTAGCAATGACAACATGGCCTTCTGGTGGATTCTGCGCTTCCCTGTCTTCCTGGCCATCCTGATCAACTTCTTCATCTTCATCCGTATCCTTCACCTCCTGGTGGCCAAGCTGCGAGCCCACCAGATGCGTTATACTGACTACAAATTCCGGCTGGCCAAGTCCACACTGACCCTCATCCCCCTGCTGGGAGTCCACGAGGTGGTGTTCGCCTTTGTGACCGATGAGCACGCCCAGGGCACCCTGCGCTCCGCCAAGCTCTTCTTCGACCTCTTCCTCAGCTCCTTCCAGGGTCTGCTGGTGGCCATTCTCTACTGTTTCCTCAACAAGGAGGTGCAGTCAGAGCTGCTGCGGCACTGGCATCGCTGGCGTGAGGGCAAAGCACTGCAGGAGGAGCGCCACACTGGCAGCCACACGACCAGGCCCCTCAGGGGCCCCCCCAGTAAGAAGCTGCTGCTTGCAAGGGGCAGTAGCAGCAATGGGACTGGCCAGGACGCCTCTGCCGAGACCYGCTTGGCTGGTGGCCTTCCTGGATCGGCCGAAAACCCCCAG
>Bos_mutu
ATGCCCCCCATCCAGCCACACTACCCCCACCTCTTCCTGCTGCTGCTGCTGGCCTGCCAGCCAGAGACCCCCTCTGCTCAAGTGATGGATTTCCTGTTTGAGAAGTGGAAGCTCTATGGTGACCAGTGTCTCCACAACCTGAGCCTGTTGCCCCTGCCGACTGAGCTGGTCTGTAACAGAACCTTTGACAAATATTTCTGCTGGCCGGACACCCCTCCCAACACCACGGCCAATATCTCCTGCCCCTGGTACCTGCCCTGGTACCACAAAGTGCAGCACCGCCTCGTCTTCAAGAGGTGTGGGCCCGATGGGCAGTGGGTGCATGGGCCTCGGGGGCAGCCATGGCGAGACGCCTCCCAGTGTCAGATGGATGACGAGGAGCTTGAAGTCCAGAAGGAGGTGGCCAAGATGTACAGCAGTTTCCAGGTGATGTACACGGTGGGCTACTCCCTGTCCCTGGGGGCCCTGCTCCTGGCCCTCACCACCCTGTTGGGCCTCAGTAAGCTGCACTGCACCCGCAACTACATCCACATGAACCTGTTCGTGTCCTTCATGCTCAAGGCCAGCTCCGTGCTGGTCATCGACACGCTGCTCAAGACGCGCTACAGCCAGAGGATCGGGGACGACATCAGTGTGAGCGTCTGGCTGAGTGATGGGGCAGTGGCTGGCTGCCGGGTGGCTGCGGTGTTCATGCAGTATGGCGTTGTGGCCAACTACTGCTGGCTGCTGGTGGAGGGCGTGTACCTGCACAGCCTGCTGAGCCTCGCCGCCGTCCCCGAGAGGAGCTGCTTCCCCCTCTACCTGGGCATCGGCTGGGGTGCCCCCATGCTGTTCGTCATCCCCTGGGCCGTGGTGAAGTGTCTGTTTGAGAACATTCAGTGCTGGACTAGCAATGACAACATGGCCTTCTGGTGGATTCTGCGCTTCCCTGTCTTCCTGGCCATCCTGATCAACTTCTTCATCTTCATCCGTATCCTTCACCTCCTGGTGGCCAAGCTGCGAGCCCACCAGATGCGTTATACTGACTACAAATTCCGGCTGGCCAAGTCCACACTGACCCTCATCCCCCTGCTGGGAGTCCACGAGGTGGTGTTCGCCTTTGTGACCGATGAGCACGCCCAGGGCACTCTGCGCTCCGCCAAGCTCTTCTTCGACCTCTTCCTCAGCTCTTTCCAGGGTCTGCTGGTGGCCATTCTCTACTGTTTCCTCAACAAGGAGGTGCAGTCAGAGCTGCTGCGGCGCTGGCATCGCTGGCGTGAGGGCAAAGCACTGCAGGAGGAGCGCCACGCTGGCAGCCACACGACCAGGCCCCTCAGGGGCCCCCCCAGTAAGAAGCTGCTGCTTGCAAGGGGCAGTAGCAGCAATGGGACTGGCCAGGACGCCTCTGCCGAGACCCGCTTGGCTGGTGGCCTTGCTGGATCGGCCGAAAACCCCCAG
>Bos_taur
ATGCCCCCCATCCAGCCACACTACCCCCACCTCTTCCTGCTGCTGCTGCTGGCCTGCCAGCCAGAGACCCCCTCTGCTCAGGTGATGGATTTCCTGTTTGAGAAGTGGAAGCTCTATGGTGACCAGTGTCTCCACAACCTGAGCCTGCTGCCCCTGCCGACTGAGCTGGTCTGTAACAGAACCTTTGACAAATATTCCTGCTGGCCGGACACCCCTCCCAACACCACGGCCAACATCTCCTGCCCCTGGTACCTGCCCTGGTACCACAAAGTGCAGCACCGCCTCGTCTTCAAGAGGTGTGGGCCCGATGGGCAGTGGGTGCGTGGGCCTCGGGGGCAGCCATGGCGAGACGCCTCCCAGTGTCAGATGGATGACGAGGAGCTTGAAGTCCAGAAGGAGGTGGCCAAGATGTACAGCAGTTTCCAGGTGATGTACACGGTGGGCTACTCCCTGTCCCTGGGGGCCCTGCTCCTGGCCCTCACCACCCTGTTGGGCCTCAGTAAGCTGCACTGCACCCGCAACTACATCCACATGAACCTGTTCGTGTCCTTCATGCTCAAGGCCAGCTCCGTGCTGGTCATCGACACGCTGCTCAAGACGCGCTACAGCCAGAGGATCGGGGACGACATCAGCGTGAGCGTCTGGCTGAGTGATGGGGCAGTGGCCGGCTGCCGGGTGGCTGCGGTGTTCATGCAGTATGGCGTTGTGGCCAACTACTGCTGGCTGCTGGTGGAGGGCGTGTACCTGCACAGCCTGCTGAGCCTCGCTGCCATCCCCGAGAGGAGCTGCTTCCCCCTCTACCTGGGCATCGGCTGGGGTGCCCCCATGCTGTTCGTCATCCCCTGGGCCGTGGTGAAGTGTCTGTTCGAGAACATTCAGTGCTGGACTAGCAATGACAACATGGCCTTCTGGTGGATTCTGCGCTTCCCTGTCTTCCTGGCCATCCTGATCAACTTCTTCATCTTCATCCGTATCCTTCACCTCCTGGTGGCCAAGCTGCGAGCCCACCAGATGCGTTATACTGACTACAAATTCCGGCTGGCCAAGTCCACACTGACCCTCATCCCCCTGCTGGGAGTCCACGAGGTGGTGTTCGCCTTTGTGACCGATGAGCACGCCCAGGGCACCCTGCGCTCCGCCAAGCTCTTCTTCGACCTCTTCCTCAGCTCCTTCCAGGGTCTGCTGGTGGCCATTCTCTACTGTTTCCTCAACAAGGAGGTGCAGTCAGAGCTGCTGCGGCACTGGCATCGCTGGCGTGAGGGCAAAGCACTGCAGGAGGAGCGCCACACTGGCAGCCACACGACCAGGCCCCTCAGGGGCCCCCCCAGTAAGAAGCTGCTGCTTGCAAGGGGCAGTAGCAGCAATGGGACTGGCCAGGACGCCTCTGCCGAGACCTGCTTGGCTGGTGGCCTTCCTGGATCGGCCGAAAACCCCCAG
>Bub_buba
ATGCCCCCCATCCAGCCACACTACCCTCACCTCTTCCTGCTGCTGCTGCTGGCCTGCCAGCCAGAGACCCCCTCTGCTCAGGTGATGGATTTCCTGTTTGAGAAGTGGAAGCTCTATGGTGACCAGTGTCTCCACAACCTGAGCCTGCTGCCCCTGCCGACTGAGCTGGTCTGTAACAGAACCTTTGACAAATATTCCTGCTGGCCGGACACCCCTCCCAACACCACGGCCAACATCTCCTGCCCCTGGTACCTGCCCTGGTACCACAAAGTGCAGCACCACCTCGTCTTCAAGAGGTGCGGGCCCGATGGGCAGTGGGTGCGTGGGCCTCGGGGGCAGCCATGGCGAGACGCCTCCCAGTGCCAGATGGACGACAAGGAGCTTGAAGTCCAGAAGGAGGTGGCCAAGATGTACAGCAGTTTCCAGGTGATGTACACGGTGGGCTACTCCCTGTCCCTGGGGGCCCTGCTCCTGGCCCTCGCCACGCTGTTGGGCCTCAGTAAGCTGCACTGCACCCGCAACTACATCCACATGAACCTGTTCGTGTCCTTCATGCTCAAGGCCAGCTCTGTGCTGGTCATCGACACGCTGCTCAAGACGCGCTACAGCCAGAGGATCGGGGACGACATCAGCGTGAGCGTCTGGCTGAGTGATGGGGCAGTGGCCGGCTGCCGGGTGGCTGCGGTGTTCATGCAGTATGGCGTTGTGGCCAACTACTGCTGGCTGCTGGTGGAGGGCGTGTACCTGCACAGCCTGCTGAGCCTCGCCGCCGTCCCTGAGAGGAGCTGCTTCCCCCTCTACCTGGGCATTGGCTGGGGTGCCCCCATGCTGTTCGTCATCCCCTGGGCCGTGGTGAAGTGTCTGTTCGAGAACATTCAGTGCTGGACTAGCAATGACAACATGGCCTTCTGGTGGATTCTGCGCTTCCCTGTCTTCCTGGCCATCCTGATCAACTTCTTCATCTTCATCCGTATCCTTCACCTCCTGGTGGCCAAGCTGCGAGCCCACCAGATGCGTTATACTGACTACAAATTCCGGCTGGCCAAGTCCACACTGACCCTCATCCCCCTGCTGGGAGTCCACGAGGTGGTGTTCGCCTTTGTGACCGATGAGCACGCCCAGGGCACCCTGCGCTCCGCCAAGCTCTTCTTCGACCTCTTCCTCAGCTCCTTCCAGGGTCTGCTGGTGGCCATTCTCTACTGTTTCCTCAACAAGGAGGTGCAGTCAGAGCTGCTGCGGCGCTGGCATCGCTGGCGTGAGGGCAAAGCACTGCAGGAGGAGCGCCACGCCGGCAGCCACACGACCAGGCCCCTCAGGGGCCCCCCCAGTAAGAAGCTGCTGCTTGCAAGGGGCAGTAGCAGCAACGGGACTGGCCAGGACCCCTCTGCGGAGACCCACTTGGCTGGTGGCCTTCCTGGATCTGCCGAAAACCCCCAG
>Cam_drom
ATGCCCCGCCTCCAGCCACGCTGCCCCCACCTCCTGCTGCTGCTGCTGCTGGCCTGGCAGCCACAGGCCCCCTCCGCTCAGGTGATGGACTTCCTGTTTGAGAAGTGGAAGCTCTACGGAGACCAGTGTCTCTACAACCTGAGCCTGCTGCCCCCACCCACGGAGCTGGTCTGTAACAGAACGTTTGACAAGTATTCCTGCTGGCCGGACACCCCTCCCAACACCACGGCCAACATCTCCTGCCCCTGGTACCTCCCCTGGCACCGCAAAGTGCAGCACCGCTTCGTCTTCAAGAGGTGTGGGCCCGATGGGCAGTGGGTGCGCGGGCCTCGGGGGCAGCCGTGGCGGAATGCCTCCCAGTGCCAGGTGGACGACGAGGAGCTCGCAGTCCAGAAAGAGGCGGCCCAGATGTACAGCAGCTTCCAGGTGATGTACACGGTGGGGTACTCCCTCTCCCTGGGGGCCCTGCTCCTGGCCCTGGCCATCCTGCTGGGCCTCAGCAAGCTGCACTGTACCCGGAACTACATCCACGTGAACCTGTTCACGTCCTTCGTGCTCAAGGCCAGCTCCGTGCTGGCCATCGACGCGCTGCTCAAGACCCGCTACAGCCAGCGGATCGGGGACGACCTCAGCGTGAGCGTCTGGCTGAGTGACGGGGCGGTGGCCGGCTGCCGGGTGGCCGCGGTGTTCATGCAGTACGGAGTCGTGGCCAACTACTGCTGGCTGCTGGTGGAGGGCCTGTACCTGCACGGCCTGCTGGGCCTCGCCGCCGCCCCTGGGAGGAGCTGCTTCGGCCTTTACCTGGGCATCGGCTGGGGTGCCCCCATGCTGTTCGTCATCCCCTGGGCGGTGGTCAAGTGTCTGTTCGAGAACATCCAGTGCTGGACCAGCAACGACAACATGGCCTTCTGGTGGATCCTGCGGTTCCCCGTCTTCCTGGCCATCCTGATCAACTTTTTCATCTTCATCCGCATTCTTCATGTCCTGGTGGCCAAGCTGCGAGCCCACCAGATGCGCTACACTGACTACAAACTCCGGCTGGCCAAGTCCACGTTGACCCTCATCCCCCTGCTGGGGGTCCACGAGGTGGTGTTTGCCTTCGTGACTGACGAGCATGCCCAGGGTGCCCTGCGCTCCACCAAGCTCTTCTTCGACCTCTTCCTCAGCTCCTTCCAGGGCCTGCTGGTGGCTGTCCTCTACTGTTTCCTCAACAAGGAGGTGCAGTCGGAGCTGCTGCGGCGCTGGCACCGCTGGCACGAGGGCAAAGCCCTGCACAACGAACGCCACATGGGCGGTGGCCACATGGCCCAGCCTGCCAGCGGGCCCCCCAGCCAGAAGCTGTTACTCTCAAGGGGCGGTGGCAGCAGCAATGGGACCAGCCAGGACCCCTCTGCAGAGACCTGCTTGGCTGGCGGCCTCCCTGGATTGGCCGAGAGCCCCTTC
>Cam_feru
ATGCCCCGCCTCCAGCCACGCTGCCCCCACCTCCTGCTGCTGCTGCTGCTGGCCTGGCAGCCACAGGCCCCCTCCGCTCAGGTGATGGACTTCCTGTTTGAGAAGTGGAAGCTCTACGGAGACCAGTGTCTCTACAACCTGAGCCTGCTGCCCCCACCCACGGAGCTGGTCTGTAACAGAACGTTTGACAAGTATTCCTGCTGGCCGGACACCCCTCCCAACACCACAGCCAACATCTCCTGCCCCTGGTACCTCCCCTGGCACCGCAAAGTGCAGCACCGCTTCGTCTTCAAGAGGTGTGGGCCCGATGGGCAGTGGGTGCGCGGGCCTCGGGGGCAGCCGTGGCGGAATGCCTCCCAGTGCCAGGTGGACGACGAGGAGCTCGCAGTCCAGAAGGAGGCGGCCCAGATGTACAGCAGCTTCCAGGTGATGTACACGGTGGGGTACTCCCTCTCCCTGGGGGCCCTGCTCCTGGCCCTGGCCGTCCTGCTGGGCCTCAGCAAGCTGCACTGTACCCGGAACTACATCCACGTGAACCTGTTCACGTCCTTCGTGCTCAAGGCCAGCTCCGTGCTGGCCATCGACGCGCTGCTCAAGACCCGCTACAGCCAGCGGATCGGGGACGACCTCAGCGTGAGCGTCTGGCTGAGTGACGGGGCGGTGGCCGGCTGCCGGGTGGCCGCGGTGTTCATGCAGTACGGAGTCGTGGCCAACTACTGCTGGCTGCTGGTGGAGGGCCTGTACCTGCACGGCCTGCTGGGCCTCGCTGCCGCCCCTGGGAGGAGCTGCTTCGGCCTTTACCTGGGCATCGGCTGGGGTGCGCCCATGCTGTTCGTCATCCCCTGGGCGGTGGTCAAGTGTCTGTTCGAGAACATCCAGTGCTGGACCAGCAACGACAACATGGCCTTCTGGTGGATCCTGCGGTTCCCCGTCTTCCTGGCCATCCTGATCAACTTTTTCATCTTCATCCGCATTCTTCATGTCCTGGTGGCCAAGCTGCGAGCCCACCAGATGCGCTACACTGACTACAAACTCCGGCTGGCCAAGTCCACGTTGACCCTCATCCCCCTGCTGGGGGTCCACGAGGTGGTGTTTGCCTTCGTGACTGACGAGCATGCCCAGGGTACCCTGCGCTCCACCAAGCTCTTCTTCGACCTCTTCCTCAGCTCCTTCCAGGGCCTGCTGGTGGCTGTCCTCTACTGTTTCCTCAACAAGGAGGTGCAGTCGGAGCTGCTGCGGCGCTGGCACCGCTGGCGCGAGGGCAAAGCCCTGCACAACGAACGCCACATGGGCGGTGGCCACATGGCCCAGCCTGCCCGCGGGCCCCCCAGCCAGAAGCTGTTACTCTCAAGGGGCGGTGGCAGCAGCAATGGGACCAGCCAGGACCCCTCTGCAGAGACCTGCTTGGCTGGCGGCCTCCCTGGATTGGCCGAGAGCCCCTTC
>Cap_hirc
ATGCCCCCCATCCAGCCACGCTACCCCCACCTCTCCCTGCTGCTGCTGCTGCTGGCCTGCCAGCCAGAGACCCCCTCCGCTCAGGTGATGGATTTCCTGTTTGAGAAGTGGAAACTCTATGGTGACCAGTGTCTCCACAACCTGAGCCTGCTGCCCCCGCCGACTGAGCTGGTCTGTAACAGAACCTTTGACAAATATTCCTGCTGGCCGGATGCCCCTCCCAACACCACGGCCAACATCTCCTGCCCCTGGTACCTGCCCTGGTACCACAAAGTGCAGCACCGCCTCGTCTTCAAGAGGTGCGGGCCCGATGGGCAGTGGGTGCGTGGGCCTCGGGGGCAGCCGTGGCGAGATGCCTCCCAGTGCCAGATGGACGACGAGGAGCTTGAAGTCCAGAAGGAGGTAGCCAAGATGTACAGCAGTTTCCAGGTGATGTACACGGTGGGCTACTCCCTGTCCCTGGGGGCCCTGCTCCTGGCCCTCGCCACCCTGTTGGGCCTCAGTAAGCTGCACTGCACCCGCAACTACATCCACATGAACCTGTTCGTGTCCTTCATGCTCAAGGCCAGCTCCGTGCTGGTCATCGACACGCTGCTCAAGACGCGCTACAGCCAGAGGATCGGGGACGACATCAGCGTGAGCGTCTGGCTGAGTGATGGGGCAGTGGCCGGCTGCCGGGTGGCCACGGTGTTCATGCAGTATGGCGTAGTGGCCAACTACTGCTGGCTGCTGGTGGAGGGCGTGTACCTGCACAGCCTGCTGAGCCTCGCCACCGTCCCCGAGAGGAGCTGCTTCCCCCTCTACCTGGGCATCGGCTGGGGTGCCCCCATGCTGTTCGTCATCCCCTGGGCCGTGGTGAAGTGTCTGTTTGAGAACATCCAGTGTTGGACTAGCAATGACAACATGGCCTTCTGGTGGATTCTGCGCTTCCCTGTCTTCCTGGCCATCGTGATCAACTTCTTCATCTTCATCCGTATCCTTCACCTCTTGGTGGCCAAGCTGCGAGCCCACCAGATGCGTTATACTGACTACAAATTCCGGCTGGCCAAGTCCACACTGACCCTCATCCCCCTGCTGGGAGTCCACGAGGTGGTGTTCGCCTTTGTGACCGATGAGCACGCCCAGGGCACCCTGCGCTCCGCCAAGCTCTTCTTCGACCTCTTCCTCAGCTCCTTCCAGGGTCTGCTGGTGGCCATTCTCTACTGTTTCCTCAACAAGGAGGTGCAGTCAGAGCTGCTGCGGCGCTGGCATCGCTGGCGTGAGGGCAAAGCACTGCAGGAGGAGCGCCACGCTGGCAGCCACACAACCAGGCCCCTCAGGGGCCCCCCCAGTGAGAAGCTGCTGCTTGCAAGGGGCAGTGGCAGCAATGGGACTAGCCAGGACCCCTCTACCGAGACCCGCTTGGCTGGTGGCCTTCCTGGATCGGCCGAAAACCCCCAG
>Cer_hang
ATGCCCCCCATCCAGCCATGCTACCCCCACCTCTTCCTGCTGCTGCTGCTGGCCTGCCAGCCACAGACCCCCTCTGCTCAGGTGATGGATTTCCTGTTTGAGAAGTGGAAGCTCTATGGTGACCAGTGTCTCCACAACCTGAGCCTGCTGCCCCCTCCGACTGAGCTGGTCTGTAACAGAACCTTTGACAAATATTCCTGCTGGCCGGACACCCCTCCCAACACCACGGCCAACATCTCCTGCCCCTGGTACCTGCCCTGGTACCACAAAGTGCAGCACCGCCTCGTCTTCAAGAGGTGTGGGCCCGATGGGCAGTGGGTGCGTGGGCCTCGGGGGCAGCCGTGGCGAAACGCCTCCCAGTGCCAGATGGACAACGAGGAGCTTGAAGTGCAGAAGGAGGTGGCCAAGATGTACAGCAGCTTCCAGGTGATGTACACGGTGGGCTACTCCCTGTCCCTGGGGGCCCTGCTCCTGGCCCTCGCCACCCTGTTGGGCCTCAGTAAGCTGCACTGCACCCGCAACTACATCCACATGAACCTGTTCGTGTCCTTCATGCTCAAGGCCAGCTCCGTGCTGGTCATCGACACGCTGCTCAAGACGCGCTACAGCCAGAGGATCGGGGACGACATCAGCGTGAGCGTCTGGCTGAGTGATGGGGCAGTGGCTGGCTGCCGGGTGGCCGCAGTGTTCATGCAGTACGGCATCGTGGCCAACTACTGCTGGCTGCTGGTGGAGGGCGTGTACCTGCACAGCCTGCTGAGCCTCGCCGCTGTCCCCGAGAGGAGCTGCTTCCCCCTCTACCTGGGCATCGGCTGGGGTGCCCCCATGCTGTTCGTCATCCCCTGGGCCGTGGTCAAGTGTCTGTTTGAGAACATCCAGTGCTGGACTAGCAATGACAACATGGCCTTCTGGTGGATTCTGCGCTTCCCTGTCTTCCTGGCCATCCTGATCAACTTCTTCATCTTCATCCGTATCCTTCACCTCCTGGTGGCCAAGCTGCGAGCCCACCAGATGCGTTATACTGACTACAAATTCCGGCTGGCCAAGTCCACACTGACCCTCATCCCCCTGCTGGGAGTCCACGAGGTGGTATTCGCCTTTGTGACAGATGAGCACGCCCAGGGCACCCTGCGCTCCGCCAAGCTCTTCTTCGACCTCTTCCTCAGCTCCTTCCAGGGTCTGCTGGTGGCTGTTCTCTACTGTTTCCTCAACAAGGAGGTGCAGTCAGAGCTGCTGCGGCGCTGGCATCGCTGGCGTGAGGGCAAAGCACTGCAGGAGGAGCGCCACGCCGGCAGCCACATGACCAGGCCCCTCAGGGGCCCCCCCAGTGAGAAGCTGCTGCTTTCAAGGGGCAGTGGCAGCAATGGGACCAGCCAGGACCCCTCTGCTGAGACCCGCTTGGCTGGTGGCCTTCCTGGATCGGCCGAAAACCCCCAG
>Mos_mosc
ATGCCCCCCATCCAGCCACGCTACCCCCACCTCCTCCTGCTGCTGCTGCTGGCCTGCCAGCCAGAGACCACCTCCGCTCAGGTGATGGATTTCCTGTTTGAGAAGTGGAAGCTCTATGGTGACCAGTGTCTCCACAACCTGAGCCTGCTGCCCCCGCCGACTGAGCTGGTCTGTAACAGAACCTTTGACAAATATTCCTGCTGGCCAGACACCCCTCCCAACACCACAGCCAACATCTCCTGCCCCTGGTACCTGCCCTGGTACCACAAAGTGCAGCACCGCCTCGTCTTCAAGAGGTGTGGGCCCGATGGGCAGTGGGTGCGTGGGCCTCGGGGGCAGCCGTGGCGAAACGCTTCCCAGTGCCAGATGGACGACAAGGAGCTTGAAGTCCAGAAGGAGGTGGCCAAGATGTACCGCAGCTTCCAGGTGATGTACACGGTGGGCTACTCCCTGTCCCTGGGGGCCCTGCTCCTGGCCCTCGCCACCCTGTTGGGCCTCAGTAAGCTGCACTGCACCCGCAACTACATCCACATGAACCTGTTCGTGTCCTTCATGCTCAAGGCCAGCTCCGTGCTGGTCATCGACACGTTGCTCAAGACGCGCTACAGCCAGAGGATCGGGGACGACATCAGCGTGAGCGTCTGGCTGAGTGATGGGGCAGTGGCCGGCTGCCGGGTGGCCGCGGTGTTCATGCAGTATGGCGTCGTGGCCAACTACTGCTGGCTGCTGGTGGAGGGCGTCTACCTGCACAGCCTGCTGAGCCTCGCCGCCGTCCCCGAGAGGAGCTGCTTCCCCCTCTACCTGGGCATCGGCTGGGGTGCCCCCATGCTGTTCGTCATCCCCTGGGCCGTGGTGAAGTGTCTGTTTGAGAACATCCAGTGCTGGACTAGCAATGACAACATGGCCTTCTGGTGGATCCTGAGATTCCCTGTCTTCCTGGCCATCCTGATCAACTTCTTCATCTTCATCCGTATCCTTCACCTCCTGGTGGCCAAGCTGCGAGCCCACCAGATGCGTTATACTGACTACAAATTCCGGCTGGCCAAGTCCACACTGACCCTCATCCCCCTGCTGGGAGTCCACGAGGTGGTGTTCGCCTTTGTGACTGATGAGCACGCCCAGGGCACCCTGCGCTCCGCCAAGCTCTTCTTCGACCTCTTCCTCAGCTCCTTCCAGGGTCTGCTGGTGGCTGTTCTCTACTGTTTCCTCAACAAGGAGGTGCAGTCAGAGCTGCTGCGACGCTGGCATCACTGGCGTGAGGGCAAAGCACTGCAGGAGGAGCGCAACACTGGCAGCCACACGACCAGGCCCCTCAGGGGCCCCTCCAGTAAGAAGCTGCTGCTTTCAAGGGGCAGTGGCAGCAATGGGACCAGACAGGACCCCTCTACCGAGACCCGCTTGGCTGGTGGTCTTCCTGGATCGGCTGAAAACCCCAAG
>Odo_virg
ATGCCCCCCATCCAGCCACGCTACCCCCACCTCTTCCTGCTGCTGCTGCTGGCCTGCCAGCCACAGACACCCTCTGCTCAGGTGATGGATTTCCTATTTGAGAAGTGGAAGCTCTATGGTGACCAGTGTCTCCACAACCTGAGCCTGCTGCCCCCGCCGACTGAGCTGGTCTGTAACAGAACCTTTGACAAATATTCCTGCTGGCCGGACACCCCTCCCAACACCACGGCCAACATCTCCTGCCCCTGGTACCTGCCCTGGTACCACAAAGTGCAGCACCGCCTCGTCTTCAAGAGGTGTGGGCCCGATGGGCAGTGGGTGCGTGGGCCTCGGGGGCAGCCGTGGCGAAATGCCTCCCAGTGCCAGATGGACGATGAGGAGCTTGAAGTCCAGAAGGAGGTGGCCAAGATGTACAGCAGCTTCCAGGTGATGTACACGGTGGGCTACTCCCTGTCCCTGGGGGCCCTGTTCCTGGCCCTCGCCACCCTGTTGGGCCTCAGTAAGCTGCACTGCACCCGCAACTACATCCACATGAACCTGTTCGTGTCCTTCATGCTCAAGGCCAGCTCCGTGCTGGTCATCGACACGCTGCTTAAGACGCGCTACAGCCAGAGGATCGGGGACGACATCAGCGTGAGCGTCTGGCTGAGTGATGAGGCAGTGGCTGGCTGCCGGGTGGCCGCGGTGTTCATGCAGTACGGTATCGTGGCCAACTACTGCTGGCTGTTGGTGGAGGGCGTATACCTGCACAGCCTGCTGAGCCTCGCCGCCGTCCCTGAGAGGAGCTGCTTCCCCCTCTACCTGGGCATCGGCTGGGGTGCCCCCATGCTGTTCGTCATCCCCTGGGCCGTGGTCAAATGTCTGTTTGAGAACATCCAGTGCTGGACTAGCAATGACAACATGGCCTTCTGGTGGATTCTGCGCTTCCCTGTCTTCCTGGCCATCCTGATCAACTTCTTCATCTTCATCCGTATCCTTCACCTCCTGGTGGCCAAGCTGCGAGCCCACCAGATGCGTTATACTGACTACAAATTCCGGCTGGCCAAGTCCACACTGACCCTCATCCCCCTGCTGGGAGTCCACGAGGTGGTATTCGCCTTTGTGACCGATGAGCACGCCCAGGGCACCCTGCGCTCCGCCAAGCTCTTCTTCGACCTCTTCCTCAGCTCCTTCCAGGGTCTGCTGGTGGCTGTTCTCTACTGTTTCCTCAACAAGGAGGTGCAGTCAGAGCTGCTGCGGCGCTGGCATCGCTGGCGTGAGGGTAAAGCACTGCAGGAGGAGCGCCACGCCGGCAGCCACACGACCAGGCCCCTCAGGGGCCCCCTCAGTGAGAAGCTGCTGCATTCAAGGGGCAGTGGCAGCAATGGGGCCAGCCAGGACCCCTCTGCTGAGACCCGCTTGGCTGGTGGCCTTCCTGGATTGGCCGAAAACCCCCAG
>Ovi_arie
ATGCCCCCCATCCAGCCACGCTACCCCCACCTCTTCCTGCTGCTGCTGCTGCTGGCCTGCCAGCCAGAGACCCCCTCCGCTCAGGTGATGGATTTCCTGTTTGAGAAGTGGAAACTCTATGGTGACCAGTGTCTCCACAACCTGAGCCTGCTGCCCCCGCCGACTGAGCTGGTCTGTAACAGAACCTTTGACAAATATTCCTGCTGGCCGGATGCCCCTCCCAACACCACGGCCAACATCTCCTGCCCCTGGTACCTGCCCTGGTACCACAAAGTGCAGCACCGCCTCGTCTTCAAGAGGTGCGGGCCCGATGGGCAGTGGGTGCGTGGGCCTCGGGGGCAGCCGTGGCGAGATGCCTCCCAGTGCCAGATGGATGACGAGGAGCTTGAAGTCCAGAAGGAGGTAGCCAAGATGTACAGCAGTTTCCAGGTGATGTACACGGTGGGCTACTCCCTGTCCCTGGGGGCCCTGCTCCTGGCCCTCGCCACCCTGTTGGGCCTCAGTAAGCTGCACTGCACCCGCAACTACATCCACATGAACCTGTTCGTGTCCTTCATGCTCAAGGCCAGCTCCGTGCTGGTCATCGACACGCTGCTCAAGACGCGCTACAGCCAGAGGATCGGGGACGACATCAGCGTGAGCGTCTGGCTGAGTGATGGGGCAGTGGCCGGCTGCCGGGTGGCCGCGGTGTTCATGCAGTATGGCGTAGTGGCCAACTACTGCTGGCTGCTGGTGGAGGGCGTGTACCTGCACAGCCTGCTGAGCCTCGCCGCCGTCCCCGAGAGGAGCTGCTTCCCCCTCTACCTGGGCATCGGCTGGGGTGCCCCCATGCTGTTCGTCATCCCCTGGGCCGTGGTGAAGTGTCTGTTTGAGAACATCCAGTGTTGGACTAGCAATGACAACATGGCCTTCTGGTGGATTCTGCGCTTCCCTGTCTTCCTGGCCATCGTGATCAACTTCTTCATCTTCATCCGTATCCTTCACCTCTTGGTGGCCAAGCTGCGAGCCCACCAGATGCGTTATACTGACTACAAATTCCGGCTGGCCAAGTCCACACTGACCCTCATCCCCCTGCTGGGAGTCCACGAGGTGGTGTTCGCCTTTGTGACCGATGAGCACGCCCAGGGCACTCTGCGCTCCGCCAAGCTCTTCTTCGACCTCTTCCTCAGCTCCTTCCAGGGTCTGCTGGTGGCCATTCTCTACTGTTTCCTCAACAAGGAGGTGCAGTCAGAGCTGCTGCGGCGCTGGCATCGCTGGCGTGAGGGCAAAGCACTGCAGGAGGAGCGCCACGCTGGCAGCCACATGACCAGGCCCCTCGGGGGCCCCCCCAGTGAGAAGCTGCTGCTTGCAAGGGGCAGTGGCAGCAATGGGACTAGCCAGGACCCCTCTACCGAGACCCACTTGGCTGGTGGCCTTCCTGGATCGGCCGAAAACCCCCAG
>Sus_scro
ATGCCCCCCGCCCGGCTGCGCCACCCCCACCTCCTCCTGCTGCTGCTGCTGGCCTGCCAGCCACAGGCCCCCGCCGCGCAGGCGATGGACTTCCTCTTCCAGAAGTGGAAGCTCTACGGCGACCAGTGTCTCCGCAACCTGAGCCTGCTGCCCCCGCCCACCGAGCTGGTCTGTAATAGAACCTTCGACAAGTACTCCTGCTGGCCCGACACCCCTCCCAACACCACGGCCAACATCTCCTGCCCCTGGTACCTGCCCTGGTACCACAAAGTGCAGCACCGGCTCGTCTTCAAACGGTGTGGGCCCGATGGGCAGTGGGTGCGTGGGCCGCGGGGGCAGCCGTGGCGCAACGCCTCCCAGTGCCAGGTGGACGACGAGGAGCTTGGGGTCCAGAGGGAGGTGGCTGAGATGTACAGCAGCTTCCAGGCGATGTACACGGCCGGCTACTCCCTGTCCCTCGCAGCCCTGCTCCTGGCCCTGGCCATCCTGCTGGGCCTCAGCAAGCTGCACTGCACCCGAAACTACATCCACGCGAACCTGCTTGCGTCCTTCGTGCTCAGGGCCAGCTCCGTGCTGGCCCTCGACGCGCTCCTCAAGACCCGCTACAGCCAGCGGCTTGGGGACGACCTCAGCGTGAGCATCTGGCTGAGTGACGAGGCGGTGGCCGGCTGCCGGGTGGCCGCGGTGTTCATGCAGTACGGCGTCGTGGCCAACTACTGCTGGCTGCTGGTGGAGGGCGTGTACCTGCACAGCCTGCTGCGCCAGGCCACCATCCCCGAGAGGAGCTGCTTCCCCCTCTACTTGGCCATCGGCTGGGGTGCCCCCATGCTATTCGTCATCCCCTGGGCAGTGGTCAAGTGTCTGTTTGAGAACATCCAGTGCTGGACCAGCAATGACAACATGGGCTTCTGGTGGATCCTGCGCTTCCCCGTCTTCCTGGCCATCCTGATCAACTTCTCCATCTTCATCCGCGTCCTCCACGTGCTGGTGGCCAAGCTGCGAGCCCATCAGATGCGCTGCACTGACTACAAATTCCGGCTGGCCAGGTCCACGCTGACGCTCATCCCGCTGCTGGGGGTCCACGAGGTGGTGTTTGCCTTCGTGACGGACGAGCACGCCCAGGGCGCCCTGCGCTCCGCCAAGCTCTTCTTTGACCTCTTCCTCAGCTCCTTCCAGGGCCTGCTGGTGGCGGTTCTCTACTGTTTCCTCAACAAGGAGGTGCAGGCAGAGCTGCTGCGGCGCTGGCACCGCTGGCGCGAGGGCAAAGCGTTGCAGAAGGCGCACCGCGTTGGCAGCCACTCGGCCCGGCCCCCCAGCGGTCCCCCCAGCGAGAAGCTGCTGCTCTCGACGGGTGGCAGCAGCAATGGCACCAGCCAGGAGCCCTCTGCAGAGACCCACTTGGCCAGCGGCCTCCCTGGAGTGGCCGAGAACCCCTTC
>Aci_juba
ATGCCCCCCACCCGGCCACACCGCCCCCACTTTCTCCCGCTGCTGCTGCTGCTGGCCTGCCAGCCACAGGCCCCCTCCGCCCAGGTGATGGACTTCCTGTTTGAGAAGTGGAAGCTGTACGGTGATCAGTGTCTCTACAACCTGAGCCTGCTGCCCCCCCCCACTGAGCTGGTCTGTAACAGAACCTTCGACAAGTATTCCTGTTGGCCGGACACCCCTCCCAACACCACGGCCAACATCTCCTGCCCCTGGTACCTGCCCTGGCACCACAAAGTGCAACACCGCCTCGTCTTCAAGAAGTGCGGGCCTGACGGGCAGTGGGTGCGCGGGCCCCGGGGGCAGCCGTGGCGGAATGCGTCTCAGTGCCAGATGGACGACGACGAGATTGAGGTCCAGAAGGAGGTGGCCAAGATGTACAACAGCTTCCAGGTGATGTACACGGTGGGGTACTCTCTCTCCCTGGGGGCCCTGCTCCTGGCCCTCGCCACCCTGCTGGGCCTCAGCAAGCTGCACTGCACCCGAAACTACATCCACGCAAACCTGTTCGCGTCCTTCGTGCTCAAGGCCAGTTCCGTGCTGGTCATCGACACGCTGCTCAAGACCCGATACAGCCAGAAGATCGGCGACGACCTCAGCGTGAGCGTCTGGCTGAGTGATGGGGCAGTGGCCGGCTGCCGGGTGGCCGCGGTGTTCATGCAGTACGGCATCGTGGCCAACTACTGCTGGCTGCTGGTGGAGGGCGTGTACCTGCACAGCCTGCTGGGCCTCGCCGCCTTCCCGGAGAGGAGCTTCTTCGCCCTCTACCTGGGCCTCGGCTGGGGTGCCCCCATGCTCTTCGTCATCCCCTGGGCTGTGGTCAAGTGTCTGTTTGAGAACATCCAGTGCTGGACGAGCAACGATAACATGGGCTTCTGGTGGATCCTGCGCTTCCCCGTCTTCCTGGCGATCCTGATCAACCTCCTCATCTTCACCCGCGTCCTCCGCGTCCTCGTGGCCAAGCTGCGAGCCCGCCAGATGCGCTACACCGACTACAAGTTCCGGCTGGCGAAGTCCACGCTGACCCTCATCCCCTTGCTGGGGGTCCACGAGGTGGTGTTTGCCTTCGTGACGGACGAGCACGCCCAGGGGACCCTGCGCTCCGCCAAGCTTTTCTTCGACCTCTTCCTCAGCTCCTTCCAGGGCCTGCTGGTGGCTGTTCTATACTGTTTCCTCAATAAGGAGGTGCAGTCGGAGCTGCGGCGGCGCTGGCACCGCTGGCACGTGGGCAACTCGCTGCGGGAACAGCGCCACGTGCACAGGCCCCCGGCCTCCGCCCGGCCCCGGGGCCGCCCCCCCAGCGCGAAGCTGCTGCTCTCCGGGGACGGAGGCGGCAGCAACGGGGCCGGCCGGGATCCATCCGCGGAGACCTGCCGGGTCAGCAGCCTCCCTGGGTTGGCCGAGAGCCCCTTC
>Cal_ursi
ATGCCCCCCACCCGGCCACACTGTCCCCAGCTCCTGCTGCTGCTGCTAGCCTGCCAGCCTTGGGCCCCTTCTGCCCAGGTGATGGACTTCCTGTTCGAGAAGTGGAAGCTGTACGGGGACCAGTGTCTCTACAACCTGAGCCTGCTGCCCCCCCCCACTGAGCTAGTCTGTAATAGAACCTTCGACAAGTACTCCTGTTGGCCGGACACCCCTCCCAACACCACGGCCAACATGTCCTGCCCCTGGTACTTGCCCTGGCACCACAAAGTGCAGCAGCGCCTTGTCTTCAAGAAGTGTGGGCCTGATGGGCAGTGGGTGCGCGGGCCCCGGGGGCAGTCGTGGCGCGACGCTTCTCAGTGCCAGATGGACGAGAAGGAGATCGAGGTCCAGAAGGAGGTGGCCAAGATGTACAGCAGCTTCCAGGTGATGTACACAGTGGGGTACTCTCTGTCCCTGGGGGCCCTGCTCCTGGCCCTCGCTATCCTGCTCGGCCTCAGCAAACTGCACTGCACGCGAAACTACATCCACGTGAACCTGTTTGCGTCCTTCGTGCTCAAGGCCAGCTCCGTGCTGGTCATCGACACGCTGCTCAGGACGCGCTACAGCCAGAAGATCGGTGACGACCTCAGCGTGAGCGTCTGGCTGAGTGACGGGGCCGTGGCCGGCTGCCGGGTGGCCGCCGTGTTCATGCAGTACGGCGTCGTGGCCAACTACTGCTGGCTGCTGGTGGAGGGCGTGTACCTGCACGGCCTGCTGGGCCTCGCCGCCTTCCCAGAGAGGAGCTTCCTCGCCCTCTACTTGGGCATCGGCTGGGGCGCCCCCATGCTCTTTGTCATCCCCTGGGCCGTGGTCAAGTGTCTGTTTGAGAACATCCAGTGCTGGACCAGCAATGACAACATGGGTTTCTGGTGGATCCTGCGCTTCCCTGTCTTCCTGGCAATCCTGATCAACTTCTTCATCTTCATCCGCATCCTTCTCATCCTCATGGCCAAGCTGCAAGCCCGCCAGATGCGCTACACCGACTACAAGTTCCGGCTGGCGAAGTCCACACTGACCCTCATCCCCCTGCTGGGAGTCCATGAAGTGGTGTTTGCCTTCGTGACGGACGAGCATGCCCAGGGGACCCTGCGCTCTGCCAAGCTCTTCTTTGACCTCTTCCTCAGCTCCTTCCAGGGCCTGCTGGTCGCTGTTCTCTACTGTTTCCTCAATAAGGAGGTGCAGTCGGAGCTGCGGCGGTGCTGGCATCGCTGGCGCGCGGGTACCTCGCTGCGGGAGCAGCGCCATGTCAGCAGGCCCGTGGCCTCAGCCCGGCCCCCCGGCGGCCCCCCCAGCAAGCAGCCGCTGCTGTCCGGGGGCGGCGGCAGCAGCAACGGGGCCGGCCGGGGCCCCTCTGCAGACCCCAGCCTGCTCGGCAGCCTCCCCGCCTTGGCCGAGAGCCCCTTC
>Can_lupu
ATGCCCCCCGCCCGGCCACGCTGCCCCCACCTCCTCCTCCTGCTGCTGGCCTGCCAGCCACAGGCCTCTTCTGCCCAGGTGATGGACTTCCTGTTTGAGAAGTGGAAGCTCTATGGTGATCAATGTCTCTACAACCTGAGCCTGCTGCCCCCACCCACTGAGCTGGTCTGCAACAGAACCTTCGACAAGTACTCCTGTTGGCCCGACACCCCTCCCAACACCACGGCCAACATCTCCTGCCCCTGGTACCTGCCCTGGCACCACAAAGTGCAGCACCGCCTCGTCTTCAAGAAGTGCGGGCCCGATGGGCAGTGGGTACGCGGGCCCCGGGGGCAGTCGTGGAGAAACGCCTCCCAGTGCCAGCTGGACGGTCAGGAGATTGAAGTCCAGAAGGAAGTGGCCAAGATGTACAGCAGCTTCCAGGTGATGTACACGGTGGGGTACTCCCTCTCCCTGGGCGCCCTGCTCCTGGCCCTGGTGGTCCTGCTGGGCCTCAGCAAGCTGCGCTGCACCCGGAACTACATCCACGCCAACCTGTTCGCCTCGTTCGTGCTCAAGGCGGGCTCCGTGCTGGTCATCGACGCGCTGCTCAAGACCCGCTACAGCCAGAAGATCGGCGACGACCTCAGCGTGAGCGTCTGGCTCAGCAACGGGGCGGTGGCCGGCTGCCGGGTGGCCGCGGTGTTCATGCAGTACGGCGTGGTGGCCAACTACTGCTGGCTGCTGGTGGAGGGCGTGTACCTGCACAGCCTGCTGGGCCGCGCCACCTTCCCCGAGCGGAGCTTCTTCCCCCTGTACTTGGCCGTCGGCTGGGGCGCCCCCGTGCTCTTTGTCGTCCCCTGGGCCGTGGTCAAGTGTCTGTTTGAGAACATCCAGTGCTGGACCAGCAACGACAACATGGGGTTCTGGTGGATCCTACGCCTGCCGGTCTTCCTGGCGATCCTGATCAACTTCTTTATCTTCATCCGCGTCCTCCTCATCCTCATGGCCAAGCTTCGGGCCCGCCAGATGCGCTACAGCGACTACAAGTTCCGGCTGGCCAAGTCCACACTGACCCTCATCCCCCTGCTGGGGGTCCACGAGGTGGTGTTCGCCTTCGTGACGGATGAGCATGCCCAGGGGACGCTGCGCTCCGCCAAGCTCTTCTTCGACCTCTTCCTCAGCTCCTTCCAGGGCCTGCTGGTGGCCGTGCTGTACTGCTTCCTCAATAAGGAGGTGCAGTCGGAGCTGCTGCGGCGCTGGCAGCGCTGGCGCATGGGCAAGAGGCTGCGGGAGGAGCGCCCCCCCAGCAGGCACCCCGACCCGGGCCGGCCCGCAGGCGGCGCCCCCAGCAAGAAGCTGCTGCTTTCCAGGGGCGGCGACGGGGCGGCCCGGGACCCCTCTGCAGACACCGGCCTGGTGGGCATCCCCCCTGGGGTGGCCGCCAGCCCCTTCGAGAGCCCGCAGGAGCCCCCCGGGGCCCCGGTTGGGGCCGGACTCAGGTGC
>Enh_lutr
ATGTGCCCCGCCCCGCCGCACTGCCCCCCCCCCCTGCTGCTGCTGCTGCTGCTGCTGGCTTGCCAGCCACAGGCCCCATCTGCGCAGGTGATGGACTTCCTGTTTGAGAAGTGGAAGCTCTACGGTGACCAGTGTCTCTCCAACCTGAGCCTGCTGCCCCCACCCACGGAGCTGGTCTGTAATAGAACCTTTGACAAGTATGCCTGCTGGCCGGACACCCCTGCCAACACCACGGCCAACACATCCTGCCCCTGGTACTTGCCCTGGCACCCCAAAGTGCAGCACCGCCTCGTCTTCAAGAAGTGCGGGCCCGACGGGCAGTGGGTGCGCGGGCCCCAGGGGCAGTCCTGGCGCAACGCGTCTCAGTGCCAGATGGACGAGCACGAGCTCGAGGGCCAGAAGGAGGCAGCCGAGATGTACAGTGGCCTTCAGGTGATGTACACAGTGGGGTACTCTCTGTCCCTGGGGGCGCTGCTGCTGGCCCTGGCTCTCCTGCTGGGCCTCAGCCAGCTCCGCTGCACCCGGAACTACATCCACGCAAACCTGTTTGCGTCCTTCGTGCTCAAGGCCAGTTCCGTGCTGGTCATTGATGCGCTGCTTAAGACACGGTACAGCCAGAAGATCGGGGACGACCTCCGCGTGAGCATCTGGCTGAGTGACGGGGCGGTGGCCGGCTGCCGGGTGGCCGCAGTGTTCATGCAGTACGGCGTGGTGGCCAACTACAGCTGGCTGTTGGTGGAGGGCGTGTACCTGCACAGCCTGCTGGGCCTCGCCGCCCTCCCGGACAGGAGCTTCTTCGCCCTCTACCTGGGCATCGGCTGGGGCGCCCCCATGCTCTTTGTCATCCCCTGGGCCGTGGTCAAGTGCCTGTTCGAGAACATCCAGTGCTGGACCCGCAACGACAACATGGCCTTCTGGTGGATCCTGCGCTTCCCTGTGTTCCTGGCGATCCTGATCAACTTCTTCATCTTCATCCGCATCCTTCTCATCCTCACGGCCAAACTGCGAGCCCGCCAGATGCGCTACACAGACTACAAGTTCCGGCTGGCGAAGTCTACGTTGACCCTCATCCCTCTGCTGGGGGTCCATGAAGTGGTGTTTGCCTTCGTGACCGATGAGCACGCCCAGGGGACCCTGCGCTCTGCCAAGCTCTTCTTCGACCTCTTCCTCAGCTCCTTCCAGGGCCTGCTGGTGGCTGTTCTGTACTGTTTCCTCAATAAGGAGGTGCAGTCGGAGCTGCTGCGGCGCTGGAACCGCTGGCGTGCCGGTCGCTCGCTGCAGGAAGAACGCCACACCGGCAGGCTCGGACCCCCAGTCCGGCCCACTGGCGACCCCCCCAGCGAGAAGCCACTGCTCTCCAGGTCCGGGGGCAGCAGCAATGGGACTGGCCGGGTCCCCTCTGCAGACCCCCGCCTGGTCAGCAGCCTCCCCGGGCTGGCCGAGAGCCCCTTC
>Eum_juba
ATGCCCCCCACCCGGCCACACTGTCCCCAGCTCCTGCTGCTGCTGCTAGCCTGCCAGCCTTGGGCCCCTTCTGCCCAGGTGATGGACTTCCTGTTCGAGAAGTGGAAGCTGTACGGGGACCAGTGTCTCTACAACCTGAGCCTGCTGCCCCCCCCCACAGAGCTAGTCTGTAATAGAACCTTCGACAAGTACTCCTGTTGGCCGGACACCCCTCCCAACACCACGGCCAACATGTCCTGCCCCTGGTACTTGCCCTGGCACCACAAAGTGCAGCAGCGCCTTGTCTTCAAGAAGTGTGGGCCTGATGGGCAGTGGGTGCGCGGGCCCCGGGGGCAGTCGTGGCGCGACGCTTCTCAGTGCCAGATGGACGAGAAGGAGATCGAGGTCCAGAAGGAGGTGGCCAAGATGTACAGCAGCTTCCAGGTGATGTACACAGTGGGGTACTCTCTGTCCCTGGGGGCCCTGCTCCTGGCCCTCGCTATCCTGCTCGGCCTCAGCAAACTGCACTGCACGCGGAACTACATCCACGTGAACCTGTTTGCGTCCTTCGTGCTCAAGGCCAGCTCCGTGCTGGTCATCGACACGCTGCTCAGGATGCGCTACAGCCAGAAGATCGGTGACGACCTCAGCGTGAGCGTCTGGCTGAGTGACGGGGCCGTGGCCGGCTGCCGGGTGGCCGCCGTGTTCATGCAGTACGGCGTCGTGGCCAACTACTGCTGGCTGCTGGTGGAGGGCGTGTACCTGCACGGCCTGCTGGGCCTCGCCGCCTTCCCAGAGAGGAGCTTCCTCGCCCTCTACTTGGGCATCGGCTGGGGCGCCCCCATGCTCTTTGTCATCCCCTGGGCCGTGGTCAAGTGTCTGTTTGAGAACATCCAGTGCTGGACCAGCAATGACAACATGGGTTTCTGGTGGATCCTGCGCTTCCCTGTCTTCCTGGCGATCCTGATCAACTTCTTCATCTTCATCCGCATCCTTCTCATCCTCATGGCCAAGCTGCAAGCCCGCCAGATGCGCTACACCGACTACAAGTTCCGGCTGGCGAAGTCCACACTGACCCTCATCCCCCTGCTGGGAGTCCATGAAGTGGTGTTTGCCTTCGTGACGGACGAGCATGCCCAGGGGACCCTGCGCTCTGCCAAGCTCTTCTTTGACCTCTTCCTCAGCTCCTTCCAGGGCCTGCTGGTCGCTGTTCTCTACTGTTTCCTCAATAAGGAGGTGCAGTCGGAGCTGCGGCGGTGCTGGCATCGCTGGCGCGCGGGTACCTCGCTGCGGGAGCAGCGCCACGTCAGCAGGCCCGCGGCCTCAGCCCGGCCCCCCGGTGGCCCCCCCAGCGAGCAGCCGCTGCTGTCCGGGGCCGGCCGGGGCCCCTCTGCAGACCCCAGCCTGCTCGGCAGCCTCCCCGCGTTGGCCGAGAGCCCCTTC
>Fel_catu
ATGCCCCCCACCCGGCCACACCGCCCCCACTTTCTCCCGCTGCTGCTGCTGCTGCTGGCCTGCCAGCCACAGGCCCCCTCCGCCCAGGTGATGGACTTCCTGTTTGAGAAGTGGAAGCTGTACGGTGATCAGTGTCTCTACAACCTGAGCCTGCTGCCCCCCCCCACCGAGCTGGTCTGTAACAGAACCTTCGACAAGTATTCCTGTTGGCCGGACACCCCTCCCAACACCACGGCCAACATCTCCTGCCCCTGGTACCTGCCCTGGCACCACAAAGTGCGACACCGCCTCGTCTTCAAGAAGTGCGGGCCTGACGGGCAGTGGGTGCGCGGGCCCCGGGGGCAGCCGTGGCGGAATGCGTCTCAGTGCCAGATGGACGACGACGAGATTGAGGTCCAGAAGGAGGTGGCCAAGATGTACAACAGCTTCCAGGTGATGTACACGGTGGGGTACTCTCTCTCCCTGGGGGCCCTGCTCCTGGCCCTCGCCACCCTGCTGGGCCTCAGCAAGCTGCACTGCACCCGAAACTACATCCACGCAAACCTGTTCGCGTCCTTTGTGCTCAAGGCCAGTTCCGTGCTGGTCATCGACACGCTGCTCAAGACCCGATACAGCCAGAAGATCGGCGACGACCTCAGCGTGAGCGTCTGGCTGAGTGATGGGGCAGTGGCCGGCTGCCGGGTGGCCGCGGTGTTCATGCAGTACGGCATCGTGGCCAACTACTGCTGGCTGCTGGTGGAGGGCGTGTACCTGCACAGCCTGCTGGGCCTCGCCGCCTTCCCGGAGAGGAGCTTCTTCGCCCTCTACCTGGGCCTCGGCTGGGGTGCCCCCATGCTCTTCGTCATCCCCTGGGCTGTGGTCAAGTGTCTGTTTGAGAACATCCAGTGCTGGACCAGCAACGATAACATGGGCTTCTGGTGGATCCTGCGCTTCCCCGTCTTCCTGGCGATCCTGATCAACCTCCTCATCTTCACCCGCGTCCTCCGCGTCCTCGTGGCCAAGCTGCGAGCCCGCCAGATGCGCTACACCGACTACAAGTTCCGGCTGGCGAAGTCCACGCTGACCCTCATCCCCTTGCTGGGGGTCCACGAGGTGGTGTTTGCCTTCGTGACGGACGAGCACGCCCAGGGGACCCTGCGCTCCGCCAAGCTTTTCTTCGACCTCTTCCTCAGCTCCTTCCAGGGCCTGCTGGTGGCTGTTCTATACTGTTTCCTCAATAAGGAGGTGCAGTCGGAGCTGCTGCGGCGCTGGCACCGCTGGCACGTGGGCAACTCGCTGCGGGAACAGCGCCACGTGCACAGGCCCCCGGCCTCCGCCCGGCCCCGGGGCCGCCCCCCCAGCGCGAAGCTGCTGCTCTCCGGGGGCGGAGGCGGCAGCAACGGGGCCGGCCGGGACCCCTCCGCGGAGACCTGCCGGGTCAGCAGCCTCCCTGGGCTGGCCGAGAGCCCCTTC
>Hal_gryp 
ATGCCCCCCACCCGGCCACACTGCCCCCAGCTCCTGCTGCTGCTGCTGGCCTGCCAGCCTTGGGCCCCTTCTGCCCAGGTGATGGACTTCCTGTTCGAGAAGTGGAAGCTCTACGGTGACCAGTGTCTCTACAACCTGAGCCTGCTGCCCCCCCCCACTGAGCTAGTCTGTAATCGAACCTTCGACAAGTACTCCTGTTGGCCGGACACCCCTCCCAACACCACGGCCAACATGTCCTGCCCCTGGTACTTGCCCTGGCACCACAAAGTGCAGCACCGCTTTGTCTTCAAGAAGTGTGGGCCTGATGGGCAGTGGGTGCGCGGGCCCCGCGGGCAGTCGTGGCGCGACGCTTCTCAGTGCCAGATGGACGAGAAGGAGATCGAGGTCCAGAAGAAGGCGGCCAAGATGTACAGCGGCTTCCAGGTGATGTACACAGTGGGGTACTCTCTGTCCCTGGGGGCCCTGCTCCTGGCCCTCGCTATCCTGCTGGGCCTCAGCAAGCTGCACTGCACGCGAAACTACATCCACGTGAACCTGTTCGCGTCCTTCGTGCTCAAGGCCGGCTCCGTGCTGGTCATCGACACGCTGCTCAGGACGCGCTACAGCCAGAAGATCGGGGACGACCTCAGCGTGAGCATCTGGCTGAGTGACGGGGCCGTGGCCGGCTGCCGGGTGGCCGCCGTGTTCATGCAGTACGGCGTCGTGGCCAACTACTGCTGGCTGCTGGTGGAGGGCGTGTACCTGCACGGCCTGCTGGGCCTCGCCGCCTTCCCGGAGAGGAGCTTCTTCGCCCTCTACCTGGGCATCGGCTGGGGCGCCCCCATGCTCTTTGTCATCCCCTGGGCGGTGGTCAAGTGTCTGTTTGAGAACATCCAGTGCTGGACCAGCAACGACAACATGGGTTTCTGGTGGATCCTGCGCTTCCCTGTCTTCCTGGCGATCCTGATCAACTTCTTCATCTTCATCCGCGTCCTTCTCATCCTCATGGCCAAGCTGCAAGCCCGCCAGATGCGCTACACCGACTACAAGTTCCGGCTGGCAAAGTCCACACTGACCCTCATCCCCCTGCTGGGGGTCCACGAAGTGGTGTTCGCCTTCGTGACAGACGAGCATGCCCAAGGGACCCTGCGCTCTGCCAAGCTCTTCTTCGACCTCTTCCTCAGCTCCTTCCAGGGCCTGCTGGTGGCTGTTCTCTACTGTTTCCTCAATAAGGAGGTGCAGTCGGAGCTGCGACGGTCCTGGCATCGCCGGCGCGCGGGGGCCTCACTGCGGGAGCGACGCCACGCCAGCGGCCCCCCCAGCGAGAAGCCGCTCCTGTGCGGGGCCGGCGGCAGCAACGGGGCCGGCCGGGGCCCCCCCGCACACCCCAGCCCGGTCGGCAGCCGCCCCGCGTTGGCCGAGAGCCCCTTC
>Lep_wedd
ATGCCCCCCACCCGGCCACACTGCCCCCAGCTCCTGCTGCTGCTGCTGGCCTGCCAGCCTTGGGCCCCTTCTGCCCAGGTGATGGACTTCCTGTTCGAGAAGTGGAAGCTCTACGGTGACCAGTGTCTCTACAACCTGAGCCTGCTGCCCCCCCCCACTGAGCTAGTCTGTAATCGAACCTTCGACAAGTACTCCTGTTGGCCGGACACCCCTCCCAACACCACGGCCAACATGTCCTGCCCCTGGTACTTGCCCTGGCACCACAAAGTGCAGCACCGCCTTGTCTTCAAGAAGTGTGGGCCTGATGGGCAGTGGGTGCGCGGGCCCCGCGGGCAGTCGTGGCGCGACGCTTCTCAGTGCCAGATGGACGAGAAGGAGATCGAGGTCCAGAAGGAGGCGGCCAAGATGTACAGCGGCTTCCAGGTGATGTACACAGTGGGGTACTCTCTGTCCCTGGGGGCCCTGCTCCTGGCCCTCGCTATCCTGCTGGGCCTCAGCAAGCTGCATTGCACGCGAAACTACATCCACGTGAACCTGTTCGCGTCCTTTGTGCTCAAGGCCGGCTCCGTGCTGGTCATCGACACGCTGCTCAGGACGCGCTACAGCCAGAAGATCGGTGACGACCTCAGCGTGAGCATCTGGCTGAGTGACGGGGCCGTGGCCGGCTGCCGGGTGGCTGCCGTGTTCATGCAGTACGGCGTCGTGGCCAACTACTGCTGGCTGCTGGTGGAGGGTGTGTACCTGCACGGCCTGCTGGGCCTCGCCGCCTTCCCAGAGAGGAGCTTCTTCGTCCTCTACCTGGGCATCGGCTGGGGCGCCCCCATGCTCTTTGTCATCCCCTGGGCCGTGGTCAAGTGTCTGTTTGAGAACATCCAGTGCTGGACCAGCAACAACAACATGGGTTTCTGGTGGATCCTGCGCTTCCCTGTCTTCCTGGCGATCCTGATCAACTTCTTCATCTTCATCCGCGTCCTTCTCATCCTCATGGCCAAGCTGCAAGCCCGCCAGATGCGCTACACCGACTACAAGTTCCGGCTGGCGAAGTCCACACTGACCCTCATCCCCCTGCTGGGGGTCCACGAAGTGGTGTTCGCCTTCGTGACAGACGAGCATGCCCAAGGGACCCTGCGCTCTGCCAAGCTCTTCTTCGACCTCTTCCTCAGCTCCTTCCAGGGCCTGCTAGTGGCTGTTCTCTACTGTTTCCTCAATAAGGAGGTGCAGTCGGAGCTGCGACGGTGCTGGCATCGCTGGCGCGCGGGGGCCTCACTGCGGGAGCGACGCCCCGTCAGCGGCCCCCCCGGCGGCCCCCCCGGCGAGAAGCCGCTCCTGTGCGGGGGCGGCGGCAGCAACGGGGCCGCGCGGGGCCCCTCCGCACACCCCAACCTGGTCGGCAGCCTCCCCGCGTTGGCCGAGAACCCCTTC
>Lon_cana
ATGTGCCCCACCCCGCCGCACTGCCCCCACCTCCTGCTGCTGCTGCTGCTGCTGGCTTGCCAGCCACAGGCCCCATCTGCGCAGGTGATGGACTTCCTGTTTGAGAAGTGGAAGCTCTACGGTGACCAGTGTCTCTCCAACCTGAGCCTGCTGCCCCCACCCACGGAGCTGGTCTGTAATAGAACCTTTGACAAGTACGCCTGCTGGCCGGACACCCCTGCCAACACCACGGCCAACACGTCCTGCCCCTGGTACTTGCCCTGGCACCCCAAAGTGCAGCACCGCCTCGTCTTCAAGAAGTGCGGGCCCGATGGGCAGTGGGTGCGCGGGCCCCAGGGGCAGTCCTGGCGCAACGCGTCTCAGTGCCAGATGGACGAGCACGAGCTCGAGGGCCAGAAGGAGGCGGCCGAGATGTATAGTGGCCTTCAGGTGATGTACACAGTGGGGTACTCTCTGTCCCTGGGGGCGCTGCTGCTGGCCCTGGCTCTCCTGCTGGGCCTCAGCCAGCTCCGCTGCACCCGGAACTACATCCACGCAAACCTGTTTGCGTCCTTCGTGCTCAAGGCCAGTTCCGTGCTGGTCATCGATGCGCTGCTCAAGACACGGTACAGCCAGAAGATCGGGGACGACCTCCGCGTGAGCATCTGGCTGAGTGACAGGGCGGTGGCCGGCTGCCGGGTGGCCGCGGTGTTCATGCAGTACGGCGTGGTGGCCAACTACAGCTGGCTGCTGGTGGAGGGCGTGTACCTGCACAGCCTGCTGGGCCTCGCCGCCCTCCCGGACAGGAGCTTCTTCGCCCTCTACCTGGGCATCGGCTGGGGCGCCCCCATGCTCTTTGTCATCCCCTGGGCCGTGGTCAAGTGTCTGTTTGAGAACATCCAGTGCTGGACCCGCAACGACAACATGACCTTCTGGTGGATCCTGCGCTTCCCTGTGTTCCTGGCGATCCTGATCAACTCCTTCATCTTCATCCGCATCCTTCTCATCCTCACGGCCAAACTGCGAGCCCGCCAGATGCGCTACACAGACTACAAGTTCCGGCTGGCGAAGTCTACGCTGACCCTCATCCCCCTGCTGGGGGTCCATGAAGTGGTGTTTGCCTTCGTGACCGATGAGCACGCCCAGGGGACCTTGCGCTCTGCCAAGCTCTTCTTCGACCTCTTCCTCAGCTCCTTCCAGGGCCTGCTGGTGGCTGTTCTGTACTGTTTCCTCAATAAGGAGGTGCAGTCGGAGCTGCTGCGGCGCTGGAACCGCTGGCGTGCCGGTCGCTCGCTGCAGGAAGCACGCCACACCAGCAGGCTCGGACCCCCAGTCCGGACCACTGGCGACCCCCCCAGCGAGAAGCCACTGCTCTCCAGGTCCCGGGGCAGCAGCAATGGGACTGGCCGGGACCCCTCTGCAGACCCCTGCCTGGTCAGCAGCCTCCCCGGGCTGGCCGAGAGCCCCTTC
>Lyn_cana
ATGCCCCCCGCCCGGCCACACCGCCCCCACTTTCTCCCGCTGCTGCTGCTGCTGGCCTGCCAGCCACAGGCCCCCTCCGCCCAGGTGATGGACTTCCTGTTTGAGAAGTGGAAGCTGTACGGTGATCAGTGTCTCTACAACCTGAGCCTGCTGCCCCCCCCCACCGAGCTGGTCTGTAACAGAACCTTCGACAAGTATTCCTGTTGGCCGGACACCCCTCCCAACACCACGGCCAACATCTCCTGCCCCTGGTACCTGCCCTGGCACCACAAAGTGCAACACCGCCTCGTCTTCAAGAAGTGCGGGCCTGACGGGCAGTGGGTGCGCGGGCCCCGGGGGCAGCCGTGGCGGAATGCGTCTCAGTGCCAGATGGACGACGACGAGATTGAGGTCCAGAAGGAGGTGGCCAAGATGTACAACAGCTTCCAGGTGATGTACACGGTGGGGTACTCTCTCTCCCTGGGGGCCCTGCTCCTGGCCCTCGCCACCCTGCTGGGCCTCAGCAAGCTGCACTGCACCCGAAACTACATCCACGCAAACCTGTTCGCGTCCTTCGTGCTCAAGGCCAGTTCCGTGCTGGTCATCGACACGCTGCTCAAGACCCGATACAGTCAGAAGATCGGCGACGACCTCAGCGTGAGCGTCTGGCTGAGTGATGGGGCAGTGGCCGGCTGCCGGGTGGCCGCGGTGTTCATGCAGTACGGCATCGTGGCCAACTACTGCTGGCTGCTGGTGGAGGGCGTGTACCTGCACAGCCTGCTGGGCCTCGCCGCCTTCCCGGAGAGGAGCTTCTTCGCCCTCTACCTGGGCCTCGGCTGGGGTGCCCCCATGCTCTTCGTCATCCCCTGGGCTGTGGTCAAGTGTCTGTTTGAGAACATCCAGTGCTGGACGAGCAACGATAACATGGGCTTCTGGTGGATCCTGCGCTTCCCCGTCTTCCTGGCGATCCTGATCAACCTCCTCATCTTCACCCGCGTCCTCCGCGTCCTCGTGGCCAAGCTGCGAGCCCGCCAGATGCGCTACACCGACTACAAGTTCCGGCTGGCGAAGTCCACGCTGACCCTCATCCCCTTGCTGGGCGTCCACGAGGTGGTGTTTGCCTTCGTGACGGACGAGCACGCCCAGGGGACCCTGCGCTCCGCCAAGCTTTTCTTCGACCTCTTCCTCAGCTCCTTCCAGGGCCTGCTGGTGGCTGTTCTATACTGTTTCCTCAATAAGGAGGTGCAGTCGGAGCTGCTGCGGCGCTGGCACCGCTGGCACGTGGGCAACTCGCTGCGGGAACAGCGCCACGTGCACAGGCCCCCCGCCTCCGCCCGGCCCCGGGGCCGCCCCCCCAGCGCGAAGCTGCTGCTCTCCGGGGGCGGAGGCGGCAGCAACGGGGCCGGCCGGGACCCCTCCGCGGAGACCTGCCGGGTCAGCAGCCTCCCTGGGCTGGCCGAGAGCCCCTTC
>Mir_leon
ATGCCCCCCACCCGGCCACACTGCCCCCAGCTCCTGCTGCTGCTGCTGGCCTGCCAGCCTTGGGCCCCTTCTGCCCAGGTGATGGACTTCCTGTTCGAGAAGTGGAAGCTCTACGGTGACCAGTGTCTCTACAACCTGAGCCTGCTGCCCCCCCCCACTGAGCTAGTCTGTAATCGAACCTTCGACAAGTACTCCTGTTGGCCGGACGCCCCTCCCAACACCACGGCCAACACGTCCTGCCCCTGGTACTTGCCCTGGCACCACAAAGTGCAGCACCGCCTTGTCTTCAGGAAGTGTGGGCCTGATGGGCAGTGGGTGCGCGGGCCCCGCGGGCAGTCGTGGCGCGACGCTTCTCAGTGCCAGATGGACGAGAAGGAGATCGAGGCCCAGAAGGAGGCGGCCAAGATGTACAGCGGCTTCCAGGTGATGTACACAGTGGGGTACTCTCTGTCCCTGGGGGCCCTGCTCCTGGCCCTCGCTATCCTGCTGGGCCTCAGCAAGCTGCATTGCACGCGAAACTACATCCACGTGAACCTGTTCGCGTCCTTTGTGCTCAAGGCCGGCTCCGTGCTGGTCATCGACACGCTGCTCAGGACGCGCTACAGCCAGAAGATCGGTGATGACCTCAGCGTGAGCATCTGGCTGAGTGACGGGGCCGTGGCCGGCTGCCGGGTGGCCGCCGTGTTCATGCAGTACGGCGTCGTGGCCAACTACTGCTGGCTGCTGGTGGAGGGTGTGTACCTGCATGGCCTGCTGGGCCTCGCCGCCTTCCCAGAGAGGAGCTTCTTCGCCCTCTACCTGGGCATCGGTTGGGGCGCCCCCATGCTCTTTGTCATCCCCTGGGCCGTGGTCAAGTGTCTGTTTGAGAACATCCAGTGCTGGACCAGCAACAACAACATGGGTTTCTGGTGGATCCTGCGCTTCCCTGTCTTCCTGGCGATCCTGATCAACTTCTTCATCTTCATCCGCGTCCTTCTCATCCTCATGGCCAAGCTGCAAGCCCGCCAGATGCGCTACACCGACTACAAGTTCCGGCTGGCGAAGTCCACACTGACCCTCATCCCCCTGCTGGGGGTCCACGAAGTGGTGTTCGCCTTCGTGACAGACGAACATGCCCAAGGGACCCTGCGCTCTGCCAAGCTCTTCTTCGACCTCTTCCTCAGCTCCTTCCAGGGCCTGCTAGTGGCTGTTCTCTACTGTTTCCTCAATAAGGAGGTGCAGTCGGAGCTGCGACGATGCTGGCATCGCTGGCGCGCGGGGGCCTCACTGCGGGAGCGACGCCCCGTCGGCGGCCCCCCCGGCGAGAAGCCGCTCCTGTGCGGGGGCCGCGGCAGCAACGGGGCCGCCCGGGGCCCCTCCGCACACCCGACCCTGGTCGGCAGCCTCCCCGCGTTGGCCGAGAACCCCTTC
>Mus_ermi
ATGTGCCCCGCCCCGCCGCCCTGCCCCCACCTGCTGCTGCTGCTGCTGCTGCTGTTTTGCCAGCCACAGGCCCCATCTGCGCAGGTGATGGACTTCCTGTTCGAGAAGTGGAAGCTCTACGGTGACCAGTGTCTCTCCAACCTGAGCCTGCTGCCCCCACCCACGGAGCTGGTCTGTAATAGAACCTTTGACAAGTACGCCTGCTGGCCGGACACCCCTGCCAACACTACGGCCAACACGTCCTGCCCCTGGTACTTGCCCTGGCACCCCAAAGTGCAGCACCGCCTTGTCTTCAAGAAGTGCGGGCCCGATGGGCAGTGGGTGCGCGGGCCGCGGGGGCAGTCCTGGCGCAACGCGTCTCAGTGCCAGATGGATGAGCATGAGCTCAAGGGCCAGAAGGAGGTGGCCGAGATGTACAGCGGCCTTCAGGTGATGTACACGGTGGGGTACTCTCTGTCCCTGGGGGCGCTGCTGCTGGCTCTGGCTCTCCTGCTGGGCCTCAGCCAGCTCCGCTGCACCCGGAACTACATCCACGCAAACCTGTTTGCGTCCTTCGTGCTCAAGGCCAGCTCCGTGCTGGTCATCGATGCGCTGCTCGAGACACGGTACAGCCAGAAGATCGGGGATGACCTCCGCGTGAGCGTCTGGCTGAGTGACGGGGCGGTGGCCGGCTGCCGGGTGGCCGCAGTGTTCATGCAGTACGGCGTGGTGGCCAACTACAGCTGGCTGCTGGTGGAGGGTGTGTACCTGCACAGCCTGCTGGGCCTCGCCGCCCTCCCGGACAGGAGCTTCTTCGCCCTCTACCTGGGCATCGGCTGGGGCGCCCCCATGCTCTTTGTCATCCCCTGGGCCGTGGTCAAGTGCCTGTTTGAGAACATCCAGTGCTGGACCCGCAACGACAACATGGCCTTCTGGTGGATCCTGCGCTTCCCTGTGTTCCTGGCCATCCTGATCAACTTCTTCATCTTCATCCGCATCCTTCTCATCCTCACGGCCAAACTGCGAGCCCGCCAGATGCGCCACACAGACTCCAAGTTCCGGCTGGCGAAGTCCACCCTGACCCTCATCCCCCTGCTGGGGGTCCATGAGGTGGTGTTTGCCTTCGTGACCGACGAGCACGCCCAGGGGACCCTGCGCTCTGCCAAGCTCTTCTTCGACCTCTTCCTCAGCTCCTTCCAGGGCCTGCTGGTGGCTGTTCTGTACTGTTTCCTCAATAAGGAGGTGCAGTCGGAGCTGCTGCGGCGCTGGAACCGCTGGCGTGCCGGTCGCTCACTGCGGGAAGAACGCCACCCCAGCAGGCTCGGACCCCCAGCCCGGCCCACTGGCGACCCCCCCAGCGAGAAGCCGCTGCTCTCCAGATCCGGAGGCAGCAGCAATGAGACTGGCCGGGACCCTTCTGCAGACCCCTGCCTGGTCAGCAGTCTCCCCGGGCTGGCCGAGAGCCCCTTC
>Neo_viso
ATGTGCCCTGCCCCGCCGCCCTGCCCCCACCTCCTGCTGCTGCTGCTGCTGCTGTTTTGCCAGCCACAGGCCCCATCTGCGCAGGTGATGGACTTCCTGTTTGAGAAGTGGAAGCTCTACGGTGACCAGTGTCTCTCCAACCTGAGCCTGCTGCCCCCCCCCACGGAGCTGGTCTGTAATAGAACCTTTGACAAGTACGCCTGCTGGCCGGACACCCCTGCCAACACTACGGCCAACACGTCCTGCCCCTGGTACTTGCCCTGGCACCCCAAAGTGCAGCACCGCCTCGTCTTCAAGAAGTGCGGGCCCGATGGGCAGTGGGTGCGCGGGCCGCGGGGGCAGTCCTGGCGCAACGCGTCTCAGTGCCAGATGGACGAGCGCGAGCTGGAGGGCCAGAAGGAGGCGGCCGAGATGTACAGCGGCCTTCAGGTGATGTACACGGTGGGGTACTCTCTGTCCCTGGGGGCGCTGCTGCTGGCGCTGGCTCTCCTGCTGGGCCTCAGCCAGCTCCGCTGCACCCGGAACTACATCCACGCAAACCTGTTCGCGTCCTTCGTGCTCAAGGCCAGTTCCGTGCTGGTCATCGATGCGCTGCTCAAGACCCGGTACAGCCAGAAGATCGGGGATGACCTCCGCGTGAGCGTCTGGCTGAGTGACGGGGCGGTGGCCGGCTGCCGGGTGGCCGCGGTGTTCATGCAGTACGGCGTGGTGGCCAACTACAGCTGGCTGCTGGTGGAGGGCGTGTACCTGCACAGCCTGCTGGGCCTCGCCGCCCTCCCGGACAGGAGCTTCTTCGCCCTCTACCTGGGCATCGGCTGGGGCGCCCCCATGCTCTTTGTCATCCCCTGGGCCGTGGTCAAGTGCCTGTTTGAGAACATCCAGTGCTGGACCCGCAACGACAACATGGCCTTCTGGTGGATCCTGCGCTTCCCTGTGTTCCTGGCGATCCTGATCAACTTCTTCATCTTCATCCGCATCCTTCTCATCCTCACGGCCAAACTGCGAGCCCGCCAGATGCGCCACACAGACTCCAAGTTCCGGCTGGCGAAGTCCACGCTGACCCTCATCCCCCTGCTGGGGGTCCATGAGGTGGTGTTTGCCTTCGTGACCGACGAGCACGCCCAGGGGACCCTGCGCTCTGCCAAGCTCTTCTTCGACCTCTTCCTCAGCTCCTTCCAGGGCCTGCTGGTGGCTGTTCTGTACTGTTTCCTCAATAAGGAGGTGCAGTCGGAGCTGCTGCGGCGCTGGAACCGCTGGCGTGCCGGTCGCTTGCTGCAGGAAGAACGCCACAGCAGCAGGCTCGGACCCCCAGCCCGGCCCACGGGCGACCCCCCCAGCGAGAAGCCGCTGCTCTCCAGGTCCGGGGGCAGCAGCAATGGGACTGGCCGGGACCCTTGTGCAGACCCCTGCTTGGTCAGCAGCCTCCCCGGGCTGGCCGAGAGCCCCTTC
>Odo_rosm
ATGCCCCCCACCCGGCCACACTGTCCCCAGCTCCTGCTGCTGCTGCTAGCCTGCCAGCCTTGGGCCCCTTCTGCCCAGGTGATGGACTTCCTGTTCGAGAAGTGGAAGCTGTACGGGGACCAGTGTCTCTACAACCTGAGCCTGCTGCCCCCCCCCACTGAGCTAGTCTGTAATAGAACCTTCGACAAGTACTCCTGTTGGCCGGACACCCCTCCCAACACCACGGCCAACATGTCCTGCCCCTGGTACTTGCCCTGGCACCACAAAGTGCAGCACCGCCTTGTCTTCAAGAAGTGTGGGCCTGATGGACAGTGGGTGCGCGGGCCCCGGGGGCAGTCATGGCGCGACGCTTCTCAGTGCCAGATGGACGAGCAGGAGATCGAGGTCCAGAAGGAGGTGGCCAAGATGTACAGCAGCTTCCAGGTGATGTACACAGTGGGGTACTCTCTGTCCCTGGGGGCCCTGCTTCTGGCCCTCGCTATCCTGCTCGGCCTCAGCAAACTGCACTGCACGCGAAACTACATCCACGTGAACCTGTTTGCGTCCTTCGTGCTCAAGGCTGGCTCCGTGCTGGTCATCGACACGCTGCTCAGGACACGCTACAGCCAGAAGATCGGTGACGACCTCAGCGTGAGCATCTGGCTGAGTGACGGGGCCGTGGCCGGCTGCCGGGTGGCTGCCGTGTTCATGCAGTACGGCGTCGTGGCCAACTACTGCTGGCTGCTGGTGGAGGGCGTGTACCTGCACGGCCTGCTGGGCCTCGCCGCCTTCCCAGAGAGGAGCTTCTTCGCCCTCTACTTGGGCATCGGCTGGGGCGCCCCCATGCTCTTTGTCATCCCCTGGGCCGTGGTCAAGTGTCTGTTTGAGAACATCCAGTGCTGGACCAGCAATGACAACATGGGTTTCTGGTGGATCCTGCGCTTCCCTGTCTTCCTGGCGATCCTGATCAACTTCTTCATCTTCATCCGCATCCTTCTCATCCTCATGGCCAAGCTGCAAGCCCGCCAGATGCGCTACACCGACTACAAGTTCCGGCTGGCAAAGTCCACACTGACCCTCATCCCCCTGCTGGGAGTCCATGAAGTGGTGTTTGCCTTCGTGACGGACGAGCATGCCCAGGGGATCCTGCGCTCTGTCAAGCTCTTCTTCGACCTCTTCCTCAGCTCCTTCCAGGGCCTGCTGGTCGCTGTTCTCTACTGTTTCCTCAATAAGGAGGTGCAGTCGGAGCTGCGGCGGTGCTGGCATCGCTGGCACGCGGGTACCTCGCTTCGGGAGCAGCACCACGTCAGCAGGCCCGCGGCCTCAGCCCGGCAACCCGGCGGCCCCCCCAGCGAGAAGCCGCTGCTGTCCGGGGGCGGTGGCGGTGGCAACGGGGCCTGCCGGGACCCCTCTGCAGACCCCAGCCTGCTCGGCAGCCTCCCCGCGTTGGCCGAGAGCCCTTTC
>Pho_vitu
ATGCACCCCACCCGGCCACACTGCCCCCAGCTCCTGCTGCTGCTGCTGGCCTGCCAGCCTTGGGCCCCTTCTGCCCAGGTGATGGACTTCCTGTTCGAGAAGTGGAAGCTCTACGGTGACCAGTGTCTCTACAACCTGAGCCTGCTGCCCCCCCCCACAGAGCTAGTCTGTAATCGAACCTTCGACAAGTACTCCTGTTGGCCGGACACCCCTCCCAACACCACGGCCAACATGTCCTGCCCCTGGTACTTGCCCTGGCACCACAAAGTGCAGCACCGCTTTGTCTTCAAGAAGTGTGGGCCTGATGGGCAGTGGGTGCGCGGGCCCCGCGGGCAGTCGTGGCGCGACGCTTCTCAGTGCCAGATGGACGAGAAGGAGATCGAGGTCCAGAAGAAGGCGGCCAAGATGTACAGCGGCTTCCAGGTGATGTACACAGTGGGGTACTCTCTGTCCCTGGGGGCCCTGCTCCTGGCCCTCGCTATCCTGCTGGGCCTCAGCAAGCTGCACTGCACGCGAAACTACATCCACGTGAACCTGTTCGCGTCCTTCGTGCTCAAGGCCGGCTCCGTGCTGGTCATCGACACGCTGCTCAGGACGCGCTACAGCCAGAAGATCGGGGACGACCTCAGCGTGAGCATCTGGCTGAGTGACGGGGCCGTGGCCGGCTGCCGGGTGGCCGCCGTGTTCATGCAGTACGGCGTCGTGGCCAACTACTGCTGGCTGCTGGTGGAGGGCGTGTACCTGCACGGCCTGCTGGGCCTCGCCGCCTTCCCGGAGAGGAGCTTCTTCGCCCTCTACCTGGGCATCGGCTGGGGCGCCCCCATGCTCTTTGTCATCCCCTGGGCGGTGGTCAAGTGTCTGTTTGAGAACATCCAGTGCTGGACCAGCAACGACAACATGGGTTTCTGGTGGATCCTGCGCTTCCCTGTCTTCCTGGCGATCCTGATCAACTTCTTCATCTTCATCCGTGTCCTTCTCATTCTCATGGCCAAGCTGCAAGCCCGCCAGATGCGCTACACCGACTACAAGTTCCGGCTGGCGAAGTCCACACTGACCCTCATCCCCCTGCTGGGGGTCCACGAAGTGGTGTTCGCCTTCGTGACAGACGAGCATGCCCAAGGGACCCTGCGCTCTGCCAAGCTCTTCTTCGACCTCTTCCTCAGCTCCTTCCAGGGCCTGCTGGTGGCTGTTCTCTACTGTTTCCTCAATAAGGAGGTGCAGTCGGAGCTGCGACGGTGCTGGCATCGCCGGCGCGCGGGGGCCTCACTGCGGGAGCGACGCCACGCCAGCGGCCCCCCCAGCGAGAAGCCGCTCCTGTGCGGGGCCGGCGGCAGCAACGGAGCCGGCCGGGGCCCCCCCGCACACCCCAGCCCGGTCGGCAGCCGCCCCGCGTTGGCCGAGAGCCCCTTC
>Sur_suri 
ATGCCCCCCACCTGGCCGCACCGCGCCCACCTGCTGCTGCCGCTGCTGCTGGCCTGCCGGCCACAGGCCCCCGCTGCCCAGGTCATGGACTTCCTGTTTGAGAAGTGGAAGCTGTACGGCGACCAGTGTCTCTACAACCTGAGCCTGCTGCCCGCCCCGACCGAGCTGGTCTGTAATAGGACCTTTGACAAGTATTCCTGTTGGCCAGACACCCCTCCCAACACCACGGCCAACATCTCCTGCCCCTGGTACCTGCCCTGGCACCACAAAGTGCAGCACCGCCTCGTCTTCAAGAAGTGCGGGCCCGATGGGCAGTGGGTGCGCGGGCCCCGGGGGCAGCCGTGGCGAAATGCTTCTCAGTGCCAGATGGATGAGGACGAGATTGAGGTCCAGAAGGACGCGGCCAAGATGTACGGCAGGTTCCAGGCGATGTACACGGTGGGGTATTCTCTCTCCCTGGGGGCCCTGCTCCTGGCCCTCGCCACCCTGCTGGGCCTCAGCAAGCTGCGCTGCACGCGGAACTACATCCACGCGAACCTGTTCGCGTCCTTCGTGCTCAAGGCCAGCTCCGTGCTGGTCATCGATGCGCTGCTCAGGACCCGCTACAGCCAGAAGATTGGCGATGACCTCAGCGTGAGCGTCTGGCTGAGCGACGGGGCGGTGGCCGGCTGCCGGGTGGCCGCGGTCTTCATGCACTACGGCATCGTGGCCAACTACTGCTGGCTGCTGGCGGAGGGCGTGTACCTGCATGGCCTGCTGGGCCTCGCCTCCTTCCCGGACAGGAGCTGCTTCGCCCTCTACCTGGGCATCGGCTGGGGCGCCCCCATGCTCTTCGTTGTCCCCTGGGCGGTGGTCAAGTGTCTGTTCGAGAACATCCAGTGCTGGACCAGCAATGACAACATGGGCTTCTGGTGGATCCTGCGCTTGCCTGTCTTCCTGGCGATCCTGATCAACTTCTTCATCTTCATCCGCATCCTTTTCATCCTGGTGGCTAAGCTGCGAGCCCGCCAGATGCGCTACACCGACTACAAGCTCCGGCTGGCGAAGTCCACGCTGACCCTCATCCCCTTGCTGGGGGTCCACGAGGTGGTGTTTGCCTTCGTGACAGACGAGCACGCCCAGGGGACCCTGCGCTCCGCCAAGCTCTTCTTCGACCTCTTCCTCAGCTCCTTCCAGGGCCTGCTGGTGGCTCTCCTGTACTGTTTCCTCAATAAGGAGGTGCAGTCGGAGGTGCTGCGGCGCTGGCACCGCTGGCACGTGGGCAACTCGCTGCGGGTGCAGCGCCACGTGCGTGGGCCCTCGGCCTCAGCCCGGCCTGGGGGCGCCCCCCCCAGCGAGAAGCCGCTGCTCTCCAGGGCTGAAGGCGGCAGCAATGGGGCCAGCCAGGACCCCTCTGCAGAGACCTGCCTGGTCAGCAGCCTCCCTGCGTCGGCAGAGAGCCCTTCTAAAGGCCCCTGGGCCCCCAGCCGAGGCCGGACTCAACACCTGCCGGACAACCCAGAACCCGGGCCGGAGGGGCGGGAGCCAGACAGTGGCCCCACTGCCCCCCTCCCCCCCAGTGTCCTGGTC
>Urs_amer
ATGCCCCCCACCCGGCCACACCGCCCCCGCCCCCGCCACGTCCTGCTGCTGCTGCTGCTGCTGGCCTGCCAGGCCCCTTCTGCCCAGGTGATGGACTTCCTGTTTGAGAGGTGGAAACTCTATGGTGACCAGTGTCTCTACAACTTGAGCCTGCTGCCCCCCCCCACTGAGCTAGTCTGTAACAGAACCTTCGACAAGTACTCCTGTTGGCCAGACACCCCTCCCAACACCACGGCCAACACGTCCTGCCCCTGGTACTTGCCTTGGCACCACAAAGTGCAGCACCGCCTTGTCTTCAAGAAGTGTGGGCCGGACGGGCAGTGGGTGCGCGGGCCCGGCGGGCAGTCGTGGCGCAACGCTTCACAGTGCCAGATGGACGACCACGAGATCGAGGTCCAGAAGGAGGTGGCCAAGCTGTACAGCGGCTTCCGGGTGATGTACACGGTGGGGTACTCGCTCTCCCTGGGGGCCCTGCTCCTGGCCTTAGCCATCCTGCTGGGCCTCAGCAAGCTGCACTGCACCCGAAACTACATCCACGCCAACCTGTTCGCGTCCTTCGTGCTCAGGGCCAGTTCCGTGCTGGTCATCGACGTGCTGCTCGAGACGCGCTACAGCCAGAAGGTCGGGGACGACCTCAGCATGAGCGTCTGGCTGAGTGACGGGGCGGTGGCCGGCTGCCGGGTGGCCGCCGTGTTCATGCAGTATGGCGTCGTGGCCAACTACTGCTGGCTGCTGGTGGAGGGCGTGTACCTGCACGGCCTGCTGGGCCTCGCCGCCTTCCCGGAGAGGAGCTGCTTCGCCCTCTACGTGGCCATCGGCTGGGGTGCCCCCGTGTTCTTCGTCATCCCCTGGGCCGTGGTCAAGTGTCTGTTTGAGAACATCCAGTGCTGGACCAGCAATGACAACATGGGTTTCTGGTGGATCCTGCGCTTCCCCGTCTTCCTGGCGATCCTGATCAACTTCTGCATCTTCATCCGCGTCCTTCTCATCCTCGCGGCCAAGCTGCGGGCCCGCCAGATGCGCTACACCGACTACAAGTTCCGGCTGGCGAAGTCCACGCTGACCCTCATCCCGCTGCTGGGGGTCCACGAGGTGGCGTTTGCCTTCGTGACAGACGAGCATGCCCAGGGGACCCTGCGCTCTGCCAAGCTCTTCTTCGACCTCTTCCTCAGCTCCTTCCAGGGCCTGCTGGTGGCTGTTCTGTACTGTTTCCTCAACAAGGAGGTGCAGTCGGAGCTGCTGCGGAGCTGGCGCCGCTGGCGCGCGGGGAACTCACTGCAGGAGGGGCGCCGCACCAGCGGGCACACGGCCTCAGCCCGGCCCACCGGCGGCCCTCCCAGCCAGAAGCTTCTGCTCTCCAGGGGTGGCGGCAGCAGCAACGGGGCCGGCCGGGACCCCTCTGCAGACAGCTGCCTGGTCGGCAGCCTCCCTGGGTTGGCTGAGAGCCCCTTC
>Urs_arct
ATGCCCCCCACCCGGCCACACCGCCCCCGCCCCCGCCACGTCCTGCTGCTGCTGCTGCTGGCCTGCCAGCTGCAGGCCCCTTCTGCCCAGGTGATGGACTTCCTGTTTGAGAGGTGGAAACTCTATGGTGACCAGTGTCTCTACAACTTGAGCCTGCTGCCCCCCCCCACTGAGCTAGTCTGTAACAGAACCTTCGACAAGTACTCCTGTTGGCCAGACACCCCTCCCAACACCACGGCCAACACGTCCTGCCCCTGGTACTTGCCTTGGCACCACAAAGTGCAGCACCGCCTTGTCTTCAAGAAGTGTGGGCCGGACGGGCAGTGGGTGCGCGGGCCCGGCGGGCAGTCGTGGCGCAACGCTTCACAGTGCCAGATGGACGACCACGAGATCGAGGTCCAGAAGGAGGTGGCCAAGCTGTACAGCAGCTTCCGGGTGATGTACACGGTGGGGTACTCGCTCTCCCTGGGGGCCCTGCTCCTGGCCTTAGCCATCCTGCTGGGCCTCAGCAAGCTGCACTGCACCCGAAACTACATCCACGCCAACCTGTTCGCGTCCTTCGTGCTCAGGGCCAGTTCCGTGCTGGTCATCGACGTGCTGCTCGAGACGCGCTACAGCCAGAAGGTCGGGGACGACCTCAGCATGAGCGTCTGGCTGAGTGACGGGGCGGTGGCCGGCTGCCGGGTGGCCGCCGTGTTCATGCAGTATGGCGTCGTGGCCAACTACTGCTGGCTGCTGGTGGAGGGCGTGTACCTGCACGGCCTGCTGGGCCTCGCCGCCTTCCCGGAGAGGAGCTGCTTCGCCCTCTACGTGGCCATCGGCTGGGGTGCCCCCGTGTTCTTCGTCATCCCCTGGGCCGTGGTCAAGTGTCTGTTTGAGAACATCCAGTGCTGGACCAGCAATGACAACATGGGTTTCTGGTGGATCCTGCGCTTCCCCGTCTTCCTGGCGATCCTGATCAACTTCTGCATCTTCATCCGCGTCCTTCTCATCCTCGCGGCCAAGCTGCGGGCCCGCCAGATGCGCTACACCGACTACAAGTTCCGGCTGGCGAAGTCCACGTTGACCCTCATCCCGCTGCTGGGGGTCCACGAGGTGGCGTTTGCCTTCGTGACAGACGAGCATGCCCAGGGGACCCTGCGCTCTGCCAAGCTCTTCTTCGACCTCTTCCTCAGCTCCTTCCAGGGCCTGCTGGTGGCTGTTCTGTACTGTTTCCTCAACAAGGAGGTGCAGTCGGAGCTGCTGCGGAGCTGGCGCCGCTGGCGCGCGGGGAACTCACTGCAGGAGGGGCGCCGCACCAGCGGGCACACGGCCTCAGCCCGGCCCACCGGCGGCCCTCCCAGCCAGAAGCTTCTGCTCTCCAGGGGTGGCGGCAGCAGCAACGGGGCCGGCCGGGACCCCTCTGCAGACAGCTGCCTGGTCGGCAGCCTCCCTGGGTTGGCTGAGAGCCCCTTC
>Urs_thib
ATGCCCCCCACCCGGCCACACCGCCCCCGCCCCTGCCACGTCCTGCTGCTGCTGCTGCTGGCCTGCCAGCTGCAGGCCCCTTCTGCCCAGGTGATGGACTTCCTGTTTGAGAGGTGGAAACTCTATGGTGACCAGTGTCTCTACAACTTGAGCCTGCTCCCAGCCCTGCCCTGCCTTACAGAGCTAGTCTGTAACAGAACCTTCGACAAGTACTCCTGTTGGCCAGACACCCCTCCCAACACCACGGCCAACACGTCCTGCCCCTGGTACTTGCCTTGGCACCACAAAGTGCAGCACCGCCTTGTCTTCAAGAAGTGTGGGCCGGACGGGCAGTGGGTGCGCGGGCCCGGCGGGCAGTCGTGGCGCAACGCTTCGCAGTGCCAGATGGACGACCACGAGATCGAGGTCCAGAAGGAGGTGGCCAAGCTGTACAGCGGCTTCCGGGTGATGTACACGGTGGGGTACTCGCTCTCCCTGGGGGCCCTGCTCCTGGCCCTAGCCATCCTGCTGGGCCTCAGCAAGCTGCACTGCACCCGAAACTACATCCACGCCAACCTGTTCGCGTCCTTCGTGCTCAGGGCCAGTTCCGTGCTGGTCATCGACGTGCTGCTCGAGACGCGCTACAGCCAGAAGGTCGGGGACGACCTCAGCATGAGCGTCTGGCTGAGTGACGGGGCGGTGGCCGGCTGCCGGGTGGCCGCCGTGTTCATGCAGTATGGCGTCGTGGCCAACTACTGCTGGCTGCTGGTGGAGGGCGTGTACCTGCACGGCCTGCTGGGCCTCGCCGCCTTCCCGGAGAGGAGCTGCTTCGCCCTCTACGTGGCCATCGGCTGGGGTGCCCCCGTGTTCTTCGTCATCCCCTGGGCCGTGGTCAAGTGTCTGTTTGAGAACATCCAGTGCTGGACCAGCAATGACAACATGGGTTTCTGGTGGATCCTGCGCTTCCCCGTCTTCCTGGCGATCCTGATCAACTTCTGCATCTTCATCCGCGTCCTTCTCATCCTCGCGGCCAAGCTGCGGGCCCGCCAAATGCGCTACACCGACTACAAGTTCCGGCTGGCGAAGTCCACGCTGACCCTCATCCCGCTGCTGGGGGTCCACGAGGTGGCGTTTGCCTTCGTGACAGACGAGCATGCCCAGGGGACCCTGCGCTCTGCCAAGCTCTTCTTCGACCTCTTCCTCAGCTCCTTCCAGGGCCTGCTGGTGGCTGTTCTGTACTGTTTCCTCAACAAGGAGGTGCAGTCGGAGCTGCTGCGGAGCTGGCGCCGCTGGCGCGCGGGGAACTTGCTGCAGGAGGGGCGCCGCACCAGCGGGCACACGGCCTCAGCCCGGCCCACCAGCGGCCCTCCCAGCCAGAAGCTTCTGCTCTCCAGGGGTGGCGGCAGCAGCAACGGGGCCGGCCGGGACCCCTCTGGAGACAGCTGCCTGGTCGGCAGCCTCCCTGGGTTGGCTGAGAGCCCCTTC
>Zal_cali
ATGCCCCCCACCCGGCCACACTGTCCCCAGCTCCTGCTGCTGCTGCTAGCCTGCCAGCCTTGGGCCCCTTCTGCCCAGGTGATGGACTTCCTGTTCGAGAAGTGGAAGCTGTACGGGGACCAGTGTCTCTACAACCTGAGCCTGCTGCCCCCCCCCACTGAGCTAGTCTGTAATAGAACCTTCGACAAGTACTCCTGTTGGCCGGACACCCCTCCCAACACCACGGCCAACATGTCCTGCCCCTGGTACTTGCCCTGGCACCACAAAGTGCAGCAGCGCCTTGTCTTCAAGAAGTGTGGGCCTGATGGGCAGTGGGTGCGCGGGCCCCGGGGGCAGGCGTGGCGCGACGCTTCTCAGTGCCAGATGGACGAGAAGGAGATCGAGGTCCAGAAGGAGGTGGCCAAGATGTACAGCAGCTTCCAGGTGATGTACACAGTGGGGTACTCTCTGTCCCTGGGGGCCCTGCTCCTGGCCCTCGCTATCCTGCTCGGCCTCAGCAAACTGCACTGCACGCGGAACTACATCCACGTGAACCTGTTTGCGTCCTTCGTGCTCAAGGCCAGCTCCGTGCTGGTCATCGACACGCTGCTCAGGACGCGCTACAGCCAGAAGATCGGTGACGACCTCAGCGTGAGCGTCTGGCTGAGTGACGGGGCCGTGGCCGGCTGCCGGGTGGCCGCCGTGTTCATGCAGTACGGCGTCGTGGCCAACTACTGCTGGCTGCTGGTGGAGGGCGTGTACCTGCACGGCCTGCTGGGCCTCGCCGCCTTCCCAGAGAGGAGCTTCCTCGCCCTCTACTTGGGCATCGGCTGGGGCGCCCCCATGCTCTTTGTCATCCCCTGGGCCGTGGTCAAGTGTCTGTTTGAGAACATCCAGTGCTGGACCAGCAATGACAACATGGGTTTCTGGTGGATCCTGCGCTTCCCTGTCTTCCTGGCGATCCTGATCAACTTCTTCATCTTCATCCGCATCCTTCTCATCCTCATGGCCAAGCTGCAAGCCCGCCAGATGCGCTACACCGACTACAAGTTCCGGCTGGCGAAGTCCACACTGACCCTCATCCCCCTGCTGGGAGTCCATGAAGTGGTGTTTGCCTTCGTGACGGACGAGCATGCCCAGGGGACCCTGCGCTCTGCCAAGCTCTTCTTTGACCTCTTCCTCAGCTCCTTCCAGGGCCTGCTGGTCGCTGTTCTCTACTGTTTCCTCAATAAGGAGGTGCAGTCGGAGCTGCGGCGGTGCTGGCATCGCTGGCGCGCGGGTACCTCGCTGCGGGAGCAGCGCCACGTCAGCAGGCCCGCGGCCTCAGCCCGGCCCCCCGGCGGCCCCCCCAGCGAGCAGCCGCTGCTGTCCGGGGGCGGCGGCGGCAGCAACGGGGCCGGCCGGGGCCCCTCTGCAGACCCCAGCCTGCTCGGCAGCCTCCCCGCGTTGGCCGAGAGCCCCTTC
>Art_jama
ATGCCCCCCGCCCAGCCTTGCCCCAGCCCCCTCCTGCTGCTGCTGCTGCTGGCCTGCCAGCCACAGGCCCCATCTGCCCAGGTGATGGACTTCCTGCTGGAGAAGTGGAAGCTCTATGGGGACCAGTGTCTGCACAACCTGAGCCTGCTGCCGCCCCCCACAGAGCTGGTCTGTAACAGAACCTTCGACAAGTACTCCTGCTGGCCCGACACGCCTCCCAACACCACAGCCCGCATCTCCTGCCCCTGGTACCTGCCCTGGTACCACAAAGTTCAGCACGGCTTTGTCTACAAGAGATGTGGCCCCGACGGGCAGTGGGTGCGTGGGCCGCAGGGGCAGCCGCTGAGAAACGCCTCCCAGTGCCAGATGGACGAGGACGAGGTTAAGGTCCAGAAGGAGGCGGCCAAGCTGTACGGAGCCTCCCAGGTGATGTACACCGTGGGCTACTGCCTCTCGCTGGGGGCGCTGCTGCTGGCCCTGGCCATCCTGCTGGGCCTCAGGAGGCTGCACTGCACCCGCAACTACATCCACGCGAACCTGTTCGTGTCCTTCGTGCTCAGGGCCAGCTCCGTGCTGGCCACGGACGCCCTGCTCAGGACCCGCTACAGCCAGCAGATCGGTGACGACCTCAGCGTGCGCAGCTGGCTGAGTGGCGGGGCGCTGGCCGGCTGCCGGGTGGCCGCGGTGTTCATGCAGTACGGAGTGGTCGCCAACTACTGCTGGCTGCTGGTGGAGGGTCTGTACCTGCACAGCCTGCTGGGCCTTGCCGCTGGCCCCGAGAAGAGCCTCTTCGCCCTCTACGTGGGCGTTGGCTGGGGCACCCCCATGCTGTTCGTGGTGCCCTGGGCCGTGGTCAAGTGTCTGTTCGAGAATGTCCAGTGCTGGACCAGCAACGACAACATGGCCTTCTGGTGGATCCCGCGCCTTCCTGTCTTCCTGGCCATTCTGATCAATTTCTTCATTTTCATCCGCATCCTTCACATCCTCCTGGCCAAGCTGCGTGCCCACCAGATGCGCCGCAACGACTACAAATTCCGGCTGGCCAAGTCCACACTGACCCTCATCCCCCTGCTGGGAGTCCACGAGGTGGTGTTCGCCTTCGTGACGGACGAGCACGCCCAGGGCGCCCTGCGCTTCGCCAAGCTCTTCTTCGACCTCTTTCTCAGCTCCTTCCAGGGCCTGCTGGTGGCTGTCCTCTACTGCTTCCTCAATAAGGAGGTGCAGGCAGAGCTGCTGCGGAGCTGGCGCCGTTGGCGCGTGGGCAAGGCTCTTCGGGAGGAACAGCGGGGCGGCGGCCGCCCGGCCTCGGCCCGGCCCACCAGCGGAGGCGCCACCCAGAAGCTGCTGTTCTCCAGGGGCCGGGCCAGCAGCGGGGCCAGCCAGGATCCCTCTGCAGGGACCCACGCGGCCATCAGCCTCCCCGGGTTGGCCGACAGCCCCTTC
>Des_rotu
ATGCCCCCCACCTGGCCTTGCCACAGCCCCCTCCTCCTGCTGCTGCTGCTGGCTTGCCAGCCACAGGCCCCGTCTGCCCAGGTGATGGACTTCCTGCTTGAGAAGTGGAAGCTCTACGGGGACCAGTGTCTCCACAACCTGAGCCTGCTGCCGCCCCCCACAGAGCTGGTCTGCAACAGGACCTTTGACAAGTACTCCTGCTGGCCTGACACGCCTCCCAACACCACGGCCAGCATCTCCTGCCCCTGGTACCTGCCCTGGTACCACAAAGTTCAGCACGGCTTCGTCTACAAGAGATGTGGGCCCGACGGGCAGTGGGTGCGCGGGCCCCGGGGGCAGCCATGGAGAGACGCTTCCCAGTGTCAGATGGATGAGGAAGAGGTTAAGGTCCAGAAGGAGGCGGCCAAGCTGTACGGAGCCTCCCAGGTGATGTACACCGTGGGTTACTGCCTCTCGCTGGGGGCGCTGCTCCTGGCCCTGGCCATCCTGCTGGGCCTCAGGAGGCTGCACTGCACCCGCAACTACATCCACGCGAACCTGTTCGTGTCCTTCGCGCTCAGGGCCAGCTCCGTGCTGGCCATCGACGCGCTGCTCAGGACGCGCTACAGCCAGGAGATCGGGGACGACCTCAGCGTGAGCGGCTGGCTGAGCGATGGGGCGCTGGCCAGCTGCCGGGCGGCCGCGGTGTTCATGCAGTACGGAGTGGTGGCCAACTACTGCTGGCTGCTGGTGGAGGGCGTGTACCTGCACAGCCTGCTGGGCCTCGCTGCTGGCCCCGAGAGGAGCTCCTTCGCCCTCTACCTGGGCATCGGCTGGGGTGCCCCCATGCTGTTTGTGGTGCCCTGGGCCGTGGTCAAGTGCCTGTTCGAGAACGTCCAGTGCTGGACCAGCAACAACAACATGGCCGTCTGGTGGATCCCACGCCTCCCTGTCGTCCTGGCCGTTTTGATCAATTTCTTCATTTTCATCCGCATCCTTCACATCCTCGTGGCCAAGCTGCGTGCCCACCAGATGCGCCACACCGACTACAAATTCCGGCTGGCCAAGTCCACACTGACCCTCATCCCCCTGCTGGGGGTCCATGAAGTGGTGTTCGCCTTCGTGACAGACGAGCACGCCCAGGGCACTCTGCGCTTCGCCAAGCTCTTCTTCGACCTCTTTCTCAGCTCCTTCCAGGGCCTGCTGGTGGCTGTCCTCTACTGTTTCCTCAACAAGGAGGTGCAGGCGGAGCTGCTGCGGAGCTGGCACCGCCGGCACCTGGGCGAGGCTCGGTGGGAGGAGCACCAGGGCAGCAGCAGCCACCCGGCCTCAGCCCGGCCCACCAGTGGAGCTGCCACCGAGAAGCTGCTGCTCTCCAGGGGCCGGGCCAGCAGTGGGGCCAGCCAGGACCCCTCTGCAGGGACCCACGCAGCCAGCAGCGTCCCCGGGTTGGCTGAGAGCCCCTTC
>Hip_armi
ATGCCCCCCAGCTGGCTACACCGCCCCCACCTCCTGCTGCTGTTGCTGCTGGCTTTCCAGCCAGAGGCCCCCTCCGCTCAGGTGATGGACTTCCTGTTTGAGAAGTGGAAGCTCTACGGTGACCAGTGTCTGCACAACCTGAGCCTGCTGCCCCCTCCCACCGAGCTGGTCTGTAATAGAACCTTCGACAAGTATTCCTGCTGGCCAGACACGGCCCCCAACACCACGGCCAGTATCTCCTGCCCCTGGTACCTGCCCTGGTACCACAAAGTGCAGCACCGCTTTGTCTACAAGAGGTGTGGGCCCAACGGGCAGTGGGTGCGTGGACCCCAGGGGCAGTCGTGGCGAAATGCCTCCCAGTGCCAGATGGACGACGACGAGATTGAGGTCCAGAAGGAGGTGGCCAAGATGTACAGCAGCTTCCAGGTGATGTACACAGTGGGGTACTGCCTCTCGCTGGGGGCCCTGCTCCTGGCCCTGGCCATCCTGCTGGGCCTCAGCAAGCTGCACTGCACCCGAAACTACATCCACGCGAACCTGTTCGCGTCCTTCGTGCTCAAGGCCAGCTCCGTGCTGGTCATCGACACGCTGCTCAAGACCCGCTACAGCCAGAAGATCGGTGATGACCTGGGCGTAAGCGTCTGGCTGAGTGACGGGGCAGTGGCTGGCTGCCGGGTGGCTGCAGTGTTCATGCAGTATGGCGTCGTGGCCAACTACTGTTGGCTGCTGGTGGAGGGCGTGTACTTGCACAGCCTGCTGGGCCTCGCCACCTTCCCCGAGAGGAGCTTCTTCACCCTCTACCTGGGCATCGGCTGGGGCGCCCCCATGCTGTTTGTCATTCCCTGGGCCGTGGTCAAGTCTCTGTTTGAGAACATCCAGTGCTGGACCAGCAATGACAATATGGGCTTCTGGTGGATACCGCGCTTCCCCGTCTTCCTGGCCATCCTGATCAACTTTGTCATTTTCATCCGCATCCTTCACATCCTCATGGCCAAACTGCGAGCCCACCAGATGCGCTATACCGACTACAAATTCCGGCTGGCCAAGTCCACGCTGACCCTCATCCCCCTGCTGGGGGTCCACGAGGTGGTGTTTGCCTTCGTGACGGACGAGCATGCCCAGGGCACCCTGCGCTTTGCCAAGCTCTTCTTTGACCTGTTCCTCAGCTCCTTCCAGGGCTTGCTGGTAGCTGTTCTCTACTGTTTCCTCAACAAGGAGGTGCAGGCGGAGCTGCGGCGGTGCTGGCACCGGTGGCGCGTGGGCAAGGCGCTGCAGGTGGGACGCCACGTCAGCAGCCACAGGGCCTCGGCCCTGCCCACTGATGGCCCCCCCAGCGAGAAGCTGCTGCTCTCCAGAGGCAGTGGCAGCAATGGGGCCAGCCAGGACCCCTTGGCGGAGACCCGCGTGGCCGGTGACCTCTCTGGATTGGCCGAGTGCCCCCTT
>Min_nata
ATGCCCCCCGCCCTGCCACACCGACCCCACTTCCTCCTGCCGCTGCTGCTGCTGCTGTCCTGCCAGCCCCAGGCCCCCTCCGCACAGGTGATGGACTTCCTCTTCGAGAAGTGGAAGCTCTATGGGGACCAGTGTCTCCACAACCTGAGCCTGCTGCCACCCCCCACTGAGCTGGTCTGTAACAGAACCTTTGACAAGTACTCCTGCTGGCCCGACACCCCTCCCAACACCACGGCCAACATCTCCTGCCCCTGGTACCTGCCTTGGTACCACAAAGTTCAGCACCGTTTCGTCTACAAGAGGTGTGGGCCCGACGGGCAGTGGGTGCGTGGGCCCCGGGGGCAGCCGTGGAGAAATGCCTCCCAGTGCCAGATGGACAACGAGGAGATCGTGGTCCAGAAGGAGGTGGCCAAGCTGTACGGCAGCTTCCAGGTGATGTACACGGTGGGCTACTGCCTCTCGCTGGGGGCGCTGATCCTGGCCCTGGTCATCCTGCTGGGCCTCAGGAGGCTGCACTGCACCCGAAACTACATCCACGTGAACCTGTTCGCGTCCTTCGTGCTCAAGGCCAGCTCCGTGCTGGTCATCGACGCGCTGCTCAAGACCCGCTACAGCCAAAAGGTTGGAGACGACCTCAGCGTGAGCGGCTGGCTGAGCGACGGGGCGGTGGCCGGCTGCCGGGTGGCTGCGGTGTTCATGCAATACGGCGTCGTGGCCAACTACTGCTGGCTGCTGGTGGAGGGCGTGTACCTGCACAGCCTGCTGGGCCTCGCCGCCTGCCCCGAGAGAAGCTTCTTCACCCTCTACCTGGGCATCGGCTGGGGCGCCCCCATGCTGTTTGTCATCCCCTGGGCCGTGGTCAAGTGTCTGTTCGAGAACATCCAGTGCTGGACCAGCAACGACAACATGGGCTTCTGGTGGATCCTGCGCTTCCCCGTCTTCCTGGCCATTTTGATCAATTTCTTCGTTTTCATCCGTGTCCTTCACATCCTCGTGGCCAAGCTGCGAGCCCGCCAGATGCGCCAAACCGACTACAAGTTCCGGCTGGCCAAGTCCACGCTGACCCTCATCCCCCTGCTGGGGGTCCACGAGGTGGTGTTCGCCTTTGTGACGGACGAGCATGCCCAGGGCACCCTGCGCTTCGCGAAGCTCTTCTTCGATCTCTTCCTCAGCTCCTTCCAGGGCCTGCTGGTCGCTGTCCTGTACTGTTTTCTCAACAAGGAGGTGCAGGCAGAGCTGCTGAGGAGCTGGCACCGTTGGCGCATGGACGAGGTACTGCGGGAGGAGCACCAGGGCAGTAGCCACCGGGCCTTGGACAGGCCCACCAGCGAGAAGCTTCTGCTCTCCAGGGGCCACGACAGCAACGGGGCCAGCCACGACCCCTCTGCGGAGACCCACGTGGCCGGCAGCCTCCCCGGGTTGGCCCAGAGCTCCTTG
>Mol_molo
ATGCCCCCCACCTGGCCACACCGACCCCCCTTCCTCCTGCTGCTGCTGCTGGCCGGCCAGCCCCAGGCCCCCGCTGCTCAGGTGACAGACTTCCTGTTCGAGAAGTGGAAGCTCTATGGTGACCAGTGTCTCCACAACCTGAGCCTGCTGCCGCCCCCCACCGAGCTGGTCTGTAACAGGACTTTCGACAAGTACTCCTGCTGGCCCGACACGCCCCCCAACACCACGGCCAGCATCTCCTGCCCCTGGTACCTGCCCTGGCACCACAAAGTCCAGCACCGGTTCGTCTACAAGCGGTGTGGGCCCGACGGGCAGTGGGTGCGCGGGCCCCGGGGGCAGCCGTGGAGAAACGCCTCCCAATGCCAGCTGGACGAGGACGAGCTCAAGGCCCAGAAGGAAACGGCCGTGATGTACAGCACCTTCCAGGCGATGTACACCGTGGGGTACTGCCTCTCGCTGGGGGCGCTGCTGCTGGCCCTGGCCATCCTGCTGGGGCTCAGGAAGCTGCACTGCACCCGAAACTACATCCACGTGAACCTGTTCGCGTCCTTCGTGCTCAGGGCCAGCTCCGTGCTGGTCATCGACACGCTGCTGAGGACCCGCTACAGCCAGAAGGTCGGCGACGACCTCAGCCTGAGCGGCTGGCTGAGTGACGGGGCGGTGGCCGGCTGCCGGGTGGCCGCGGTGGTCATGCAGTACGGCGTCGTGGCCAACTACTGCTGGCTGCTGGTGGAGGGCGTGTACCTGCACAGCCTGCTGAGCCTCGCCGCCTGCCGCGACAGGAGCCTGTCCACCCTCTACCTGGGCATCGGCTGGGGGGCCCCCGTGCTGTTCGTCGTCCCCTGGGCAGTGGTCAAGTGTCTGTACGAGAACATCCAGTGCTGGACCAGCAACGACAACATGGGTGTCTGGTGGATCCTGCGCTTTCCCGTCTTCCTGGCCATTTTGATCAATTTCTTCATTTTCATCCGCATCCTTCACATCCTCGTGGCCAAGCTGCGCGCCCGCCAGATGCGCCACACCGACTACAAGTTCCGGCTGGCCAAGTCCACGCTGACCCTCATCCCCCTGCTGGGCGTCCACGAGGTGGTGTTCGCCTTTGTGACTGACGAGCATGCCCAGGGCACCCTGCGCTCCGCCAAGCTCTTCTTCGACCTCTTTCTCAGCTCCTTCCAGGGCCTGCTGGTGGCTGTCCTCTACTGTTTCCTCAACAAGGAGGTGCAGGCGGAGCTGCTGCGGAACTGGCATCGCTGGCGCGGGGGCGAGGCGCTGCAGGACGGGCGCCAGGGCGGGAGCCGCTCGGCCCTGGCCCAGACCACCAGCGGAGCCCCCACCGAGAAGCTGCTCCTGTCCAGGGGCCGAGACAGCAACGGGGCCAGCCAGGGCCCCTCTGTGGAGACCTGTGTGGCCGGCAACCTCCCTGGGTTGGCCCAGAGCTGCTTG
>Myo_myot
ATGCCCCCCACCCGGCCACGCCCACCCCCCTTCCTGCTGCTGCTGCTGCTGGCCTGCCAGCTGCAGGCCCCCTGTGCGCAGATGATGGACTCCGTGTTCGAGAAGTGGAAGCTCTATGGGGACCAGTGTCTGCACAACCTGAGCCTGCTGCCGCCCCCCACGGAGCTGGTCTGCAACAGAACCTTCGACAAGTACTCCTGCTGGCCCGACACGCCCCCCAACACCACGGCCAGCATCGCCTGCCCCTGGTACCTGCCCTGGCACCACAAAGTTCAGCACCGGTTCGTCTACAAGGCGTGCGGGCCGGACGGGCAGTGGGTGAGGGGGCCGCAGGGGCAGCCGCTGAGGAACGCCTCCCAGTGCCGGATGGACAAGGAGGAGCTTGAGGCGCAGGAGGCGGAAGCCAAGCTGCTGGGCGGGTCCAAGGCGATGTACACGGCGGGGTACTGCCTCTCGCTGGGGGCGCTGCTCCTGGCCCTGGCCATCCTGCTGGGCCTCAGGAAGCTGCACTGCACCCGCAACTACATCCACGTGAACCTGTTCGCCTCCTTCGTGCTCAAGGCCGGCTCCGTGCTGGTCACCGACCTGCTGCTCAAGACCCGCTACAGCCAGGAGTTCGGGGACGACCTCCGCGTGCGGGGCTGGATGAGCGACGAGGCGCTGGCCGGCTGCCGGGTGGCCGCGGTGTTCATGCAGTACGGCATCGTGGCCAACGCCTGCTGGCTGCTGGTGGAGGGCCTGTACCTGCACCGCCTGCTGCGCCTCTCCGCCGGCCCCGAGAGGAGCGTCTTCGCCTTCTACCTGGGCATCGGCTGGGGCGCCCCCATGCTGTTCGTCATCCCCTGGGCTGTGGTGAAGTGTGTGTTCGAGAACATCCAGTGCTGGACCAGCCACGGCAACATGGGCTTCTGGTGGATCCTGCGCTTCCCCGTCTTCCTGGCCACCTTGATCAACTGCTGCATTTTCATCCGAATCCTGCACATCCTCGTGGCCAAGCTGCGGGCCCATCAGATGCACCACACCGACTACAAATTCCGGCTGGCCAAGTCCACGCTGACCCTCATCCCTCTGCTGGGGGTCCACGAGGTGGTGTTCGCCTTCGTGACGGACGAGAACGCCCAAGGCACCCTGCGCTTCGTCAAGCTCTTCTTCGACCTCTTCCTCAGCTCCTTCCAGGGCCTGCTGGTGGCTGTCCTCTACTGTTTCCTCAACAAGGAGGTGCAGACGGAGCTGCTGCGGAGCTGGCACCGCTGGCGCCTGGGCGAGCTGCTGCGGGAGGAGCGCCAGGTCAGCGGCCACCCGGCCCTGGCCCGGTCCACCAGCGGGGCCCCCACGGAGAAGCTGCTGCTGTCCGGGGGCTGCGACAGCAACGGGGGCAGCCACGGCCCCTCCCCCTCCGGGGAGCCCCCCGCGGCCGGCCGCCCCCCGGGGTGGGCCCAGAGCGCCCTG
>Phy_disc
ATGACCCCCACCCGGCCTCGCCGAGGCCCCCCCGCCCTCCTGCTGCTGCTGCTGCTGCTGCTGGCCTGCCAGCCGCAGGCCCCGTCCGCGCAGGTGATGGACTCCCTGCTGGAGAGGTGGAAGCTGTACGGGGAGCAGTGTCTGCACAACCTGAGCCTGCTGCCGCCCCCCACGGAGCTGGTCTGTAACCGGACCTTCGACAAGTACTCCTGCTGGCCCGACACGCCCCCCAACACCACGGCCAGCATCCCCTGCCCCTGGTACCTGCCCTGGCACCGCAAAGTCCAGCACGGCTTCGTCTACAAGACGTGCGGGCCCGACGGGCAGTGGGTGCGCGGGCCCCGGGGGCAGCCGTGGAGGAACGCCTCGCAGTGCCAGATGGACGAGGAAGAGGTTAAGGTCCAGAGGGAGGAGGCCAAGCTGTACGGAGCCTCCCAGGCGATGTACACCGTGGGCTACTGCCTCTCGCTGGGCGCGCTGCTGCTGGCCCTGGCCATCCTGCTGGGCCTCAGGAGGCTGCACTGCACTCGCAACTACATCCACGCGAACCTGTTCCTGTCCTTCGTGCTCAGGGCCAGCTCCGTGCTGGCCGTGGACGCGCTGCTCAGGACCCGCTACAGCCAGAACATCGGCGACGACCTCAGCGTGAGCAGCTGGCTGAGCGGCGGGGCGCTGGCCGGCTGCCGGGTGGCCGCGGTGTTCATGCAGTACGGAGTGGTTGCCAACTACTGCTGGCTGCTGGCGGAGGGCGTGTACCTGCACAGCCTGCTGGGCCTGGCCGCCGGCCCCGAGAGGAGCTTCTTCTCGCTCTACCTGGGCATCGGCTGGGGCGCCCCCATGCTGTTCGTGGTGCCCTGGGCCGTGGTCAAGTCTGTGTTCGAGAACGTCCAGTGCTGGACCAGCAACAACAACATGGCCTTCTGGTGGATCCTGCGCCTCCCCGTCTTCCTGGCCATCTTGATCAACTTCTTCATCTTCATCCGCATCCTGCACATCCTCCTGGCCAAGCTGCGCGCCCGCCAGATGCGCCACTCGGACTACAAGTTCCGGCTGGCCAAGTCCACGCTGACCCTCATCCCCCTGCTGGGTGTCCATGAGGTGGTGTTCGCCTTCGTGACGGATGAGCAGGCCCAGGGCGCCCTGCGCTTCGCCAAGCTCTTCTTCGACCTCTTCCTCAGCTCCTTCCAGGGCCTGCTGGTGGCCGTCCTCTACTGCTTCCTCAACAAGGAGGTGCAGGCGGAGCTGCTGCGGAGCTGGCGCCGCTGGCGCGTGGGCGAGGCTCTCCGAGGGGAGACCCAGGGCGGCGGCCACCCGGCCTCGGCGAGGCCCACCAGCGGAGCCGCCACCGAGAAGCTGCTGCTCTCCCGGGGCCGGGCCGGCAGCGGGACCAGCCAGGGCCCCTCCGTGGGGCCCCTCACAGCCGGCAGCCTCCCCGGGCCGGCCGACAGCCCCTTC
>Pip_kuhl
ATGCCCCCCACCTGGCCACGCCCACCCCCCTTCCTGCTGCTGCTGCTTCTGCTGACCAGCCAGCCGCAGGCCCCGTGCGCGCAGGTGATGGACTTTCTGTTCGAGAGGTGGAAGCTCTACGGGGACCAGTGTCTGCACAACCTGAGCCTGCTGCCGCCCCCCACGGAGCTGGTCTGCAACCGAACCTTTGACAAGTACTCCTGCTGGCCCGACACGCCGCCCAATACCACGGCCAACATCTCCTGCCCCTGGTACCTGCCCTGGTACCACAAAGTCCAGCACCGGTTCGTCTACAAGAGGTGCGGGCCGGACGGGCAGTGGGTGCGGGGGCCGCGCGGGCAGCCATGGAGAAACGCGTCCCAGTGCCAGATGGACGAGGAGGAGGTGAAGGTGCAGAATGGCGTGGCCAGGCTGTACCGCGGCTTCCAGGTGATGTACACAGTGGGGTACTGCCTCTCGCTGGGGGCGCTGCTGCTGGCGCTGGCCGTCCTGCTGGGCCTCAGGAGGCTGCGCTGCACCCGCAACTACATCCACGCGAACCTGTTCGCCTCCTTCGTGCTCAAGGCCGGCTCTGTGCTGGCCATCGACACGCTGCTCCAGACCCGCTACGGCCAGCAGATCGGGGATGACCTCAGCGTGCGGGGCTGGCTGAGCGACGGGGCGGTGGCGGGCTGCCGGGTGGCCACCGTGTTCATGCAGTACGGCGTGGTGGCCAACGCCTGCTGGCTGCTGGTGGAGGGCGTGTACCTGCTCAGCCTGCTGGGCCTGTCCACCGGCCCCGAGAGGAGCTACTTTGCCCTGTACCTGGGCATCGGCTGGGGCGCCCCCATGCTGTTCGTCATCCCCTGGGCGGTGGTGAAGTGTCTGTTCGAGAACATCCAGTGCTGGACCAGCAACGACAACATGGGCTTCTGGTGGATCCTGCGCTTCCCCGTCTTCCTGACCCTTGTGATCAACTTCTTCATCTTCGTCCGGATCCTCCACATCCTTGTGGCCAAGCTGCGGGCCCATCAGATGCGCCAGACGGACTACAAGTTCCGGCTGGCCAAGTCCACACTGACCCTTATCCCCCTGCTGGGCGTCCACGAGGTGGTGTTCGCCTTCGTGACGGACGAGCACGCCCAGGGCACCCTGCGCTTCGCCAAGCTCTTCTTCGATCTCTTCCTCAGCTCCTTCCAGGGCCTGCTGGTGGCTGTCCTCTACTGTTTCCTCAACAAGGAGGTGCAGGCCGAGCTGCTGCGGAGCTGGCGCCGCTGGCGTGCGGGCGAGGGGCTGCGGGAGGAGCGCCCGGGCAGCAGCCGCCCAGCCCCCGCCCGGCCCTCCAGCGGGGCCCCCACAGAGAAGCTGCTGCTGACCCGGGGCCCTGACAGCAACGGGGCCCCCCACGACCCCGCCGGGGAGCCCCCCGAGGCTGCCCGCCTCCCGGGGTGGGCCCAGAGCGCCCTG
>Rou_aegy
ATGCCCCCCGCCCAGCCATGCCGCCCCCGCCTGCTGCTGCTGCTGCTGCTGCTGGCCTCCCAGCCGCAGGCCCCCTCGGCCCAGGCGATGGACTTCCTGTTTGAGAAGTGGAAGCTGTACGGAGACCAGTGTCTCCACAACCTGAGCCTGCTGCCGCCCCCCACGGAGCTGGTCTGTAACAGAACCTTCGACAAGTATTCCTGCTGGCCAGACACCCCTCCCAACACCACGGCCAGCATCCCCTGCCCCTGGTACCTGCCCTGGTACCACAAAGTGCAGCACCGTCTCGTCTACAAGAGGTGCGAGCCCGATGGGCAGTGGGCACGAGGGCCCCGGGGACAGCCGTGGCGAAACGCCTCCCAGTGCCAGCTGGAAGACGACGAGATCGAGGTCCAGAAGGAGGTGGCCAAGATGTACAGCAGCTTCCAGGTGATGTACACGGTGGGGTACTGCCTCTCGCTGGGGGCCCTGCTGCTGGCCCTGGCCATCCTGCTGGGCCTCAGCAAGCTGCACTGCACCCGAAACTACATCCACGTGAACCTGTTCGCGTCCTTCGTGCTGAAGGCGAGCTCCGTGCTGGCCATCGACGCGCTGCTCAAGACCCGCTACAGCCAGAAGATGGGCGATGACCTCAGCGTGAGCGTCTGGCTGAGCAACGGGGCTCTGGCCGGCTGCCGGGTGGCCGCGGTCTTCATGCAGTATGGCGTCGTGGCCAACTACTGCTGGCTGCTGGTGGAGGGCGTGTACCTGCACAGCCTGCTGGGCCCTGCTACCTTCTCCGAGAGGGACTTCTTCACCTACTACCTGGGCATCGGTTGGGGCGCCCCCATGCTGTTTGTCATCCCCTGGGCAGTGGTCAAGAGTCGGTTCGAGAACGTTCAGTGCTGGACCAGCAACGACAACATGGGCTTCTGGTGGATTCTACGCTTTCCTGTCTTCCTGGCCATCCTGATCAACTTCTTCATTTTCATCCGCATCCTCCACATCCTCCTGGCCAAGCTGCGTGCCCACCAGATGCGCTACTCCGACTATAAGCTCCGGCTGGCCAAGTCCACGCTGACCCTCATCCCCCTGCTGGGGGTCCACGAGGTGGTGTTCGCCTTCGTGACGGACGAGCATGCCCAGGGCACCCTGCGCTCGGCCAAGCTCTTCTTCGATCTGTTTCTCAGCTCCTTCCAGGGCCTGCTGGTGGCTGTTCTCTACTGTTTCCTCAACAAGGAGGTGCAGGCGGAGCTGCGGCGGCGCTGGCTGCGCTGGCGCATGGGCCGCGCCCTGCGGGAGCGCCAGGCGGGCAGCTACGCGGCACGGCCCCCCCGAGGCCCCTCCAGCGAGAAGCTGCCGCTCTCCGGGGGCAGCCAGAACCCCTCTCCGCTGGACAACCCAGAACCACAGCCCCTGAGCAGCCCCGCCAGCCATGTGTCTCCCAGCGGGGCGGAC
>Stu_hond
ATGCCCCCCACCCGGCCTTGCCGCAGCCTCCTCCTCCTGCTCCTGTTGCTGGCCTGCCAGACACAGGCCCCGTCTGCCCAGGTGATGGACTTCCTGCTGGAGAAGTGGAAGCTCTATGGGGACCAGTGTCTCCACAACCTGAGCCTGCTGCCGCCCCCCACAGAGCTGGTCTGTAACAGGACCTTTGACAAGTACTCCTGCTGGCCCGACACGCCTCCCAACACCACCGCCAGCATCTCCTGCCCCTGGTACCTGCCCTGGTACCACAAAGTTCAGCACGGCTTTGTCTACAAGAGATGTGGGCCCGACGGGCAGTGGGTGCGTGGGCCTCAGGGGCAGCCGTGGAGAAACGCCTCCCAGTGCCAGATGGACGAGGAAGAGGTTAAGGTCCAGAAGGAGGTGGCCAAGCTGTACGGAGCCTTCCAGGGGATGTACACTGTGGGGTACTGCCTCTCGTTGGGGGCGCTGCTGCTGGCCCTGGCCATCCTGCTGGGCCTCAGGAGGCTGCACTGCACTCGCAACTACATCCACGCGAACCTGTTCGTGTCCTTCGTGCTCAGGGCCAGCTCCGTGCTGGCCATGGACGCACTGCTCAGGACCCGCTACAGCCAGAAGATCGGTGACGACCTCAGTGTGAGCAGCTGGCTGAGCGGCGGGGCGCTGGCCGGCTGCCGGGTGGCGGCGGTGTTCATGCAGTACGGAGTGGTCGCCAACTACTGCTGGCTGCTGGTGGAGGGCGTGTACCTGCACAGCCTGCTGGGCCTTGCCGCTGGCCCCGAGAGGAGCTTCTTCACCCTCTACCTGGGCGTCGGCTGGGGCGCCCCCATGCTGTTCGTGGTGCCCTGGGCCGTGGTCAAGTGTCTGTTCGAGAATGTCCAGTGCTGGACCCGCAACGACAACATGGCCTTCTGGTGGATCCCACGCCTCCCCGTCTTCCTGGCCATTGTGATCAATTTCTTCATTTTCATCCGCATCCTTCACATCCTCCTGGCCAAGCTGCGCGCCCACCAGATGCGCCACACCGACTACAAATTCCGGCTGGCCAAGTCCACACTGACCCTCATCCCCCTGCTGGGGGTCCACGAGGTGGTGTTCGCCTTCGTGACGGACGAGCAGGCCCAGGGCGCCCTGCGCTTTGTCAAGCTCTTCTTCGACCTCTTTCTCAGCTCCTTCCAGGGCCTGCTGGTGGCTGTCCTCTACTGCTTCCTCAATAAGGAGGTGCAGGCAGAGCTGCTGCGGAGCTGGCGCCGTTGGCACGTGGGCACGGCTCTCCGGGAGGAGCACCAAGGCGGCCGCCACCCGGCCTCAGCCCGGGCCACCAGCGGAGCTGCCACCGAGAGGCCGCTGCTCTCCAGGGGCCGGGCCGGCAGCGGGGCCAGCCAGGACCCCTCCGCGGGGAACAGCGCAACCAGCAGCCTCCCCGGGTTGGCGGACAGCCCCTTC
>Tal_occi
ATGCCCCCCACCCAGTCCCACCACCCCCACCTGCTGCTGCTGCTGCTGCTGGTCTGTCAGCCCCTGGCCCCCGGGGCGCAGGCGATGGACTCCCTGCTGGCGCGGTGGCGGCTGTACCGGGACCAGTGCCTCCGCAACCTGAGCCTGCTGCCGCCCCCCACGGAGCTGGTCTGTAACAGAACTTTCGACAAGTACTCCTGCTGGCCGGACACCCCTCCCAACAGCACGGCCAACATCTCCTGCCCCTGGTACCTGCCCTGGCATCACAAAGTGCAGCACCGCCTGGTCTTCAAGAGGTGCGGGCCCGACGGGCAGTGGGCGCGAGGGCCCCGGGGGCAGCCGTGGCGGGATGCCTCCCAGTGCCAGATGGACGAGGCTGAGATGGAGGACCAGGAGGAGGAGGCCAGGATGTTGGCCAGCTTCCGGGCGATGTACAGCGTGGGCTACTCCCTCTCACTGGCGGCCCTGCTCCTGGCCCTGGCCATCCTGCTGGGCCTCAGCAAGCTGCGCTGCACCCGGAACTACATCCACGCCCACCTGTTCCTGTCCTTCGTGCTCAAGGCCGGCTCCGTGCTGGCCACCGACGCGCTGCTGCAGACCCGCTACGGCCAGCAGATCGGCGACGACCTCAGCGTGAGCGTCTGGCTGAGTGACGGGGCGGTGGCCGGCTGCCGGGTGGCCGCGGTGTTCATGCAGTACGGCGTGGTGGCCAACTACTGCTGGCTGCTGGTGGAGGGCCTGTACCTGCACGGCCTGCTGGGCCGCCCCGTGCCCCGGAGGAGCTGCTTCCCCCTCTACCTGGGCATCGGCTGGGGGGCCCCCATGCTATTCGTCATCCCCTGGGCGGTGGTCAAGTGTCTGTTCGAGAACATCCAGTGCTGGACCCGCAATGACAACATGGGCTTCTGGTGGATCCTGCGCGCCCCCGTCTTTCTGGCCATCCTGATCAACTTCGGCGTCTTCGTGCGCACCCTGCGCATCCTGCTGGCCAAGCTGCGCGCGCGCCAGATGCGCCACTCCGACTACAAGCTCCGGCTGGCCAAGTCCACGCTGACCCTCATCCCCCTGCTGGGGGTCCACGAGGTGGTGTTCGCCTTCGTGACCGACGAGCACGCGCAGGGCGCCCTGCGCTCAGCCAAGCTCTTCTTCGACCTCTTCCTCAGCTCCTTCCAGGGCCTGCTGGTGGCCATCCTCTACTGCTTCCTCAACAAGGAGGTGCAGTCGGAGCTGCTGCGGCGCTGGCACCGGCGGCGCCTGGGCCGGGCTCTGCGGGAGGAGCGCCCCGTCAGCCTTCCCGCCTCGGCCCGGCCACCCGGCAGCCCCCCCGGCAAGAAGCTGCTGCTGTCTGGGGGCGGCGGCCAGGGCGCCCGCCGGGACCCCTCTTCGGACACCTCCCCGGCCGGCCACCTCCCCGGGTCGGCCGAGTGTCCCTTC
>Cer_simu
ATGCCCCCCACCTGGCCACGCTGCCCCCACCTCCTCCTACTGCTGCTGCTGGCCTGCCAGCCACAGGCCCCCTCCGCTCAGGTGATGGACTTCCTGTTTGAGAAGTGGAAGCTCTATGGCGACCAGTGTCTCCACAACCTGAGCCTGCTGCCGCCCCCAAGCGAGCTGGTCTGTAACAGAACCTTTGACAAGTATTCCTGCTGGCCAGACACCCCTCCCAACACCACGGCCAATATCTCCTGCCCCTGGTACCTGCCCTGGTACCACAAAGTGCAGCACCGCCTCGTGTTCAAGAGGTGTGGGCCCGACGGGCAGTGGGTGCGTGGGCCCCAGGGGCAACCGTGGCGAAATGCCTCCCAGTGCCAGATGGACGACGAGGAGATTGAGGTCCAGAGAGAGGTGGCCAAGATGTACAGCAGTTTCCAGGTGATGTACACGGTGGGGTACTCCCTCTCCCTCGGGGCCCTTCTCCTGGCCCTGGCCATCTTGCTGGGCCTCAGCAAGCTGCACTGCACCCGAAATTACATCCATGTGAACCTGTTTGTGTCCTTCGTGCTCAAGGCCAGCTCCGTGCTGGTCATTGACACTCTGCTCGAGACCCGTTACAGCCAGAAGATTGGTGATGACCTCAGCGTAAGCATCTGGCTGAGTGACGAGGCAGTGGCTGGCTGCCGGGTAGCTGCAGTGTTTATGCAGTATGGCATCATGGCCAACTACTGCTGGCTGCTGGTGGAGGGTGTGTACCTGCACAGCCTGCTGGGCCTGGCCACCTTCCCCGAGAGGAGCTTCTTCGCCCTTTACCTTGGCATCGGCTGGGGTGCCCCCATGCTGTTCGTCATCCCCTGGGCAGTGGTCAAGTGTCTATTCGAGAACATCCAGTGCTGGACTAGCAATGACAACATGGGCTTCTGGTGGATCCTGCGCTTCCCTGTCTTCCTAGCCATCCTGATCAACTTCTTCATCTTTCTCCGCATCGTTCACATCCTCGTGGCCAAGCTGCGAGCCCACCAGATGCGTTACACTGACTACAAACTCCGGCTGGCCAAGTCCACGCTGACCCTCATCCCCCTGCTGGGGGTACACGAGGTAGTGTTCGCCTTCGTGACTGACGAGCACGCCCAGGGCACCCTGCGCTCCGCCAAGCTCTTCTTTGACCTCTTCCTCAGCTCCTTCCAGGGCCTGTTGGTGGCTGTTCTTTACTGTTTCCTCAACAAGGAGGTGCAGTCGGAGCTGTTGCGGCGCTGGCATCGCTGGCGCACAGGCAAGGCACTGCAGGAGGAGTGCCACATCGGCAGCCACACGAGCTCAGCCCGGCCCGCCGGTGGCACCCCCAGCGAGAAGCTGCTGCTCTCCAGGGGTGGCAGCAGCAACAGGGCCAGCCAGGACCCCTCTGCAGAGACCCGCTTGGCCAGCGGCCTCCCTGGGTTGGCTGAGCGCCCCTTC
>Equ_caba
ATGCCCCCTACCTGGCCACGCCGCCCCCACCTCCTCCTGCTGCTGCTGCTGCTGGCCTGCCAGCCCCAGGCCCCGTCCGCTCAGGTGATGGACTTCCTGTTTGAGAAGTGGAAGCTCTACGGTGACCAGTGTCTCCACAACCTGAGCCTGCTGCCACCTCCCACCGAGCTGGTCTGTAACAGGACCTTCGACAAGTATTCCTGCTGGCCAGACACCCCTCCCAATACCACAGCCAACATCTCCTGCCCCTGGTACCTGCCCTGGCACCACAAAGTGCAGCACCGCCTCGTCTTCAAGAGGTGTGGGCCGGACGGGCAGTGGGTGCGTGGGCCCCGGGGGCAACCGTGGCGAAATGCCTCCCAGTGCCAGATGGACGACGAGGAGATCGAGGTCCAGAAGGAGGTGGCCAAGATGTACAACAGCTTCCAGGTGATGTACACTGTGGGGTACTCCCTCTCCCTCGGGGCCCTGCTCCTGGCCCTGGCCATCCTGCTGGGCCTTAGCAAGCTGCACTGCACCCGAAATTACATCCACATGAACCTGTTTGTGTCCTTCGTGCTCAAGGCCAGCTCTGTGCTGGTCATCGACACGCTGCTCGAGACGCGCTACAGCCAGAAGATCGGCGACGACCTCAGCGTAAGCATCTGGCTGAGTGACGAGGCAGTGGCCGGCTGCCGGGTAGCCGCAGTGTTCATGCAGTATGGCATCGTAGCCAACTACTGCTGGCTGCTGGTGGAGGGTGTGTACCTGCACAGCCTGCTGGGCCTTGCCACTTTCCCGGAGAGGAGCTTCTTCACCCTCTACCTGAGCATTGGCTGGGGTGCCCCCATGCTATTCGTCATCCCCTGGGCAGTGGTCAAGTGTCTATTCGAGAATATCCAGTGCTGGACTAGCAATGACAACATGGGCTTCTGGTGGATCCTGCGCTTCCCTGTCTTCCTGGCCATCCTGATCAACTTCTTCATCTTTATCCGCATCATTCACATCCTCCTGGCCAAGCTGCGAGCCCACCAGATGCGTTACACTGACTACAAATTCCGGCTAGCCAAGTCCACGCTGACCCTCATCCCCCTGCTGGGGGTCCACGAGGTAGTGTTCGCCTTTGTGACTGACGAGCATGCTCAGGGCACCCTGCGCTCCGCCAAGCTCTTCTTCGACCTCTTTCTCAGCTCCTTCCAGGGCCTGCTGGTGGCTGTTCTCTACTGTTTCCTCAACAAGGAGGTGCAGTCGGAGCTGCTGCGTTGCTGGCATCGCTGGCGCGTGGGTAAGGCCCTGCAGGAGGAGTGCCACATGGGGAGCCACACGACCGCAGCCCGGCCCGCCGGCAGCACCCCCCGCGAGAAGCTACTGCTCTCCAGGGGTGGCGGCAGCAATGGGGCCAGCCAGGACCCCTCAGCAGAGACCCACTTGGCTGGCGGCCTCCCTGGGTTGGCTGAGCGCCCCTTC
>Man_pent
ATGCTCCCAGCCCTGCCATGCGGCCCTCACCTCCTGCTGCTGCTCCTGGCCTGCCAGCTGCAGGTCCCCGCTGCCCAGGTGATGGACTTCCTGTTTGAGAAGTGGCAGCTCTATGGCGACCAGTGTCTCCACAACCTGAGCCTGCTGCCCCCACCCACAGAGCTGGTCTGTAACAGAACCTTTGACAAGTATTCCTGCTGGCCGGACACCCCTCCCAACACTACAGCCAGCATGTCCTGCCCCTGGTACCTGCCCTGGCACCACAAAGTGCAGCACCACTTCGTCTTCAAGCGGTGTGGGCCCGATGGGCAGTGGGTGCGCGGGCCCCGGGGGCAGCCGTGGCGAAATGCCTCCCAGTGCCGGATGGATGACGAGGAGCTCAAGGTCCAGAAGGAGGCAGCCAAGATGTACAGCGGCTTCCAGGTGATGTACACCGTGGGGTACTCCCTGTCCCTGGGGGCTCTGCTCCTGGCCCTGGTGATCTTGCTGGGCCTCAGCAAGCTGCACTGCACCCGAAACTACATCCATGCGAACCTGTTTGCGTCCTTTGTGCTCAAGGCCAGCTCTGTCCTGGCCATTGACGCGCTGCTCAAGACCCGCTACAACCAGAAGATCGGCGACGACCTCAGCGTGAGCATCTGGCTGAGTGGCGGGGCGGTGGCTGGCTGCCGGGCGGCCACGGTGTTCATGCAGTACGGCGTCATGGCCAACTACTGCTGGCTCCTGGTGGAGGGCATGTACCTGCACAGCCTGCTGGGCCTCGCCACTGCCCCCGAGAGGAGCTTCTTCACCCTCTACCTGACCGTTGGCTGGGGCGCTCCCATGCTGTTCATCATCCCCTGGGCGGTGGTTAAGTGTCTGTTTGAGAACATCCAGTGCTGGACCAGCAATGGCAACATGGGCTTCTGGTGGATCCTGCGCTTCCCGGTCTTCCTGGCCATCCTGATCAACTTCTGCATCTTCATTCACATCCTGCACATCCTCGTGGCCAAGCTGCGAGCCCACCAGATGCGCTACACTGACTACAAGTTGCGGCTGGCCAAATCCACGCTGACCCTCATACCTCTGCTGGGGGTCCATGAGGTGGTGTTCGCCTTCGTGACAGATGAGCACGCCCAGGGCACGCTGCGCTCCGCCAAGCTCTTTTTCGACCTCTTCCTTAGCTCCTTCCAGGGCCTGCTGGTTGCTGTCCTCTACTGTTTTCTCAACAAGGAGGTGCAGTCAGAGCTGCTGCGGTGCTGGCACCACTGGCGCGGGGGCAAAGCACTGCAGAAGTGCCCTGTTGGCAGCCATGCGGCCTCAGCCCAGCCCACCGGTGGCCCCTGCAGTGAGAGGCTGCTGCTGTCCATTGGGGGTGCCAGCAACAGGGCCAGCCAGGACCGCTCTTGGGAGACCCGCTTGGCCGACAGCCTCCCCGGGTTGGATGAGAGCCCCGTC
>Gal_vari
ATGTCCCACGCCCGGCCGCACTGCGCTGTGTTACTGCTGCTGCTAGCCTGCCAGCCACAGGCCCCATCCGCTCAGGTGATGGATTTCTTGTTTGAGAAGTGGAAGCTCTACAGCGACCAGTGTCACCACAACCTGAGCTTGCTGCCGCCCCCCACGGAGCTGGTCTGTAATAGAACCTTCGACAAGTATTCCTGCTGGCCCGACACCCCTCCCAACACCACAGCCAACATCTCCTGCCCCTGGTACCTGCCTTGGCACCACAAAGTGCAGCACCGCCTCGTGTTCAAGACGTGCGGGCCCGACGGGCAGTGGGTGCGTGGGCCCCGGGGTCAGCCATGGCGCAACGCCTCCCAGTGCCAGATGGATGCCGAGGAGATCGAGGTCCAGAAGGAGGTGGCCAAGATGTACAGCAGCTTCCAGGTGATGTACACAGTGGGCTACGCGCTGTCCCTGGGCGCCCTGCTCCTCGCCTTGGCCATCCTGCTGGGCCTCAGCAAGCTGCACTGCACCCGCAACTACATCCATGTGAACCTGTTCCTGTCCTTCGTGCTCAGGGCCAGCTCCGTGCTGGTCATCGACAGGCTGCTCAAGACCCGCTACAGCCAGAAGATCGGCGATGACCTCAGTGTGAGCGTCTGGCTCAGCAGCGGGGCGGTGGCTGGCTGCCGTGTGGCCGCGGTGTTCATGCAGTACGGCGTCGTGGCCAACTACTGCTGGCTGCTGGTGGAGGGCGTGTACCTGCACAGCCTGCTGGGCCTCGCCACCTTGCCCGAGAGGAGCTTCTTCGCCCTGTACATGGGCATTGGCTGGGGTGCCCCCATGCTGTTTGTCGTCCCCTGGGCGGTGGTCAAGTGTCTATTCGAGAACGTGCAGTGCTGGACGAGCAATAACAACATGGGCTTCTGGTGGATCCTGCGCTTCCCCGTCTTCCTGGCCATCCTGATCAACTTCTTCATCTTTGTCCGCATCCTCCTCCTCCTCGTGGCCAAGCTGCGAGCCCACCAGATGCACTACACTGACTACAAGCTCCGGCTGGCCAAGTCCACGCTGACCCTCATCCCCCTGCTGGGGGTCCACGAGGTGATCTTCGCCTTCGTGACCGACGAGCACGCCCAGGGCACCCTGCGCTCTGCCAAGCTCTTCTTCGACCTCTTCCTCAGCTCCTTCCAGGGCCTGCTGGTGGCGGTCCTCTACTGTTTCCTCAACAAGGAGGTGCAGACAGAGCTGCTGCGGTGCTGGCACCGCTGGCGCGTGGGCAAAGCGCTGCGGGAGGAGCAGCTCGCCAGCAGCCACGCGGCCCCGGCCGGGCCTGGCCACGGCCCCCCCAGCGAGAAGCTGCAGCTTGTGAGGGGTGGAAGCAGCAACGGGGCTGGCCAGGACCACGCTGTGAAGACCCCCTCGGCCGGCGGCCTCCCTGGGTTGGCTGAGAGCCCCTCC
>Cal_jacc
ATGCCTCTCTTCCAGCCACGCCAACCTTTGCTGCTGCTGCTACTGCTGGTCTGTCAGCCACAGGCCCCCTCTGCTCAGGTGATGGACTTCCTATTTGAGAAGTGGAAGCTCTACAGTGACCAGTGTCACCACAACCTGAGCCTGCTGCCCCCTCCCACTGAGCTGGTCTGCAACAGAACCTTCGACAAGTATTCCTGTTGGCCGGACACTCCCCCAAATACCACAGCCAACATCTCCTGTCCCTGGTACCTGCCTTGGCACCACAAAGTGCAACACCGCTTCGTGTTCAAGAGATGTGGGCCCAATGGGCAGTGGGTGCGAGGACCCCGGGGGCAGCCTTGGCGAAATGCCTCCCAGTGCCAGATAGACGGCGAGGAGATTGAGGTCCAGAAGGAGGTGGCCAAGATGTACAGCAGCTTCCAGGCAATGTACACGGTGGGCTACAGCCTATCCCTGGGAGCCCTGCTCCTCGCCTTGGCCCTCCTGGGGGGCCTCAGCAAACTGCACTGCACCCGCAATGCCATCCATGCCAACCTGTTTGCATCGTTTGTGCTGAAGGCTGGCTCCGTGCTGGTCATTGACGGGCTGCTCAGGACCCGCTATAGCCAGAAGATCGGGGACGACCTCAGTGTCAGCATCTGGCTCAGTGATGGAGCAGTGGCCGGCTGCCGTGTGGCTGCGGTGTTCATGCATTATGGCATCGTGGCCAACTACTGCTGGCTGCTGGTGGAGGGCCTGTACCTTCACAGCCTGCTGGGCCTGGCCACCCTCCCCAAGAGGAGCTTCTTCCGCCTCTACCTGGGCATCGGCTGGGGTGCCCCCATGCTGTTCGTCATCCCCTGGGCGGTGGTCAAGTGTCTGTTCGAGAACATCCAGTGCTGGACCAGCAATGACAACATGGGCTTCTGGTGGATTCTTCGGTTCCCCGTCTTCCTGGCCATCCTGATCAACTTATTCATCTTCATCCGCGTTGTTCATCTACTCGTGGCCAAGCTGCGAGCACGGCAGATGCACCACACAGACTACAAGTTCCGGCTGGCTAAGTCCACGCTGACTCTCATCCCCCTGCTGGGGGTCCACGAAGTGGTCTTCGCCTTTGTGACAGACGAGCACGCCCACGGCACCCTGCGCTCTGCCAAGCTCTTCTTCGACCTCTTCCTTAGCTCCTTCCAGGGCCTGCTGGTGGCTGTCCTCTACTGCTTCCTCAACAAGGAGGTGCAGTCAGAGCTGTGGCGGCGTTGGCACCACTGGCGCCTGGGCAAAGTGCTACGGGAGGAGCAGAACACTAGCAGCCACAAGGCCTCATCTGCGCCCAGCTTCAGCTCTCCCAGCAAGAAGCTGCGGTTTGGGAGCGGTAGAGGCAGCCATGGTGCTGGCCAGGATTCATCTGTGGCAACCCCCTTGGCCGGTGGCCTCTCTAGGTTAGCTGAGAGCCCCTTC
>Ceb_capu
ATGCCTCTCCGCCAGCCACGCCCACCTGTGCTGCTGCTGCTACTGCTGGTCTGCCAGCCACAGGCCTCCTCCGCTCAGGTGATGGACTTCCTGTTTGAGAGGTGGAAGCTCTACGGTGACCAGTGTCACCACAACCTGAGCCTGCTGCCCCCTCCCACTGAGCTGGTCTGCAACAGAACGTTCGACAAGTATTCCTGTTGGCCGGACACTCCCCCAAATACCACAGCCAACATCTCCTGCCCCTGGTACCTGCCTTGGCACCACAAAGTGCAACACCGCTACGTGTTCAAGAGATGTGGGCCCGATGGGCAGTGGGTTCGAGGACCCGGGGGGCAGCCTTGGCGAAACGCCTCCCAGTGCCAGATAGACGGCGAGGAGACTGATGTCCAGAAGGAGGTGGCCAGGATGTACAGCAGCTTCCAGGCGATGTACTCGGTGGGCTACACCCTGTCCCTGGGAGCCCTGCTCCTCGCCTTGGCCCTCCTGGGGGGCCTCAGCAAGCTGCACTGCACCCGCAACGCCATCCATGCCAACCTGTTTGCATCCTTCGTGCTGAAGGCGGGCTCTGTGCTGGTCATTGACGGGCTGCTCAGGACCCGCTACAGCCAGAAGATCGAGGACGACCTCAGTGTCAGCATCTGGCTCAGTGATGGAGCGGTGGCCGGCTGCCGTGTGGCCACAGTGTTCATGCATTACGGCATCGTGGCCAACTACTGCTGGCTGCTGGTGGAGGGCCTATACCTGCACAGCCTGCTGGGCCTGGCCACCCTCCCCGAGAGGAGCTTCTTCCGCCTCTACCTGGGCATCGGCTGGGGCGCCCCCATGCTGTTCGTCATCCCCTGGGCGGTGGTCAAGTGTCTGTTCGAGAACATCCAGTGCTGGACCAGCAATGACAACATGGGCTTCTGGTGGATCCTGCGGTTCCCCGTCTTCCTGGCCATCCTGATCAACTTATTCATCTTCATCCGCGTCGTTCATCTGCTTGTGGCCAAGCTGCGAGCACGGCAGATGCACCACACAGACTACAAGTTCCGGCTGGCCAAGTCCACACTGACTCTCATCCCCCTGCTGGGGGTCCACGAAGTGGTCTTCGCCTTTGTGACAGACGAGCACGCCCAGGGCACCCTGCGCTCTGCCAAGCTCTTCTTCGACCTCTTCCTCAGCTCCTTCCAGGGCCTGCTGGTGGCTGTCCTCTACTGCTTCCTCAACAAGGAGGTACAGTCAGAGCTGCGGCAGCGCTGGCACCGCTGGCGCCTGGGCAAAGCACTACAGGAGGAGCAGAACACTAGCAGCCACAAGGCCTCGTCTGCGCCCGGCCTCAGCTCTCCCAGCAGGAAGCTGCGGTTTGGGAGCAGTGGAGGCAGCCACGGTGCTGGCCAGGATTCATCTGTGGCGACCCCATTGGCCGGTGGCCTCTCTAGGTTAGCTGAGAGCCCCTTC
>Cer_atys 
ATGCCCCCCTGTCAGCCACGTCGACCCCTCCTACTGTTGCTGCTGCTGCTGGCCTGCCAGCCACAGGCCCCCTCCGCTCAGGTGATGGACTTCCTGTTTGAGAAGTGGAAGCTCTACGGTGACCAGTGTCACCACAACCTGAGCCTGCTGCCCCCTCCCACGGAGCTGGTCTGTAACAGAACCTTCGACAAGTATTCCTGCTGGCCAGACACCCCCGCCAATACCACGGCCAACATCTCCTGCCCCTGGTACCTGCCTTGGCACCACAAAGTGCAACACCGCTTCGTGTTCAAGAGATGCGGGCCCGATGGTCAGTGGGTGCGCGGACCCCGGGGGCAGCCTTGGCGTGACGCCTCTCAGTGCCAGATGGACGGCGAGGAGCTTGAGGTCCAGAAGGAGGTGGCTAAGATGTACAGCAGCTTCCAGGTGATGTACACGGTGGGCTACAGCCTGTCCCTGGGGGCCCTGCTCCTCGCCTTGGCCATCCTGGGGGGCATCAGCAAGCTGCACTGCACCCGCAATGCCATCCATGCGAACCTGTTTGTGTCCTTCGTGCTGAAGGCCAGCTCTGTGCTGGTCATCGATGGGCTACTCAGGACCCGCTACAGCCAGAAGATTGGCGACGACCTCAGTGTCAGCATCTGGCTCAGTGATGGAGCGGTGGCCGGCTGCCGTGTGGCCGCGGTGTTCATGCAATATGGCGTCGTGGCCAACTACTGCTGGCTGCTGGTGGAGGGCCTGTACCTGCACAACCTGCTGGGCCTGGCCACCCTCCCTGAGAGGAGCTTCTTCAGCCTCTACCTGGGCATCGGCTGGGGTGCCCCCATGCTGTTCATCATCCCCTGGGTGGTGGTCAGGTGTCTGTTCGAGAACATCCAGTGCTGGACCAGCAATAACAACATGGACTTCTGGTGGATCCTGCGGTTCCCCGTCTTCCTGGCCATCCTGATCAACTTCTTCATCTTCATCCGCATTGTTCACCTGCTCGTGGCCAAGCTGCGGGCGCGGCAGATGCACCACACAGACTACAAGTTCCGGCTGGCCAAGTCCACACTGACCCTCATCCCCCTGCTGGGTGTCCATGAAGTGGTCTTCGCCTTCGTGACGGACGAGCACGCCCAGGGCACCCTGCGCTTCGCCAAGCTCTTCTTCGACCTCTTCCTCAGCTCCTTCCAGGGCCTGCTGGTGGCTGTCCTCTACTGCTTCCTCAACAAGGAGGTGCAGTCGGAACTTCGGCGGCATTGGCACCGCTGGCGCCTGGGCAAAGTGCTGCAGGAGGAGCGGGGCACCAGCAACCACAAGGCCCCATCTGCGCCTGGCCAAGGCCTTCCTGGCAAGAAGCTGCAGTCTGGGAGGGGTGGTGGCAGCCAGGACTCATCTGCGGAGATCCCCTTGGCTGGTGGCCTCCCTAGGTTGGCTGAGAGCCCCTTCTCAACTCTGCTGGGACCCCAGCTAGGGCTGGACTCAGGCACC
>Chl_saba
ATGCCCCCCTGTCAGCCACGTCGACCCCTGCTACTGTTGCTGCTGCTGCTGGCCTGCCAGCCACAGGCCCCCTCCGCTCAGGTGATGGACGTCCTGTTTGAGAAGTGGAAGCTCTACGGTGACCAGTGTCACCACAACCTGAGCCTGCTGCCCCCTCCCACGGAGCTGGTCTGTAACAGAACCTTCGACAAGTATTCCTGCTGGCCAGACACCCCCGCCAATACCACGGCCAACATCTCCTGCCCCTGGTACCTGCCTTGGCACCACAAAGTGCAACACCGCTTCGTGTTCAAGAGATGCGGGCCCAATGGTCAGTGGGTGCGCGGACCCCGGGGGCAGCCTTGGCGTGACGCCTCTCAGTGCCAGATAGACGGCGAGGAGCTTGAGGTCCAGAAGGAGGTGGCTAAGATGTACAGCAGCTTCCAGGTGATGTACACGGTGGGCTACAGCCTGTCCCTGGGGGCCCTGCTCCTCGCCTTGGCCATCCTGGGGGGCATCAGCAAGCTGCACTGCACCCGCAACGCCATCCATGCGAACCTGTTTGTGTCCTTCGTGCTGAAGGCCAGTTCCGTGCTGGTCATCGATGGGCTGCTCAGGACCCGCTACAGCCAGAAGATTGGCGACGACCTCAGTGTCAGCACCTGGCTCAGTGATGGAGCGATGGCCGGCTGCCGTGTGGCCGCGGTGTTCATGCAATATGGCGTCGTGGCCAACTACTGCTGGCTGCTGGTGGAGGGCCTGTACCTGCACAACCTGCTGGGCCTGGCCACCCTCCCTGAGAGGAGTTTCTTCAGCCTCTACCTGGGCATCGGCTGGGGTGCCCCCATGCTGTTCATCATCCCCTGGGCAGTGGTCAGGTGTCTGTTCGAGAACGTCCAGTGCTGGACCCGCAATGACAACATGGGCTTCTGGTGGATCCTGCGGTTCCCCGTCTTCCTGGCCATCCTGATCAACTTCTTCATCTTCGTCCGCATTGTTCACCTGCTCGTGGCCAAGCTGCGGGCGCGGCAGATGCACCACACAGACTACAAGTTCCGGCTGGCCAAGTCCACACTGACCCTCATCCCCCTGCTGGGTGTCCACGAAGTGGTCTTCGCCTTTGTGACGGATGAGCACGCCCAGGGCACCCTGCGCTTCGCCAAGCTCTTCTTCGACCTCTTCCTCAGCTCCTTCCAGGGCCTGCTGGTGGCCGTCCTCTACTGCTTCCTCAACAAGGAGGTGCAGTCGGAACTTCGGCGGCATTGGCACCGCTGGCGCCTGGGCAAAGAGCTGCAGGAGGAGCGGGGCACCAGCAACCACAAGGCCCCATCTGCGCCTGGCCGAGGCCTTCCTGGCAAGAAGCTGCAGTCTGGGAGGGGTGGTGGCAGCCAGGACACATCTGCGGAGATCCCCTTGGCTGGTGACCTCCCTAGGTTGGCTGAGAGCCCCTTCTCAACCCCGCTGGGACCCCAGCTAGGGCTGAACTCAGGCACC
>Col_ango
ATGTCCCCCTGTCAGCCACGTCGACCCCTGCTACTGTTGCTGCTGCTGCTGGCCTGCCAGCCACAGGCCCCCTCCGCTCAGGTGATGGACTTCCTGTTTGAGAAGTGGAAGCTCTACGGTGACCAGTGTCACCACAACCTGAGCCTGCTGCCCCCTCCCACGGAGCTGGTCTGTAACAGAACCTTCGACAAGTATTCCTGCTGGCCAGACACCCCCGCCAATACCACGGCCAACATCTCCTGCCCCTGGTACCTGCCTTGGTACCACAAAGTGCAACACCGCTTCGTGTTCAAGAGATGTGGGCCCGATGGTCAGTGGGTGCGCGGACCCCGGGGGCAGGCTTGGCGTGACGCCTCTCAGTGCCAGATGGACGGCGAGGAGATTGAGGTCCAGAAGGAGGTGGCTAAGATGTACAGCAGATTCCAGGTGATGTACACGGTGGGCTACAGCCTGTCCCTGGGGGCCCTGCTCCTCGCCTTGGCCATCCTGGGGGGCCTCAGCAAGCTGCACTGCACCCGCAATGCCATCCATGCGAACCTGTTTGTGTCCTTCGTGCTGAAGGCCAGCTCCGTGCTGGTCATCGACGGGCTGCTCAGGACCCGCTACAGCCAGAAGATTGGCGACGACCTCAGTGTCCGCACCTGGCTCAGTGATGGGGCGTTGGCCGGCTGCCGTGTGGCCGCGGTGTTCATGCAATATGGTGTCGTGGCCAACTACTGCTGGCTGCTGGTGGAAGGCCTGTACCTGCACAACCTGCTGGGCCTGGCCACCCTCCCTGAGAGGAGCTTCTTCAGCCTCTACCTGGGCATCGGCTGGGGTGCCCCCATGCTGTTCATCATCCCCTGGGTGGTGGTCAAGTGTCTGTTCGAGAACATCCAGTGCTGGACCAGCAATAAGAACATGGGCTTCTGGTGGATCCCACGGTTCCCTGTCTTCCTGGCCATCCTGATCAACTTCTTCATCTTCATCCGCATTGTTCACCTGCTCGTGGCCAAGCTGCGGGCGCGGCAGATGCACCACACAGACTACAAGTTCCGGCTGGCCAAGTCCACACTGACCCTCATCCCCCTGCTGGGTGTCCACGAAGTGGTCTTCGCCTTTGTGACGGACGAGCACGCCCAGGGCACCCTGCGCTTTGCCAAGCTCTTCTTCGAACTCTTCCTCAGCTCCTTCCAGGGCCTGCTGGTGGCTGTCCTCTACTGCTTCCTCAACAAGGAGGTGCAGTCGGAGCTTCGGCGGCACTGGCACCGCTGGCGCCTGGGCAAAGTGCTGCAGGAGGAGCGGAGCACCAGCAACCACAAGGCCCCATCTGCGCCTGGCCGAGGCCTTCCTGGCAAGAAGCTGCAGTCTGGGAGGGGTGGTGGCAGCCAGGACTCATCTGCAGAGATCCCCTTGGCTGGTGGCCTCCCTGGGTTGGCTGAGAACCCCTCTGAACCCTGCTGGGACCCCAGC
>Gor_gori
ATGCCCCCCTGCCAGCCACAGCGACCCCTGCTGCTGTTGCTGCTGCTGCTGGCCTGCCAGCCACAGGTCCCCTCCGCTCAGGTGATGGACTTCCTGTTTGAGAAGTGGAAGCTCTACGGTGACCAGTGTCACCACAACCTGAGCCTGCTGCCCCCTCCCACGGAGCTGGTGTGCAACAGAACCTTCGACAAGTATTCCTGCTGGCCGGACACCCCCGCCAATACCACGGCCAACATCTCCTGCCCCTGGTACCTGCCTTGGCACCACAAAGTGCAACACCGCTTCGTGTTCAAGAGATGCGGGCCCGACGGTCAGTGGGTGCGTGGACCCCGGGGGCAGCCTTGGCGTGACGCCTCCCAGTGCCAGATGGATGGCGAGGAGACTGAGGTCCAGAAGGAGGTGGCCAAGATGTACAGCAGCTTCCAGGTGATGTACACAGTGGGCTACAGCCTGTCCCTGGGGGCCCTGCTCCTCGCCTTGGCCATCCTGGGGGGCCTCAGCAAGCTGCACTGCACCCGCAATGCCATCCACACGAATCTGTTTGCGTCCTTCGTGCTGAAAGCCAGCTCCGTGCTGGTCATTGATGGGCTGCTCAGGACCCGCTACAGCCAGAAGATTGGCGACGACCTCAGTGTCAGCATCTGGCTCAGTGATGGAGCGGTGGCTGGCTGCCGTGTGGCCGCGGTGTTCATGCAATATGGCATCGTGGCCAACTACTGCTGGCTGCTGGTGGAGGGCCTGTACCTGCACAACCTGCTGGGCCTGGCCACCCTCCCGGAGAGGAGCTTCTTCAGCCTCTACCTGGGCATCGGCTGGGGTGCCCCCATGCTGTTCGTCGTCCCCTGGGCGGTGGTCAAGTGTCTGTTCGAGAACGTCCAGTGCTGGACCAGCAATGACAACATGGGCTTCTGGTGGATCCTGCGGTTCCCCGTCTTCCTGGCCATCCTGATCAACTTCTTCATCTTCGTCCGCATCATTCACCTGCTCGTGGCCAAGCTGCGGGCGCGGCAGATGCACCACACAGACTACAAGTTCCGGCTGGCCAAGTCCACGCTGACCCTCATCCCTCTGCTGGGCGTCCACGAAGTGGTCTTCGCCTTCGTGACGGACGAGCACGCCCAGGGCACCCTGCGCTCCGCCAAGCTCTTCTTCGACCTCTTCCTCAGCTCCTTCCAGGGCCTGCTGGTGGCTGTCCTCTACTGCTTTCTCAACAAGGAGGTGCAGTCAGAGCTGCGGCGGCGTTGGCACCGCTGGCGCCTGGGCAAAGTGCTATGGGAGGAGCGGAACACCAGCAACCACAAGGCCTCATCTTCGCCCGGCCGCGGCCTTCCCGGCAAGGAGCTGCAGTTTGGGAGGGGTGGTGGCAGCCAGGATTCATCTGCGGAGACCCCCTTGGCTGGTGGCCTCCCTAGATTGGCTGAGAGCCCCTTC
>Hom_sapi
ATGCCCCCCTGCCAGCCACAGCGACCCCTGCTGCTGTTGCTGCTGCTGCTGGCCTGCCAGCCACAGGTCCCCTCCGCTCAGGTGATGGACTTCCTGTTTGAGAAGTGGAAGCTCTACGGTGACCAGTGTCACCACAACCTGAGCCTGCTGCCCCCTCCCACGGAGCTGGTGTGCAACAGAACCTTCGACAAGTATTCCTGCTGGCCGGACACCCCCGCCAATACCACGGCCAACATCTCCTGCCCCTGGTACCTGCCTTGGCACCACAAAGTGCAACACCGCTTCGTGTTCAAGAGATGCGGGCCCGACGGTCAGTGGGTGCGTGGACCCCGGGGGCAGCCTTGGCGTGATGCCTCCCAGTGCCAGATGGATGGCGAGGAGATTGAGGTCCAGAAGGAGGTGGCCAAGATGTACAGCAGCTTCCAGGTGATGTACACAGTGGGCTACAGCCTGTCCCTGGGGGCCCTGCTCCTCGCCTTGGCCATCCTGGGGGGCCTCAGCAAGCTGCACTGCACCCGCAATGCCATCCACGCGAATCTGTTTGCGTCCTTCGTGCTGAAAGCCAGCTCCGTGCTGGTCATTGATGGGCTGCTCAGGACCCGCTACAGCCAGAAAATTGGCGACGACCTCAGTGTCAGCACCTGGCTCAGTGATGGAGCGGTGGCTGGCTGCCGTGTGGCCGCGGTGTTCATGCAATATGGCATCGTGGCCAACTACTGCTGGCTGCTGGTGGAGGGCCTGTACCTGCACAACCTGCTGGGCCTGGCCACCCTCCCCGAGAGGAGCTTCTTCAGCCTCTACCTGGGCATCGGCTGGGGTGCCCCCATGCTGTTCGTCGTCCCCTGGGCAGTGGTCAAGTGTCTGTTCGAGAACGTCCAGTGCTGGACCAGCAATGACAACATGGGCTTCTGGTGGATCCTGCGGTTCCCCGTCTTCCTGGCCATCCTGATCAACTTCTTCATCTTCGTCCGCATCGTTCAGCTGCTCGTGGCCAAGCTGCGGGCACGGCAGATGCACCACACAGACTACAAGTTCCGGCTGGCCAAGTCCACGCTGACCCTCATCCCTCTGCTGGGCGTCCACGAAGTGGTCTTCGCCTTCGTGACGGACGAGCACGCCCAGGGCACCCTGCGCTCCGCCAAGCTCTTCTTCGACCTCTTCCTCAGCTCCTTCCAGGGCCTGCTGGTGGCTGTCCTCTACTGCTTCCTCAACAAGGAGGTGCAGTCGGAGCTGCGGCGGCGTTGGCACCGCTGGCGCCTGGGCAAAGTGCTATGGGAGGAGCGGAACACCAGCAACCACAGGGCCTCATCTTCGCCCGGCCACGGCCCTCCCAGCAAGGAGCTGCAGTTTGGGAGGGGTGGTGGCAGCCAGGATTCATCTGCGGAGACCCCCTTGGCTGGTGGCCTCCCTAGATTGGCTGAGAGCCCCTTC
>Hyl_molo
ATGCCCCCCTGCCAGCCACGCCGACCCCTGCTGCTGTTGCTGCTGCTGCTGGCCTGCCAGCCACAGGCCCCCTCCGCTCAGGTGATGGACTTCCTGTTTGAGAAGTGGAAGCTCTACGGTGACCAGTGTCACCACAACCTGAGCCTGCTGCCCCCTCCCACGGAGCTGGTCTGCAACAGAACCTTCGACAAGTATTCCTGCTGGCCGGACACCCCCGCCAATACCACGGCCAACATCTCCTGCCCCTGGTACCTGCCTTGGCACCACAAAGTGCAACACCGCTTCGTGTTCAAGAGATGCGGGCCCGACGGTCAGTGGGTGCGCGGACCCCGGGGGCAGCCTTGGCGTGACGCCTCCCAGTGCCAGATGGATGGCGAGGAGATTGAGGTTCAGAAGGAGGTGGCCAAGATGTACAGCAGCTTCCAGGTGATGTACACGGTGGGCTACAGCCTGTCCCTGGGGGCCCTGCTCCTCGCCTTGGCCATCCTGGGGGGCCTCAGCACGCTGCACTGCACCCGCAACGCCATCCACGCGAATCTGTTTGCGTCCTTCGTGCTGAAAGCCAGCTCCGTGCTGGTCATTGATGGGCTGCTCAGGACCCGCTACAGCCAGAAGATTGGTGACGACCTCAGTGTCAGCATCTGGCTCAGTGATGGAGCGGTGGCTGGCTGCCGTGTGGCCGCAGTGTTCATGCAGTATGGCATCGTGGCCAACTACTGCTGGCTCCTGGTGGAGGGCCTCTACCTGCACAACCTGCTGGGCCTGGCCACCCTCCCCGAGAGGAGCTTCTTCAGCCTCTACCTGGGCATCGGCTGGGGTGCCCCCATGCTGTTCATCATCCCCTGGGCGGTGGTCAAGTGTCTGTTCGAGAACGTCCAGTGCTGGACCAGCAATGACAACATGGGCTTCTGGTGGATCCTGCGGTTCCCTGTCTTCCTGGCCATCCTGATCAACTTCTTCATCTTCGTCCGCATCGTTCACCTGCTCGTGGCCAAGCTGCGGGCGCGGCAGATGCACCACACAGACTACAAGTTACGGCTGGCCAAGTCCACGCTGACTCTCATTCCCCTGCTGGGTGTCCACGAAGTGGTCTTCGCCTTCGTGACGGACGAGCACGCCCAGGGCACCCTGCGCACTGCCAAGCTCTTTTTCGACCTCTTCCTCAGCTCCTTCCAGGGCCTGCTGGTGGCTGTCCTCTACTGCTTCCTCAACAAGGAGGTGCAGTCGGAGCTGCGGCGGCGTTGGCACCACTGGCGCCTGGGCAAAGTGCTACGGGAGGAGCGGAGCACCAGCAACCACAAGGCCTCATCTTCGTCCGGCCGCGGCCTTCCCAGCAAGGAGCTGCAGTTTGGGAGGGGTGATGGCAGCCAGGATTCATCTGCGGAGACCCCCTTGGCTGGTGACCTCCCTAGATTGGCTGAGAGCCCCTTC
>Mac_fasc
ATGCCCCCCTGTCAGCCACGTCGACCCCTGCTACTGTTGCTGCTGCTGCTGGCCTGCCAGCCACAGGCCCCCTCCGCTCAGGTGATGGACTTCCTGTTTGAGAAGTGGAAACTCTACGGTGACCAGTGTCACCACAACCTGAGCCTGCTGCCCCCTCCCACGGAGCTGGTCTGTAACAGAACCTTCGACAAGTATTCCTGCTGGCCAGACACCCCCGCCAATACCACGGCCAACATCTCCTGCCCCTGGTACCTGCCTTGGCACCACAAAGTGCAACACCGCTTCGTGTTCAAGAGATGCGGGCCCGATGGTCAGTGGGTGCGTGGACCCCGGGGGCAGCCTTGGCGTGACGCCTCTCAGTGCCAGATGGACGGCGAGGAGCTTGAGGTCCAGAAGGAGGTGGCTAAGATGTACAGCAGCTTCCAGGTGATGTACACGGTGGGCTACAGCCTGTCCCTGGGGGCCCTGCTCCTCGCCTTGGCCGTCCTGGGGGGCATCAGCAAGCTGCACTGCACCCGCAACGCCATCCACGCGAACCTGTTTGTGTCCTTCGTGCTGAAGGCCAGCTCCGTGCTGGTCATCGATGGGCTGCTCAGGACCCGCTACAGCCAGAAGATTGGCGACGACCTCAGTGTCAGCATCTGGCTCAGTGATGGAGCGGTGGCCGGCTGCCGTGTGGCCGCGGTGTTCATGCAATATGGCGTCGTGGCCAACTACTGCTGGCTGCTGGTGGAGGGCCTGTACCTGCACAACCTGCTGGGCCTGGCCACCCTCCCTGAGAGGAGCTTCTTCAGCCTCTACCTGGGCATCGGCTGGGGTGCCCCCATGCTGTTCATCATCCCCTGGGTGGTGGTCAGGTGTCTGTTCGAGAACATCCAGTGCTGGACCAGCAATGACAACATGGGCTTCTGGTGGATCCTGCGGTTCCCCGTCTTCCTGGCCATCCTGATCAACTTCTTCATCTTCATCCGCATTGTTCACCTGCTTGTGGCCAAGCTGCGGGCGCGGGAGATGCACCACACAGACTACAAGTTCCGACTGGCCAAGTCCACACTGACCCTCATCCCCCTGCTGGGTGTCCACGAAGTGGTCTTCGCCTTCGTGACGGACGAGCACGCCCAGGGCACCCTGCGCTTCGCCAAGCTCTTCTTCGACCTCTTCCTCAGCTCCTTCCAGGGCCTGCTGGTGGCTGTCCTCTACTGCTTCCTCAACAAGGAGGTGCAGTCGGAACTTCGGCGGCATTGGCACCGCTGGCGCCTGGGCAAAGTGCTGCAGGAGGAGCGGGGCACCAGCAACCACAAGGCCCCATCTGCGCCTGGCCAAGGCCTTCCTGGCAAGAAGCTGCAGTCTGGGAGGGATGGTGGCAGCCAGGACTCATCTGCGGAGATCCCCTTGGCTGGTGGCCTCCCTAGGTTGGCTGAGAGCCCCTTCTCAACTCTGCTGGGACCCCAGCTAGGGCTGGACTCAGGCACC
>Mac_mula
ATGCCCCCCTGTCAGCCACGTCGACCCCTGCTACTGTTGCTGCTGCTGCTGGCCTGCCAGCCACAGGCCCCCTCCGCTCAGGTGATGGACTTCCTGTTTGAGAAGTGGAAACTCTACGGTGACCAGTGTCACCACAACCTGAGCCTGCTGCCCCCTCCCACGGAGCTGGTCTGTAACAGAACCTTCGACAAGTATTCCTGCTGGCCAGACACCCCTGCCAATACCACGGCCAACATCTCCTGCCCCTGGTACCTGCCTTGGCACCACAAAGTGCAACACCGCTTCGTGTTCAAGAGATGCGGGCCCGATGGTCAGTGGGTGCGTGGACCCCGGGGGCAGCCTTGGCGTGACGCCTCTCAGTGCCAGATGGACGGCGAGGAGCTTGAGGTCCAGAAGGAGGTGGCTAAGATGTACAGCAGCTTCCAGGTGATGTACACGGTGGGCTACAGCCTGTCCCTGGGGGCCCTGCTCCTCGCCTTGGCCGTCCTGGGGGGCATCAGCAAGCTGCACTGCACCCGCAACGCCATCCACTCGAACCTGTTTGTGTCCTTCGTGCTGAAGGCCAGCTCCGTGCTGGTCATCGATGGGCTGCTCAGGACCCGCTACAGCCAGAAGATTGGCGACGACCTCAGTGTCAGCATCTGGCTCAGTGATGGAGCGGTGGCCGGCTGCCGTGTGGCCGCGGTGTTCATGCAATATGGCGTCGTGGCCAACTACTGCTGGCTGCTGGTGGAGGGCCTGTACCTGCACAACCTGCTGGGCCTGGCCACCCTCCCTGAGAGGAGCTTCTTCAGCCTCTACCTGGGCATCGGCTGGGGTGCCCCCATGCTGTTCATCATCCCCTGGGTGGTGGTCAGGTGTCTGTTCGAGAACATCCAGTGCTGGACCAGCAATGACAACATGGGCTTCTGGTGGATCCTGCGGTTCCCCGTCTTCCTGGCCATCCTGATCAACTTCTTCATCTTCATCCGCATTGTTCACCTGCTTGTGGCCAAGCTGCGGGCGCGGGAGATGCACCACACAGACTACAAGTTCCGACTGGCCAAGTCCACACTGACCCTCATCCCCCTGCTGGGTGTCCACGAAGTGGTCTTCGCCTTCGTGACGGACGAGCACGCCCAGGGCACCCTGCGCTTCGCCAAGCTCTTCTTCGACCTCTTCCTCAGCTCCTTCCAGGGCCTGCTGGTGGCTGTCCTCTACTGCTTCCTCAACAAGGAGGTGCAGTCGGAACTTCGGCGGCATTGGCACCGCTGGCGCCTGGGCAAAGTGCTGCAGGAGGAGCGGGGCACCAGCAACCACAAGGCCCCATCTGCGCCTGGCCAAGGCCTTTCTGGCAAGAAGCTGCAGTCTGGGAGGGATGGTGGCAGCCAGGACTCATCTGCGGAGATCCCCTTGGCTGGTGGCCTCCCTAGGTTGGCTGAGAGCCCCTTCTCAACTCTGCTGGGACCCCAGCTAGGGCTGGACTCAGGCACC
>Mac_neme
ATGCCCCCCTGTCAGCCACGTCGACCCCTGCTACTGTTGCTGCTGCTGCTGGCCTGCCAGCCACAGGCCCCCTCCGCTCAGGTGATGGACTTCCTGTTTGAGAAGTGGAAACTCTACGGTGACCAGTGTCACCACAACCTGAGCCTGCTGCCCCCTCCCACGGAGCTGGTCTGTAACAGAACCTTCGACAAGTATTCCTGCTGGCCAGACACCCCCGCCAATACCACGGCCAACATCTCCTGCCCCTGGTACCTGCCTTGGCACCACAAAGTGCAACACCGCTTCGTGTTCAAGAGATGCGGGCCCGATGGTCAGTGGGTGCGTGGACCCCGGGGGCAGCCTTGGCGTGACGCCTCTCAGTGCCAGATGGACGGCGAGGAGCTTGAGGTCCAGAAGGAGGTGGCTAAGATGTACAGCAGCTTCCAGGTGATGTACACGGTGGGCTACAGCCTGTCCCTGGGGGCCCTGCTCCTCGCCTTGGCCATCCTGGGGGGCATCAGCAAGCTGCACTGCACCCGCAACGCCATCCACGCGAACCTGTTTGTGTCCTTCGTGCTGAAGGCCAGCTCCGTGCTGGTCATCGATGGGCTGCTCAGGACCCGCTACAGCCAGAAGATTGGCGACGACCTCAGTGTCAGCATCTGGCTCAGTGATGGAGCGGTGGCCGGCTGCCGTGTGGCCGCGGTGTTCATGCAATATGGCGTCGTGGCCAACTACTGCTGGCTGCTGGTGGAGGGCCTGTACCTGCACAACCTGCTGGGCCTGGCCACCCTCCCTGAGAGGAGCTTCTTCAGCCTCTACCTGGGCATCGGCTGGGGTGCCCCCATGCTGTTCATCATCCCCTGGGTGGTGGTCAGGTGTCTGTTCGAGAACATCCAGTGCTGGACCAGCAATGACAACATGGGCTTCTGGTGGATCCTGCGGTTCCCCGTCTTCCTGGCCATCCTGATCAACTTCTTCATCTTCATCCGCATTGTTCACCTGCTTGTGGCCAAGCTGCGGGCGCGGGAGATGCACCACACAGACTGCAAGTTCCGACTGGCCAAGTCCACACTGACCCTCATCCCCCTGCTGGGTGTCCACGAAGTGATCTTCGCCTTCGTGACGGACGAGCACGCCCAGGGCACCCTGCGCTTCGCCAAGCTCTTCTTCGACCTCTTCCTCAGCTCCTTCCAGGGCCTGCTGGTGGCTGTCCTCTACTGCTTCCTCAACAAGGAGGTGCAGTCGGAACTTCGGCGGCATTGGCACCGCTGGCGCCTGGGCAAAGTGCTGCAGGAGGAGCGGGGCACCAGCAACCACAAGGCCCCATCTGCGCCTGGCCAAGGCCTTCCTGGCAAGAAGCTGCAGTCTGGGAGGGGCGGTGGCAGCCAGGACTCATCTGCGGAGATCCCCTTGGCTGGTGGCCTCCCGAGGTTGGCTGAGAGCCCCTTCTCAACTCTGCTGGGACCCCAGCTAGGGCTGGACTCAGGCACC
>Man_leuc
ATGCCCCCCTGTCAGCCACGTCGACCCCTGCTACTGTTGCTGCTGCTGCTGGCCTGCCAGCCACAGGCCCCCTCCGCTCAGGTGATGGACTTCCTGTTTGAGAAGTGGAAGCTCTACGGTGACCAGTGTCACCACAACCTGAGCCTGCTGCCCCCTCCCACGGAGCTGGTCTGTAACAGAACCTTCGACAAGTATTCCTGCTGGCCAGACACCCCCGCCAATACCACGGCCAACATCTCCTGCCCCTGGTACCTGCCTTGGCACCACAAAGTGCAACACCGCTTCGTGTTCAAGAGATGCGGGCCCGATGGTCAGTGGGTGCGCGGACCCCGGGGGCAGCCTTGGCGTGACGCCTCTCAGTGCCAGATGGACGGCGAGGAGCTTGAGGTCCAGAAGGAGGTGGCTAAGATGTACAGCAGCTTCCAGGTGATGTACACGGTGGGCTACAGCCTGTCCCTGGGGGCCCTGCTCCTCGCCTTGGCCATCCTGGGGGGCATCAGCAAGCTGCACTGCACCCGCAACGCCATCCATGCGAACCTGTTTGTGTCCTTCGTGCTGAAGGCCAGCTCCGTGCTGGTCATCGATGGGCTACTCAGGACCCGCTACAGCCAGAAGATTGGCGACGACCTCAGTGTCAGCATCTGGCTCAGTGATGGAGCGGTGGCCGGCTGCCGTGTGGCCGCAGTGTTCATGCAATATGGCGTCGTGGCCAACTACTGCTGGCTGCTGGTGGAGGGCCTGTACCTGCACAACCTGCTGGGCCTGGCCACCCTCCCTGAGAGGAGCTTCTTCAGCCTCTACCTGGGCATCGGCTGGGGTGCCCCCATGCTGTTCATCATCCCCTGGGTGGTGGTCAGGTGTCTGTTCGAGAACATCCAGTGCTGGACCAGCAATAACAACATGGGCTTCTGGTGGATCCTGCGGTTCCCCGTCTTCCTGGCCATCCTGATCAACTTCTTCATCTTCATCCGCATTGTTCACCTGCTCGTGGCCAAGCTGCGGGCACGGCAGATGCACCACACAGACTACAAGTTCCGGCTGGCCAAGTCCACACTGACCCTCATCCCCCTGCTGGGTGTCCACGAAGTGGTCTTCGCCTTCGTGACGGACGAGCACGCCCAGGGCACCCTGCGCTTCGCCAAGCTCTTCTTCGACCTCTTCCTCAGCTCCTTCCAGGGCCTGCTGGTGGCTGTCCTCTACTGCTTCCTCAACAAGGAGGTGCAGTCGGAACTTCGGCAGCATTGGCACCGCTGGCGCCTGGGCAAAGTGCTGCAGGAGGAGCGGGGCACCAGCAACCACAAGGCCCCATCTGCGCCTGGCCAAGGCCTTCCTGGCAAGAAGCTGCAGTCTGGGAGGGGTGGTGGCAGCCAGGACTCATCTGCGGAGATCCCCTTGGCTGGTGGCCTCCCTAGGTTGGCTGAGAGCCCCTTCTCAACCCTGCTGGGACCCCAGCTAGGGCTGGACTCAGGCACC
>Mic_muri
ATGCCCCCTGCCCGGCCACACCGCCCCCACCTGCTGCTGCTGCTGCTCCTGGCCGTTAGGCCGCAGGCCCCTTCCGCTGAGGTGATGGACTTCCTGTTTGAGAAGTGGAAGCTCTACAGTGACCAGTGTCACCACAACCTGAGCCTGCTGCCGCCCCCCACCGAGCTGGTCTGTAACAGAACCTTTGACAAGTATTCCTGCTGGCCGGACACGCCCCCCAACACCACAGCCAACATCTCCTGCCCCTGGTACCTGCCTTGGCACCACAAAGTGCAGCACCGCCTGGTGTTCAAGAGGTGTGGGCCCGACGGGCAGTGGGTGCGAGGGCCCCAGGGACAGCCGTGGCGCAATGCCTCCCAGTGCCAGATGGACGACGAGGAACTCCAGGTCCAGAAGGAGGTGGCCAAGATGTACAGCAGCTTCCAGGAGATGTACACAGTGGGCTACAGCCTGTCCCTGGGGGCCCTGGTCCTCGCCCTGGCCATCCTGTTGGGCTTCAGCAAGCTGCACTGCACCCGAAACTACATCCACGCAAACCTGTTCGCATCCTTCGTGCTGAGGGCCAGCTCCGTGCTGGTCATCGATCAGCTGCTCAAGACCCGCTACAGCCAGAAGATCGGGGACGACCTCAGCCTCTGGCTCAGTGACGGGGCGGTGGCCGGCTGCCGCGTGGCCGCCGTGTTCATGCAGTACGGCGTGGTGGCCAACTACTGCTGGCTGCTGGTGGAGGGCGTGTACCTGCACAGCCTGCTGGACCTCGCCACCTTCCCCGAGAGGAGCTTCTTCACTCTCTACCTGGGCATCGGCTGGGGTGCCCCCATGCTGTTCGTCATCCCGTGGGTGGTGGTCAAGTGTCTGTTTGAGAACGTGCAGTGCTGGACCCGCAATGACAACATGGGCTTCTGGTGGATCCTGCGCTTCCCCGTCTTCCTGGCCATCCTGATCAATTTCTTCATCTTTGTCCGCATCATTCGTCTTCTTGTGGCCAAGCTGCACTCGCGCCAGATGCATTACGCTGACTACAAGTTCCGGCTGGCCAAGTCCACGCTGACACTCATCCCCCTGCTGGGGGTCCACGAGGTGGTCTTCGCCTTCGTGACTGACGAGCATGCCCAGGGCACCCTGCGCTCGGCCAAGCTGTTCTTCGACCTCTTCCTCAGCTCCTTCCAGGGCCTGCTGGTGGCCGTCCTCTACTGCTTCCTCAACAAGGAGGTGCAGTTGGAGCTGCAGCGGCGCTGGCACCGCTGGCGCCTGGGCAAGGCGCTGCCCGGGGAGCGACGCACCGGCAGCCACTCGGCCTCGGCCGGGCCTGGCCACGGCAACCCCACTGAGAACCTGCGGCTCGTGACAGGTGGCAGCAGCAACGGCGTTGGCCGGGACCCCTCTGCGGAGACCCCCTCGGCCAGCAGCCTCCCTGGGTTGGCTGAGAGGCCCTGC
>Nom_leuc
ATGCCCCCCTGCCAGCCACGCCGACCCCTGCTGCTGTTGCTGCTGCTGCTGGCCTGCCAGCCACAGGCCCCCTCCGCTCAGGTGATGGACTTCCTGTTTGAGAAGTGGAAGCTCTACGGTGACCAGTGTCACCACAACCTGAGCCTGCTGCCCCCTCCCACGGAGCTGGTCTGCAACAGAACCTTCGACAAGTATTCCTGCTGGCCGGACACCCCCGCCAATACCACGGCCAACATCTCCTGCCCCTGGTACCTGCCTTGGCACCACAAAGTGCAACACCGCTTCGTGTTCAAGAGATGCGGGCCCGACGGTCAGTGGGTGCGCGGACCCCGGGGGCAGCCTTGGCGTGACGCCTCCCAGTGCCAGATGGATGGCGAGGAGATTGAGGTTCAGAAGGAGGTGGCCAAGATGTACAGCAGCTTCCAGGTCATGTACACGGTGGGCTACAGCCTGTCCCTGGGGGCCCTGATCCTCGCCTTGGCCATCCTGGGGGGCCTCAGCACGCTGCACTGCACCCGCAACGCCATCCACGCGAACCTGTTTGCGTCCTTCGTGCTGAAAGCCAGCTCCGTGCTGGTCATTGATGGGCTGCTCAGGACCCGCTACAGCCAGAAGATTGGTGACGACCTCAGTGTCAGCATCTGGCTCAGTGATGGAGCGGTGGCTGGCTGCCGTGTGGCCGCAGTGTTCATGCAATATGGCATCGTGGCCAACTACTGCTGGCTGCTGGTGGAGGGCCTGTACCTGCACAACCTGCTGGGCCTGGCCACCCTCCCCGAGAGGAGCTTCTTCAGCCTCTACCTGGGCATCGGCTGGGGTGCCCCCATGCTGTTCATCATCCCCTGGGCGGTGGTCAAGTGTCTGTTCGAGAACATCCAGTGCTGGACCAGCAATGACAACATGGGCTTCTGGTGGATCCTGCGGTTCCCTGTCTTCCTGGCCATCCTGATCAACTTCTTCATCTTCGTCCGCATCGTTCACCTGCTCGTGGCCAAGCTGCGGGCGCGGCAGATGCACCACACAGACTACAAGTTACGGCTGGCCAAGTCCACGCTGACTCTCATTCCCCTGCTGGGTGTCCACGAAGTGGTCTTCGCCTTTGTGACGGACGAGCATGCCCAGGGCACCCTGCGCACTGCCAAGCTCTTTTTCGACCTCTTCCTCAGCTCCTTCCAGGGCCTGCTGGTGGCTGTCCTCTACTGCTTCCTCAACAAGGAGGTGCAGTCGGAGCTGCGGCGGCGTTGGCACCACTGGCGCCTGGGCAAAGTGCTACGGGAGGAGCGGAGCACCAGCAACCACAAGGCCTCATCTTCGTCTGGCCGCGGCCTTCCCAGCAAGGAGCTGCAGTTTGGGAGGGGTGATGGCAGCCAGGATTCATCTGCGGAGACCCCCTTGGCTGGTGACCTCCCTAGATTGGCTGAGAGCCCCTTC
>Oto_garn
ATGTCCCCCACCTGGCCACGACACCGCCATCTACTGCTGCTGCTGCTGCTGCTGGCCTACAGGCTGCAGGCCACCTCTGCTCAGGTGATGGACTTCCTATTTGAGAAGTGGAAGCTGTACAGCGACCAGTGTTACCACAATCAGAGCCTGCTGCCCCCCCCCACTGAGCTGGTCTGTAACAGAACCTTTGACAAGTATTCCTGCTGGCCTGACACGCCCCCTAACACCACAGCCAACATCTCCTGCCCCTGGTACCTGCCTTGGCACCACAAAGTGCAGCACCGCTTTGTGTTCAAGAGATGCGGCCCTGATGGGCAGTGGGTGCAGGGGCCCCGGGGACAGCCGTGGCGCAATGCCTCCCAGTGCCAGCTGGACGATGAGGAACTGGAGGTCCAGAAGGAGGTGGTCAAGATGTACAGCAGCTTTCAGGGGGTGTACACGGTGGGCTACAGCCTGTCCCTGGGGGCCCTGCTCCTGGCCCTGGCCACCCTGCTGGGCCTCAGCAAGCTGCACTGCACCCGGAACTACGTTCACGCGAACTTGTTTGCGTCCTTCATGCTGAAGGCCTGCTCTGTGCTAGTCATTGACCGGCTGATCAAGACCCGCTACAGCCAGAAGATTGGTGACGACCTCAGTGTGAGCATCTGGCTCAGTGATGGGGCAGTGGCTGGCTGCCGGGTGGCCTCTGTGTTCATGCAGTACGGTGTGGTGGCCAACTACTGCTGGCTGCTGGTAGAGGGTGTGCACCTGCACAGCCTGCTGGGTCGTGCCACCCTCCCTGAGAGGAGCCGCTTCACCCTCTACCTGGGCATTGGCTGGGGTGCACCCATGCTGTTTGTCATCCCTTGGGCAGTGGTCAGGTGTCTGTTTGAGAACATCCAGTGCTGGACCAGCAACGACAACATGGGCTTCTGGTGGATCCTGCGCTTCCCTGTCTTCCTGGCTATCCTGATCAATTTCGTCATCTTTGTCCGCATCATTCACCTTCTTGTGGCCAAGCTGCAAGCCCGTCAGATGCACTACACGGACTATAAGTTCCGGCTGGCCAAGTCCACGCTGACCCTTATCCCCCTGCTGGGGGTCCATGAGGTGGTCTTCGCCTTTGTGACTGATGAGCACGCCCAGGGCACCCTGCGTTCTGCCAAGCTCTTCTTCGACCTCTTCCTCAGCTCCTTCCAGGGCCTGCTGGTGGCTGTCCTCTACTGTTTCCTCAACAAGGAGGTGCAGTCGGAGCTACGGCGGTACTGGCGCCGCTGGCTCCTGGGCAAAGCGCTGCGGCAGGAGCTGCGCACCAGCAGCCACGTGGCCTCAACCGGGCCCAGCCACGGCATCCCTTGTGAGAAGCTGCAGCTCGTAAGGGGAGGTAGCAGCAATGGGGCTGGCCAGAACCCCTCTGCAGAGCCCCCTTTGGCTGGTGGCCTCCCTGGGTTGGCTGAAAGCCCTTCTGTATCCCTGGCTGGGGCTGGACTCAGATTCCCAGAGAGGGCATCACTAGACAGCCCAGAACTGGACACACTGCCGAGGCTGGAGGACCCTGCTGTCCATCTCTCCCACAGTGTGGTGGTCTGTGGTGGGAGCTGCCCCTCCCCACACTTGCCCTGTCCC
>Pan_pani
ATGCCCGCCTGCCAGCCACAGCGACCCCTGCTGCTGTTGCTGCTGCTGCTGGCCTGCCAGCCACAGGTCCCCTCCGCTCAGGTGATGGACTTCCTGTTTGAGAAGTGGAAGCTCTACGGTGACCAGTGTCACCACAACCTGAGCCTGCTGCCCCCTCCCACGGAGCTGGTGTGCAACAGAACCTTCGACAAGTATTCCTGCTGGCCGGACACCCCCGCCAATACCACGGCCAACATCTCCTGCCCCTGGTACCTGCCTTGGCACCACAAAGTGCAACACCGCTTCGTGTTCAAGAGATGCGGGCCCGACGGTCAGTGGGTGCGTGGACCCCGGGGGCAGCCTTGGCGTGACGCCTCCCAGTGCCAGATGGATGGCAAGGAGATTGAGGTCCAGAAGGAGGTGGCCAAGATGTACAGCAGCTTCCAGGTGATGTACACAGTGGGCTACAGCCTGTCCCTGGGGGCCCTGCTCCTCGCCTTGGCCATCCTGGGGGGCCTCAGCAAGCTGCACTGCACCCGCAATGCCATCCACGCGAATCTGTTTGCGTCCTTCGTGCTGAAAGCCAGCTCCGTGCTGGTCATTGATGGGCTGCTCAGGACCCGCTACAGCCAGAAGATTGGCGACGACCTCAGTGTCAGCACCTGGCTCAGTGATGGAGCGGTGGCTGGCTGCCGTGTGGCCGCGGTGTTCATGCAATATGGCATCGTGGCCAACTACTGCTGGCTGCTGGTGGAGGGCCTGTACCTGCACAACCTGCTGGGCCTGGCCACCCTCCCCGAGAGGAGCTTCTTCAGCCTCTACCTGGGCATCGGCTGGGGTGCCCCCATGCTGTTCGTCGTCCCCTGGGCAGTGGTCAAATGTCTGTTCGAGAACGTCCAGTGCTGGACCAGCAATGACAACATGGGCTTCTGGTGGATCCTGCGGTTCCCCGTCTTCCTGGCCATCCTGATCAACTTCTTCATCTTCGTCCGCATCGTTCACCTGCTCGTGGCCAAGCTGCGGGCGCGGCAGATGCACCACACAGACTACAAGTTCCGGCTGGCCAAGTCCACGCTGACCCTCATCCCTCTGCTGGGCGTCCACGAAGTGGTCTTCGCCTTCGTGACGGACGAGCACGCCCAGGGCACCCTGCGCTCCGCCAAGCTCTTCTTCGACCTCTTCCTCAGCTCCTTCCAGGGCCTGCTGGTGGCTGTCCTCTACTGCTTCCTCAACAAGGAGGTGCAGTCGGAGCTGCGGCGGCGTTGGCACCGCTGGCGCCTGGGCAAAGTGCTATGGGAGGAGCAGAACAGCAGCAACCACAAGGCCTCGTCTTCGCCCGGCCGCGGCCCTCCCAGCAAGGAGCTGCAGTTTGGGAGGGGTGGTGGCAGCCAGGATTCATCTGCGGAGACCCCCTTGGCTGGTGGCCTCCCTGGATTGGCTGAGAGCCCCTTC
>Pan_trog
ATGCCCGCCTGCCAGCCACAGCGACCCCTGCTGCTGTTGCTGCTGCTGCTGGCCTGCCAGCCACAGGTCCCCTCCGCTCAGGTGATGGACTTCCTGTTTGAGAAGTGGAAGCTCTACGGTGACCAGTGTCACCACAACCTGAGCCTGCTGCCCCCTCCCACGGAGCTGGTGTGCAACAGAACCTTCGACAAGTATTCCTGCTGGCCGGACACCCCCGCCAATACCACGGCCAACATCTCCTGCCCCTGGTACCTGCCTTGGCACCACAAAGTGCAACACCGCTTCGTGTTCAAGAGATGCGGGCCCGACGGTCAGTGGGTGCGTGGACCCCGGGGGCAGCCTTGGCGTGACGCCTCCCAGTGCCAGATGGATGGCAAGGAGATTGAGGTCCAGAAGGAGGTGGCCAAGATGTACAGCAGCTTCCAGGTGATGTACACAGTGGGCTACAGCCTGTCCCTGGGGGCCCTGCTCCTCGCCTTGGCCATCCTGGGGGGCCTCAGCAAGCTGCACTGCACCCGCAATGCCATCCACGCGAATCTGTTTGCGTCCTTCGTGCTGAAAGCCAGCTCCGTGCTGGTCATTGATGGGCTGCTCAGGACCCGCTACAGCCAGAAGATTGGCGACGACCTCAGTGTCAGCACCTGGCTCAGTGATGGAGCGGTGGCTGGCTGCCGTGTGGCCGCGGTGTTCATGCAATATGGCATCGTGGCCAACTACTGCTGGCTGCTGGTGGAGGGCCTGTACCTGCACAACCTGCTGGGCCTGGCCACCCTCCCCGAGAGGAGCTTCTTCAGCCTCTACCTGGGCATCGGCTGGGGTGCCCCCATGCTGTTCGTCGTCCCCTGGGCAGTGGTCAAATGTCTGTTCGAGAACGTCCAGTGCTGGACCAGCAATGACAACATGGGCTTCTGGTGGATCCTGCGGTTCCCCGTCTTCCTGGCCATCCTGATCAACTTCTTCATCTTCGTCCGCATCGTTCACCTGCTCGTGGCCAAGCTGCGGGCGCGGCAGATGCACCACACAGACTACAAGTTCCGGCTGGCCAAGTCCACGCTGACCCTCATCCCTCTGCTGGGCGTCCACGAAGTGGTCTTCGCCTTCGTGACGGACGAGCACGCCCAGGGCACCCTGCGCTCCGCCAAGCTCTTCTTCGACCTCTTCCTCAGCTCCTTCCAGGGCCTGCTGGTGGCTGTCCTCTACTGCTTCCTCAACAAGGAGGTGCAGTCGGAGCTGCGGCGGCGTTGGCACCGCTGGCGCCTGGGCAAAGTGCTATGGGAGGAGCAGAACAGCAGCAACCACAAGGCCTCGTCTTTGCCCGGCCGCGGCCCTCCCAGCAAGGAGCTGCAGTTTGGGAGGGGTGGTGGCAGCCAGGATTCATCTGCGGAGACCCCCTTGGCTGGTGGCCTCCCTGGATTGGCTGAGAGCCCCTTC
>Pap_anub
ATGCCCCCCTGTCAGCCACGTCGACCCCTGCTACTGTTGCTGCTGCTGCTGGCCTGCCAGCCACAGGCCCCCTCCGCTCAGGTGATGGACTTCCTGTTTGAGAAGTGGAAGCTCTACGGTGACCAGTGTCACCACAACCTGAGCCTGCTGCCCCCTCCCACGGAGCTGGTCTGTAACAGAACCTTCGACAAGTATTCCTGCTGGCCAGACACCCCCGCCAATACCACGGCCAACATCTCCTGCCCCTGGTACCTGCCTTGGCACCACAAAGTGCAACACCGCTTCGTGTTCAAGAGATGTGGGCCCGATGGTCAGTGGGTGCGCGGACCCCGGGGGCAGCCTTGGCGTGACGCCTCTCAGTGCCAGATGGATGGCGAGGAGCTTGAGGTCCAGAAGGAGGTGGCTAAGATGTACAGCAGCTTCCAGGTGATGTACACGGTGGGCTACAGCCTGTCCCTGGGGGCCCTGCTCCTCGCCTTGGCCATCCTGGGGGGCATCAGCAAGCTGCACTGCACCCGCAACGCCATCCATGCGAACCTGTTTGTGTCCTTCGTGCTGAAGGCCAGCTCTGTGCTGGTCATCGATGGGCTGCTCAGGACCCGCTACAGCCAGAAGATTGGCGACGACCTCAGTGTCAGCATCTGGCTCAGTGATGGAGCGGTGGCCGGCTGCCGTGTGGCCGCGGTGTTCATGCAATATGGCGTCGTGGCCAACTACTGCTGGCTGCTGGTGGAGGGCCTGTACCTGCACAACCTGTTGGGCCTGGCCACCCTCCCTGAGAGGAGCTTCTTCAGCCTCTACCTGGGCATCGGCTGGGGTGCCCCCATGCTGTTCATCATCCCCTGGGTGGTGGTCAGGTGTCTGTTCGAGAACATCCAGTGCTGGACCAGCAATAACAACATGGACTTCTGGTGGATCCTGCGGTTCCCCGTCTTCCTGGCCATCCTGATCAACTTCTTCATCTTCATCCGCATTGTTCACCTGCTCGTGGCCAAGCTGCGGGCGCGGCAGATGCACCACACAGACTACAAGTTCCGGCTGGCCAAGTCCACACTGACCCTCATCCCCCTGCTGGGTGTCCACGAAGTGGTCTTCGCCTTCGTGACGGACGAGCACGCCCAGGGCACCCTGCGCTTCGCCAAGCTCTTCTTCGACCTCTTCCTCAGCTCCTTCCAGGGCCTACTGGTGGCTGTCCTCTACTGCTTCCTCAACAAGGAGGTGCAGTCGGAACTTCGGCGGCATTGGCACCGCTGGCGCCTGGGCAAAGTGCTGCAGGAGGAGCGGGGCACCAGCAACCACAAGGCCCCATCTGCGCCTGGCCAAGGCCTTCCTGGCAAGAAGCTGCAGTCTGGGAGGGGTGGTGGCAGCCAGGACTCATCTGCGGAGATCCCCTTGGCTGGTGGCCTCCCTAGGTTGGCTGAGAGCCCCTTCTCAACCCTGCTGGGACCCCAGCTAGGGCTGGACTCAGGCACC
>Pil_teph
ATGCCCCACTGTCAGCCACGTCGACCCCTGCTACTGTTGCTGCTGCTGCTGGCCTGCCAGCCACAGGCCCCCTCCGCTCAGGTGATGGACTTCCTGTTTGAGAAGTGGAAGCTCTACGGTGACCAGTGTCACCACAACCTGAGCCTGCTGCCCCCTCCCACGGAGCTGGTCTGTAACAGAACCTTCGACAAGTATTCCTGCTGGCCAGACACCCCCGCCAATACCACGGCCAACATCTCCTGCCCCTGGTACCTGCCTTGGTACCACAAAGTGCAACACGGCTTCGTGTTCAAGAGATGTGGGCCCGATGGTCAGTGGGTGCACGGACCCCGGGGGCAGCCTTGGCGTGATGCCTCTCAGTGCCAGATGGACGGCGAGGAGATTGAGGTCCAGAAGGAGGTGGCTAAGATGTACAGCAGATTCCAGGTGATGTACACGGTGGGCTACAGCCTGTCCCTGGGGGCCCTGCTCCTCGCCTTGGCCATCCTGGGGGGCCTCAGCAAGCTGCACTGCACCCGCAACGCCATCCATGCGAACCTGTTTGTGTCCTTCGTGCTGAGGGCCAGCTCCGTGCTGGTCGTCGATGGGCTGCTCAGGACCCGCTACAACCGGAAGATTGGCGACGACCTCAGTGTCCGCACCTGGCTCAGTGATGGGGAGTTGGCCGGCTGCCGTGTGGCCGCGGTGTTCATGCAATATGGCGTCGTGGCCAACTACTGCTGGCTGCTGGTGGAAGGCCTGTACCTGCACAACCTGCTGGGCCTGGCCGCCCTCCCTGAAAGGAGCTTCTTCAGCCTCTACCTGGGCATTGGCTGGGGTGCCCCCATGCTGTTCATCATCCCCTGGGTGGTGGTCAGGTGTCTGTTCGAGAACTTCCAGTGCTGGACCAGCAATAGGAACATGGGCTTCTGGTGGATCCCACGGTTCCCTGTCTTCCTGGCCATCCTGATCAACTTCTTCATCTTCATCCGCATTGTTCACCTGCTCGTGGCCAAGCTGCGGGCGCGGCAGATGCACCACACAGACTACAAGTTCCGGCTGGCCAAGTCCACACTGACCCTCATCCCCCTGCTGGGTGTCCACGAAGTGATCTTCGCCTTCGTGACGGACGAGCACGCCCAGGGCACCCTGCGCTTCGCCAAGCTCTTCTTCGACCTCTTCCTCAGCTCCTTCCAGGGCCTGCTGGTGGCTGTCCTCTACTGCTTCCTCAACAAGGAGGTGCAGTCGGAGCTTCGGCGGCATTGGCACCGCTGGCGCCTGGGCAAAGTGCTGCAGGAGGAGCGGAGCACCAGCAACCACAAGGCCCCATCTGCGCCTGGCCGAGGCCTTCCTGGCAAGAAGCTGCAGTCTGGGAGGGGTGGTGGCAGCCAGGACTCATCTGCAGAGATCCCCTTGGCTGGTGGCCTCTCTAGGTTGGCTGAGAACCCCTCTGAACCCTGCTGGGACCCCAGC
>Pon_abel
ATGCCCCCCTGCCAGCCACGCCGACCCCTGCTGCTGTTGCTGCTGCTGCTGCTGGCCTGCCAGCCACAGGCCCCCTCTGCTCAGGTGATGGACTTCCTGTTTGAGAAGTGGAAGCTCTACGGCGACCAGTGTCACCACAACCTGAGCCTGCTGCCCCCTCCCACGGAGCTGGTGTGCAACAGAACCTTCGACAAGTATTCCTGCTGGCCAGACACCCCCGCCAATACCACGGCCAACATCTCCTGCCCCTGGTACCTGCCTTGGCACCACAAAGTGCAACACCGCTTCGTGTTCAAGAGATGCGGGCCCGACGGTCAGTGGGTGCGCGGACCCCGGGGGCAGCCTTGGCGTGACGCCTCCCAGTGCCAGATGGATGGCGAGGAGATTGAGGTCCAGAAGGAGGTGGCCAAGATGTACAGCAGCTTCCAGGTGATGTACACGGTGGGCTACAGCCTGTCCCTGGGGGCTCTGCTCCTCGCCTTGGCCATCCTGGGGGGCCTCAGCAAGCTGCACTGCACCCGCAACGCCATCCACGCGAACCTGTTTGCGTCCTTCGTGCTGAAAGCCAGCTCCGTGCTGGTCATTGATGGGCTGCTCAGGACCCGCTACAGCCAGAAGATTGGCGATGACCTCAGTGTCAGCATCTGGCTCAGTGATGGAGCGGTGGCTGGCTGCCGTGTGGCCGCGGTGTTCATGCAATATGGCATCGTGGCCAACTACTGCTGGCTGCTGGTGGAGGGCCTGTACCTGCACAACCTGCTGGGCCTGGCCACCCTCCCTGAGAGGAGCTTCTTCAGCCTCTACTTGGGCATCGGCTGGGGTGCCCCCATGCTGTTCGTCGTCCCCTGGGCGGTGGTCAAGTGTCTGTTTGAGAACGTCCAGTGCTGGACCAGCAATGACAACATGGGCTTCTGGTGGATCCCGCGGTTCCCCGTCTTCCTGGCCATCCTGATCAACTTCTTCATCTTCGTCCGCATCGTTCACCTGCTCGTGGCCAAGCTGCGGGCGCGGCAGATGCACCACACAGACTACAAGTTCCGGCTGGCCAAGTCCACGCTGACCCTCATCCCTCTGCTGGGTGTCCATGAAGTGGTCTTCGCCTTCGTGACGGACGAGCATGCCCAGGGCACCCTGCGCTCCGCCAAGCTCTTCTTCGACCTCTTCCTCAGCTCCTTCCAGGGCCTGCTGGTGGCTGTCCTCTACTGCTTCCTCAACAAGGAGGTGCAGTCGGAGCTGCGGCGGCGTTGGCACCGCTGGCGCCTGGGCAAAGTGCTGCAGGAGGAGCGGAACACCAGCAACCACAAGGCCTCATCTTCGCCCGGCCGCAGCCTTCCCAGCAAGGAGCTGCAGTTTGGGAGGGCTGGTGGCAGCCAGGATTCATCTGCGGAGACCCCCTTGGCTGGTGGCCTCCCTAGATTGGCTGAGAGTCCCTTC
>Pro_coqu 
ATGCCCCCTGCCCGGCCACACCGCCCCCACCTGCTGCTACTGCTGCTCCTGGTCTGCGGGCCGCAGGCCCCCTCCGCTCAGGTGATGGACTTCCTGTTTGAGAAATGGAAGCTCTACAGTGACCAGTGTCACCACAACCTGAGCCTGCTGCCCCCTCCCACCGAGCTGGTCTGTAACAGAACCTTCGACAAGTATTCCTGCTGGCCTGACACCGCCCCCAACACCACGGCCAACATCTCCTGCCCCTGGTACCTGCCTTGGCACCACAAAGTGCAGCACCGCCTTGTGTTCAAGAGGTGCGGGCCCGACGGGCAGTGGGTGCGCGGGCCCCAGGGACAGCCATGGCGCAACGCCTCCCAGTGCCAGATGGACGACGAGGAGCTCAAGGTCCAGAAGGAAGTGGCCAAGATGTACAGCAGCTTCCAGGAGATGTACACGGTGGGCTACAGCCTGTCCCTGGGGGCCCTGGTCCTCGCCCTGGCCATCCTGCTGGGCCTCAGCAAGCTGCATTGCACCCGAAACTACATCCATGCAAACCTGTTCGCGTCCTTCGTGCTGAAGGCCAGCTCCGTGCTGGTCATCGATCAGCTGCTCAAGACCCGCTACAACCAGAAGATCGGCGACGACCTCAGTGTGAGCATCTGGCTCAGTGACGGGGCGGTGGCCGGCTGCCGCATGGCCGCGGTGTTCATGCAGTACGGCGTGGTGGCCAACTACTGCTGGCTGCTGGTGGAGGGCCTGTACCTGCACAGCCTGCTGGACCTCGCCACCTTCCCCGAAAGGAGCTTCTTCACCCTCTACCTGGGCATCGGCTGGGGTGCCCCCATGCTGTTCGTCATCCCCTGGGCGGTGGTCAAGTGTCTGTTTGAGAACGTGCAGTGCTGGACCAGCAATGACAACATGGGCTTCTGGTGGATCCTGCGCTTCCCCGTCATCCTGGCCGTCCTGATCAATTTCTTCATCTTCGTCCGCATCATTCGTCTTCTCGTGGCCAAGCTGCGCTCCCGCCAGATGCACTACGCTGACTACAAGTTCCGGCTGGCCAAGTCCACGCTGACACTCATCCCCCTGCTGGGGGTCCACGAGGTGGTCTTCGCCTTCGTGACCGACGAGCACGCCCAGGGCACCCTGCGCTCCGCCAAGCTGTTGTTCGACCTCTTCCTCAGCTCCTTCCAGGGCCTGCTGGTGGCCGTCCTCTACTGCTTCCTCAACAAGGAGGTGCAGTCGGAGCTGCAGCGGCGCTGGCACCGTTGGCGCCTGGGCAAAGCGCTGCGCAGGGAGCAGCGCACCGGCAGCCACACGGCCTCGGCTGGGCCTGCTAAGAACCTGCAGCTCGTGAGGGATGGCAGCAGCAACGGCATTGGCCAGGACCCCTCTGCGGAGACCCCCTTGGCCAGTGGCCTCCCTGGGTTGGCTGACAGCCCCTTC
>Rhi_biet
ATGCCCCCCTGTCAGCCACGTCGACCCCTGCTACTGTTGCTGCTGCTGCTGGCCTGCCAGCCACAGGCCCCCTCCGCTCAGGTGATGGACTTCCTATTTGAGAATTGGAAGCTCTACAGTGACCAGTGTCACCACAACCTGAGCCTGCTGCCCCCTCCCACGGAGCTGGTCTGTAACAGAACCTTCGACAAGTATTCCTGCTGGCCAGACACCCCCGCCAATACCACGGCCAACATCTCCTGCCCCTGGTACCTGCCTTGGTACCACAAAGTGCAACACCGCTTCGTGTTCAAGAGATGTGGGCCCGATGGTCAGTGGGTGCGCGGACCCCGGGGGCAGCCTTGGCGTGACGCCTCTCAGTGCCAGATGGATGGCGAGGAGATTGAGGTCCAGAAGGAGGTGGCTAAGATGTACAGCAGCTTCCAGGTGATGTACACGGTGGGCTACAGCCTGTCCCTGGGGGCTCTGCTCCTCGCCTTGGCCATCCTGGGGGGCCTCAGCAAGCTGCACTGCACCCGCAACGCCATCCATGCGAACCTGTTTGTGTCCTTCGTGCTGAAGGCCAGCTCCGTGCTGGTCATCGATGGGCTGCTCAGGACCCGCTACAGCCAGAAGATTGGCGACGACCTCAGTGTCCGCAGCTGGCTCAGTGATGGAGCGGTGGCCGGCTGCCGTGTGGCCGCGGTGTTCATGCAATATGGCGTCGTGGCCAACTACTGCTGGCTGCTGGTTGAGGGCCTGTACCTGCACAACCTGCTGGGCCTGGCCACCCTCCCTGAGAGGAGCTTCTTCAGCCTCTACCTGGGCATCGGCTGGGGTGCCCCCATGCTGTTCATCATCCCCTGGGTGGTGGTCAAGTGTCTGTTCGAGAACAACCAGTGCTGGACCAGCAATAAGAACATGGGCTTCTGGTGGATCCCACGGTCCCCTGTCTTCCTGGCCATCCTGATCAACTTCTTCATCTTCGTCCGCATTGTTCACCTGCTCGTGGCCAAGCTGCGGGCGCAGCAGATGCACCACACAGACTACAAGTTCCGGCTGGCCAAGTCCACACTGACCCTCATTCCCCTGCTGGGTGTCCACGAAGTGGTCTTCGCCTTTGTGACGGACGAGCACGCCCAGGGCACCCTGCGCTTTGCCAAGCTCTTCTTCGACCTCTTCCTCAGCTCCTTCCAGGGCCTGCTGGTGGCTGTCCTCTACTGCTTCCTCAACAAGGAGGTGCAGTCGGAGCTTCGGCGGCATTGGCACCGCTGGCGCCTGGGCAAAGTGCTGCAGGAGGAGCGGAGCACCAGCAACCACAAGGCCCCATCTGCGCCTGGCCGAGGCCTTCCTGGCAAGAAGCTGCAGTCTGGGAGGGGTGGTGGCAGCCAGGACTCATCTGCGGAGATCCCCTTGGCTGGTGGCCTCTCTAGGTTGACTGAGAACCCCTCTGAACCCTGCTGGGACCCCAGC
>Rhi_roxe
ATGCCCCCCTGTCAGCCACGTCGACCCCTGCTACTGTTGCTGCTGCTGCTGGCCTGCCAGCCACAGGCCCCCTCCGCTCAGGTGATGGACTTCCTGTTTGAGAATTGGAAGCTCTACAGTGACCAGTGTCACCACAACCTGAGCCTGCTGCCCCCTCCCACGGAGCTGGTCTGTAACAGAACCTTCGACAAGTATTCCTGCTGGCCAGACACCCCCGCCAATACCACGGCCAACATCTCCTGCCCCTGGTACCTGCCTTGGTACCACAAAGTGCAACACCGCTTCGTGTTCAAGAGATGTGGGCCCGATGGTCAGTGGGTGCGCGGACCCCGGGGGCAGCCTTGGCGTGACGCCTCTCAGTGCCAGATGGACGGCGAGGAGATTGAGGTCCAGAAGGAGGTGGCTAAGATGTACAGCAGCTTCCAGGTGATGTACACGGTGGGCTACAGCCTGTCCCTGGGGGCTCTGCTCCTCGCCTTGGCCATCCTGGGGGGCCTCAGCAAGCTGCACTGCACCCGCAACGCCATCCATGCGAACCTGTTTGTGTCCTTCGTGCTGAAGGCCAGCTCCGTGCTGGTCATCGATGGGCTGCTCAGGACCCGCTACAGCCAGAAGATTGGCGACGACCTCAGTGTCCGCAGCTGGCTCAGTGATGGAGCGGTGGCCGGCTGCCGTGTGGCCGCGGTGTTCATGCAATATGGCGTCGTGGCCAACTACTGCTGGCTGCTGGTGGAGGGCCTGTACCTGCACAACCTGCTGGGCCTGGCCACCCTCCCTGAGAGGAGCTTCTTCAGCCTCTACCTGGGCATCGGCTGGGGTGCCCCCATGCTGTTCATCATCCCCTGGGTGGTGGTCAAGTGTCTGTTCGAGAACAACCAGTGCTGGACCAGCAATAAGAACATGGGCTTCTGGTGGATCCCACGGTCCCCTGTCTTCCTGGCCATCCTGATCAACTTCTTCATCTTCGTCCGCATTGTTCACCTGCTCGTGGCCAAGCTGCGGGCGCAGCAGATGCACCACACAGACTACAAGTTCCGGCTGGCCAAGTCCACACTGACCCTCATTCCCCTGCTGGGTGTCCACGAAGTGGTCTTCGCCTTTGTGACGGACGAGCACGCCCAGGGCACCCTGCGCTTTGCCAAGCTCTTCTTCGACCTCTTCCTCAGCTCCTTCCAGGGCCTGCTGGTGGCTGTCCTCTACTGCTTCCTCAACAAGGAGGTGCAGTCGGAGCTTCGGCGGCATTGGCACCGCTGGCGCCTGGGCAAAGTGCTGCAGGAGGAGCGGAGCACCAGCAACCACAAGGCCCCATCTGCGCCTGGCCGAGGCCTTCCTGGCAAGAAGCTGCAGTCTGGGAGGGGTGGTGGCAGCCAGGACTCATCTGCGGAGATCCCCTTGGCTGGTGGCCTCTCTAGGTTGACTGAGAACCCCTCTGAACCCTGCTGGGACCCCAGC
>Sai_boli
ATGCCTCTCCGCCAGCCACGCCAAGCTGTGCTGCTGCTGCTACTGCTGGTCTTCAAGCCACAGGCCTCCTCCGCTCAGGTGATGGACTTCCTATTTGAGAAGTGGAAGCTCTACGGTGACCAGTGTCACTACAACCTGAGCCTGCTGCCCCCTCCCACTGAGCTGGTCTGCAACAGGACCTTCGACAAGTATTCCTGTTGGCCGGACACTCCTCCAAATACCACAGCCAACATCTCCTGCCCCTGGTACCTGCCTTGGCACCACAAAGTGCAACACCGCTTCGTGTTCAAGAGATGTGGGCCCGATGGGCAGTGGGTGCGAGGACCCCGGGGGCAGCCTTGGCGAAACGCCTCCCAGTGCCAGATAGACGACGAGGAGACTGAGGTCCAGAAGGAGGTGGCCAAGCTGTACAGCAGCTTCCAGGCGGTGTACACGGTGGGCTACAGCCTGTCCCTGGGAGCCCTGCTCCTCGCCTTGGCCCTCCTGGGGGGCCTCAGCAAGCTGCACTGCACCCGCAACGCCATCCACGCCAACCTGTTTGCGTCCTTCGTGCTGAAGGCCGGCTCCGTGCTGGTCATTGACGGGCTGCTCAGGACCCGCTACAGCCAGAAGATCGGAGACGACCTCACTGTTAGCATCTGGCTCAGCGACGGAGCGGTGGCCGGCTGCCGTGTGGCCGCGGTGTTCATGCATTATGGCATCATGGCCAACTACTGCTGGCTGCTGGTGGAGGGCCTGTACCTGCACAGCCTGCTGGGCCTTGCCACCCTCCCCGAGAGGAGCTTCTTCCGCCTCTACCTGGGCATCGGCTGGGGTGCCCCCATGCTGTTCGTCATCCCCTGGGCGGTGGTCAAGTGTCTGTTTGAGAACATCCAGTGCTGGACCAGCAATGACAACATGGGCTTCTGGTGGATCCTGCGGTTCCCTGTCTTCCTGGCCATCCTGATCAACTTATTCATCTTCATCCGCGTCGTTCATCTGCTTGTGGCCAAGCTTCGAGCACGGCAGATGCACCACACAGACTACAAGTTCCGGCTGGCTAAGTCCACGCTGACTCTCATCCCCCTGCTGGGGGTCCATGAAGTGGTCTTCGCCTTTGTGACAGATGAGCACGCCCAGGGCACCCTGCGCTCTGCCAAGCTCTTCTTCGACCTCTTCCTCAGCTCCTTCCAGGGCCTACTGGTGGCTGTCCTCTACTGCTTCCTCAACAAGGAGGTACAGTCAGAGCTGCGGCGGCGCTGGCACCGCTGGCGCCTGGGCAAAGTGCTACAGGAGGAACAGAACACTAGCGGCCACAGGGCCTCGTCTGTGCCCGGCCTCAGCCCTCCCAGCAAGAAGCTGCGGTTTGGGAGCGGTGGAGGCAGCCACGGCGCTGGCCAGGATTCATCTGTGGCGACCCCGTTGGCCGGTGGCCTCTCTAGGTTAGCTGAGAGCCCCTTC
>Sap_apel
ATGCCTCTCCGCCCGCCACGCCCACCTGTGCTGCTGCTGCTACTGCTGGTCTGCCAGCCACAGGCCTCCTCCGCTCAGGTGATGGACTTCCTGTTTGAGAGGTGGAAGCTCTACGGTGACCAGTGTCACCACAACCTGAGCCTGCTGCCCCCTCCCACTGAGCTGGTCTGCAACAGAACCTTCGACAAGTATTCCTGTTGGCCGGACACTCCCCCAAATACCACAGCCAACATCTCCTGCCCCTGGTACCTGCCTTGGCACCACAAAGTGCAACACCGCTACGTGTTCAAGAGATGTGGGCCCGATGGGCAGTGGGTGCGAGGACCCGGGGGGCAGCCTTGGCGAAACGCCTCCCAGTGCCAGATAGACGGCGAGGAGACTGATGTCCAGAAGGAGGTGGCCAGGATGTACAGCAACTTCCAGGCGATGTACTCGGTGGGCTACACCCTGTCCCTGGGAGCCCTGCTCCTCGCCTTGGCCCTCCTGGGGGGCCTCAGCAAGCTGCACTGCACCCGCAACGCCATCCATGCCAACCTGTTTGCATCCTTCGTGCTGAAGGCCGGCTCTGTGCTGGTCATTGACGGGCTGCTCAGGACCCGCTACAGCCAGAAGATCGAGGACGACCTCAGTGTCAGCATCTGGCTCAGTGATGGAGCGGTGGCCGGCTGCCGTGTGGCCACAGTGTTCATGCATTACGGCATCGTGGCCAACTACTGCTGGCTGCTGGTGGAGGGCCTATACCTGCACAGCCTGCTGGGCCTGGCCACCCTCCCCGAGAGGAGCTTCTTCCGCCTCTACCTGGGCATCGGCTGGGGCGCCCCCATGCTGTTCGTCATCCCCTGGGCGGTGGTCAAGTGTCTGTTCGAGAACATCCAGTGCTGGACCAGCAATGACAACATGGGCTTCTGGTGGATCCTGCGGTTCCCCGTCTTCCTGGCCATCCTGATCAACTTATTCATCTTCATCCGCGTCGTTCATCTGCTTGTGGCCAAGCTGCGAGCACGGCAGATGCACCACACAGACTACAAGTTCCGGCTGGCCAAGTCCACACTGACTCTCATCCCCCTGCTGGGGGTCCACGAAGTGGTCTTCGCCTTTGTGACAGACGAGCACGCCCAGGGCACCCTGCGCTCTGCCAAGCTCTTCTTCGACCTCTTCCTCAGCTCCTTCCAGGGCCTGCTGGTGGCTGTCCTCTACTGCTTCCTCAACAAAGAGGTACAGTCAGAGCTGCGGCGGCGCTGGCACCGCTGGCGCCTGGGCAAAGCGCTACAGGAGGAGCAGAACACTAGCAGCCACAAGGCCTCGTCTGCGCCCGGCCTCAGCTCTCCCAGCAGGAAGCTGCGGTTTGGGAGCAGTGGAGGCAGCCACGGTGCTGGCCAGGATTCATCTGTGGCGACCCCGTTGGCCGGTGGCCTCTCTAGTTTAGCCGAGAGCCCCTTC
>The_gela
ATGCCCCCCTGTCAGCCACGTCGACCCCTGCTACTGTTGCTGCTGCTGCTGGCCTGCCAGCCACAGGCCCCCTCCGCTCAGGTGATGGACTTCCTGTTTGAGAAGTGGAAGCTCTACGGTGACCAGTGTCACCACAACCTGAGCCTGCTGCCCCCTCCCACGGAGCTGGTCTGTAACAGAACCTTCGACAAGTATTCCTGCTGGCCAGACACCCCCGCCAATACCACGGCCAACATCTCCTGCCCCTGGTACCTGCCTTGGCACCACAAAGTGCAACACCGCTTCGTGTTCAAGAGATGCGGGCCCGATGGTCAGTGGGTGCGCGGACCCCGGGGGCAGCCTTGGCGTGACGCCTCTCAGTGCCAGATGGACGGCGAGGAGCTTGAGGTCCAGAAGGAGGTGGCTAAGATGTACAGCAGCTTCCAGGTGATGTACACGGTGGGCTACAGCCTGTCCCTGGGGGCCCTGCTCCTCGCCTTGGCCATCCTGGGGGGCATCAGCAAGCTGCACTGCACCCGCAACGCCATCCATGCGAACCTGTTTGTGTCCTTTGTGCTGAAGGCCAGCTCTGTGCTGGTCATCGATGGGCTGCTCAGGACCCGCTACAGCCAGAAGATTGGCGACGACCTCAGTGTCAGCATCTGGCTCAGTGATGGAGCGGTGGCCGGCTGCCGTGTGGCCGCGGTGTTCATGCAATATGGCGTCGTGGCCAACTACTGCTGGCTGCTGGTGGAGGGCCTGTACCTGCACAACCTGCTGGGCCTGGCCACCCTCCCTGAGAGGAGCTTCTTCAGCCTCTACCTGGGCATCGGCTGGGGTGCCCCCATGCTGTTCATCATCCCCTGGGTGGTGGTCAGGTGTCTGTTCGAGAACATCCAGTGCTGGACCAGCAATAACAACATGGACTTCTGGTGGATCCTGCGGTTCCCCGTCTTCCTGGCCATCCTGATCAACTTCTTCATCTTCATCCGCATTGTTCACCTGCTCGTGGCCAAGCTGCGGGCGCGGCAGATGCACCACACAGACTACAAGTTCCGGCTGGCCAAGTCCACACTGACCCTCATCCCCCTGCTGGGTGTCCACGAAGTGGTCTTCGCCTTCGTGACGGACGAGCACGCCCAGGGCACCCTGCGCTTCGCCAAGCTCTTCTTCGACCTCTTCCTCAGCTCCTTCCAGGGCCTGCTGGTGGCTGTCCTCTACTGCTTCCTCAACAAGGAGGTGCAGTCAGAACTTCGGCGGCATTGGCACCGCTGGCGCCTGGGCAAAGTGCTGCAGGAGGAGCGGGGCACCAGCAACCACAAGGCCCCATCTGCGCCTGGCCAAGGCCTTCCTGGCAAGAAGCTGCAGTCTGGGAGGGGTGGTGGCAGCCAGGACTCATCTGCGGAGATCCCCTTGGCTGGTGGCCTCCCTAGGTTGGCTGAGAGCCCCTTCTCAACCCTGCTGGAACCCCAGCTAGGGCTGGACTCAGGCACC
>Tra_fran
ATGCCCCCCTATCAGCCACGTCGACCCCTGCTACTGTTGCTGCTGCTGCTGGCCTGCCAGCCACAGGCCCCCTCTGCTCAGGTGATGGACTTCCTGTTTGAGAAGTGGAAGCTCTACGGTGACCAGTGTCACCACAACCTGAGCCTGCTGCCCCCTCCCACGGAGCTGGTCTGTAACAGAACCTTCGACAAGTATTCCTGCTGGCCAGACACCCCCGCCAATACCACGGCCAACATCTCCTGCCCCTGGTACCTGCCTTGGTACCACAAAGTGCAACACCGCTTCGTGTTCAAGAGATGTGGGCCCGATGGTCAGTGGGTGCGCGGACCCCGGGGGCAGCCTTGGCGTGATGCCTCTCAGTGCCAGATGGACAGCGAGGAGATTGAGGTCCAGAAGGAGGTGGCTAAGATGTACAGCAGCTTCCAGGTGATGTACACGGTGGGCTACAGCCTGTCCCTGGGGGCCCTGCTCCTCGCCTTGGCCATCTTGGGGGGCCTCAGCAAGCTGCACTGCACCCGCAACGCCATCCATGCGAACCTGTTTGCGTCCTTCGTGCTGAAGGCCAGCTCCGTGCTGGTCATCGATGGGCTGCTCAGGACCCGCTATAGCCAGAAGATTGGCGACGACCTCAGTGTCCGCACCTGGCTCAGTGATGGAGCGGTGGCCGGCTGCCGTGTGGCCGCGGTGTTCATGCAATATGGCGTCGTGGCCAACTACTGCTGGCTGCTGGTGGAGGGCCTGTACCTGCACAACCTGATGGGCCTGGCCACCCTCCCTGAGAGGAGCTTCTTCAGCCTCTACCTGGGCATCGGCTGGGGTGCCCCCATGCTGTTCATCATCCCCTGGGTGGTGGTCAAGTGTCTGTTCGAGAACAACCAGTGCTGGACCAGCAATAAGAACATGGGCTTCTGGTGGATCCCACGGTTCCCTGTCTTCCTGGCCATCCTGATCAACTTCTTCATCTTCGTCCGCATTGTTCACCTGCTCATGGCCAAGCTGCGGGCGCGGCAGATGCACCACACAGACTACAAGTTCCGGCTGGCCAAGTCCACACTGACCCTCATCCCCCTGCTGGGTGTCCACGAAGTGGTCTTCGCCTTTGTGACGGACGAGCACGCCCAGGGGACCCTGCGCTTTGCCAAGCTCTTCTTTGACCTCTTCCTCAGCTCCTTCCAGGGCCTGCTGGTGGCTGTCCTCTACTGCTTCCTCAACAAGGAGGTGCAGTCGGAGCTTCGGCGGCATTGGCACCGCTGGCGCCTGGGCAAAGTGCTGCAGGAGGAGCGGAGCACCAGCAACCACAAGGCCCCATCTGCGCCTGGCCGAGGACTTCCTGGCAAGAAGCTGCAGTCTGGGAGGGGTGGTGGCAGCCAGGACTCATCTGCGGAGATCCCCTTGGCTGGTGGCCTCTCTAGGTTGACTGAGAACCCCTCTGAACCCTGCTGGGACCCCAGC
>Och_prin
ATGTGGGTGGCTGCTGCCCAGAGGCGTGCCCGCCTGCTGGCCTTGCTGCTGCTGCTGGCCAGCCAGCCACAGGTCCCCTCGGCCCAGGTGATGGACTTCCTGTTTGAGAAGTGGAGGCTCTACGGGGAGCAGTGTCAGCAGAACTTGAGCCTGCTCCCGCCTCCCACCCAGCTGGTCTGTAACAGGACATTTGACAAGTACTCCTGCTGGCCTGACACCCTGCCCAACACCACAGCCAGCATCGCCTGCCCCTGGTACCTGCCCTGGTACCACAAAGTGCAGCACCGCTTTGTGTTCAAGAGGTGCGGCCCGGATGGGCAGTGGGTACGCGGGCCCAGGGGGCAACCGTGGCGCAATGCCTCCCAGTGCCAACTGGACATGGACGAGATGGAGGCTCAGAAGGAGGTGGCCCAGCTATACAGCAGCTTCCAGGCAACCTACACGGTGGGCTACGGGCTGTCCCTGGGGGCCCTGCTACTGGCCCTTGCTGTCCTGTTGGGCTGCAGCAAGCTGCACTGCACTCGCAATTACATCCACGCCAATCTCTTCGCCTCCTTCGTGCTCAAGGCCGCCGCCGTCCTGGCCACTGACCGTCTGCTCCAGACCCGCTACGGCCAGCAGCTGGGCGACGACCTCAGCGTGAGCCTCTGGCTCAGCGACGGGGCGGTGGCCGGTTGCCGGGTGGCCACGGTCTTCATGCAGTACGGTGTTGTGGCCAACTACTGCTGGCTGCTGGTGGAGGGCGTCTACCTGCACAGCCTGCTGGGTCTGCCCACCTTCCCCGAGAGGAGCCGCTTCTCCCTGTACCTGGGCATCGGCTGGGGTGCCCCCCTGCTATTTGTCATCCCCTGGGCGGTGGTCAAGTGCCTCTTCGAAAATGTGCAGTGCTGGACCAACAATGACAACATGGGCTTCTGGTGGATTCTGCGTGTCCCTGTCATCCTGGCCATCCTGATAAACTTCTTCATCTTTGTCCGAGTCGTCTGCTTGCTGGTGGCCAAACTGCGGGCCCACCAGATGCACCACACAGACTACAAGTTCCGGCTGGCCAAGTCCACGCTGACGCTCATCCCCCTACTGGGTGTCCACGAGGTGGTCTTCGCCTTCGTGACCGACGAGCAGGCGCAGGGCGCCCTGCGCTCCACCAAGCTCTTCTTCGACCTCTTCCTCAGCTCCTTCCAGGGCCTGCTGGTGGCTGTCCTCTATTGCTTCCTCAACAAGGAGGTGCAGTTGGAGCTGCTGCGGCGCTGGCGGCGCTGGCACCTGGGCAAGGCGCTGCGGGAGGAGCGGTCAGCCACCATGCACATACCCTCAGCCGGCCCGGAGAAGCTGCAGCTGGCACAGGCGGGGGGCAGCAGTAGGGCTGGCTGGGACCGCTCAGCGAAGGCCTTGCTGGCTGGTGACCTCCCTGGGCTGGCCGAGCGGCCCTTC
>Arv_nilo
ATGCCCCTCACCCAGTTCCACTATCCCCACCTGCTGCTGCTGCTGGTGGTGCTATCATGTCTGCCAAAGGCGCCCTCTGCCCAGGTAATGGACTTTTTGTTTGAGAAGTGGAAGCTCTATAGTGACCAATGCCACCACAACCTAAGCCGGCTGCCCCCACCTACTGAGCTGGTCTGTAACAGAACCTTCGACAAGTACTCCTGCTGGCCTGACACCCCTCCCAACACCACTGCCAACATTTCCTGCCCCTGGTATCTACCTTGGTACCACAAAGTGCAGCACCGCCTAGTGTTCAAGAGGTGTGGGCCTGATGGGCAGTGGGTTCGAGGGCCGCGGGGGCAGCCATGGCGCAACGCCTCCCAATGTCAGATGGATGATGAAGAGATCGAGGTCCAGAAGGGGGTGGCCAAGCTGTATAGCAGCTACCAGGTGATGTACACTGTGGGCTACAGTCTGTCCCTGGGGGCCTTGCTCCTTGCGCTGGTCATCCTGCTGGGCCTCAGGAAGCTGCACTGCACCCGAAACTACATCCATGGGAACCTGTTCGCGTCCTTTGTGCTCAAGGCTGGCTCTGTGCTGGTCATTGATTGGCTGCTCAAGACACGCTACAGCCAGAAGATTGGGGATGACCTCAGCGTGAGCGTCTGGCTCAGTGATGGGGCGGTGGCTGGCTGCCGAGTGGCCACGGTGATCATGCAGTACGGCATCATAGCCAACTATTGCTGGTTGCTGGTAGAGGGTGTGTACCTGTACAGACTGCTGAGCCTCGCCACCTTCTCTGAGAGGAGCTTCTTTTCCCTCTACCTGGCCATCGGCTGGGGTGCGCCCCTGCTGTTCGTCATCCCCTGGGTGGTGGTCAAGTGTCTATTTGAGAATGTCCAGTGCTGGACCAGCAATGACAACATGGGATTCTGGTGGATTCTGCGTATCCCTGTCTTCCTGGCCATACTGATCAATTTTTTTATCTTTGTCCACATCATTCATCTTCTTGTGGCCAAGCTGGGCGCCCACCAGATGCACCCTACTGACTACAAGTTCCGGCTAGCCAGGTCCACGCTGACCCTCATCCCTCTGCTGGGGGTCCACGAGGTGGTGTTTGCCTTTGTGACTGATGAGCATGCCCAGGGCACCCTGCGCTCCACCAAGCTCTTTTTTGACCTGTTCCTCAGTTCCTTCCAGGGTCTGCTGGTGGCTCTTCTCTATTGTTTCCTCAACAAGGAGGTGCAGGCAGAGCTACTGCGGCGTTGGAGGCTATGGCAAGAAGGCAAAGCTCTTCCGGAGGAAAGGATGGCCAGCGGCCATGGCAGCCACATGGCCCCAGCAGGGCCTTGTCATGGTGATCCCTGTGAGAAACTTCAGCTTATGAGTGCAGGCAGCAGCAGGGGGACTGGCCGTGAGCCCTCTGTGGGGACCTCACTGGCCAGTAGTCTCCCAAGGTTGGCTGACAGCCCCACC
>Arv_amph
ATGCCTCGCACCCTGCTCCACAGTCCCCACCTGCTGCTCCTGCTGCTGTCATGTCTGCCGAAAGCACCCTCTGCCCAGGTGATGAACTTCTTGTTTGAGAAGTGGAAGCTTTATGGTGATCAGTGCCACTACAACCTGAGCCTACTGCCCCCACCTACCGAGCTGGTTTGTAATAGAACCTTCGACAAGTACTCCTGCTGGCCTGACACCCTGCCCAATACCACAGCTAACATCTCCTGCCCCTGGTACCTACCTTGGTACCACAAAGTGCAGCACCGCCTGGTGTTCAAGAGGTGCGGGCCTGACGGGCAGTGGGTGCGAGGGCCGCGGGGGCAGCCATGGCGCAACGCCTCCCAGTGCCAGATGGACGACAAAGAGATCGAGGTCCAGAAGGAAGAGGCCAAGATGTATAGCAGATACCAGGTGATGTACACTGTGGGCTACAGTCTGTCCCTAGGGGCCCTGCTTCTTGCCCTGGTCATCCTGCTGGGCCTCAGGAAGATGCACTGCACCCGAAACTATATCCACGGGAACCTGTTTGCGTCCTTTGTACTCAAGGCTGGCTCTGTGCTGGTCACTGATTGGCTGCTCAAGACACGCTACAGCCAGACGATTGGAGATGTCCTCAGCGTGAGCATCTGGCTCAGCGATGGGGCGGTGGCTGGCTGCCGAGTGGCCACGGTGATCACGCAATACGGCATCATAGCCAACTATTGCTGGCTGCTGGTAGAGGGTGTGTATCTGTACAGCTTGCTGAGCCTTGCCACCTTCCAAGAGAAGAGCTTCTTTTCCCTCTACCTGGGCATTGGCTGGGGAGCGCCCCTGCTGTTTGTCATCCCCTGGGTGGTGGTCAAGTGTCTGTTTGAGAATGTCCAGTGCTGGACCAGCAATGACAACATGGGCTTCTGGTGGATCCTGCGGATCCCTGTCTTCCTGGCCATATTGATCAATTTCTTCATCTTTGTCCGCATCGTTCACCTTCTTGTGGCCAAGCTGCGTGCCCGGCAGATGCACTATGCTGACTACAAGTTCCGGCTAGCCAGGTCCACGCTGACCCTCATCCCTCTGCTGGGGGTCCATGAGGTGGTCTTTGCCTTTGTGACTGACGAGCACGCCCAGGGAGCCCTCCGCTCCATCAAGCTCTTTTTCGACCTCTTCTTCAGTTCCTTCCAGGGTCTGCTGGTGGCTGTCCTCTACTGTTTCCTCAACAAGGAGGTGCAGGCAGAGCTACTGAGGCGTTGGAGGAGATGGCGAGAAGGCAAAGCCCTTAAGGAGGAACAGATGGCTAGCTGCCGTGGCAACCACACGGCCCCAGCAGGGTCTAGCCACGGTGAACCCAGTGAGAAACTTCAGCTCGTGAGTGCAAGCAGCTGCAACGGGACTTCCTTCGCCAGCAGTCTCTCAGGGATGACTGACAGCCCCACC
>Cas_cana
ATGCCCCCTGCCGGGCCACGCTGCCTGCTACTGCTGCTACTGCTGCTGGCTTGCCAGTTACAGACCCCTTCTGCCCAGGTGATGGATTTCTTGTTTGAGAAGTGGAAGCTCTATGGTGACCAATGTCACCACAACCTCAGCCTGCTGCCCCCACCCACGGAGCTGGTCTGTAACAGAACCTTTGACAAGTATTCTTGCTGGCCTGACACCCCTCCCAACACCACAGCCAACATCTCCTGCCCCTGGTACCTGCCTTGGTATCACAAAGTGCAGCACCGCCTGGTGTTCAAGAGGTGTGGACCCGACGGGCAGTGGGAGCGCGGGCCCCGGGGGCAGCCATGGCGCAATGCCTCCCAGTGTCAGATGGACAACGAGGAGATCGAAGTCCAGAAGGAAGTGGCCAAGATGTACAGCAGCTTCCAGGTGATGTACACGACGGGCTACAGCCTGTCACTGGGGGCCCTGCTCCTTGCGTTGGCCATCCTGCTGGGCCTCAGCAAGCTGCACTGCACCCGCAACTACATCCACGGGAACCTGTTTGCATCCTTCGTGCTCAAGGCTGGCTCCGTGCTGGTCATTGACCAGCTGCTCAAGACTCGCTATAGCCAGAAGATTGGTGATGACCTCAGGGTCAGCGTGTGGCTCAGTGATGGGGCGGTGACCGGATGCCGTGTGGCTGCTGTGGTCATGCAGTATGGCATCGTGGCCAACTACTGCTGGCTGCTGGTGGAGGGCGTGTACCTGCACAACCTGCTGAGCCTTGCCACCTTCCCAGAGAGGAGCTTCTTTGCCCTATATCTGGGCATTGGCTGGGGTGCACCCCTGCTGTTTGTCATCCCCTGGGCCACGGTCAAGTGTCTGTTTGAGAACGTTCAGTGCTGGACCAGCAATGACAACATGGGCTTCTGGTGGATTTTGCGCATCCCTGTCTTCCTGGCCATCCTGATCAACTTCTGTATCTTTGTCCGAATCATTCTCCTTCTTGTGGTCAAGCTGCGAGCCCGCCAGATGCACTATGCTGACTACAAGTTCCGGCTGGCCAAGTCTACGCTCACCCTCATCCCCTTGCTGGGGGTCCACGAGGTGGTCTTTGCCTTCGTGACTGACGAACAGGCCCAGGGAACCCTGCGCTCCACCAAGCTCTTCTTCGACCTATTCCTCAGCTCCTTCCAGGGCCTGCTGGTGGCTGTTCTCTACTGTTTCCTCAACAAGGAGGTACAGGCAGAGCTGCTGCGGCGCTGGCGACATTGGCGAGAAGGCAGAGCACTGTGGGAGGAGCAACTCACTAACAACCACATGGCCCCGGCAGGGCCTAGTCGTGGTGTCCACTGCCAGAAGCTTCAGCTCATGAGAAGTGGTAGCAGCCGGGCTGGCCAGGACTCCTCTGTGCAGACTCCCTTGGCCAGTGGCTTCCCAGGGTTGGCTGAGAGCCCGTCC
>Cav_porc
ATGCCCCCCACCCAGCCTCACCCCCTCCACCTTCTGCTGTTCCTGCTGCTGGTCTGCCAGCCGCAGGCCTCCTCTGCTCAGGTGATGGACTTCCTGTTTGAGAAGTGGAAGCTGTACAGTGACCAGTGTCACCGCAACCTAAGCCTGCTGCCTGCCCCCACCGAGCTGGTTTGTAACAGAACTTTTGACAAGTATTCCTGCTGGCCAGACACACCTCCCAACACCACTGCCAACATTTCCTGCCCCTGGTATCTGCCTTGGTATCACAAAGTGCAGCACCGCCTGGTGTTCAAGAAATGCGGCCCCGATGGACAGTGGGTGCGCGGGCCCCATGGGCAGCCATGGCGCAACGCCTCCCAGTGCCAGATGGATGACCAGGAGATAGAGGTCCAGAATGAGGTGGCCAAGATGTACAGCAGCTTCCAAGTGATGTACACAGTGGGGTACAGCCTGTCCCTAGCAGCGCTGCTCCTGGCCCTGGCCATCCTGCTGGGTCTGAGCAAGCTGCACTGTACTCGAAACTACATCCACCTGAACCTCTTTGCATCCTTCGTGCTCAAGGCAGGGTCTGTGCTGGTCATCGACCGGCTGCTTGAGACCCGCTACAGCCAGAAGATCGGAGATGACCTCAGTGTCAGCGTCTGGCTAAGCGATGGGGCAGTGGCCGGTTGCCGCGTGGCTGCAGTGATCATGCAGTATGCTGTGGTGGCAAACTACTGCTGGCTGCTGGTGGAGGGCGTGTACCTGCACCGCCTGCTGAGCCTTGCTGCCTTCCCAGAGCAGGGCTGCTTCGCACTCTACCTGGCTACCGGCTGGGGTGCGCCGCTGCTGTTTGTCATCCCTTGGGTGGTGGTCAAGTGTCTGTTTGAGAACATCCAGTGCTGGACCAGTAATAACAACATGGGCTTCTGGTGGATCCTCCGTGTTCCTGTCTTCCTGGCCATCTTGATCAACTTCTGCATCTTTGTTCGCATTGTTCACCTGCTTGTGGCCAAGCTGCGCGCCCGCCAGATGCATTATGCTGACTACAAGTTCCGGTTGGCCAGGTCCACCCTGACCCTCATCCCCCTGCTGGGTGTCCATGAAGTAGTCTTTGCCTTTGTGACGGATGAGCAGGCTCAGGGCACCCTGCGTTTGGCCAAGCTCTTCTTTGACCTCTTCCTGAGCTCCTTCCAGGGCCTGCTGGTGGCTGTTCTTTATTGCTTCCTCAATAAGGAGGTGCAGGCAGAGCTGTGGCGGCGCTGGCAGTGCTGGTACCAGGGCAAAGCACTGCTGGATGAACGCATCACAGGCAGCCACTTGGCCCCAACAGGGCCCAGCCACAGCCCCCTCTGTGAGAAGCTTCAGCTGGTGAAGGGGGCCAGCAGCAATGGGGCCGGCCAAGACCCCTCTGCAGAGACCCCCTTGGCCAGTGGCCTTCCTGGATTGGCCAAGAGCCCCTTC
>Chi_lani
ATGCCCCCTACCCAGCTCTGCTACCCCTGCCTGCTGCTGCTACTACTGCTGGTCTGCCAGCCACAGGCCTCCTCTGCTCAGGTGATGGACTTCCTGTTCGAGAAGTGGAAGCTGTACAGTGACCAGTGTCACCACAACCTGAGCCTGCTACCTGCCCCCACCGAGCTGGTCTGTAACAGAACCTTTGACAAGTATTCCTGCTGGCCAGACACACCTCCCAACACCACAGCCAACATCTCTTGCCCCTGGTACTTGCCTTGGTATCACAAAGTGCAGCACCGCCTGGTGTTCAAGAAGTGCGGGCCCGATGGACAGTGGGTACGTGGGCCCCGGGGCCAGCCATGGCGCAACGCTTCCCAGTGCCAGATGGATGATCAGGAGATAGAGGTCCAGAAGGAGGTGGCCAAGATGTACAGCAGCTTCCAAGTGATGTATACAGTGGGGTACAGCCTGTCCCTAGGGGCGCTGCTTCTTGCCCTGGCCATCCTGCTGGGTCTCAGCAAGCTGCACTGTACTCGCAACTACATCCACCTGAACCTGTTTGCATCCTTCATGCTCAAGGCGGGCTCTGTGCTGGTCATCGACTGGCTGCTCAAGACCCGCTACAGCCAGAAGATCGGAGATGACCTTAGTGTCAGCGTCTGGCTGAGCGATGGGGCGGTGGCCGGCTGCCGTGTGGCTGCAGTGATCATGCAGTACGGTGTAGTGGCCAACTACTGCTGGCTGCTGGTGGAGGGTGTGTACCTGCACAGCCTGCTGAGCCTTGCCACATTCCCTGAGCGGAGCTTCTTCATGCTCTACCTGGCTATCGGCTGGGGTGCACCCCTGCTGTTTGTCATCCCTTGGGTGGTAGTCAAGTGTCTGTTCGAGAACATCCAGTGCTGGACCAGCAATGACAACATGGGCTTCTGGTGGATCCTTCGTGTTCCTGTCTTCCTGGCCATCCTGATCAACTTCTACATCTTTGTCCACATCATTCACCTCCTTGTGGCCAAGCTGCGTGCCCGCCAGATGCATTACGCTGACTACAAGTTCCGGCTGGCCAAGTCTACCCTGACCCTCATCCCTCTGCTGGGTGTCCATGAAGTGGTCTTTGCCTTCGTGACGGATGAGCAGGCTCAGGGAACCCTGCGTTCTGCCAAGCTCTTCTTTGACCTCTTCCTGAGCTCCTTCCAGGGCCTGCTGGTGGCGGTTCTCTATTGCTTCCTCAACAAGGAGGTGCAGGCGGAGCTGTGGCAGCGCTGGCAGCACTGGCGCATGGGCAAAGCACTGCTGGATGAACGCGTCACAGGCAGCCACTCAGCCCCAACAGGGCTCACCCGCGGCCCCCTCTCTGAGAAGCTTCAGCTGGTGAAGGGGGTCAGCAGCAGTGGGGCCAGCCAGGACCCCTCTGCAGAGACCCCCTTGGCCAGTGGCCTCCTT
>Cri_gris
ATGCCCCTCACCCGGCTCCACAGTCCCTATCCCCTGCTGCTGTTGCTGCTGCTGTCCTGCCTGGCAAAGGCACCCTCTGCCCAGGTCATGGACTTCTTGTTTGAGAAGTGGAAGCTGTATGGTGACCAGTGCCACCGCAATCTGAGCCTGCTGCCCCCGCCTACGGAGCTCGTCTGTAATAGAACCTTCGACAAGTACTCCTGCTGGCCTGACACCCCGCCAAATACCACAGCCAACATCTCTTGCCCCTGGTACCTGCCTTGGTACCACAAAGTGCAGCACCGCCTGGTGTTCAAGAGGTGTGGGCCTGATGGGCAGTGGGTGCGAGGGCCACGGGGGCAGCCATGGCGCAACGCCTCCCAGTGTCAGATGGATGATGAAGAGATCCAGGTCCAGAAGGAGGTGGCCAAGATGTATAGCAGCTACCAGGTGATGTACACTGTGGGCTACAGTCTGTCCCTGGGGGCCCTGATCCTTGCCCTGGTCATCCTGCTGGGCCTCAGGAAGCTGCACTGCACCCGAAACTATATCCACGGGAACCTGTTTGCATCCTTTGTGCTCAAGGCTGGCTCTGTGCTGGCCATTGATTGGCTGCTCAAGACACGCTACAGCCAGAAGATTGGAGATGACCTCAGTGTGAGCGTCTGGCTCAGTGATGGGGCGGTGGCTGGCTGCCGAGTGGCCACGGTGATCATGCAGTACGGAATCATAGCCAACTATTGCTGGTTGCTGGTAGAGGGTGTGTTCCTGCACAGCCTGCTGAGTCTCGCCACCTTCCAAGAGAAGAGCTTCTTTTCCCTGTACCTGGGCATTGGATGGGGGGCGCCCCTGTTGTTTGTCGTCCCCTGGGTGGTGGTCAAGTGTCTGTTTGAGAATGTCCAGTGCTGGACCAGCAATGACAACATGGGCTTCTGGTGGATCTTGCGTATCCCTGTCTTCCTGGCCATACTGATCAATTTTTTCATCTTCGTCCGCATCATTCACCTTCTTGTGGCCAAGCTGCGTGCCCGTCAGATGCACTATGCTGACTACAAGTTCCGGTTAGCCAGGTCCACGCTGACCCTCATCCCTCTGCTGGGGGTCCATGAGGTGGTCTTTGCCTTCGTGACTGATGAGCACGCCCAGGGCACCCTGCGCTCCACCAAACTCTTTTTTGACCTCTTCCTCAGTTCCTTTCAGGGTCTGCTGGTGGCTGTTCTCTACTGTTTCCTCAACAAGGAGGTGCAGGCAGAGGTACTGGGACGTTGGAGGCGATGGCAAGAAGGCAAAGCCCTCAAGGAGGAACAGAAGGCAAGCAGCCATGGCAGCCACGTGGCCCCAGCAGGGTCTAGTCATGACGATCCCTGTGAGAAACTTCAGCTTGTGAGTGCAGGCAGCAGCAACGGGACTGGCCACTGTACACCCTCTGTGGAGACCTCCTTAGCCAGTAGTCTCTCGGGATTGGCTGACAGCCCCACC
>Dip_ordi
ATGTGGGGGGCGGCCGCCCAGAAGCATGCCCCGCTCCAGGCCCTGCCACTGCTGCTGCTGCTGGCCTGCCAGCCACCGGCCCCCTCTGCCCAGGTGATGGACTTCCTGTTCAAGAAGTGGAAGCTGTACAGAGACCAGTGCCACTACAACCTGAGTCTGCTGCCGCCTCCCACGGAGCTGGTCTGCAACCGAACGTTTGACAAGTATGCCTGCTGGCCTGACACGCCCCCCAACACCACCGCCAATGTCTCCTGCCCCTGGTACCTGCCCTGGTATCACAAAGTGCAGCACCGCCTGGTGTTCAAGAGGTGCGGGCCCGACGGGCAGTGGGTCCCCGGGCCCCAGGGGCAGCCCCGGCGCAATGCTTCCCAGTGCCAGATGGACATGGAGGAGATTGAAGTCCAGAGGGAGGCCGCCAAGCTGTACAGCAGCTTCCAGGTGATGTACACCATGGGGTACAGCCTGTCGCTGGGGGCCCTGCTCCTCGCCCTGGCCATCCTCCTGGGCCTCAGCAAGCTGCACTGCACCCGAAACTACATCCACGGGAACCTGTTTGCGTCCTTTGTGCTCAAGGCCGGCTCTGTGCTCATCATCGACCAGCTGCTCAAGATGCGCTACAGCCAGAAGATTGGGGATGACCTCAGCGTTGGCATCTGGCTCAGCAGCGGGGCGGTGGCGGGCTGCCGCGTGGCTGCCGTGGTCATGCAGTACGGCATCGTGGCCAACTACTGCTGGCTGCTGGTGGAGGGCGTGTACCTGCACAGCCTGCTGAGCCGCGCCACCTTCCCGGAGAGGAGCTTCTTTGCCGTCTACCTGGGCATCGGCTGGGGCACACCCCTGCTGTTCGTCATCCCCTGGGTGGTGGTCAAGGGTCTGTTTGAGAACGTCCAGTGTTGGACCAGCAATGACAACATGGGCTTCTGGTGGATCCTGCGGGCTCCCGTCTTCCTGGCCATCCTGATCAACTTTTGCATCTTTGTCCGAATCGTCCACCTTCTCGTGGCCAAGCTGCGGGCCCGCCAGATGCACTACGGCGACTACAAGTTCCGGCTGGCCAGGTCCACGCTGACCCTCGTCCCCCTCCTTGGCGTCCATGAGATGGTCTTCGCCTTTGTGCCGGACGAGCAGGCGCAGGGCACCCTGCGCTCCACCAAGCTCTTCTTTGACCTCTTCCTCAGCTCCTTCCAGGGCCTGCTGGTGGCTGTCCTGTACTGTTTCCTCAGTAAGGAGGTGCAGGCGGAGCTTCGGCGGCGCTGGCGACGCCGGCGGGAGGGCAGAGTGCTGCGGGAGGAGCGGCTCTCTGGCAGCCACGCATCCCCTTGTCAGAAGCTTCAGCTCCTGAGGGACGGCAGCGGCCTCGGCGCTGGCCGGGACCCCTCCGTGGAGACCCCTTTGGCTGGTGGAGGGCTGTCTGAGAGCCCCACC
>Fuk_dama
ATGCCCCCCGCGCAGCCCTGCCACCCCTACCTCCTGCTGCTACTCCTGCTGGCCTGCTGGCCACAGGGCCCCTCCGCTCAGGTGATGGACTTCCTGTTCGAGAAGTGGAAACTGTACAGTGACCAATGTCACCACAACCTGAGCCTGCTGCCAGCCCCCACGGAGCTGGTCTGTAACAGAACCTTTGACAAGTACTCCTGCTGGCCGGACACCCCACCCAACACCACAGCCAACATCTCCTGCCCCTGGTACCTGCCCTGGTATCACAAAGTGCAGCACCGCCTGGTGTTCAAGGAATGTGGGCCTGACGGACAGTGGGTGCGTGGGCCCCGGGGGCAGCCGTGGCGCAACGCCTCCCAGTGCCAGATGGATGACCAGGAAATAGAGGTCCAGAAGGAGGTGGCCAAGATGTACAGCCGCTTCCAAATGATGTACACCGTGGGCTACAGCCTGTCGCTGGGGGCCCTGCTCCTTGCCCTGGCCATCCTGCTGGCTCTCAGCAAGCTGCACTGCACACGCAACTACATCCACCTGAACCTGTTTGCATCCTTCGTGCTCAAGGCGGGCTCTGTGCTGGTCATTGACTGGCTGCTCAAGATCCGATACAGCCAGAAGATCGGAGACGACCTCAGTGTCAGCGTCTGGCTGAGCGACGGGGCGGTGGCCGGCTGCCGCATGGCTGCAGTGATCATGCAGTACGGCGTCGTGGCCAACTACTGCTGGCTGCTGGTGGAGGGCATGTACCTGCACAGCCTGCTGAGCCTTGCCACCTTCCCTGAGAGGAGCTTCTTCACACTGTACCTGGGCATCGGCTGGGGTGCACCCCTGCTGTTTGTCATCCCCTGGGTGGTGGTCAAGTGTCTGTTCGAGAACATCCAGTGCTGGACCAGCAACAACAACATGGGCTTCTGGTGGATCCTTCGAGTTCCTGTCTTCCTGGCCATCCTGATCAACTTCTGCATCTTTGTCCGCATCGTTCACCTGCTCGTGGCCAAGTTGCGAGCCCGCCAGATGCATTACGCTGACTACAAGTTCCGGCTGGCCAGGTCCACCCTGACCCTCATCCCCCTGCTGGGTGTCCATGAAGTAGTCTTTGCCTTCGTGACGGACGAGCAGGCCCAGGGCACCCTGCGTTCTGCCAAGCTCTTCTTCGACCTCTTCCTGAGCTCCTTCCAGGGCCTGCTGGTGGCTGTACTCTACTGCTTCCTCAACAAGGAGGTGCAAGCAGAGCTGTGGCGACGCTGGTGGCGCTGGCGTGAGGGCAAAGCACTGCTGGATGAACGCATCACAGGCAGCCACTCGGCACCAACAAGGCCTAGCCACAGCCCCCTCTGCGAGAAGCTTCAGCTGGTGAAGGAGGGCAGCAGCAAGGGGGCCAGCCAGGACCCCTGTGCAGAGACCCCCTTGGCCAATGGCCTCCCTGGGTTGGCCAAGAGCCCCTTG
>Gra_surd
ATGCCCCTCACCCAGCTCCACTGTCCCCACCTGCTGCTGATGCTGCTGGTGCTGTCATGTCTGCCGAAGGCACCCTCTGCCCAGGTAATGGACTTTTTGTTTGAGAAGTGGAAGCTCTATAGTGACCAATGCCACCACAACCTAAGCCAGCTGCCCCCACCTACCGAGCTGGTCTGTAACAGAACCTTCGACAAGTACTCCTGCTGGCCTGACACCCCTCCCAACACCACTGCCAACATTTCCTGCCCCTGGTATCTACCTTGGTACCACAAAGTGCAGCACCGCCTAGTGTTCAAGAGGTGTGGGCCTGATGGGCAGTGGGTTCGAGGGCCGCGGGGGCAGCCATGGCGCAACGCCTCCCAATGTCAGATGGATGATGAAGAGATCGAGGTCCAGAACGGGGTGGCCAAGATGTATAGCAGCTACCAGGTGATGTACACTGTGGGGTACAGTCTGTCCCTGGGGGCCTTGCTCCTTGCGCTGGTCATTCTGCTGGGCCTCAGGAAGCTGCACTGCACCCGAAACTACATTCACGGGAACCTGTTCGCGTCCTTTGTGCTCAAGGCTGGCTCTGTGCTGGTCATTGATTGGCTGCTCAAGACACGCTACAGCCAGAAGATTGGAGATGACCTCAGCGTGAGCATCTGGCTCAGTGATGGGGCGGTGGCTGGCTGCCGAGTGGCCACAGTGATCATGCAGTACGGCATCATAGCCAACTATTGCTGGTTGCTGGTAGAGGGTGTGTACCTGTACAGTCTGCTGAGCCTTGCCACCTTCTCTGAGAGGAGCTTCTTTTCCCTCTACCTGGGCATTGGCTGGGGTGCGCCCCTGCTGTTTGTCATCCCCTGGGTGGTGGTCAAGTGTCTGTTTGAGAATGTCCAGTGCTGGACCAGCAATGACAACATGGGATTCTGGTGGATTCTGCGTATCCCTGTCTTCCTGGCCATACTGATCAATTTTTTCATCTTTGTCCACATCATCCATCTTCTTGTGGCTAAGCTGCGTGCCCACCAGATGCACTATGCTGACTACAAGTTCCGGCTAGCCAGGTCCACGCTGACCCTCATCCCTCTGCTGGGGGTCCACGAGGTGGTCTTTGCCTTTGTGACTGATGAGCATGCCCAGGGCACCCTGCGCTCCACCAAGCTCTTTTTTGACCTGTTCCTCAGTTCCTTCCAGGGTCTGCTGGTGGCTGTTCTCTACTGTTTCCTCAACAAGGAGGTGCAGGCAGAGCTACTGCGGCGTTGGAGGCAATGGCAAGAAGGCAAAGCTCTTCAGGAGGAAAGGATGGCCAGCAGCCATGGCAGCCACATGGCCCGAGCAGGACCTTGTTATGGTGATCCCTGTGAGAAACTTCAGCTTATGAGTGCAGGCAGCAGCAGAGGGACTGGCCGTGAGCCCTCTGTGGGGACCTCATTGGCCAGTAGTCTCCCGAGGTTGGCTGACATCCCCACCAGAATCCCCACTGGAGCCCAGCCAGGCTGGATTCAGAAAGGGCCTCACAGGACAACCCAGAACCAGATGCCTGGCCAAGGC
>Het_glab
ATGCCCCCTGCCCAGCCCTGCCATCCCCACCTCCTGGTGCTACTCCTGCTGGCCTGCTGGCCACAGGCTCCCTCCGCTCAGGTGATGGACTTCTTGTTCGAGAAGTGGAAGCTGTACAGTGACCAGTGTCACCACAACCTGAGCCTGCTGCCTACCCCCACCGAGCTGGTCTGTAACAGAACCTTTGACAAGTACTCCTGCTGGCCAGACACCCCACCCAACACCACAGCCAACATCTCTTGCCCCTGGTACCTGCCCTGGTATCACAAAGTGCAGCACCGCCTGGTGTTCAAGGAGTGCGGGCCCAACGGACAGTGGGTGCGGGGGCCCAGGGGGCAGCCATGGCGCAACGCCTCACAGTGCCAGATGGATGACCAGGAGATCGAGGCCCAGAAGGAGGTGGCCAAGATGTACAGCAGCTTCCAAGTGATGTACACGGTGGGCTACAGCCTGTCCCTGGGGGCCCTGCTCCTCGCCCTGGCCATCCTGCTGGGCCTCAGCAAGCTGCACTGCACGCGCAACTACATCCACCTGAACCTGTTTGCATCCTTCGTGCTCAAGGCGGGCTCTGTGCTGGTCATCGACCAGCTGCTCAAGACCCGATACAGCCAGAAGATCGGAGATGACCTCAGTGTCAGCGTCTGGCTGAGCAATGGGGCAGTGGCCGGCTGCCGTGTGGCCGCAGTGATCATGCAATACGGCGTCGTGGCCAACTACTGCTGGCTGCTGGTGGAGGGTGTGTACCTGCACAGCCTGCTGAGCCTCGCCACCTTCCCCGAGCGGAGCTTCTTCTCGCTGTACCTGGGCATCGGCTGGGGTGCGCCCCTGCTGTTTGTCATCCCCTGGGTGGTGGTCAAGTGTCTGTTCGAGAACATCCAGTGTTGGACCAGCAATGACAACATGGGCTTCTGGTGGATCCTTCGAGTTCCTGTCTTCCTGGCCATCCTGATCAACTTCTGCATCTTTGTCCGCATCATTCACCTGCTGGTGGCCAAGCTGCGGGCCCGCCAGATGCATTACACTGACTACAAGTTCCGGCTGGCCAGGTCCACCCTGACCCTCATCCCTCTGCTGGGTGTCCATGAAGTAGTCTTTGCCTTCGTGACGGACGAGCAGGCCCAGGGCACCCTTCGTTCCGCCAAGCTCTTCTTCGACCTCTTCCTGAGCTCCTTCCAGGGCCTGCTAGTGGCTGTTCTCTACTGCTTCCTCAACAAGGAGGTGCAGGCAGAGCTGTGGCGGCGCTGGCGGCGCTGGCACGAGGGCAAAGCACTGCTGGATGAGCGCATCACAGGCAGCCACTCAGCACCAACAGGGCCCAGCCACAGCCCCCTCTGCAAGAACCTTCAGCTGCTGAAGGGGGACAGCAATGGGGCCAGCCAGGACCCCTCTGCAGAGACCCCCTTGGCCAATGGCCTCCCTGGATTGGCCGAGAGCCCCTTA
>Ict_trid
ATGTCCCCTGTCCGGCCCTGGCATCCCAACCTGCTGCTGCTGCTGCTGCTGGCCTGCCAGCCGCAGGCCCTCTCTGCCCAGGTAATGGACTTCTTGTTCGAGAAGTGGAAGCTCTACAGTGACCAGTGCCACCGCAACATGAGCCTGCTGCCTCCCCCAACTGACCTGGTCTGCAACAGGACCTTCGACAAGTACTCCTGCTGGCCAGACACCCCTCCCAATACCACGGCCAACATCTCCTGCCCCTGGTACCTGCCTTGGTATCACAAAGTGCAGCACCGCCTGGTCTTCAAGAAGTGTGGGCCGGATGGGCAGTGGGTGCGTGGGCCCCGGGGACAGCCATGGCGCAACGCTTCCCAGTGCCAGATGGAGGACGAGGAGCTCGAGGGCCAGAAGGAGGTAGCCAAGATGTACAGCAGCTTCCAGGTGATGTACACCGTGGGCTACTCCCTCTCCCTGGGGGCCCTGCTGCTCGCCCTGGCCATCATGCTGGGCCTCAGCAAACTCCACTGCACCCGCAACTACATCCACGTGAACCTGTTTGCATCCTTTGTGCTGAAGGCCAGCTCTGTGCTGGTCATCGACTGGCTGCTGAAGACCCGTTACAGCCAGAAGATCGGGGATGACCTCAGTGTCAGCATCTGGCTCAGTGATGGGGCGGTGGCTGGCTGCCGTGTGGCCGCAGTGATCATGCAGTATGGCGTGGTGGCCAACTATTGCTGGCTGCTGGTGGAGGGCGTGTACCTGCATGGCCTGCTGGGCCTCTCCTCCTTCCCTGAGCGAAGCCTCTTCACCCTCTACCTGGGCATTGGCTGGGGTGCGCCCCTGCTGTTCATCATCCCCTGGGCGGTGGTCAAGTGTCTGTTTGAGAACATTCAGTGCTGGACCAGCAATACCAACATGGGCGTCTGGTGGATCCTGCGAGCCCCGGTCTTCCTGGCCATCCTGATCAACTCCTTCATCTTTGTCCGCGTGGTCCACCTCCTCATCACCAAGCTTCAGGCCCGCCAGATGCACTACGCTGACTACAAGTTCCGGCTGGCCAGATCCACCCTGACCCTCATCCCCCTGCTGGGGGTCCACGAAGTGGTCTTCGCCTTTGTGACCGATGAGCAGGCTCAGGGGGCCCTGCGCTCCGCCAAGCTCTTCTTTGACCTCTTCCTCAGCTCCTTCCAGGGCCTGCTGGTGGCTGTCCTCTACTGCTTCCTCAGCAAAGAGGTACAGGCAGAGCTGCTGCAGCGCTGGCGGCGCTGGCACGAGGGCAGAGCCCTGCAGGACCCGCGACGCAGCAGCAGCCCCTCGGCCCCAGCTAGGCCTTGCCGTGGCCCCTCCTTCGAGAGGCTTCGACTTGTGAAGGGTGGCAGCAGCAATGGGGCTGGCCAGGACCCCTCTGCAGAGACCTCCTTGGCCTGTGGCCTCCCTGAGTTGGCTGAGAGACCCTTC
>Jac_jacu
ATGCCCCCTGCCCAGCAAAGCTGTCCCCACCTGCTGCTGCTGCTGCTGCTGCTGCTGTCTTGCCAGCCACAGGCCCCCTCCGCCCAGGTGATGGACTTCCTGTTTGAGAAGTGGAAGCTCTATGGTGACCAGTGTCACCACAACCTCAGCCTGCTGCCCCCACCTACTGAGCTGGTCTGTAATAGAACCTTTGACAAGTATTCCTGCTGGCCTGACACTCCTCCCAACACCACCGCCAACATCTCCTGCCCCTGGTACTTACCTTGGTACCACAAAGTGCAGCACCGCCTGGTGTTCAAGAGGTGTGGGCCAGACGGGCAGTGGGTGCGTGGGCCCCGGGGGCAGCCATGGCGCAACGCCTCTCAGTGTCAGATGGATGACGAGGAGATCGAGGTCCAGAAGGAGGTGGCCAAGATGTATAGCAGCTTCCAGGTGATGTACACAGTAGGCTACAGTCTGTCCCTGGGAGCCCTGCTCCTCGCTCTGGCCGTGCTGCTGAGTCTCAGCAAGCTGCACTGCACCCGCAACTACATCCATGGGAACCTGTTCGCATCCTTCGTGCTCAAGGCTGGCTCTGTGCTGGTCATTGACCAGCTGCTCAAGACCCGTTACAGCCAGAAGATTGGGGATGACCTCAGTGTCAGCATCTGGCTCAGCGATGGGGCGGTGGCTGGCTGCCGGGTGGCTGCCGTGATCATGCAGTACGGCATCGTGGCTAACTACTGCTGGCTGCTGGTGGAGGGCGTGTACCTGCACAGCCTGCTGAGCCTGGCTACCTTCCCTGAGAGGAGCTTCTTTGCCCTCTACCTGGGCATCGGCTGGGGTGCACCTCTGCTGTTTGTCGTCCCCTGGGTGGTGGTCAAGTGTCTGTTTGAGAATGTTCAGTGCTGGACCAGCAATGACAACATGGGCTTCTGGTGGATCCTGCGCATCCCTGTCTTCCTGGCCATCCTGATCAACTTTTTCATTTTTGTCCGTGTCATTCATCTTCTCGTGGCCAAGCTGCGGGCACACCAGATGCACTATGCAGACTACAAGTTCCGGCTGGCCAGGTCCACACTGACCCTCATTCCCCTGCTGGGGGTCCATGAGGTGGTCTTTGCCTTCGTGACCGATGAGCAGGCCCAGGGCACCCTGCGCTCTGCCAAGCTCTTCTTTGACCTCTTCCTCAGCTCCTTCCAGGGCCTGCTGGTGGCTGTTCTCTACTGTTTCCTCAACAAGGAGGTGCAGGCGGAGTTGCTGAGGCGCTGGAGGCGCTGGCGTGAAGGCAAAGCCCTGCGGGAGGTGCGGCTCTCAGGCAGCCATGGCAGCCACTTGGCCCCATCAGGGCTCAGCCAGAGTGCTCCCTGTGAGAGCCTTCAGCTCGTGGGCAAGGGCAGCAGCAACGGGACTGGCCACGAGCCCTCCACACAGACTCCCTTGGCCAGTGGCCTCCCCAGCCTGGCC
>Mar_flav
ATGTCCCCCGTCCAGCCCTGGCGTCCCAACCTGCTGCTGCTGCTGCTGCTGGCCTGCCAGCCGCAGGCCCTCTCTGCCCAGGTAATGGACTTCTTGTTCGAGAAGTGGAAGCTCTACAGTGACCAGTGCCACCGCAACATGAGCCTGCTGCCTCCCCCAAATGACCTGGTCTGCAACAGGACCTTCGACAAGTACTCCTGCTGGCCAGACACCCCTCCCAATACCACGGCCAACATCTCCTGTCCCTGGTACCTGCCTTGGTATCACAAAGTGCAGCACCGCCTGGTCTTCAAGAAGTGTGGGCCGGATGGGCAGTGGGTGCGTGGGCCTCGGGGACAGCCATGGCGCAACGCTTCCCAGTGCCAGATGGAGGACGAGGAGCTCGAGGGCCAGAAGGAGGTCGCCAAGATGTACAGCAGCTTCCAGGTGATGTACACCGTGGGCTACTCCCTGTCCCTGGGGGCCCTGCTGCTCGCCCTGGCCATCATGCTGGGCCTCAGCAAACTCCACTGCACCCGCAACTACATCCACGTGAACCTGTTTGCATCCTTTGTGCTGAAGGCCAGCTCTGTGCTGGTCATCGACTGGCTGCTGAAGACCCGTTACAGCCAGAAGATCGGGGATGACCTCAGTGTCAGCATCTGGCTCAGCGATGGGGCGGTGGCCGGCTGCCGTGTGGCCGCAGTGATCATGCAGTATGGCGTGGTGGCCAACTACTGCTGGCTGCTGGTGGAGGGCGTGTACCTGCATGGCCTGCTGGGCCTGGCCTCCTTCCCTGAGCGAAGCTTCTTCACCCTCTACCTGGGCATTGGCTGGGGTGCGCCCCTGCTGTTCATCATCCCCTGGGCGGTGGCCAAGTGTCTGTTTGAGAACATTCAGTGCTGGACCAGCAATACCAACATGGGCGTCTGGTGGATCTTGCGAGCCCCGGTCTTCCTGGCCATCCTGATCAACTCCTTCATCTTTGTCCGCGTGGTCCACCTTCTCATCACCAAGCTTCAGGCCCGCCAGATGCACTACGCTGACTACAAGTTCCGGCTGGCCAGATCCACCCTGACCCTCATCCCCCTGCTGGGGGTCCACGAAGTGGTCTTCGCCTTTGTGACCGATGAGCAGGCTCAGGGGGCCCTGCGCTCCGCCAAGCTCTTCTTTGACCTCTTCCTCAGCTCCTTCCAGGGCCTGCTGGTGGCTGTCCTCTACTGCTTCCTCAGCAAAGAGGTACAGGCAGAGCTGCTGCAGCGCTGGCGGCGCTGGCACGAGGGCAGAGCGCTGCAGGACCCGCGACGCAGCAGCAGCCCCTCGGCCCCAGCTAGGCCTTGCCGTGGCCCCTCCTGCGAGAAGCTTCGACTTGTGAAGGGTGGCAGCAGCAATGGGGCTGGCCAGGACCCCTCTGCAGAGACCTCCTTGGCCTGTGGCCTCCCTGAGTTGGATGGGAGCCCCTTC
>Mar_marm
ATGTCCCCCGTCCGGCCCTGGCGTCCCAACCTGCTGCTGCTGCTGCTGCTGGCCTGCCAGCCGCCGGCCCTCTCTGCCCAGGTAATGGACCTCGTGTTCGAGAAGTGGCAGCTCTACAGTGACCAGTGCCACCGCAACATGAGCCTGCTGCCTCCCCCAAACGACCTGGTCTGCAACAGGACCTTCGACAAGTACTCCTGCTGGCCAGACACCCCTCCCAATACCACGGCCAACATCTCCTGCCCCTGGTACCTGCCTTGGTATCACAAAGTGCAGCACCGCCTGGTCTTTAAGAAGTGTGGGCCGGATGGGCAGTGGGTGCGTGGGCCTCGGGGACAGCCATGGCGCAACGCTTCCCAGTGCCAGATGGAGGACGAGGAGCTCGAGGGCCAGAAGGAGGTAGCCAAGATGTACAGCAGCTTCCAGGTGATGTACACCGTGGGCTACTCCCTGTCCCTGGGGGCCCTGCTGCTCGCCCTGGCCATCATGCTGGGCCTCAGCAAACTCCACTGCACCCGCAACTACATCCACGTGAACCTGTTTGCATCCTTCGTGCTGAAGGCCAGCTCTGTGCTGGTCATCGACTGGCTGCTGAAGACCCGTTACAGCCAGAAGATCGGGGATGACCTCAGTGTCAGCATCTGGCTCAGCGATGGGGCGGTGGCCGGCTGCCGTGTGGCCGCAGTGATCATGCAGTATGGCGTGGTGGCCAACTACTGCTGGCTGCTGGTGGAGGGCGTGTACCTGCATGGCCTGCTGGGCCTGGCCTCCTTTCCTGAGCGAAGCTTCTTCACCCTCTACCTGGGCATTGGCTGGGGTGCGCCCCTGCTGTTCATCATCCCCTGGGCGGTGGTCAAGTGTCTGTTTGAGAACATTCAGTGCTGGACCAGCAATACCAACATGGGCGTCTGGTGGATCTTGCGAGCCCCGGTCTTCCTGGCCATCCTGATCAACTCCTTCATCTTTGTCCGCGTGGTCCACCTTCTCATCACCAAGCTTCAGGCCCGCCAGATGCACTACGCTGACTACAAGTTCCGGCTGGCCAGATCCACCCTGACCCTCATCCCCCTGCTGGGGGTCCACGAAGTGGTCTTCGCCTTTGTGACCGATGAGCAGGCTCAGGGGGCCCTGCGCTCTGCCAAGCTCTTCTTTGACCTCTTCCTCAGCTCCTTCCAGGGCCTGCTGGTGGCTGTCCTCTACTGCTTCCTCAGCAAAGAGGTACAGGCAGAGCTGCTGCAGCGCTGGCGGCGCTGGCACGAGGGCAGAGCGCTGCAGGACCCGCGACGCAGCAGCAGCCCCTCGGCCCCAGCTAGGCCTTGCCGTGGCCCCTCCTGCGAGAAGCTTCGACTTGTGAAGGGTGGCAGCAGCAATGGGGCTGGCCAGGACCCCTCTGCAGAGACCTCCTTAGCCTGTGGCCTCCCTGAGTTGGCTGAGAGCCCCTTC
>Mas_couc
ATGTGGGGCGTGGCTATCCAGAGGCATGCCCCTCACCCAGCTCCACTGTCCCCACCTGCTGCTGCTGCTCTTGATGCTATCCTGTCTGAGGCACCCTCTGCCCAGGTAATGGACTTTTTGTTTGAGAAGTGGAAGCTCTATAGTGACCAATGCCACCACAACCTAAGCCTGCTGCCCCCGCCTACTGAGCTGGTCTGTAACAGAACCTTCGACAAATACTCCTGCTGGCCTGACACCCCTCCCAACACCACCGCCAACATTTCCTGCCCCTGGTACCTACCTTGGTACCACAAAGTGCAGCACCGCCTAGTGTTCAAGAGGTGCGGGCCTGATGGGCAGTGGGTTCGAGGGCCACGGGGTCAGCCATGGCGCAATGCCTCCCAATGTCAGATGGATGATGAAGAGATTGAGGTCCAGAAGGGGGTGGCCAAGATGTATAGCAGCTACCAGGTGATGTACACTGTGGGCTACAGTCTGTCCCTGGGGGCCTTGCTCCTTGCCCTGGTCATCCTGCTGGGCCTCAGGAAGCTGCACTGCACCCGAAACTACATCCATGGGAACCTGTTTGCGTCCTTTGTGCTCAAGGCTGGCTCTGTGCTGGTCATTGATTGGCTGCTCAAGACACGTTACAGCCAGAAGATTGGAGATGACCTCAGTGTGAGCGTCTGGCTCAGTGATGGGGCGATGGCTGGCTGCCGAGTGGCCACAGTGATCATGCAGTACGGCATCATAGCCAACTATTGCTGGTTGCTGGTAGAGGGTGTGTACCTGTACAGCCTGCTGAGCCTCGCCACCTTCTCTGAGAGGAGCTTCTTTTCCCTCTACCTGGGCATTGGCTGGGGTGCGCCCCTGCTGTTTGTCACCCCCTGGGTGGTGGTCAAGTGTCTGTTTGAGAATGTCCAGTGCTGGACCAGCAATGACAACATGGGATTCTGGTGGATCCTGCGTATCCCTGTCTTCCTGGCCATCCTGATCAACTTTTTCATCTTTGTCCGCATCATTCACCTTCTTGTGGCCAAGCTGCGTGCCCATCTGATGCACTATGCTGACTATAAGTTCCGGCTAGCCAGGTCCACGCTGACCCTCATCCCTCTGCTGGGGGTCCACGAGGTGGTCTTTGCCTTTGTGACTGATGAGCACGCCCAGGGCACCTTGCGCTCCACCAAGCTCTTTTTTGACCTGTTCCTCAGTTCCTTCCAGGGCCTGCTGGTGGCTGTTCTCTATTGCTTCCTCAACAAAGAGGTGCAGGCAGAACTACTGCGGCGTTGGAGGCAATGGCAAGAAGGCAAAGCTCTTCAGGAGGAAAGGATGGCCAGCAGCCATGGCAGACACATGGCCCCAGCAGGGTCTTGTCATGGTGATCCCTGTGAGAAATTTCAGCTTATGAGTGCAGGCAGCAGCAGTGGGACTGGCTGTGAGCCTTCTGTGGAGACCTCACTGGCCAGTAGTCTCCCAAGGTTGGCTGACAACCCCACC
>Mer_ungu
ATGCCCCTCACCCGGCTCCACTGCGCCCACCTGCTGCTGCTGTCATGGCTGGCACGGGCACCCTCAGCCCAGGTGATGGACTCCCTGTTTGAGAAGTGGAAGTTCTACGGTGACCAGTGCCGCCACAACCTGAGCCTGCTGCCCCCGCCCACCGAGCTGGTGTGTAATAGAACGTTCGACAAGTATTCCTGCTGGCCCGACACGCCCCCCAATACCACAGCCAACATTTCCTGCCCCTGGTACCTGCCTTGGTACCACAAAGTGCAGCACCGCCTGGTGTTCAAGAGGTGTGGGCCTGATGGGCAGTGGGTTCGAGGGCCACGGGGGCAGCCATGGCGCAACGCCTCCCAGTGTCAGCTGGACGAGGAAGAGATCGAGGTCCAGAAGGAGGTGGCCAAGATGTACAGCAACTACCAGGTGATGTACACTGTGGGCTACAGCCTGTCCCTGGCGGCCTTGCTCCTCGCCCTGGTCATCCTGCTGGGCCTCAGGAAGCTGCACTGCACCCGGAACTACATCCATGCGAACCTCTTCGCATCCTTTGTGCTCAAGGCCGGCTCTGTGCTGGTCATCGATTGGCTACTCAAAACACGCTACAGCCAAAAGATTGGCGATGACCTCAGCGTGAGCGTCTGGCTCCGTGATGAGGCGGTGGCCGGCTGCCGAGTGGCCACGGTGATAATGCAGTACGGCATCATAGCCAACTATTGCTGGTTGCTGGTAGAGGGTGTGTACCTGCACAGCCTGCTGAGCCTTGCCACCTTCTCCGAGAAGAGCTTCTTTTCCCTTTACCTGGGCATTGGCTGGGGTGCACCCTTGCTGTTCGTCATCCCCTGGGTGGTGGTGAAGTGTCTGTTTGAGAACATCCAGTGCTGGACCAGCAATGACAACATGGGCTTCTGGTGGATCTTGCGAATCCCTGTCTTCCTGGCCATACTGATCAATTTCTTCATTTTTGTCCGTATTCTTCACCTTCTTGTGGCCAAGCTTCAAGCCCGTCAGATGCACTATGGGGACTACAAGTGCCGGCTCGCCCGGTCCACGCTGACCCTCATCCCCCTGCTGGGTGTGCACGAGGTGGTCTTTGCCTTTGTGACTGATGAGCACGCCCAGGGCACGCTGCGCTCCACCAAGCTCTTCTTTGACCTCTTCCTCAGTTCCTTCCAGGGTCTGCTGGTAGCTGTTCTCTACTGTTTCCTCAACAAGGAGGTGCAGGCAGAACTTCTGCGGCGCTGGAGGCGATGGCGAACAGGCAAAGCCCTTCAGGAGGAACAGCTGGCCAGCAGCCACGGGAGCCACATGGCTCCAGCAGGGCCCCGTCGCGGTGATCCCTGTGAGAGACTCCAGCTTGTGAGTGCAGGCGGCAGCAATGACACTGGCCGTGAGCCCTCTGTGGGGACCTCCTTGGCCAGCAGTCTCCCAGGGCTGGCTGACAGCCCCACC
>Mes_aura
ATGCCCCTCACCCAGCTCCACAGTCCCTACCCCCTGCTGCTGCTGCTGCTGTCATGCCTGGCAAAGGCACCCTCTGCCCAGGTGATGGACTTCTTGTTCGAGAAGTGGAAGCTGTACGGTGACCAGTGTCACCACAATCTGAGCCTGCTGCCCCCGCCTACCGAGCTCGTCTGTAATAGAACCTTCGACAAGTACTCCTGCTGGCCTGACACCCTGCCAAATACCACAGCCAACATCTCCTGCCCCTGGTACCTACCTTGGTACCACAAAGTACAGCACGGCCTGGTGTTCAAGAGATGCGGGCCTGATGGGCAGTGGGTGCGAGGACCACGGGGGCAGCCGTCGCGCAATGCCTCCCAGTGTCAGATGGATGATGAAGAGATCCAGGTCCAGAAGGAGGTGGCCAAGATGTATAGCAGCTACCAGGTGATGTACACTGTGGGCTACAGTCTGTCCCTGGGGGCCCTGCTCCTTGCCCTGGTCATCTTGCTGGGCCTCAGGAAGCTGCGCTGCACCCGAAACTATATCCACGGGAACCTGTTTGCATCCTTTGTGCTCAAGGCTGGCTCCGTGCTGGTCATTGATTGGCTGCTCAAGACCCGCTACAGCCAGAAGATTGGAGATGACCTCAGCGTGAGCGTCTGGCTCAGTGATGGGGCGGTGGCTGGCTGCCGAGTGGCCACGGTGGTCATGCAGTACGGCATCATAGCCAACTATTGCTGGTTGCTGGTGGAGGGTGTGTACTTGTACAGCCTGCTGAGCCTCGCCGCCTTCCAGGAGAAGAGCTTCCTCTTCCTTTACCTGTGCATTGGCTGGGGAGCGCCTCTGCTGTTTGTGGTCCCCTGGGTGGTGGTCAAATGTCTATTTGAGAATGTCCAGTGCTGGACCACCAACGACAACATGGGCTTCTGGTGGATCTTGCGGATCCCTGTCTTCCTGGCCATCCTGATCAATTTTTTCATCTTTGTCCATGTCATTCATCTCCTTGTGGCCAAGCTGCGTGCCCGTCAGATGCACTATGCTGACTATAAGTTCCGGTTAGCCAGGTCCACGCTGACCCTCATCCCTCTGCTGGGGGTCCATGAGGTGGTCTTTGCCTTTGTGACGGATGAACACGCCCAGGGCACCCTGCGCTCTGCCAAGCTCTTCTTTGACCTCTTCCTCAGTTCCTTCCAGGGTCTGCTGGTGGCTGTCCTCTACTGTTTCCTCAACAGGGAGGTGCAGGCAGAGCTGCTGAGGCGTTGGAGGCGATGGCGAGAAGGCAAAGCCCTTAAGGAGGAACAGATGGCTAGCAGCCATGGCAGCCACGTGGCCCCAGCAGGGTCTAGACATGGTGACCCCTGTGAGAAACTTCAGCTTGTGAGTGCAGGCAGCAGCAACGGGACTGGCCTCTGTGCACCCTCTATGGAGACCTCCTTGGCCTGCCAGTCTCTCAGGGTTGGC
>Mic_ochr
ATGCCTTGCACCCCGCTCCACAGTCCCCACCTGCTGCTCCTGCTGCTGTCATGTCTGCCGAAAGCACCCTCGGCTCAGGTGATGGACTTCTTGTTCGAGAAATGGAAGCTTTATGGTGATCAGTGCCACCACAACCTGAGCCTGCTGCCCCCACCTACGGAGCTGGTTTGTAATAGAACCTTCGACAAGTACTCCTGCTGGCCTGACACCCCGCCCAATACCACAGCTAACATCTCCTGCCCCTGGTACCTACCTTGGTACCACAAAGTGCAGCATCGCCTGGTGTTCAAGAGGTGCGGGCCTGACGGGCAGTGGGTGCGAGGGCCGCGGGGGCAGCCATGGCGCAACGCCTCCCAGTGCCAGATGGACGACGAAGAGATCGAGGTCCAGAAGGAAGTGGCCAAGATGTATAGCAGCTACCAGGTGATGTACACTGTGGGCTACAGTCTGTCCCTGGGGGCCCTGCTCCTTGCCCTGGTCATCCTGCTGGGCCTCAGGAAGATGCACTGCACCCGGAACTATATCCATGGGAACCTGTTTGCGTCCTTTGTACTCAAGGCCGGCTCTGTGCTGGTCGTAGACTGGCTGCTCAAGACACGCTACAGCCAGAAGATTGGAGATGACCTTAGCGTGAGCGTCTGGCTCAGCGATGGGGCAGTGGCTGGCTGCCGAGTGGCCACGGTGATCACGCAGTATGGCATCATCGCCAACTATTGCTGGCTGCTGGTGGAGGGTGTGTACCTGTACAGCCTGCTGCGCCTTGCCACCTTCCAAGAGAAGAGCTTCTTTTCCCTCTACCTGGGCATTGGCTGGGGGGCGCCCCTGCTGTTTGTCATCCCCTGGGTGGTGGTCAAGTGTCTGTTTGAGAATGTCCAGTGCTGGACCAGCAATGACAACATGGGTTTCTGGTGGATCTTGCGGATCCCTGTCTTTCTGGCCATATTGATCAATTTCTTCATCTTTGTCCACATCATTCACCTTCTTGTGGCCAAGCTGCGTGCCCGGCAGATGCACTATGCTGACTACAAGTTCCGGCTAGCCAGGTCCACGCTGACCCTCATCCCTCTGCTGGGGGTCCATGAGATGGTCTTTGCCTTTGTGACTGACGAGCACGCCCAGGGCGCCCTCCGTTCCACCAAGCTCTTTTTCGACCTCTTCTTCAGTTCTTTCCAGGGTCTGCTGGTGGCTGTTCTCTACTGTTTCCTCAACAAGGAGGTGCAGGCAGAGCTACTGCGGCGTTGGAGGCGATGGCGAGAAGGCAAAGCCCTTAAGGAGGAACAGATGGCTAGCTGCCGTGGCAACCACACGGCCCCAGCAGGGTCTAGTCACGGTGAACCTGGTGAGAAACTTCAGCTCGTGACTGCAGGCAGCTGCAACGGGACTAAACCCTCTGTGGAGACCTCCATCGCCAGCAGTCTCTCAGGGCTGACTGACAGCCCCACC
>Mus_caro
ATGCCCCTCACCCAGCTCCACTGTCCCCACCTGCTGCTGCTGCTGTTGGTGCTGTCATGTGTGCCAGAGGCACCCTCTGCCCAGGTAATGGACTTTTTGTTTGAGAAGTGGAAGCTCTATAGTGACCAATGCCACCACAACCTAAGCCTGCTGCCCCCACCTACTGAGCTGGTCTGTAACAGAACCTTCGACAAGTACTCCTGCTGGCCTGACACCCCTCCCAACACCACTGCCAACATTTCCTGCCCCTGGTACCTACCTTGGTATCACAAAGTGCAGCACCGCCTAGTGTTCAAGAGGTGTGGGCCCGATGGGCAGTGGGTTCGAGGGCCACGGGGGCAGCCATGGCGCAACGCCTCCCAATGTCAGTTGGATGATGAAGAGATCGAGGTCCAGAAGGGGGTGGCCAAGATGTATAGCAGCCAGCAGGTGATGTACACCGTGGGCTACAGTCTGTCCCTGGGGGCCTTGCTCCTTGCGCTGGTCATCCTGCTGGGCCTCAGGAAGCTGCACTGCACCCGAAACTACATCCATGGGAACCTGTTTGCATCCTTCGTGCTCAAGGCCGGCTCTGTGTTGGTCATCGATTGGCTGTTGAAGACACGCTACAGCCAGAAGATTGGCGATGACCTCAGTGTGAGCGTCTGGCTCAGTGACGGGGCGATGGCAGGCTGCAGAGTGGCCACAGTGATCATGCAGTATGGCATCATAGCCAACTATTGCTGGTTGCTGGTAGAGGGCGTGTACCTGTACAGCCTGCTGAGCCTTGCCACCTTCTCTGAGAGGAGCTTCTTTTCCCTCTACCTGGGCATTGGCTGGGGTGCGCCCCTGCTGTTTGTCATCCCCTGGGTGGTGGTCAAGTGTCGGTTTGAGAATGTCCAGTGCTGGACCAGCAATGACAACATGGGATTCTGGTGGATCCTGCGTATTCCTGTCTTCCTGGCCTTACTGATCAATTTTTTCATCTTTGTCCACATCATTCACCTTCTTGTGGCCAAGCTGCGTGCCCATCAGATGCACTACGCTGACTATAAGTTTCGGCTGGCCAGGTCCACGCTGACCCTTATCCCTCTGCTGGGGGTCCACGAGGTGGTCTTTGCCTTTGTGACTGATGAGCATGCCCAAGGCACCCTGCGCTCCACCAAGCTCTTTTTTGACCTGTTTCTCAGCTCCTTCCAGGGTCTGCTGGTGGCCGTTCTCTACTGTTTCCTCAACAAGGAGGTGCAGGCAGAGCTAATGCGGCGTTGGAGGCAATGGCAAGAAGGCAAAGCTCTTCAGGAGGAAAGGTTGGCCAGCAGCCATGGCAGCCACACGGCCCCAGCAGGGCCTTGTCATGGTGATCCCTGTGAGAAACTTCAGCTTATGAGTGCAGGCAGCAGCAGTGGGACTGGATGTGAGCCCTCTATGGAGACCTCACTGGCCAGTAGTCTCCCAAGGTTGGCTGACAGCCCCACC
>Mus_musc
ATGCCCCTCACCCAGCTCCACTGTCCCCACCTGCTGCTGCTGCTGTTGGTGCTGTCATGTCTGCCAGAGGCACCCTCTGCCCAGGTAATGGACTTTTTGTTTGAGAAGTGGAAGCTCTATAGTGACCAATGCCACCACAACCTAAGCCTGCTGCCCCCACCTACTGAGCTGGTCTGTAACAGAACCTTCGACAAGTACTCCTGCTGGCCTGACACCCCTCCCAACACCACTGCCAACATTTCCTGCCCCTGGTACCTACCTTGGTACCACAAAGTGCAGCACCGCCTAGTGTTCAAGAGGTGTGGGCCCGATGGGCAGTGGGTTCGAGGGCCACGGGGGCAGCCGTGGCGCAACGCCTCCCAATGTCAGTTGGATGATGAAGAGATCGAGGTCCAGAAGGGGGTGGCCAAGATGTATAGCAGCCAGCAGGTGATGTACACCGTGGGCTACAGTCTGTCCCTGGGGGCCTTGCTCCTTGCGCTGGTCATCCTGCTGGGCCTCAGGAAGCTGCACTGCACCCGAAACTACATCCATGGGAACCTGTTTGCGTCCTTTGTGCTCAAGGCTGGCTCTGTGTTGGTCATCGATTGGCTGCTGAAGACACGGTACAGCCAGAAGATTGGCGATGACCTCAGTGTGAGCGTCTGGCTCAGTGACGGGGCGATGGCCGGCTGCAGAGTGGCCACAGTGATCATGCAGTACGGCATCATAGCCAACTATTGCTGGTTGCTGGTAGAGGGCGTGTACCTGTACAGCCTGCTGAGCCTTGCCACCTTCTCTGAGAGGAGCTTCTTTTCCCTCTACCTGGGCATTGGCTGGGGTGCGCCCCTGCTGTTTGTCATCCCCTGGGTGGTGGTCAAGTGTCTGTTTGAGAATGTTCAGTGCTGGACCAGCAATGACAACATGGGATTCTGGTGGATCCTGCGTATTCCTGTCTTCCTGGCCTTACTGATCAATTTTTTCATCTTTGTCCACATCATTCACCTTCTTGTGGCCAAGCTGCGTGCCCATCAGATGCACTATGCTGACTATAAGTTCCGGCTGGCCAGGTCCACGCTGACCCTCATCCCTCTGCTGGGGGTCCACGAGGTGGTCTTTGCCTTTGTGACTGACGAGCATGCCCAAGGCACCCTGCGCTCCACCAAGCTCTTTTTTGACCTGTTCCTCAGCTCCTTCCAGGGTCTGCTGGTGGCTGTTCTCTACTGTTTCCTCAACAAGGAGGTGCAGGCAGAGCTGATGCGGCGTTGGAGGCAATGGCAAGAAGGCAAAGCTCTTCAGGAGGAAAGGTTGGCCAGCAGCCATGGCAGCCACATGGCCCCAGCAGGGCCTTGTCATGGTGATCCCTGTGAGAAACTTCAGCTTATGAGTGCAGGCAGCAGCAGTGGGACTGGCTGTGTGCCCTCTATGGAGACCTCGCTGGCCAGTAGTCTCCCAAGGTTGGCTGACAGCCCCACC
>Mus_paha
ATGCCCCTCACCCAGCTCCACTGTCCCCACCTGCTGCTGCTGTTGGTGCTGTCATGTCTGCCAGAGGCACCCTCTGCCCAGGTAATGGACTTTTTGTTTGAGAAGTGGAAGCTCTATAGTGACCAATGCCACCACAACCTAAGCCTGCTGCCCCCACCTACTGAGCTGGTCTGTAACAGAACCTTCGACAAGTACTCCTGCTGGCCTGACACCCCTCCTAACACCACTGCCAACATTTCCTGCCCCTGGTACCTACCTTGGTACCACAAAGTGCAGCACCGCCTAGTGTTCAAGAGGTGTGGGCCCGATGGGCAGTGGGTTCGAGGGCCACGGGGGCAGCCGTTGCGCAACGCCTCCCAGTGTCAGCTGGATGATGAAGAGATCGAGGTCCAGAAGGGGGAGGCCAAGATGTATAGCAGCTACCAGGTGATGTACACCGTGGGCTACAGTCTGTCCCTGGGGGCCTTGCTCCTTGCGCTGGTCATCCTGCTGGGCCTCAGGAAGCTGCATTGCACCCGAAACTACATCCATGGGAACCTGTTTGCGTCCTTTGTGCTCAAGGCCGGCTCTGTGCTGGTCATCGATTGGCTCCTGAAGACACGCTACAGCCAGAAGATTGGCGATGACCTCAGTGTGAGCGTCTGGCTCAGTGATGGGGCGATGGCCGGCTGCAGAGTGGCCACGGTGATCATGCAGTATGGCATCATAGCCAACTATTGCTGGTTGCTGGTAGAGGGTGTGTACCTGTACAGCCTGCTGAGCCTTGCCACCTTCTCTGAGAGAAGCTTCTTTTACCTCTACCTGGGCATTGGCTGGGGTGCGCCCCTGCTGTTTGTCATCCCCTGGGTGGTGGTCAAGTGTCTGTTTGAGAATGTCCAGTGCTGGACCAGCAATGACAACATGGGATTCTGGTGGATCCTGCGTATTCCTGTCCTCCTGGCCATACTGATCAATTTTTTCATCTTTGTCCACATCATTCACCTTCTTGTGACCAAGCTGCGTGCCCGGCAGATGCACTACGCTGACTATAAGTTCCGGCTAGCCAGGTCCACGCTGACCCTCATCCCTCTGCTGGGGGTCCACGAGGTGGTCTTTGCCTTTGTGACTGATGAGCATGCCCAGGGCACCCTGCGCTCCACCAAGCTCTTTTTTGACCTGTTCCTCAGTTCCTTCCAGGGTCTGCTGGTAGCTGTCCTCTACTGTTTCCTCAACAAGGAGGTGCAGGCAGAGCTACTGCGGCGTTGGAGGCAATGGCAAGAAGGCAAAGCTCTTCAGGAGGAAAGGTTGGCCAGCAGCCATGGCAGCCACATGGCCCCAGCAGGGCCTTGTCATGGTGATCCCTGTGAGAAACTTCGGCTTACGAGTGCAGGCAGCAGCAGTGGGACTGGCTGTGAGCCCTCTAAAGAGACCTCACTGGCCAGTAGTCTCCCGAGGTTGGCTGACAGCCCCACC
>Mus_spic
ATGCCCCTCACCCAGCTCCACTGTCCCCACCTGCTGCTGCTGCTGTTGGTGCTGTCATGTCTGCCAGAGGCACCCTCTGCCCAGGTAATGGACTTTTTGTTTGAGAAGTGGAAGCTCTATAGTGACCAATGCCACCACAACCTAAGCCTGCTGCCCCCACCTACTGAGCTGGTCTGTAACAGAACCTTCGACAAGTACTCCTGCTGGCCTGACACCCCTCCCAACACCACTGCCAACATTTCCTGCCCCTGGTACCTACCTTGGTACCACAAAGTGCAGCACCGCCTAGTGTTCAAGAGGTGTGGGCCCGATGGGCAGTGGGTTCGAGGGCCACGGGGGCAGCCGTGGCGCAACGCCTCCCAATGTCAGTTGGATGATGAAGAGATCGAGGTCCAGAAAGGGGTGGCCAAGATGTATAGCAGCCAGCAGGTGATGTACACCGTGGGCTACAGTCTGTCCCTGGGGGCCTTGCTCCTTGCGCTGGTCATCCTGCTGGGCCTCAGGAAGCTGCACTGCACCCGAAACTACATCCATGGGAACCTGTTTGCGTCCTTTGTGCTCAAGGCTGGCTCTGTGTTGGTCATCGATTGGCTGCTGAAGACACGCTACAGCCAGAAGATTGGCGATGACCTCAGTGTGAGCGTCTGGCTCAGTGACGGGGCGATGGCCGGCTGCAGAGTGGCCACAGTGATCATGCAGTACGGCATCATAGCCAACTATTGCTGGTTGCTGGTAGAGGGCGTGTACCTGTACAGCTTGCTGAGCCTTGCCGCCGCCACCTCTGAGAGGAGATTCTTTTCCCTCTACCTGGGCATTGGCTGGGGTGCGCCCCTGCTGTTTGTCATCCCCTGGGTGGTGGTCAAGTGTCTGTTTGAGAATGTTCAATGCTGGACCAGCAATGACAACATGGGATTCTGGTGGATCCTGCGTATTCCTGTCTTCCTGGCCTTACTGATCAATTTTTTCATCTTTGTCCACATCATTCACCTTCTTGTGGCCAAGCTGCGTGCCCATCAGATGCACTATGCTGACTATAAGTTCCGGCTGGCCAGGTCCACGCTGACCCTCATCCCTCTGCTGGGGGTCCACGAGGTGGTCTTTGCCTTTGTGACTGATGAGCATGCCCAAGGCACCCTGCGCTCCACCAAGCTCTTTTTTGACCTGTTCCTCAGCTCCTTCCAGGGTCTGCTGGTGGCTGTTCTCTACTGTTTCCTCAACAAGGAGGTGCAGGCAGAGCTAATGCGGCGTTGGAGGCAATGGCAAGAAGGCAAAGCTCTTCAGGAGGAAAGGTTGGCCAGCAGCCATGGCAGCCACATGGCCCCAGCAGGGCCTTGTCATGGTGATCCCTGTGAGAAACTTCAGCTTATGAGTGCAGGCAGCAGCAGTGGGACTGGCTGTGTGCCCTCTATGGAGACCTCGCTGGCCAGTAGTCTCCCAAGGTTGGCTGACAGCCCCACC
>Nan_gali
ATGCCCCCTGCCCAGCCTCGCTGTACCCACCTGCTGCTGTTGCTGTTGCTGTCCTGCCAGCCACAGGCCCCCTCAGCCCAGGTGATGGACTTTCTATTTGAGAAGTGGAAACTCTATGGTGACCAGTGCCACCACAACCTGAGCCTGCTGCCCCCACCCACTGAGCTGGTCTGTAATAGAACCTTTGACAAGTATTCCTGCTGGCCTGACACCCTGCCCAATACCACGGCCAACATCTCCTGTCCCTGGTACCTACCTTGGTACCACAAAGTGCAGCACCGCCTGGTGTTCAAGAGGTGTGGGCCTGATGGGAAGTGGGTGCGAGGGCCACAGGGGCAGCCGTGGCGCAACGCCTCCCAGTGTCAGATGGACGATGAGGAGATCGAGGTCCAGAAGGATGTGGCCAAGATGTACAACAGCTACCAGTTGATGTACACAGTGGGCTACGGTCTGTCCCTGGGGGCCCTGCTCCTGGCCCTGGTCATCCTGCTGGGCCTCAGGAAGCTGCACTGCACCCGTAACTACATCCATGGGAACCTGTTCACGTCCTTTGTGCTCAAGGCTGGCTCTGTGCTGGTCATTGACCAGCTGTTGAAGACTCGCTATAGCCAAAAGATTGGAGATGACCTCAGTGTCAGCATCTGGCTTGGCGATGGGGCGGTGGCCGGCTGCCGGGTGGCTGCGGTGATCATGCAGTATGGCATTGTGGCCAACTATTGCTGGTTGCTGGTGGAGGGTGTATACCTGTACAGTCTGCTGAGCCTCGCCACCTTCCCGGAGAGGAGCTTCTTTGCCCTTTACCTGAGCATTGGCTGGGGTGCACCCCTGCTGTTTGTCATCCCCTGGGTGGTGGTCAAGTGTCTATTTGAGAATGTGCAGTGCTGGACAAGCAACGACAACATGGGCTTCTGGTGGATCCTGCGTGTCCCCGTCTTCCTGGCCATCCTGATCAATTTTTTCATCTTTGTCCGTATCATTCGCCTTCTTGTGACCAAGCTGCGTGCCCACCAGATGCACTACGCTGACTACAAGTTCCGGCTAGCCAGGTCCACGCTGACTCTCATCCCACTGCTGGGGGTCCATGAGGTGGTCTTTGCCTTTGTGACTGATGAGCACGCCCAGGGCACCCTGCGCTCTGCCAAGCTCTTTTTCGACCTCTTCCTTAGCTCCTTCCAGGGTCTGCTGGTGGCTGTCCTCTACTGTTTCCTCAACAAGGAGGTACAAGCCGAGCTACTGCGGCGTTGGAGTCTCTGGCGTGAAGGCAAAGCCCTTCGGGAGGAGCAGCTGGCCAGCAGCCAAGGCAGCCACAATGCGCCAGCAGGGGCCAGCCGCGGTGCTCCCTGTGAGAAACTGCAGTTTGTAAGCATGGGCAGCAGCAATGGGACTGGCCATGACCCTTCTGCAGAGACCTTCTTGGCCAGTAGCCTCCCAGAC
>Oct_degu
ATGCCCCCCATCCAGTCCCACCACCCCTACCTCCTGCTCCTACTACTGCTGGCTTGCCAGCCACAGGTATCCTCCGCTCAGGTGATGGACTTCCTGTTCGAAAAGTGGAAGCTATACAGTGACCAGTGTCACCACAACCTGAGCCTGCTACCTGCCCCCACTGAGCTGGTCTGTAACAGAACCTTTGACAAGTATTCCTGCTGGCCAGACACACCTCCCAACACCACAGCCAACATCTCCTGCCCCTGGTACTTACCTTGGTATCACAAAGTGCAGCACCGCCTGGTGTTCAAGAAGTGTGGGCCTGATGGACAGTGGGTACGTGGGCCCCAGGGGCAGCCATGGCGCAATGCCTCCCAGTGCCAGATGGATGATCAGGAGATAGAGATCCAGAAGGAGGCAGCCAAGATGTACAGCAGCTTCCAAGTGATGTACACAGTGGGGTACAGCCTGTCCCTAGGGGCGCTGCTCTTTGCCCTGGCAATCCTGCTGGGTCTCAGCAAGCTGCACTGCACTCGCAACTACATCCACCTGAACCTGTTTGCATCCTTCGTGCTCAAGGCGGGCTCTGTGCTGGTCATCGACAAGCTGCTTAAGGCCCGCTATAGCCAGAATATCAGAGACGATCTCAGTGTCAGCGTCTGGCTGAGTGATAGGACGGTGGCCGGCTGCCGTGCGGCTGCAGTGATCATGCAGTATGGTATAGTGGCCAACTACTGCTGGCTGCTGGTGGAAGGTGTGTACCTGTACAGCCTGCTGAGCCTTGCCACCTTCCCTGAGCGGAGTTTCTTCATGCTTTACCTGGCTATCGGCTGGGGTGCACCTCTGCTGTTTGTCATCCCTTGGGTGGTGGTCAAGTGTCTCTTTGAGAACATCCAGTGCTGGACCACCAATGACAACATGGGCTTCTGGTGGATCCTTCGTGTTCCTGTCTTCCTAGCCATCCTGATCAACTTCACCATCTTTGTCCGCATCATTCACCTCCTTGTGGCCAAGCTGCGTGCTCGCCAGATGCATTATGCTGACTATAAATTCCGGCTGGCCAAGTCTACCCTGACCCTCATCCCACTGCTGGGTGTCCACGAAGTGGTCTTTGCCTTTGTGACGGATGAGCAGGCCAAGGGAACCCTGCGTTCTGTCAAGCTCTTCTTTGACCTCTTCCTGAGCTCCTTCCAGGGCTTGCTGGTAGCTGTTCTCTACTGCTTCCTCAATAAGGAGGTGCAGGCGGAGCTGTGGCGGCACTGGCGGCGCTGGCGAGAAGGCAAAGCACTGCTGGATGAACGCATCACAAGCAGCCACTCGGCCCCAACAGGGCCCAGTCGCGGCCCCCTCTGTGAGAAGCTTCAGCTGGTGAAGGGGGGCAGCAGCAATGGGGCCAGCCATGAACCCTCTGCAGAAACCCCCTTGGTCAATGACCTCCCT
>Ony_torr
ATGCCTCTCACCCAGCTCCATAGTCCCCACCTGCTGCTGCTGCTGCTGTGCCTGCCAAAGGTACCCTCTGCCCAGGTAATGGACTTCTTGTTTGAGAAATGGAAGCTGTATGGTGACCAGTGCCACCACAACCTGAGCCTGCTGCCTCCACCGACCGAGCTCGTCTGTAATAGAACCTTTGACAAGTACTCCTGCTGGCCTGACACCCCACCCAATACCACAGCTAACATCTCCTGCCCCTGGTACCTACCTTGGTACCACAAAGTGCAGCACCGCCTGGTGTTCAAGAGGTGTGGGCCTGATGGGCAGTGGGTGAGAGGGCCACGGGGGCAGCCATGGCGCAACGCCTCCCAGTGTCAGATGGATGATGAAGAGATCAAGGTCCAGAAGGAGGTGGCCAAGATGTATAGCAGCTACCAGGTGATGTACACTGTGGGCTACAGTCTGTCCCTTGGGGCCCTGCTCCTTGCCCTGGTCATCCTGCTGGGCCTCAGGAAGCTGCACTGCACCCGAAACTATATCCATGGGAACCTGTTTGCATCCTTTGTGCTCAAGGCTGGCTCTGTGCTGGTCATTGATTGGCTGCTCAAGACACGCTACAGCCAGAAGATTGGAGATGACCTAAGCGTGAGCATCTGGCTCAGCGATGGGGCGGTGGCTGGCTGTCGAGTGGCCACAGTGATCATGCAGTACGGCATCATAGCCAACTATTGCTGGTTGCTGGTAGAGGGTGTGTACCTGTACAGCCTGCTGAGCCTTGCCACCTTCCCAGAGAAGAGCTTCTTTTCCCTCTACCTGGGCATTGGCTGGGGAGCGCCCCTGCTGTTTGTCATCCCCTGGGTGGTGGTCAAGTGTCTGTTTGAGAATGTCCAGTGCTGGACCAGCAATGATAACATGGGCTTCTGGTGGATCTTGCGCATCCCTGTCTTCCTGGCCATACTGATCAATTTTTTCATCTTTGTCCGCATTATTAACCTTCTTGTGGCCAAGCTGCGTGCCCATCAAATGCACTATGCTGACTACAAGTTCCGTCTAGCCAGGTCCACGCTGACTCTCATCCCTCTGCTGGGGGTCCATGAGGTGGTCTTTGCTCTTGTGACTGATGAGCATGCCCAGGGTACCCTGCGCTCCACCAAGCTCTTTTTCGACCTCTTCCTCAGTTCCTTCCAGGGTCTGCTGGTGGCTGTTCTCTACTGTTTCCTTAACAAGGAGGTGCAGGCAGAGCTGCTGCGGCGTTGGAGGCGATGGCGAGAGGGCAAAGCCCTTAAGGATGAACAGATGGCTATCAGCCATGGCAGCCACATGGCCCCTGCAGGGTCTAGTCCTGGTGATCCCAGTGAGAAACTTGAGCTTGTGAGTGCAGGCAGCAGCAACGGGACTGGCCATCATGAAGCCTCTGTGGAGATCTCCTTTGCCAGTAGTCTCTCAGGGTTGGCTGACAGCCACACC
>Per_leuc
ATGCCTCTCAGGCAGCCCCACAGTCCCCACCTGCTGCTGCTGCTGCTGCTGCTGTGCCTGCCAAGGGCACCCTCTGCCCAGGTAATGGACTTCTTGTTTGAGAAATGGAAGCTGTATGGTGACCAGTGCCACCACAACCTGAGCCTGCTGCCTCCACCTACCGAGCTAGTCTGTAACAGAACCTTTGACAAGTACTCCTGCTGGCCTGACACCCCTCCCAACACCACAGCCAACATCTCCTGCCCCTGGTACCTGCCTTGGTACCACAAAGTGCAGCACCGCCTGGTGTTCAAGAGGTGTGGGCCTGACGGGCAGTGGGTGCGAGGGCCACAGGGGCAGCCATGGCGCGACGCCTCCCAGTGTCAGATGGATGATGAAGAGATCGAGGTCCAGAAGGAGGTGGCCAAGATGTACAGCAGCTACCAGGTGATGTACACTGTGGGCTACAGTCTGTCCCTGGGGGCCCTGCTCCTTGCCCTGGTCATCCTGCTGGGCGTCAGGAAGCTGCACTGCACCCGAAACTGTATCCACGGGAACCTGTTTGCATCCTTTGTGCTCAAGGCTGGCTCTGTGCTGGTCATTGATTGGCTGCTCAAGACACGCTACAGCCAGAAGATTGGAGATGACCTAAGCGTGAGCGTCTGGCTCAGCGATGGGGCAGTGGCTGGCTGTCGAGTGGCCACAGTGATCATGCAGTACGGCATCATAGCCAACTATTGCTGGTTGCTGGTAGAGGGTGTGTACCTGTACAGCCTGCTGAGCCTTGCCACCTTCCCAGAGAAGAGCTTCTTTTCCCTGTACCTGGGCATTGGCTGGGGGGCGCCTCTGCTGTTTGTCATCCCCTGGGTGGTGGTCAAGTGTCTGTTTGAGAATGTCCAGTGCTGGACCAGCAATGATAACATGGGCTTCTGGTGGATCTTGCGCTTCCCTGTCTTCCTGGCCATACTGGTCAATTTTTTCATCTTTGTCCGCATTATTCACCTTCTTGTGGCCAAGCTGCGTGCCCATCAAATGCACTATGCTGACTACAAGTTCCGGCTAGCCAGGTCCACGCTGACTCTCATCCCTCTGCTGGGGGTCCATGAGGTGGTCTTTGCTTTTGTGACTGATGAGCATGCCCAGGGCACCCTGCGCTCCACCAAGCTCTTTTTCGACCTCTTCCTCAGCTCCTTCCAGGGTCTGCTGGTGGCTGTTCTCTACTGTTTCCTTAACAAGGAGGTGCAGGCAGAGCTGCTGCGGCGTTGGAGGCGGTGGCGGGAGGGCAAAGCCCTGAAGGATGAACAGATGGCGATCAGCCATGGCAGCCACATGGCCCCTGCAGGGTCGAGTCGTCGGGATGATCCCGGGGAGAAACTTCAGCTTGTGAGTGCAGGCAGCAGCAACGGGACTGGCCATTGTGAACCCTCTGTGGAGATCTCCTTTGTCAGTAGTTTCTCAGGGTTGGCTCACAGCCACATC
>Per_mani
ATGCCTCTCACGCAGCCCCACAGCCCCCACCTGCTGCTGCTGCTGCTGCTGTGCCTGCCAAGGGCACCCTCTGCCCAGGTAATGGACTTCTTGTTTGAGAAATGGAAGCTGTACGGTGACCAGTGCCACCACAACCTGAGCCTGCTGCCTCCACCTACCGAGCTAGTCTGTAACAGAACCTTTGACAAGTACTCCTGCTGGCCTGACACCCCTCCCAACACCACAGCCAACATCTCCTGCCCCTGGTACCTGCCTTGGTACCACAAAGTGCAGCACCGCCTGGTGTTCAAGAGGTGTGGGCCTGACGGGCAGTGGGTGCGAGGGCCACAGGGGCAGCCATGGCGCAACGCCTCCCAGTGTCAGATGGATGATGAAGAGATCGAGGTCCAGAAGGAGGTGGCCAAGATGTACAGCAGCTACCAGGTGATGTACACTGTGGGCTACAGTCTGTCCCTGGGGGCCCTGCTCCTTGCCCTGGTCATCCTGCTGGGCGTCAGGAAGCTGCACTGCACCCGAAACTGTATCCACGGGAACCTGTTTGCATCCTTTGTGCTCAAGGCTGGCTCTGTGCTGGTCATTGATTGGCTGCTCAAGACACGCTACAGCCAGAAGATTGGAGATGACCTAAGCGTGAGCGTCTGGCTCAGCGATGGGGCAGTGGCTGGCTGTCGAGTGGCCACAGTGATCATGCAGTACGGCATCATAGCCAACTATTGCTGGTTGCTGGTAGAGGGTGTGTACCTGTACAGCCTGCTGAGCCTTGCCACCTTCCCAGAGAAGAGCTTCTTTTCCCTGTACCTGGGCATTGGCTGGGGGGCGCCTCTGCTGTTTGTCATCCCCTGGGTGGCGGTCAGGTGTCTGTTTGAGAATGTCCAGTGCTGGACCAGCAATGATAACATGGGCTTCTGGTGGATCTTGCGCATCCCTGTCTTCCTGGCCATACTGATCAATTTTTTCATCTTTGTCCGCATTATTCACCTTCTTGTGGCCAAGCTGCGTGCCCATCAAATGCACTATGCTGACTACAAGTTCCGGCTAGCCAGGTCCACGCTGACTCTCATCCCTCTGCTGGGGGTCCATGAGGTGGTCTTTGCTTTTGTGACTGATGAGCATGCCCAGGGCACCCTGCGCTCCACCAAGCTCTTTTTCGACCTCTTCCTCAGCTCCTTCCAGGGTCTGCTGGTGGCTGTTCTCTACTGTTTCCTTAACAAGGAGGTGCAGGCAGAGCTGCTGCGGCGTTGGAGGCGTTGGCGGGAGGGCAAAGCCCTGAAGGATGAACAGACGGCGATCAGCCATGGCAGCCACATGGCCCCTGCAGGGTCGAGTCGTCGTGATGATCCCGGGGAGAAACTTCAGCTTGTGAGTGCAGGCAGCAGCAACGGGACTGGCCATCGTGAACCCTCTGTGGAGATCTCCTTTGTCAGTAGTTTCTCAGGGTTGGCTCACAGCCACATC
>Rat_norv
ATGCTCCTCACCCAGCTCCACTGTCCCTACCTGCTGCTGCTGCTGGTGGTGCTGTCATGTCTGCCAAAGGCACCCTCTGCCCAGGTAATGGACTTTTTGTTTGAGAAGTGGAAGCTCTATAGTGACCAGTGCCACCACAACCTAAGCCTGCTGCCCCCACCTACTGAGCTGGTCTGCAACAGAACTTTCGACAAGTACTCCTGCTGGCCTGACACCCCTCCCAACACCACTGCCAACATTTCCTGCCCCTGGTACCTACCTTGGTACCACAAAGTGCAGCACCGCCTAGTGTTCAAGAGGTGTGGGCCTGATGGGCAGTGGGTTCGAGGGCCACGGGGGCAGTCATGGCGCGACGCCTCCCAATGTCAGATGGATGATGACGAGATCGAGGTCCAGAAGGGGGTAGCCAAGATGTATAGCAGCTACCAGGTGATGTACACTGTGGGCTACAGTCTGTCCCTGGGGGCCTTGCTCCTGGCGCTGGTCATCCTGCTGGGCCTCAGGAAGCTGCACTGCACCCGGAACTACATCCACGGGAACCTGTTCGCGTCCTTCGTGCTCAAGGCTGGCTCTGTGCTGGTCATTGATTGGCTGCTCAAGACACGCTATAGCCAGAAGATTGGAGATGACCTCAGTGTGAGCGTCTGGCTCAGTGATGGGGCGGTGGCTGGCTGCAGAGTGGCCACAGTGATCATGCAGTACGGCATCATAGCCAACTACTGCTGGTTGCTGGTGGAGGGTGTGTACCTGTACAGCCTGCTGAGCATCACCACCTTCTCGGAGAAGAGCTTCTTCTCCCTCTATCTGTGCATCGGCTGGGGATCTCCCCTGCTGTTTGTCATCCCCTGGGTGGTGGTCAAGTGTCTGTTTGAGAATGTCCAGTGCTGGACCAGCAATGACAATATGGGATTCTGGTGGATCCTGCGTATCCCTGTACTCCTGGCCATACTGATCAATTTTTTCATCTTTGTCCGCATCATTCATCTTCTTGTGGCCAAGCTGCGTGCCCATCAGATGCACTATGCTGATTACAAGTTCCGGCTAGCCAGGTCCACGCTGACCCTCATTCCTCTGCTGGGAGTCCACGAAGTGGTCTTTGCCTTTGTGACTGATGAGCATGCCCAGGGCACCCTGCGCTCCACCAAGCTCTTTTTTGACCTGTTCTTCAGCTCCTTCCAGGGTCTGCTGGTGGCTGTTCTCTACTGTTTCCTCAACAAGGAGGTGCAGGCAGAGCTACTGCGGCGTTGGAGGCGATGGCAAGAAGGCAAAGCTCTTCAGGAGGAAAGGATGGCCAGCAGCCATGGCAGCCACATGGCCCCAGCAGGGACTTGTCATGGTGATCCCTGTGAGAAACTTCAGCTTATGAGTGCAGGCAGCAGCAGTGGGACTGGCTGTGAGCCCTCTGCGAAGACCTCATTGGCCAGTAGTCTCCCAAGGCTGGCTGACAGCCCCACC
>Rat_ratt
ATGCTCCTCACCCAGCTCCACTGTCCCTACCTGCTGCTGCTGCTGGTGGTGCTGTCATGTCTGCCAAAGGCACCCTCTGCCCAGGTAATGGACTTTTTGTTTGAGAAGTGGAAGCTCTATAGTGACCAGTGCCACCACAACCTAAGCCTGCTGCCCCCACCTACTGAGCTGGTCTGTAACAGAACTTTCGACAAGTACTCCTGCTGGCCTGACACCCCTCCCAACACCACTGCCAACATTTCCTGCCCCTGGTACCTACCTTGGTACCACAAAGTGCAGCACCGCCTAGTGTTCAAGAGGTGTGGGCCTGATGGGCAGTGGGTTCGAGGGCCACGGGGGCAGTCATGGCGCGACGCCTCCCAATGTCAGATGGATGATGACGAGATCGAGGTCCAGAAGGGGGTGGCCAAGATGTATAGCAGCTACCAGGTGATGTACACTGTGGGCTACAGTCTGTCCCTGGGGGCCTTGCTCCTGGCGCTGGTCATCCTATTGGGCCTCAGGAAGCTGCACTGCACCCGGAACTACATCCACGGGAACCTGTTTGCGTCCTTCGTGCTCAAGGCTGGCTCTGTGCTGGTCATTGATTGGCTGCTCAAGACACGCTACAGCCAGAAGATTGGAGATGACCTCAGTGTGAGCGTCTGGCTCAGTGATGGGGCGGTGGCTGGCTGCAGAGTGGCCACAGTGATCATGCAGTACGGCATCATAGCCAACTACTGCTGGTTGCTGGTGGAGGGTGTGTACCTGTACAGCCTGCTGAGCCTTGCCACCTTCTCAGAGAAGAGCTTCTTCTCCCTCTATCTGGGCATCGGCTGGGGATCTCCCCTGCTGTTTGTCATCCCCTGGGTGGTGGTCAAGTGTCTGTTTGAGAATGTCCAGTGCTGGACCAGCAATGACAATATGGGATTCTGGTGGATCCTGCGTATCCCTGTACTCCTGGCCATACTGATCAATTTTTTCATCTTTGTCCGCATCATTCATCTTCTTGTGGCCAAGCTGCGTGCCCATCAGATGCACTATGCTGATTACAAGTTCCGGCTAGCCAGGTCCACGCTGACCCTCATTCCTCTGCTGGGGGTCCACGAGGTGATCTTTGCCTTTGTGACTGATGAGCATGCCCAGGGCACCCTGCGCTCCACCAAGCTCTTTTTTGACCTGTTCTTCAGCTCCTTCCAGGGTCTGCTGGTGGCTGTTCTCTACTGTTTCCTCAACAAGGAGGTGCAGGCAGAGCTACTGAGGCGTTGGAGGCGATGGCAAGAAGGCAAAGCTCTTCAGGAGGAAAGGATGGCCAGCAGCCATGGCAGCCACATGGCCCCAGCAGGGACTTGTCATGGTGATCCCTGTCAGAAACTTCAGCTTATGAGTGCAGGCAGCAGCAGTGGGACTGGCTGTGAGCCCTCTGCGGAGACCTCATTGGCCAGTAGTCTCCCAAGGCTGGCTGACAGCCCCACC
>Uro_parr
ATGTCCCCCGTCCGGCCCTGGCATCCCAACCTGCTGCTGCTGCTGCTGCTGGCCTGCCAGCCGCAGGCCCTCTCTGCCCAGGTAATGGACTTCTTGTTTGAGAAGTGGAAGCTCTACAGTGACCAATGCCACCGCAACATGAGCCTGCTGCCTCCCCCAACTGACCTGGTCTGCAACAGGACCTTCGACAAGTACTCCTGCTGGCCAGACACCCCTCCCAATACCACGGCCAACATCTCCTGCCCCTGGTACCTGCCTTGGTATCACAAAGTGCAGCACCGCCTGGTCTTCAAGAAGTGTGGGCCGGATGGGCAGTGGGTGCGTGGGCCCCGGGGACAGCCATGGCGCAACGCTTCCCAGTGCCAGATGGAGGACAAGGAGCTCGAGGGCCAGAAGGAAGTAGCCAAGATGTACAGCAGCTTCCAGGTGATGTACACCGTGGGCTACTCCCTGTCCCTGGGGGCCCTGCTGCTTGCCCTGGCCATCATGCTGGGCCTCAGCAAACTCCACTGCACCCGCAACTACATCCACGTGAACCTGTTTGCATCCTTTGTGCTGAAGGCCAGCTCTGTGCTGGTCATCGACTGGCTGCTGAAGACCCGTTACAGCCAGAAGATCGGGGATGACCTCAGTGTCAGCATCTGGCTCAGCGATGGGGCGGTGGCCGGCTGCCGTGTGGCCGCAGTGATCATGCAGTATGGCGTGGTGGCCAACTATTGCTGGCTGCTGGTGGAGGGCGTGTACCTGCATGGCCTGCTGGGCCTCGCCTCCTTCCCTGAGCGAAGCTTCTTCACCCTCTACCTGGGCATTGGCTGGGGTGCGCCCCTGCTGTTCATCATCCCCTGGGCGGTGGTCAAGTGTCTGTTTGAGAACATTCAGTGCTGGACCAGCAATACCAACATGGGCGTCTGGTGGATCCTGCGAGCCCCGGTCTTCCTGGCCATCCTGATCAACTCCGTCGTCTTTGTCCGAGTGGTCCACCTTCTCATCACCAAGCTTCAGGCCCGCCAGGTGCACTACGCTGACTACAAGTTCCGGCTGGCCAGATCCACCCTGACCCTCATCCCCCTCCTGGGGGTCCACGAAGTGGTCTTCGCCTTTGTGACCGATGAGCAGGCTCAGGGGGCCCTGCGCTCCGCCAAGCTCTTCTTCGACCTCTTCCTCAGCTCCTTCCAGGGCCTGCTGGTGGCTGTCCTCTACTGCTTCCTCAGCAAAGAGGTACAGGCAGAGCTGCTGCAGCGCTGGCGGCGCTGGCACGAGGGCAGAGCGCTGCAGGACCCGCGACGCAGCAGCAGCCCCTCCGCCCCAGCTAGGCCTTGCCGTGGCCCCTCCTTCGAGAAGCTTCAACTTGTGAAGGGTGGCAGCAGCAATGGGGCTGGCCAGGACCCCTCTGCAGAGACCTCCTTGGCCTGTGGCCTCCCTGAGTTGGCTGAGAGACCCTTC
